# Supplementary material for: Positional programs in early murine facial development and their role in human facial shape variability
Source: Nat Commun. 2025 Nov 18;16:10112. doi: 10.1038/s41467-025-66017-y (PMC12627740; doi:10.1038/s41467-025-66017-y)
Supplement: Supplementary file 4 — Supplementary Data 1 [file 41467_2025_66017_MOESM4_ESM.xlsx]

## Sheet: Pathways
stage	source	target	pathway_name	annotation	prob	pval
E8	Ectoderm - Ectodermal Placode	Ectoderm - Ectodermal Placode	ADGRL	Cell-Cell Contact	0.0131811	0
E8	Ectoderm - Ectodermal Placode	Ectoderm - Ectodermal Placode	AGRN	ECM-Receptor	0.00449391	0
E8	Ectoderm - Ectodermal Placode	Ectoderm - Ectodermal Placode	BMP	Secreted Signaling	0.00217726	0
E8	Ectoderm - Ectodermal Placode	Ectoderm - Ectodermal Placode	CADM	Cell-Cell Contact	0.0820474	0
E8	Ectoderm - Ectodermal Placode	Ectoderm - Ectodermal Placode	CDH	Cell-Cell Contact	0.00156251	0
E8	Ectoderm - Ectodermal Placode	Ectoderm - Ectodermal Placode	CLDN	Cell-Cell Contact	0.00023564	0
E8	Ectoderm - Ectodermal Placode	Ectoderm - Ectodermal Placode	COLLAGEN	ECM-Receptor	0.00711843	0.00666667
E8	Ectoderm - Ectodermal Placode	Ectoderm - Ectodermal Placode	EPHA	Cell-Cell Contact	0.00183413	0
E8	Ectoderm - Ectodermal Placode	Ectoderm - Ectodermal Placode	FGF	Secreted Signaling	0.00232289	0
E8	Ectoderm - Ectodermal Placode	Ectoderm - Ectodermal Placode	FLRT	Cell-Cell Contact	0.0475985	0
E8	Ectoderm - Ectodermal Placode	Ectoderm - Ectodermal Placode	FN1	ECM-Receptor	0.0253653	0
E8	Ectoderm - Ectodermal Placode	Ectoderm - Ectodermal Placode	GAP	Cell-Cell Contact	0.104411	0
E8	Ectoderm - Ectodermal Placode	Ectoderm - Ectodermal Placode	JAM	Cell-Cell Contact	0.0220579	0
E8	Ectoderm - Ectodermal Placode	Ectoderm - Ectodermal Placode	KLK	Secreted Signaling	0.00789177	0
E8	Ectoderm - Ectodermal Placode	Ectoderm - Ectodermal Placode	LAMININ	ECM-Receptor	0.0105989	0
E8	Ectoderm - Ectodermal Placode	Ectoderm - Ectodermal Placode	MK	MK PTN family	0.0682383	0.005
E8	Ectoderm - Ectodermal Placode	Ectoderm - Ectodermal Placode	PTN	MK PTN family	0.0185754	0.025
E8	Ectoderm - Ectodermal Placode	Ectoderm - Ectodermal Placode	ncWNT	Secreted Signaling	0.0028136	0
E8	Ectoderm - Ectodermal Placode	Ectoderm - Surface Ectoderm	AGRN	ECM-Receptor	0.00783252	0
E8	Ectoderm - Ectodermal Placode	Ectoderm - Surface Ectoderm	BMP	Secreted Signaling	0.00192695	0
E8	Ectoderm - Ectodermal Placode	Ectoderm - Surface Ectoderm	CADM	Cell-Cell Contact	0.0562464	0
E8	Ectoderm - Ectodermal Placode	Ectoderm - Surface Ectoderm	CDH	Cell-Cell Contact	0.0039303	0
E8	Ectoderm - Ectodermal Placode	Ectoderm - Surface Ectoderm	CLDN	Cell-Cell Contact	0.000671707	0
E8	Ectoderm - Ectodermal Placode	Ectoderm - Surface Ectoderm	COLLAGEN	ECM-Receptor	0.0113541	0.00666667
E8	Ectoderm - Ectodermal Placode	Ectoderm - Surface Ectoderm	EPHA	Cell-Cell Contact	0.00138412	0
E8	Ectoderm - Ectodermal Placode	Ectoderm - Surface Ectoderm	FGF	Secreted Signaling	0.00733074	0
E8	Ectoderm - Ectodermal Placode	Ectoderm - Surface Ectoderm	FLRT	Cell-Cell Contact	0.0394229	0
E8	Ectoderm - Ectodermal Placode	Ectoderm - Surface Ectoderm	FN1	ECM-Receptor	0.0333996	0.005
E8	Ectoderm - Ectodermal Placode	Ectoderm - Surface Ectoderm	JAM	Cell-Cell Contact	0.0289224	0
E8	Ectoderm - Ectodermal Placode	Ectoderm - Surface Ectoderm	KLK	Secreted Signaling	0.00600229	0.04
E8	Ectoderm - Ectodermal Placode	Ectoderm - Surface Ectoderm	LAMININ	ECM-Receptor	0.0172417	0
E8	Ectoderm - Ectodermal Placode	Ectoderm - Surface Ectoderm	MK	MK PTN family	0.132397	0
E8	Ectoderm - Ectodermal Placode	Ectoderm - Surface Ectoderm	PTN	MK PTN family	0.0373554	0.01
E8	Ectoderm - Ectodermal Placode	Ectoderm - Surface Ectoderm	ncWNT	Secreted Signaling	0.00269002	0
E8	Ectoderm - Ectodermal Placode	Mesenchyme - FNP Early Mesenchyme	APP	Cell-Cell Contact	0.00137322	0
E8	Ectoderm - Ectodermal Placode	Mesenchyme - FNP Early Mesenchyme	CADM	Cell-Cell Contact	0.0684718	0
E8	Ectoderm - Ectodermal Placode	Mesenchyme - FNP Early Mesenchyme	COLLAGEN	ECM-Receptor	0.0167725	0
E8	Ectoderm - Ectodermal Placode	Mesenchyme - FNP Early Mesenchyme	FGF	Secreted Signaling	0.00223836	0
E8	Ectoderm - Ectodermal Placode	Mesenchyme - FNP Early Mesenchyme	FN1	ECM-Receptor	0.0359295	0
E8	Ectoderm - Ectodermal Placode	Mesenchyme - FNP Early Mesenchyme	GAP	Cell-Cell Contact	0.0552085	0.02
E8	Ectoderm - Ectodermal Placode	Mesenchyme - FNP Early Mesenchyme	KLK	Secreted Signaling	0.00721758	0
E8	Ectoderm - Ectodermal Placode	Mesenchyme - FNP Early Mesenchyme	LAMININ	ECM-Receptor	0.000328451	0
E8	Ectoderm - Ectodermal Placode	Mesenchyme - FNP Early Mesenchyme	MK	MK PTN family	0.722724	0.00333333
E8	Ectoderm - Ectodermal Placode	Mesenchyme - FNP Early Mesenchyme	PDGF	Secreted Signaling	0.0212651	0
E8	Ectoderm - Ectodermal Placode	Mesenchyme - FNP Early Mesenchyme	ncWNT	Secreted Signaling	0.00236282	0
E8	Ectoderm - Ectodermal Placode	Mesenchyme - MXP Early Mesenchyme	CADM	Cell-Cell Contact	0.0470948	0
E8	Ectoderm - Ectodermal Placode	Mesenchyme - MXP Early Mesenchyme	COLLAGEN	ECM-Receptor	0.00560728	0
E8	Ectoderm - Ectodermal Placode	Mesenchyme - MXP Early Mesenchyme	FGF	Secreted Signaling	0.00199273	0
E8	Ectoderm - Ectodermal Placode	Mesenchyme - MXP Early Mesenchyme	FN1	ECM-Receptor	0.0252549	0
E8	Ectoderm - Ectodermal Placode	Mesenchyme - MXP Early Mesenchyme	GAP	Cell-Cell Contact	0.0525126	0.03
E8	Ectoderm - Ectodermal Placode	Mesenchyme - MXP Early Mesenchyme	KLK	Secreted Signaling	0.00706789	0
E8	Ectoderm - Ectodermal Placode	Mesenchyme - MXP Early Mesenchyme	MK	MK PTN family	0.141949	0
E8	Ectoderm - Ectodermal Placode	Mesenchyme - Neural Crest	ADGRL	Cell-Cell Contact	0.00975581	0
E8	Ectoderm - Ectodermal Placode	Mesenchyme - Neural Crest	AGRN	ECM-Receptor	0.00119447	0.03
E8	Ectoderm - Ectodermal Placode	Mesenchyme - Neural Crest	BMP	Secreted Signaling	0.00117764	0
E8	Ectoderm - Ectodermal Placode	Mesenchyme - Neural Crest	CADM	Cell-Cell Contact	0.0378041	0.01
E8	Ectoderm - Ectodermal Placode	Mesenchyme - Neural Crest	COLLAGEN	ECM-Receptor	0.00423155	0.02
E8	Ectoderm - Ectodermal Placode	Mesenchyme - Neural Crest	FGF	Secreted Signaling	0.00212219	0
E8	Ectoderm - Ectodermal Placode	Mesenchyme - Neural Crest	FLRT	Cell-Cell Contact	0.0233676	0
E8	Ectoderm - Ectodermal Placode	Mesenchyme - Neural Crest	FN1	ECM-Receptor	0.0191515	0
E8	Ectoderm - Ectodermal Placode	Mesenchyme - Neural Crest	GAP	Cell-Cell Contact	0.0738184	0
E8	Ectoderm - Ectodermal Placode	Mesenchyme - Neural Crest	LAMININ	ECM-Receptor	0.00515208	0.005
E8	Ectoderm - Ectodermal Placode	Mesenchyme - Neural Crest	MK	MK PTN family	0.562729	0
E8	Ectoderm - Ectodermal Placode	Mesenchyme - Neural Crest	ncWNT	Secreted Signaling	0.00197719	0
E8	Ectoderm - Surface Ectoderm	Ectoderm - Ectodermal Placode	ADGRL	Cell-Cell Contact	0.0120221	0
E8	Ectoderm - Surface Ectoderm	Ectoderm - Ectodermal Placode	AGRN	ECM-Receptor	0.00570337	0
E8	Ectoderm - Surface Ectoderm	Ectoderm - Ectodermal Placode	BMP	Secreted Signaling	0.0154807	0
E8	Ectoderm - Surface Ectoderm	Ectoderm - Ectodermal Placode	CADM	Cell-Cell Contact	0.0562464	0
E8	Ectoderm - Surface Ectoderm	Ectoderm - Ectodermal Placode	CDH	Cell-Cell Contact	0.0039303	0
E8	Ectoderm - Surface Ectoderm	Ectoderm - Ectodermal Placode	CLDN	Cell-Cell Contact	0.000671707	0
E8	Ectoderm - Surface Ectoderm	Ectoderm - Ectodermal Placode	COLLAGEN	ECM-Receptor	0.00667762	0
E8	Ectoderm - Surface Ectoderm	Ectoderm - Ectodermal Placode	EPHA	Cell-Cell Contact	0.00932007	0
E8	Ectoderm - Surface Ectoderm	Ectoderm - Ectodermal Placode	EPHB	Cell-Cell Contact	0.00144406	0
E8	Ectoderm - Surface Ectoderm	Ectoderm - Ectodermal Placode	FLRT	Cell-Cell Contact	0.0394229	0
E8	Ectoderm - Surface Ectoderm	Ectoderm - Ectodermal Placode	FN1	ECM-Receptor	0.00210222	0
E8	Ectoderm - Surface Ectoderm	Ectoderm - Ectodermal Placode	HSPG	ECM-Receptor	0.00360067	0
E8	Ectoderm - Surface Ectoderm	Ectoderm - Ectodermal Placode	JAM	Cell-Cell Contact	0.0289224	0
E8	Ectoderm - Surface Ectoderm	Ectoderm - Ectodermal Placode	LAMININ	ECM-Receptor	0.0164934	0
E8	Ectoderm - Surface Ectoderm	Ectoderm - Ectodermal Placode	MK	MK PTN family	0.561934	0.00666667
E8	Ectoderm - Surface Ectoderm	Ectoderm - Ectodermal Placode	PTN	MK PTN family	0.0325426	0.005
E8	Ectoderm - Surface Ectoderm	Ectoderm - Ectodermal Placode	WNT	Secreted Signaling	0.0111691	0
E8	Ectoderm - Surface Ectoderm	Ectoderm - Surface Ectoderm	AGRN	ECM-Receptor	0.00993157	0
E8	Ectoderm - Surface Ectoderm	Ectoderm - Surface Ectoderm	BMP	Secreted Signaling	0.0137076	0
E8	Ectoderm - Surface Ectoderm	Ectoderm - Surface Ectoderm	CDH	Cell-Cell Contact	0.0106195	0
E8	Ectoderm - Surface Ectoderm	Ectoderm - Surface Ectoderm	CLDN	Cell-Cell Contact	0.00191319	0
E8	Ectoderm - Surface Ectoderm	Ectoderm - Surface Ectoderm	COLLAGEN	ECM-Receptor	0.0107955	0
E8	Ectoderm - Surface Ectoderm	Ectoderm - Surface Ectoderm	EPHA	Cell-Cell Contact	0.00703826	0
E8	Ectoderm - Surface Ectoderm	Ectoderm - Surface Ectoderm	EPHB	Cell-Cell Contact	0.00108964	0
E8	Ectoderm - Surface Ectoderm	Ectoderm - Surface Ectoderm	FLRT	Cell-Cell Contact	0.0326035	0
E8	Ectoderm - Surface Ectoderm	Ectoderm - Surface Ectoderm	FN1	ECM-Receptor	0.00547939	0
E8	Ectoderm - Surface Ectoderm	Ectoderm - Surface Ectoderm	HSPG	ECM-Receptor	0.00627987	0
E8	Ectoderm - Surface Ectoderm	Ectoderm - Surface Ectoderm	JAM	Cell-Cell Contact	0.0378405	0
E8	Ectoderm - Surface Ectoderm	Ectoderm - Surface Ectoderm	LAMININ	ECM-Receptor	0.0255313	0
E8	Ectoderm - Surface Ectoderm	Ectoderm - Surface Ectoderm	MK	MK PTN family	0.134748	0
E8	Ectoderm - Surface Ectoderm	Ectoderm - Surface Ectoderm	PTN	MK PTN family	0.0647731	0
E8	Ectoderm - Surface Ectoderm	Ectoderm - Surface Ectoderm	WNT	Secreted Signaling	0.0109429	0
E8	Ectoderm - Surface Ectoderm	Mesenchyme - FNP Early Mesenchyme	APP	Cell-Cell Contact	0.00149734	0
E8	Ectoderm - Surface Ectoderm	Mesenchyme - FNP Early Mesenchyme	CADM	Cell-Cell Contact	0.0467226	0
E8	Ectoderm - Surface Ectoderm	Mesenchyme - FNP Early Mesenchyme	COLLAGEN	ECM-Receptor	0.0162134	0
E8	Ectoderm - Surface Ectoderm	Mesenchyme - FNP Early Mesenchyme	FN1	ECM-Receptor	0.0119665	0.01
E8	Ectoderm - Surface Ectoderm	Mesenchyme - FNP Early Mesenchyme	HSPG	ECM-Receptor	0.000625791	0
E8	Ectoderm - Surface Ectoderm	Mesenchyme - FNP Early Mesenchyme	LAMININ	ECM-Receptor	0.000848028	0
E8	Ectoderm - Surface Ectoderm	Mesenchyme - FNP Early Mesenchyme	MK	MK PTN family	0.731303	0
E8	Ectoderm - Surface Ectoderm	Mesenchyme - FNP Early Mesenchyme	PDGF	Secreted Signaling	0.0203463	0
E8	Ectoderm - Surface Ectoderm	Mesenchyme - FNP Early Mesenchyme	PTN	MK PTN family	0.100207	0
E8	Ectoderm - Surface Ectoderm	Mesenchyme - MXP Early Mesenchyme	COLLAGEN	ECM-Receptor	0.00514872	0
E8	Ectoderm - Surface Ectoderm	Mesenchyme - MXP Early Mesenchyme	FN1	ECM-Receptor	0.0083496	0.01
E8	Ectoderm - Surface Ectoderm	Mesenchyme - MXP Early Mesenchyme	MK	MK PTN family	0.630656	0
E8	Ectoderm - Surface Ectoderm	Mesenchyme - MXP Early Mesenchyme	MPZ	Cell-Cell Contact	0.018667	0
E8	Ectoderm - Surface Ectoderm	Mesenchyme - Neural Crest	ADGRL	Cell-Cell Contact	0.00889455	0
E8	Ectoderm - Surface Ectoderm	Mesenchyme - Neural Crest	AGRN	ECM-Receptor	0.0015173	0
E8	Ectoderm - Surface Ectoderm	Mesenchyme - Neural Crest	BMP	Secreted Signaling	0.00838931	0
E8	Ectoderm - Surface Ectoderm	Mesenchyme - Neural Crest	COLLAGEN	ECM-Receptor	0.00388506	0
E8	Ectoderm - Surface Ectoderm	Mesenchyme - Neural Crest	FLRT	Cell-Cell Contact	0.0192697	0
E8	Ectoderm - Surface Ectoderm	Mesenchyme - Neural Crest	HSPG	ECM-Receptor	0.000956423	0
E8	Ectoderm - Surface Ectoderm	Mesenchyme - Neural Crest	LAMININ	ECM-Receptor	0.00963569	0
E8	Ectoderm - Surface Ectoderm	Mesenchyme - Neural Crest	MK	MK PTN family	0.568481	0
E8	Ectoderm - Surface Ectoderm	Mesenchyme - Neural Crest	PTN	MK PTN family	0.0133793	0
E8	Ectoderm - Surface Ectoderm	Mesenchyme - Neural Crest	WNT	Secreted Signaling	0.00645737	0
E8	Mesenchyme - FNP Early Mesenchyme	Ectoderm - Ectodermal Placode	ADGRL	Cell-Cell Contact	0.00138001	0
E8	Mesenchyme - FNP Early Mesenchyme	Ectoderm - Ectodermal Placode	CADM	Cell-Cell Contact	0.0684718	0
E8	Mesenchyme - FNP Early Mesenchyme	Ectoderm - Ectodermal Placode	COLLAGEN	ECM-Receptor	0.0252424	0
E8	Mesenchyme - FNP Early Mesenchyme	Ectoderm - Ectodermal Placode	EPHA	Cell-Cell Contact	0.00306282	0
E8	Mesenchyme - FNP Early Mesenchyme	Ectoderm - Ectodermal Placode	GAP	Cell-Cell Contact	0.0552085	0.02
E8	Mesenchyme - FNP Early Mesenchyme	Ectoderm - Ectodermal Placode	LAMININ	ECM-Receptor	0.00396945	0
E8	Mesenchyme - FNP Early Mesenchyme	Ectoderm - Ectodermal Placode	MK	MK PTN family	0.0633572	0.005
E8	Mesenchyme - FNP Early Mesenchyme	Ectoderm - Ectodermal Placode	ncWNT	Secreted Signaling	0.00148798	0
E8	Mesenchyme - FNP Early Mesenchyme	Ectoderm - Surface Ectoderm	CADM	Cell-Cell Contact	0.0467226	0
E8	Mesenchyme - FNP Early Mesenchyme	Ectoderm - Surface Ectoderm	COLLAGEN	ECM-Receptor	0.0372496	0
E8	Mesenchyme - FNP Early Mesenchyme	Ectoderm - Surface Ectoderm	EPHA	Cell-Cell Contact	0.00231117	0
E8	Mesenchyme - FNP Early Mesenchyme	Ectoderm - Surface Ectoderm	LAMININ	ECM-Receptor	0.00692114	0
E8	Mesenchyme - FNP Early Mesenchyme	Ectoderm - Surface Ectoderm	MK	MK PTN family	0.123349	0
E8	Mesenchyme - FNP Early Mesenchyme	Ectoderm - Surface Ectoderm	PTN	MK PTN family	0.0234687	0.01
E8	Mesenchyme - FNP Early Mesenchyme	Ectoderm - Surface Ectoderm	ncWNT	Secreted Signaling	0.00142263	0
E8	Mesenchyme - FNP Early Mesenchyme	Mesenchyme - FNP Early Mesenchyme	APP	Cell-Cell Contact	0.00128869	0
E8	Mesenchyme - FNP Early Mesenchyme	Mesenchyme - FNP Early Mesenchyme	CADM	Cell-Cell Contact	0.057003	0
E8	Mesenchyme - FNP Early Mesenchyme	Mesenchyme - FNP Early Mesenchyme	COLLAGEN	ECM-Receptor	0.0491472	0
E8	Mesenchyme - FNP Early Mesenchyme	Mesenchyme - FNP Early Mesenchyme	MK	MK PTN family	0.220364	0
E8	Mesenchyme - FNP Early Mesenchyme	Mesenchyme - FNP Early Mesenchyme	ncWNT	Secreted Signaling	0.0012496	0
E8	Mesenchyme - FNP Early Mesenchyme	Mesenchyme - MXP Early Mesenchyme	CADM	Cell-Cell Contact	0.0390564	0
E8	Mesenchyme - FNP Early Mesenchyme	Mesenchyme - MXP Early Mesenchyme	COLLAGEN	ECM-Receptor	0.0220706	0
E8	Mesenchyme - FNP Early Mesenchyme	Mesenchyme - MXP Early Mesenchyme	MK	MK PTN family	0.132848	0.01
E8	Mesenchyme - FNP Early Mesenchyme	Mesenchyme - MXP Early Mesenchyme	MPZ	Cell-Cell Contact	0.0178744	0
E8	Mesenchyme - FNP Early Mesenchyme	Mesenchyme - Neural Crest	ADGRL	Cell-Cell Contact	0.00213278	0.01
E8	Mesenchyme - FNP Early Mesenchyme	Mesenchyme - Neural Crest	CADM	Cell-Cell Contact	0.0312994	0.01
E8	Mesenchyme - FNP Early Mesenchyme	Mesenchyme - Neural Crest	COLLAGEN	ECM-Receptor	0.0167236	0
E8	Mesenchyme - FNP Early Mesenchyme	Mesenchyme - Neural Crest	LAMININ	ECM-Receptor	0.0018675	0.01
E8	Mesenchyme - FNP Early Mesenchyme	Mesenchyme - Neural Crest	MK	MK PTN family	0.539835	0.005
E8	Mesenchyme - FNP Early Mesenchyme	Mesenchyme - Neural Crest	ncWNT	Secreted Signaling	0.00104566	0
E8	Mesenchyme - MXP Early Mesenchyme	Ectoderm - Ectodermal Placode	CADM	Cell-Cell Contact	0.0470948	0
E8	Mesenchyme - MXP Early Mesenchyme	Ectoderm - Ectodermal Placode	COLLAGEN	ECM-Receptor	0.0246958	0
E8	Mesenchyme - MXP Early Mesenchyme	Ectoderm - Ectodermal Placode	EPHA	Cell-Cell Contact	0.00152853	0
E8	Mesenchyme - MXP Early Mesenchyme	Ectoderm - Ectodermal Placode	FN1	ECM-Receptor	0.0014758	0
E8	Mesenchyme - MXP Early Mesenchyme	Ectoderm - Ectodermal Placode	GAP	Cell-Cell Contact	0.0525126	0.03
E8	Mesenchyme - MXP Early Mesenchyme	Ectoderm - Ectodermal Placode	LAMININ	ECM-Receptor	0.00175718	0
E8	Mesenchyme - MXP Early Mesenchyme	Ectoderm - Ectodermal Placode	MK	MK PTN family	0.0634574	0.005
E8	Mesenchyme - MXP Early Mesenchyme	Ectoderm - Ectodermal Placode	PTN	MK PTN family	0.03038	0.005
E8	Mesenchyme - MXP Early Mesenchyme	Ectoderm - Surface Ectoderm	COLLAGEN	ECM-Receptor	0.0377036	0
E8	Mesenchyme - MXP Early Mesenchyme	Ectoderm - Surface Ectoderm	EPHA	Cell-Cell Contact	0.0011534	0
E8	Mesenchyme - MXP Early Mesenchyme	Ectoderm - Surface Ectoderm	FN1	ECM-Receptor	0.00385052	0
E8	Mesenchyme - MXP Early Mesenchyme	Ectoderm - Surface Ectoderm	LAMININ	ECM-Receptor	0.00306889	0
E8	Mesenchyme - MXP Early Mesenchyme	Ectoderm - Surface Ectoderm	MK	MK PTN family	0.123535	0
E8	Mesenchyme - MXP Early Mesenchyme	Ectoderm - Surface Ectoderm	MPZ	Cell-Cell Contact	0.018667	0
E8	Mesenchyme - MXP Early Mesenchyme	Ectoderm - Surface Ectoderm	PTN	MK PTN family	0.0605646	0
E8	Mesenchyme - MXP Early Mesenchyme	Mesenchyme - FNP Early Mesenchyme	APP	Cell-Cell Contact	0.00131501	0
E8	Mesenchyme - MXP Early Mesenchyme	Mesenchyme - FNP Early Mesenchyme	CADM	Cell-Cell Contact	0.0390564	0
E8	Mesenchyme - MXP Early Mesenchyme	Mesenchyme - FNP Early Mesenchyme	COLLAGEN	ECM-Receptor	0.0522728	0
E8	Mesenchyme - MXP Early Mesenchyme	Mesenchyme - FNP Early Mesenchyme	FN1	ECM-Receptor	0.00842553	0
E8	Mesenchyme - MXP Early Mesenchyme	Mesenchyme - FNP Early Mesenchyme	MK	MK PTN family	0.220668	0
E8	Mesenchyme - MXP Early Mesenchyme	Mesenchyme - FNP Early Mesenchyme	MPZ	Cell-Cell Contact	0.0178744	0
E8	Mesenchyme - MXP Early Mesenchyme	Mesenchyme - FNP Early Mesenchyme	PTN	MK PTN family	0.0940785	0
E8	Mesenchyme - MXP Early Mesenchyme	Mesenchyme - MXP Early Mesenchyme	COLLAGEN	ECM-Receptor	0.0365808	0.00333333
E8	Mesenchyme - MXP Early Mesenchyme	Mesenchyme - MXP Early Mesenchyme	MK	MK PTN family	0.133037	0.02
E8	Mesenchyme - MXP Early Mesenchyme	Mesenchyme - MXP Early Mesenchyme	MPZ	Cell-Cell Contact	0.0197444	0
E8	Mesenchyme - MXP Early Mesenchyme	Mesenchyme - Neural Crest	ADGRL	Cell-Cell Contact	0.0011601	0.01
E8	Mesenchyme - MXP Early Mesenchyme	Mesenchyme - Neural Crest	COLLAGEN	ECM-Receptor	0.0213911	0
E8	Mesenchyme - MXP Early Mesenchyme	Mesenchyme - Neural Crest	LAMININ	ECM-Receptor	0.000825724	0
E8	Mesenchyme - MXP Early Mesenchyme	Mesenchyme - Neural Crest	MK	MK PTN family	0.540319	0.005
E8	Mesenchyme - MXP Early Mesenchyme	Mesenchyme - Neural Crest	PTN	MK PTN family	0.0124874	0
E8	Mesenchyme - Neural Crest	Ectoderm - Ectodermal Placode	ADGRL	Cell-Cell Contact	0.00390301	0.01
E8	Mesenchyme - Neural Crest	Ectoderm - Ectodermal Placode	CADM	Cell-Cell Contact	0.0378041	0.01
E8	Mesenchyme - Neural Crest	Ectoderm - Ectodermal Placode	COLLAGEN	ECM-Receptor	0.00350488	0
E8	Mesenchyme - Neural Crest	Ectoderm - Ectodermal Placode	EPHA	Cell-Cell Contact	0.00161362	0
E8	Mesenchyme - Neural Crest	Ectoderm - Ectodermal Placode	EPHB	Cell-Cell Contact	0.00114875	0
E8	Mesenchyme - Neural Crest	Ectoderm - Ectodermal Placode	FLRT	Cell-Cell Contact	0.0233676	0
E8	Mesenchyme - Neural Crest	Ectoderm - Ectodermal Placode	FN1	ECM-Receptor	0.00157164	0
E8	Mesenchyme - Neural Crest	Ectoderm - Ectodermal Placode	GAP	Cell-Cell Contact	0.0738184	0
E8	Mesenchyme - Neural Crest	Ectoderm - Ectodermal Placode	KLK	Secreted Signaling	0.00611094	0.02
E8	Mesenchyme - Neural Crest	Ectoderm - Ectodermal Placode	LAMININ	ECM-Receptor	0.00384431	0
E8	Mesenchyme - Neural Crest	Ectoderm - Ectodermal Placode	MK	MK PTN family	0.0629129	0.005
E8	Mesenchyme - Neural Crest	Ectoderm - Ectodermal Placode	PTN	MK PTN family	0.414046	0
E8	Mesenchyme - Neural Crest	Ectoderm - Surface Ectoderm	COLLAGEN	ECM-Receptor	0.00913934	0
E8	Mesenchyme - Neural Crest	Ectoderm - Surface Ectoderm	EPHA	Cell-Cell Contact	0.00121764	0
E8	Mesenchyme - Neural Crest	Ectoderm - Surface Ectoderm	EPHB	Cell-Cell Contact	0.000866752	0
E8	Mesenchyme - Neural Crest	Ectoderm - Surface Ectoderm	FLRT	Cell-Cell Contact	0.0192697	0
E8	Mesenchyme - Neural Crest	Ectoderm - Surface Ectoderm	FN1	ECM-Receptor	0.00409996	0
E8	Mesenchyme - Neural Crest	Ectoderm - Surface Ectoderm	LAMININ	ECM-Receptor	0.00670359	0
E8	Mesenchyme - Neural Crest	Ectoderm - Surface Ectoderm	MK	MK PTN family	0.122522	0
E8	Mesenchyme - Neural Crest	Ectoderm - Surface Ectoderm	PTN	MK PTN family	0.433654	0
E8	Mesenchyme - Neural Crest	Mesenchyme - FNP Early Mesenchyme	CADM	Cell-Cell Contact	0.0312994	0.01
E8	Mesenchyme - Neural Crest	Mesenchyme - FNP Early Mesenchyme	COLLAGEN	ECM-Receptor	0.019976	0
E8	Mesenchyme - Neural Crest	Mesenchyme - FNP Early Mesenchyme	FN1	ECM-Receptor	0.00896866	0
E8	Mesenchyme - Neural Crest	Mesenchyme - FNP Early Mesenchyme	KLK	Secreted Signaling	0.00558804	0
E8	Mesenchyme - Neural Crest	Mesenchyme - FNP Early Mesenchyme	MK	MK PTN family	0.219013	0
E8	Mesenchyme - Neural Crest	Mesenchyme - FNP Early Mesenchyme	PTN	MK PTN family	0.499795	0
E8	Mesenchyme - Neural Crest	Mesenchyme - MXP Early Mesenchyme	COLLAGEN	ECM-Receptor	0.00848175	0
E8	Mesenchyme - Neural Crest	Mesenchyme - MXP Early Mesenchyme	FN1	ECM-Receptor	0.00625213	0.04
E8	Mesenchyme - Neural Crest	Mesenchyme - MXP Early Mesenchyme	KLK	Secreted Signaling	0.00547195	0
E8	Mesenchyme - Neural Crest	Mesenchyme - MXP Early Mesenchyme	MK	MK PTN family	0.132013	0.02
E8	Mesenchyme - Neural Crest	Mesenchyme - MXP Early Mesenchyme	PTN	MK PTN family	0.458557	0
E8	Mesenchyme - Neural Crest	Mesenchyme - Neural Crest	ADGRL	Cell-Cell Contact	0.00288708	0
E8	Mesenchyme - Neural Crest	Mesenchyme - Neural Crest	GAP	Cell-Cell Contact	0.0516724	0
E8	Mesenchyme - Neural Crest	Mesenchyme - Neural Crest	LAMININ	ECM-Receptor	0.00180851	0
E8	Mesenchyme - Neural Crest	Mesenchyme - Neural Crest	MK	MK PTN family	0.537681	0.005
E8	Mesenchyme - Neural Crest	Mesenchyme - Neural Crest	PTN	MK PTN family	0.481903	0
E9	Ectoderm - Ectodermal Placode	Ectoderm - Ectodermal Placode	ADGRL	Cell-Cell Contact	0.00522549	0.0025
E9	Ectoderm - Ectodermal Placode	Ectoderm - Ectodermal Placode	AGRN	ECM-Receptor	0.00313653	0
E9	Ectoderm - Ectodermal Placode	Ectoderm - Ectodermal Placode	CADM	Cell-Cell Contact	0.0786858	0
E9	Ectoderm - Ectodermal Placode	Ectoderm - Ectodermal Placode	CDH	Cell-Cell Contact	0.0358748	0
E9	Ectoderm - Ectodermal Placode	Ectoderm - Ectodermal Placode	CLDN	Cell-Cell Contact	0.0769048	0
E9	Ectoderm - Ectodermal Placode	Ectoderm - Ectodermal Placode	EPHA	Cell-Cell Contact	0.00240934	0.02
E9	Ectoderm - Ectodermal Placode	Ectoderm - Ectodermal Placode	EPHB	Cell-Cell Contact	0.00136398	0
E9	Ectoderm - Ectodermal Placode	Ectoderm - Ectodermal Placode	FGF	Secreted Signaling	0.0017462	0
E9	Ectoderm - Ectodermal Placode	Ectoderm - Ectodermal Placode	GAP	Cell-Cell Contact	0.0833684	0
E9	Ectoderm - Ectodermal Placode	Ectoderm - Ectodermal Placode	JAM	Cell-Cell Contact	0.0129143	0
E9	Ectoderm - Ectodermal Placode	Ectoderm - Ectodermal Placode	NOTCH	Cell-Cell Contact	0.0236204	0
E9	Ectoderm - Ectodermal Placode	Ectoderm - Ectodermal Placode	PTN	MK PTN family	0.219731	0
E9	Ectoderm - Ectodermal Placode	Ectoderm - Ectodermal Placode	THBS	ECM-Receptor	0.00486397	0
E9	Ectoderm - Ectodermal Placode	Ectoderm - Ectodermal Placode	ncWNT	Secreted Signaling	0.00576882	0
E9	Ectoderm - Ectodermal Placode	Ectoderm - Midfacial Ectoderm	AGRN	ECM-Receptor	0.00366456	0
E9	Ectoderm - Ectodermal Placode	Ectoderm - Midfacial Ectoderm	BMP	Secreted Signaling	0.00198254	0
E9	Ectoderm - Ectodermal Placode	Ectoderm - Midfacial Ectoderm	CADM	Cell-Cell Contact	0.0976847	0
E9	Ectoderm - Ectodermal Placode	Ectoderm - Midfacial Ectoderm	CDH	Cell-Cell Contact	0.0101311	0
E9	Ectoderm - Ectodermal Placode	Ectoderm - Midfacial Ectoderm	CLDN	Cell-Cell Contact	0.0987821	0
E9	Ectoderm - Ectodermal Placode	Ectoderm - Midfacial Ectoderm	COLLAGEN	ECM-Receptor	0.00325839	0
E9	Ectoderm - Ectodermal Placode	Ectoderm - Midfacial Ectoderm	EPHA	Cell-Cell Contact	0.00206681	0.03
E9	Ectoderm - Ectodermal Placode	Ectoderm - Midfacial Ectoderm	EPHB	Cell-Cell Contact	0.00148816	0
E9	Ectoderm - Ectodermal Placode	Ectoderm - Midfacial Ectoderm	FGF	Secreted Signaling	0.00169771	0
E9	Ectoderm - Ectodermal Placode	Ectoderm - Midfacial Ectoderm	FN1	ECM-Receptor	0.00188423	0.01
E9	Ectoderm - Ectodermal Placode	Ectoderm - Midfacial Ectoderm	GAP	Cell-Cell Contact	0.0964718	0
E9	Ectoderm - Ectodermal Placode	Ectoderm - Midfacial Ectoderm	JAM	Cell-Cell Contact	0.0077727	0.015
E9	Ectoderm - Ectodermal Placode	Ectoderm - Midfacial Ectoderm	MK	MK PTN family	0.0491829	0
E9	Ectoderm - Ectodermal Placode	Ectoderm - Midfacial Ectoderm	NOTCH	Cell-Cell Contact	0.0561076	0
E9	Ectoderm - Ectodermal Placode	Ectoderm - Midfacial Ectoderm	PTN	MK PTN family	0.221609	0.005
E9	Ectoderm - Ectodermal Placode	Ectoderm - Midfacial Ectoderm	THBS	ECM-Receptor	0.00637325	0
E9	Ectoderm - Ectodermal Placode	Ectoderm - Midfacial Ectoderm	ncWNT	Secreted Signaling	0.00121016	0
E9	Ectoderm - Ectodermal Placode	Ectoderm - Surface Ectoderm	ADGRL	Cell-Cell Contact	0.00542325	0
E9	Ectoderm - Ectodermal Placode	Ectoderm - Surface Ectoderm	AGRN	ECM-Receptor	0.00754284	0
E9	Ectoderm - Ectodermal Placode	Ectoderm - Surface Ectoderm	BMP	Secreted Signaling	0.00227135	0
E9	Ectoderm - Ectodermal Placode	Ectoderm - Surface Ectoderm	CADM	Cell-Cell Contact	0.0699459	0
E9	Ectoderm - Ectodermal Placode	Ectoderm - Surface Ectoderm	CDH	Cell-Cell Contact	0.012354	0
E9	Ectoderm - Ectodermal Placode	Ectoderm - Surface Ectoderm	CLDN	Cell-Cell Contact	0.0356178	0
E9	Ectoderm - Ectodermal Placode	Ectoderm - Surface Ectoderm	COLLAGEN	ECM-Receptor	0.00465003	0
E9	Ectoderm - Ectodermal Placode	Ectoderm - Surface Ectoderm	FGF	Secreted Signaling	0.00390784	0
E9	Ectoderm - Ectodermal Placode	Ectoderm - Surface Ectoderm	FLRT	Cell-Cell Contact	0.00621692	0.01
E9	Ectoderm - Ectodermal Placode	Ectoderm - Surface Ectoderm	FN1	ECM-Receptor	0.00268913	0
E9	Ectoderm - Ectodermal Placode	Ectoderm - Surface Ectoderm	JAM	Cell-Cell Contact	0.0186695	0.005
E9	Ectoderm - Ectodermal Placode	Ectoderm - Surface Ectoderm	MK	MK PTN family	0.0424827	0
E9	Ectoderm - Ectodermal Placode	Ectoderm - Surface Ectoderm	NOTCH	Cell-Cell Contact	0.0058456	0.01
E9	Ectoderm - Ectodermal Placode	Ectoderm - Surface Ectoderm	PTN	MK PTN family	0.265892	0.0166667
E9	Ectoderm - Ectodermal Placode	Ectoderm - Surface Ectoderm	SEMA4	Cell-Cell Contact	0.00116397	0
E9	Ectoderm - Ectodermal Placode	Ectoderm - Surface Ectoderm	THBS	ECM-Receptor	0.00996258	0
E9	Ectoderm - Ectodermal Placode	Ectoderm - Surface Ectoderm	ncWNT	Secreted Signaling	0.00670635	0
E9	Ectoderm - Ectodermal Placode	Mesenchyme - FNP Early Mesenchyme	AGRN	ECM-Receptor	0.000868044	0.04
E9	Ectoderm - Ectodermal Placode	Mesenchyme - FNP Early Mesenchyme	BMP	Secreted Signaling	0.000909868	0.03
E9	Ectoderm - Ectodermal Placode	Mesenchyme - FNP Early Mesenchyme	CADM	Cell-Cell Contact	0.0493678	0.02
E9	Ectoderm - Ectodermal Placode	Mesenchyme - FNP Early Mesenchyme	COLLAGEN	ECM-Receptor	0.00386563	0.02
E9	Ectoderm - Ectodermal Placode	Mesenchyme - FNP Early Mesenchyme	FGF	Secreted Signaling	0.00500113	0
E9	Ectoderm - Ectodermal Placode	Mesenchyme - FNP Early Mesenchyme	GAP	Cell-Cell Contact	0.0640238	0
E9	Ectoderm - Ectodermal Placode	Mesenchyme - FNP Early Mesenchyme	MK	MK PTN family	0.808489	0
E9	Ectoderm - Ectodermal Placode	Mesenchyme - FNP Early Mesenchyme	PDGF	Secreted Signaling	0.0211449	0
E9	Ectoderm - Ectodermal Placode	Mesenchyme - FNP Early Mesenchyme	PTN	MK PTN family	0.306477	0
E9	Ectoderm - Ectodermal Placode	Mesenchyme - FNP Early Mesenchyme	SEMA4	Cell-Cell Contact	0.000707646	0.03
E9	Ectoderm - Ectodermal Placode	Mesenchyme - FNP Early Mesenchyme	THBS	ECM-Receptor	0.00693844	0
E9	Ectoderm - Ectodermal Placode	Mesenchyme - FNP Early Mesenchyme	ncWNT	Secreted Signaling	0.000942443	0
E9	Ectoderm - Ectodermal Placode	Mesenchyme - MXP Early Mesenchyme	CADM	Cell-Cell Contact	0.00937976	0
E9	Ectoderm - Ectodermal Placode	Mesenchyme - MXP Early Mesenchyme	CDH	Cell-Cell Contact	0.0069067	0
E9	Ectoderm - Ectodermal Placode	Mesenchyme - MXP Early Mesenchyme	FGF	Secreted Signaling	0.00167989	0
E9	Ectoderm - Ectodermal Placode	Mesenchyme - MXP Early Mesenchyme	GAP	Cell-Cell Contact	0.0681269	0
E9	Ectoderm - Ectodermal Placode	Mesenchyme - MXP Early Mesenchyme	MK	MK PTN family	0.50889	0
E9	Ectoderm - Ectodermal Placode	Mesenchyme - MXP Early Mesenchyme	NECTIN	Cell-Cell Contact	0.000934003	0
E9	Ectoderm - Ectodermal Placode	Mesenchyme - MXP Early Mesenchyme	PDGF	Secreted Signaling	0.021379	0
E9	Ectoderm - Ectodermal Placode	Mesenchyme - MXP Early Mesenchyme	PTN	MK PTN family	0.295083	0.005
E9	Ectoderm - Ectodermal Placode	Mesenchyme - MXP Early Mesenchyme	SEMA4	Cell-Cell Contact	0.000837322	0.01
E9	Ectoderm - Ectodermal Placode	Mesenchyme - MXP Early Mesenchyme	THBS	ECM-Receptor	0.00549718	0
E9	Ectoderm - Ectodermal Placode	Mesenchyme - MXP Early Mesenchyme	ncWNT	Secreted Signaling	0.00090349	0
E9	Ectoderm - Midfacial Ectoderm	Ectoderm - Ectodermal Placode	ADGRL	Cell-Cell Contact	0.00982742	0.004
E9	Ectoderm - Midfacial Ectoderm	Ectoderm - Ectodermal Placode	AGRN	ECM-Receptor	0.00411366	0
E9	Ectoderm - Midfacial Ectoderm	Ectoderm - Ectodermal Placode	CADM	Cell-Cell Contact	0.0976847	0
E9	Ectoderm - Midfacial Ectoderm	Ectoderm - Ectodermal Placode	CDH	Cell-Cell Contact	0.0101311	0
E9	Ectoderm - Midfacial Ectoderm	Ectoderm - Ectodermal Placode	CLDN	Cell-Cell Contact	0.0987821	0
E9	Ectoderm - Midfacial Ectoderm	Ectoderm - Ectodermal Placode	EPHA	Cell-Cell Contact	0.00632152	0
E9	Ectoderm - Midfacial Ectoderm	Ectoderm - Ectodermal Placode	FGF	Secreted Signaling	0.0301199	0
E9	Ectoderm - Midfacial Ectoderm	Ectoderm - Ectodermal Placode	GAP	Cell-Cell Contact	0.0964718	0
E9	Ectoderm - Midfacial Ectoderm	Ectoderm - Ectodermal Placode	HSPG	ECM-Receptor	0.00142493	0.02
E9	Ectoderm - Midfacial Ectoderm	Ectoderm - Ectodermal Placode	JAM	Cell-Cell Contact	0.0213765	0
E9	Ectoderm - Midfacial Ectoderm	Ectoderm - Ectodermal Placode	KLK	Secreted Signaling	0.0149404	0
E9	Ectoderm - Midfacial Ectoderm	Ectoderm - Ectodermal Placode	LAMININ	ECM-Receptor	0.00827535	0
E9	Ectoderm - Midfacial Ectoderm	Ectoderm - Ectodermal Placode	NOTCH	Cell-Cell Contact	0.0223962	0
E9	Ectoderm - Midfacial Ectoderm	Ectoderm - Ectodermal Placode	PTN	MK PTN family	0.242451	0
E9	Ectoderm - Midfacial Ectoderm	Ectoderm - Ectodermal Placode	WNT	Secreted Signaling	0.00128787	0
E9	Ectoderm - Midfacial Ectoderm	Ectoderm - Ectodermal Placode	ncWNT	Secreted Signaling	0.00872088	0
E9	Ectoderm - Midfacial Ectoderm	Ectoderm - Midfacial Ectoderm	AGRN	ECM-Receptor	0.00480539	0
E9	Ectoderm - Midfacial Ectoderm	Ectoderm - Midfacial Ectoderm	BMP	Secreted Signaling	0.0034371	0
E9	Ectoderm - Midfacial Ectoderm	Ectoderm - Midfacial Ectoderm	CADM	Cell-Cell Contact	0.12067	0
E9	Ectoderm - Midfacial Ectoderm	Ectoderm - Midfacial Ectoderm	CDH	Cell-Cell Contact	0.0130057	0
E9	Ectoderm - Midfacial Ectoderm	Ectoderm - Midfacial Ectoderm	CLDN	Cell-Cell Contact	0.126033	0
E9	Ectoderm - Midfacial Ectoderm	Ectoderm - Midfacial Ectoderm	COLLAGEN	ECM-Receptor	0.00210444	0.01
E9	Ectoderm - Midfacial Ectoderm	Ectoderm - Midfacial Ectoderm	EPHA	Cell-Cell Contact	0.00689394	0
E9	Ectoderm - Midfacial Ectoderm	Ectoderm - Midfacial Ectoderm	FGF	Secreted Signaling	0.0292928	0
E9	Ectoderm - Midfacial Ectoderm	Ectoderm - Midfacial Ectoderm	FN1	ECM-Receptor	0.00314809	0
E9	Ectoderm - Midfacial Ectoderm	Ectoderm - Midfacial Ectoderm	GAP	Cell-Cell Contact	0.111384	0
E9	Ectoderm - Midfacial Ectoderm	Ectoderm - Midfacial Ectoderm	HSPG	ECM-Receptor	0.00166529	0.01
E9	Ectoderm - Midfacial Ectoderm	Ectoderm - Midfacial Ectoderm	JAM	Cell-Cell Contact	0.0153572	0
E9	Ectoderm - Midfacial Ectoderm	Ectoderm - Midfacial Ectoderm	KLK	Secreted Signaling	0.021133	0
E9	Ectoderm - Midfacial Ectoderm	Ectoderm - Midfacial Ectoderm	LAMININ	ECM-Receptor	0.00966678	0
E9	Ectoderm - Midfacial Ectoderm	Ectoderm - Midfacial Ectoderm	MK	MK PTN family	0.0457413	0
E9	Ectoderm - Midfacial Ectoderm	Ectoderm - Midfacial Ectoderm	NOTCH	Cell-Cell Contact	0.0532127	0
E9	Ectoderm - Midfacial Ectoderm	Ectoderm - Midfacial Ectoderm	OCLN	Cell-Cell Contact	0.000207453	0
E9	Ectoderm - Midfacial Ectoderm	Ectoderm - Midfacial Ectoderm	PTN	MK PTN family	0.245393	0
E9	Ectoderm - Midfacial Ectoderm	Ectoderm - Midfacial Ectoderm	WNT	Secreted Signaling	0.00103758	0
E9	Ectoderm - Midfacial Ectoderm	Ectoderm - Midfacial Ectoderm	ncWNT	Secreted Signaling	0.0017521	0
E9	Ectoderm - Midfacial Ectoderm	Ectoderm - Surface Ectoderm	ADGRL	Cell-Cell Contact	0.0101989	0.008
E9	Ectoderm - Midfacial Ectoderm	Ectoderm - Surface Ectoderm	AGRN	ECM-Receptor	0.00987907	0
E9	Ectoderm - Midfacial Ectoderm	Ectoderm - Surface Ectoderm	BMP	Secreted Signaling	0.00393828	0
E9	Ectoderm - Midfacial Ectoderm	Ectoderm - Surface Ectoderm	CADM	Cell-Cell Contact	0.0870338	0
E9	Ectoderm - Midfacial Ectoderm	Ectoderm - Surface Ectoderm	CDH	Cell-Cell Contact	0.0204131	0.01
E9	Ectoderm - Midfacial Ectoderm	Ectoderm - Surface Ectoderm	CLDN	Cell-Cell Contact	0.0463397	0
E9	Ectoderm - Midfacial Ectoderm	Ectoderm - Surface Ectoderm	COLLAGEN	ECM-Receptor	0.00300359	0
E9	Ectoderm - Midfacial Ectoderm	Ectoderm - Surface Ectoderm	FGF	Secreted Signaling	0.0673123	0
E9	Ectoderm - Midfacial Ectoderm	Ectoderm - Surface Ectoderm	FLRT	Cell-Cell Contact	0.00662366	0.01
E9	Ectoderm - Midfacial Ectoderm	Ectoderm - Surface Ectoderm	FN1	ECM-Receptor	0.00449435	0
E9	Ectoderm - Midfacial Ectoderm	Ectoderm - Surface Ectoderm	GAP	Cell-Cell Contact	0.0662205	0.04
E9	Ectoderm - Midfacial Ectoderm	Ectoderm - Surface Ectoderm	HSPG	ECM-Receptor	0.00343501	0
E9	Ectoderm - Midfacial Ectoderm	Ectoderm - Surface Ectoderm	JAM	Cell-Cell Contact	0.0324147	0
E9	Ectoderm - Midfacial Ectoderm	Ectoderm - Surface Ectoderm	LAMININ	ECM-Receptor	0.0219511	0
E9	Ectoderm - Midfacial Ectoderm	Ectoderm - Surface Ectoderm	MK	MK PTN family	0.0394905	0
E9	Ectoderm - Midfacial Ectoderm	Ectoderm - Surface Ectoderm	NOTCH	Cell-Cell Contact	0.00553742	0.01
E9	Ectoderm - Midfacial Ectoderm	Ectoderm - Surface Ectoderm	PTN	MK PTN family	0.295755	0.00333333
E9	Ectoderm - Midfacial Ectoderm	Ectoderm - Surface Ectoderm	WNT	Secreted Signaling	0.00161742	0
E9	Ectoderm - Midfacial Ectoderm	Ectoderm - Surface Ectoderm	ncWNT	Secreted Signaling	0.0101357	0
E9	Ectoderm - Midfacial Ectoderm	Mesenchyme - FNP Early Mesenchyme	AGRN	ECM-Receptor	0.00113927	0.03
E9	Ectoderm - Midfacial Ectoderm	Mesenchyme - FNP Early Mesenchyme	BMP	Secreted Signaling	0.00157767	0
E9	Ectoderm - Midfacial Ectoderm	Mesenchyme - FNP Early Mesenchyme	CADM	Cell-Cell Contact	0.0617624	0
E9	Ectoderm - Midfacial Ectoderm	Mesenchyme - FNP Early Mesenchyme	COLLAGEN	ECM-Receptor	0.00249643	0.01
E9	Ectoderm - Midfacial Ectoderm	Mesenchyme - FNP Early Mesenchyme	FGF	Secreted Signaling	0.0844465	0
E9	Ectoderm - Midfacial Ectoderm	Mesenchyme - FNP Early Mesenchyme	FLRT	Cell-Cell Contact	0.000811987	0
E9	Ectoderm - Midfacial Ectoderm	Mesenchyme - FNP Early Mesenchyme	GAP	Cell-Cell Contact	0.0743333	0
E9	Ectoderm - Midfacial Ectoderm	Mesenchyme - FNP Early Mesenchyme	JAM	Cell-Cell Contact	0.00354232	0
E9	Ectoderm - Midfacial Ectoderm	Mesenchyme - FNP Early Mesenchyme	LAMININ	ECM-Receptor	0.00536156	0
E9	Ectoderm - Midfacial Ectoderm	Mesenchyme - FNP Early Mesenchyme	MK	MK PTN family	0.771206	0.00333333
E9	Ectoderm - Midfacial Ectoderm	Mesenchyme - FNP Early Mesenchyme	PDGF	Secreted Signaling	0.0277893	0
E9	Ectoderm - Midfacial Ectoderm	Mesenchyme - FNP Early Mesenchyme	PTN	MK PTN family	0.338913	0
E9	Ectoderm - Midfacial Ectoderm	Mesenchyme - FNP Early Mesenchyme	WNT	Secreted Signaling	0.000642292	0
E9	Ectoderm - Midfacial Ectoderm	Mesenchyme - FNP Early Mesenchyme	ncWNT	Secreted Signaling	0.00284408	0.01
E9	Ectoderm - Midfacial Ectoderm	Mesenchyme - MXP Early Mesenchyme	AGRN	ECM-Receptor	0.00110826	0.04
E9	Ectoderm - Midfacial Ectoderm	Mesenchyme - MXP Early Mesenchyme	CADM	Cell-Cell Contact	0.0118599	0
E9	Ectoderm - Midfacial Ectoderm	Mesenchyme - MXP Early Mesenchyme	CDH	Cell-Cell Contact	0.0014652	0.04
E9	Ectoderm - Midfacial Ectoderm	Mesenchyme - MXP Early Mesenchyme	FGF	Secreted Signaling	0.0289887	0
E9	Ectoderm - Midfacial Ectoderm	Mesenchyme - MXP Early Mesenchyme	GAP	Cell-Cell Contact	0.0790413	0
E9	Ectoderm - Midfacial Ectoderm	Mesenchyme - MXP Early Mesenchyme	JAM	Cell-Cell Contact	0.00405078	0
E9	Ectoderm - Midfacial Ectoderm	Mesenchyme - MXP Early Mesenchyme	LAMININ	ECM-Receptor	0.0052744	0
E9	Ectoderm - Midfacial Ectoderm	Mesenchyme - MXP Early Mesenchyme	PDGF	Secreted Signaling	0.028236	0
E9	Ectoderm - Midfacial Ectoderm	Mesenchyme - MXP Early Mesenchyme	PTN	MK PTN family	0.326445	0
E9	Ectoderm - Midfacial Ectoderm	Mesenchyme - MXP Early Mesenchyme	WNT	Secreted Signaling	0.000591185	0
E9	Ectoderm - Midfacial Ectoderm	Mesenchyme - MXP Early Mesenchyme	ncWNT	Secreted Signaling	0.00130827	0
E9	Ectoderm - Surface Ectoderm	Ectoderm - Ectodermal Placode	ADGRL	Cell-Cell Contact	0.00665729	0
E9	Ectoderm - Surface Ectoderm	Ectoderm - Ectodermal Placode	AGRN	ECM-Receptor	0.00397552	0
E9	Ectoderm - Surface Ectoderm	Ectoderm - Ectodermal Placode	CADM	Cell-Cell Contact	0.0699459	0
E9	Ectoderm - Surface Ectoderm	Ectoderm - Ectodermal Placode	CDH	Cell-Cell Contact	0.012354	0
E9	Ectoderm - Surface Ectoderm	Ectoderm - Ectodermal Placode	CLDN	Cell-Cell Contact	0.0356178	0
E9	Ectoderm - Surface Ectoderm	Ectoderm - Ectodermal Placode	EPHA	Cell-Cell Contact	0.00977573	0
E9	Ectoderm - Surface Ectoderm	Ectoderm - Ectodermal Placode	FLRT	Cell-Cell Contact	0.00621692	0.01
E9	Ectoderm - Surface Ectoderm	Ectoderm - Ectodermal Placode	HSPG	ECM-Receptor	0.0045772	0
E9	Ectoderm - Surface Ectoderm	Ectoderm - Ectodermal Placode	JAM	Cell-Cell Contact	0.0239646	0
E9	Ectoderm - Surface Ectoderm	Ectoderm - Ectodermal Placode	KLK	Secreted Signaling	0.0164839	0
E9	Ectoderm - Surface Ectoderm	Ectoderm - Ectodermal Placode	LAMININ	ECM-Receptor	0.0068938	0
E9	Ectoderm - Surface Ectoderm	Ectoderm - Ectodermal Placode	NOTCH	Cell-Cell Contact	0.00113186	0
E9	Ectoderm - Surface Ectoderm	Ectoderm - Ectodermal Placode	PTN	MK PTN family	0.223063	0
E9	Ectoderm - Surface Ectoderm	Ectoderm - Ectodermal Placode	WNT	Secreted Signaling	0.00348107	0
E9	Ectoderm - Surface Ectoderm	Ectoderm - Midfacial Ectoderm	AGRN	ECM-Receptor	0.00464414	0
E9	Ectoderm - Surface Ectoderm	Ectoderm - Midfacial Ectoderm	BMP	Secreted Signaling	0.0093118	0
E9	Ectoderm - Surface Ectoderm	Ectoderm - Midfacial Ectoderm	CADM	Cell-Cell Contact	0.0870338	0
E9	Ectoderm - Surface Ectoderm	Ectoderm - Midfacial Ectoderm	CDH	Cell-Cell Contact	0.0204131	0.01
E9	Ectoderm - Surface Ectoderm	Ectoderm - Midfacial Ectoderm	CLDN	Cell-Cell Contact	0.0463397	0
E9	Ectoderm - Surface Ectoderm	Ectoderm - Midfacial Ectoderm	COLLAGEN	ECM-Receptor	0.00786584	0
E9	Ectoderm - Surface Ectoderm	Ectoderm - Midfacial Ectoderm	EPHA	Cell-Cell Contact	0.0106622	0
E9	Ectoderm - Surface Ectoderm	Ectoderm - Midfacial Ectoderm	FLRT	Cell-Cell Contact	0.00662366	0.01
E9	Ectoderm - Surface Ectoderm	Ectoderm - Midfacial Ectoderm	FN1	ECM-Receptor	0.00712197	0
E9	Ectoderm - Surface Ectoderm	Ectoderm - Midfacial Ectoderm	GAP	Cell-Cell Contact	0.0662205	0.04
E9	Ectoderm - Surface Ectoderm	Ectoderm - Midfacial Ectoderm	HSPG	ECM-Receptor	0.00534646	0
E9	Ectoderm - Surface Ectoderm	Ectoderm - Midfacial Ectoderm	JAM	Cell-Cell Contact	0.0144499	0
E9	Ectoderm - Surface Ectoderm	Ectoderm - Midfacial Ectoderm	KLK	Secreted Signaling	0.0233012	0
E9	Ectoderm - Surface Ectoderm	Ectoderm - Midfacial Ectoderm	LAMININ	ECM-Receptor	0.0080539	0
E9	Ectoderm - Surface Ectoderm	Ectoderm - Midfacial Ectoderm	MK	MK PTN family	0.0499182	0
E9	Ectoderm - Surface Ectoderm	Ectoderm - Midfacial Ectoderm	NOTCH	Cell-Cell Contact	0.00145946	0
E9	Ectoderm - Surface Ectoderm	Ectoderm - Midfacial Ectoderm	PTN	MK PTN family	0.225085	0
E9	Ectoderm - Surface Ectoderm	Ectoderm - Midfacial Ectoderm	WNT	Secreted Signaling	0.00281326	0
E9	Ectoderm - Surface Ectoderm	Ectoderm - Surface Ectoderm	ADGRL	Cell-Cell Contact	0.00690845	0
E9	Ectoderm - Surface Ectoderm	Ectoderm - Surface Ectoderm	AGRN	ECM-Receptor	0.0095492	0
E9	Ectoderm - Surface Ectoderm	Ectoderm - Surface Ectoderm	BMP	Secreted Signaling	0.0106863	0
E9	Ectoderm - Surface Ectoderm	Ectoderm - Surface Ectoderm	CADM	Cell-Cell Contact	0.0621113	0.02
E9	Ectoderm - Surface Ectoderm	Ectoderm - Surface Ectoderm	CDH	Cell-Cell Contact	0.0335533	0.00333333
E9	Ectoderm - Surface Ectoderm	Ectoderm - Surface Ectoderm	CLDN	Cell-Cell Contact	0.0161093	0
E9	Ectoderm - Surface Ectoderm	Ectoderm - Surface Ectoderm	COLLAGEN	ECM-Receptor	0.0349696	0.002
E9	Ectoderm - Surface Ectoderm	Ectoderm - Surface Ectoderm	FLRT	Cell-Cell Contact	0.0220554	0
E9	Ectoderm - Surface Ectoderm	Ectoderm - Surface Ectoderm	FN1	ECM-Receptor	0.0362325	0.00333333
E9	Ectoderm - Surface Ectoderm	Ectoderm - Surface Ectoderm	HSPG	ECM-Receptor	0.0109851	0
E9	Ectoderm - Surface Ectoderm	Ectoderm - Surface Ectoderm	JAM	Cell-Cell Contact	0.0345736	0
E9	Ectoderm - Surface Ectoderm	Ectoderm - Surface Ectoderm	LAMININ	ECM-Receptor	0.0183021	0
E9	Ectoderm - Surface Ectoderm	Ectoderm - Surface Ectoderm	MK	MK PTN family	0.0431224	0
E9	Ectoderm - Surface Ectoderm	Ectoderm - Surface Ectoderm	PTN	MK PTN family	0.270239	0.00666667
E9	Ectoderm - Surface Ectoderm	Ectoderm - Surface Ectoderm	WNT	Secreted Signaling	0.00433826	0
E9	Ectoderm - Surface Ectoderm	Mesenchyme - FNP Early Mesenchyme	AGRN	ECM-Receptor	0.00110091	0.02
E9	Ectoderm - Surface Ectoderm	Mesenchyme - FNP Early Mesenchyme	BMP	Secreted Signaling	0.00428274	0
E9	Ectoderm - Surface Ectoderm	Mesenchyme - FNP Early Mesenchyme	COLLAGEN	ECM-Receptor	0.0379552	0.00666667
E9	Ectoderm - Surface Ectoderm	Mesenchyme - FNP Early Mesenchyme	EDN	Secreted Signaling	0.000184692	0
E9	Ectoderm - Surface Ectoderm	Mesenchyme - FNP Early Mesenchyme	FLRT	Cell-Cell Contact	0.00489937	0
E9	Ectoderm - Surface Ectoderm	Mesenchyme - FNP Early Mesenchyme	FN1	ECM-Receptor	0.0314155	0
E9	Ectoderm - Surface Ectoderm	Mesenchyme - FNP Early Mesenchyme	HSPG	ECM-Receptor	0.00126808	0
E9	Ectoderm - Surface Ectoderm	Mesenchyme - FNP Early Mesenchyme	LAMININ	ECM-Receptor	0.00464312	0
E9	Ectoderm - Surface Ectoderm	Mesenchyme - FNP Early Mesenchyme	MK	MK PTN family	0.81625	0
E9	Ectoderm - Surface Ectoderm	Mesenchyme - FNP Early Mesenchyme	PDGF	Secreted Signaling	0.0228799	0
E9	Ectoderm - Surface Ectoderm	Mesenchyme - FNP Early Mesenchyme	PTN	MK PTN family	0.311221	0
E9	Ectoderm - Surface Ectoderm	Mesenchyme - FNP Early Mesenchyme	WNT	Secreted Signaling	0.00173742	0
E9	Ectoderm - Surface Ectoderm	Mesenchyme - MXP Early Mesenchyme	AGRN	ECM-Receptor	0.00107094	0.02
E9	Ectoderm - Surface Ectoderm	Mesenchyme - MXP Early Mesenchyme	CADM	Cell-Cell Contact	0.00826882	0
E9	Ectoderm - Surface Ectoderm	Mesenchyme - MXP Early Mesenchyme	CDH	Cell-Cell Contact	0.0013942	0
E9	Ectoderm - Surface Ectoderm	Mesenchyme - MXP Early Mesenchyme	COLLAGEN	ECM-Receptor	0.0333603	0
E9	Ectoderm - Surface Ectoderm	Mesenchyme - MXP Early Mesenchyme	FLRT	Cell-Cell Contact	0.00622668	0
E9	Ectoderm - Surface Ectoderm	Mesenchyme - MXP Early Mesenchyme	FN1	ECM-Receptor	0.0283052	0
E9	Ectoderm - Surface Ectoderm	Mesenchyme - MXP Early Mesenchyme	HSPG	ECM-Receptor	0.00123356	0
E9	Ectoderm - Surface Ectoderm	Mesenchyme - MXP Early Mesenchyme	LAMININ	ECM-Receptor	0.00456567	0.0133333
E9	Ectoderm - Surface Ectoderm	Mesenchyme - MXP Early Mesenchyme	MK	MK PTN family	0.512792	0
E9	Ectoderm - Surface Ectoderm	Mesenchyme - MXP Early Mesenchyme	PDGF	Secreted Signaling	0.0232037	0
E9	Ectoderm - Surface Ectoderm	Mesenchyme - MXP Early Mesenchyme	PTN	MK PTN family	0.299668	0
E9	Ectoderm - Surface Ectoderm	Mesenchyme - MXP Early Mesenchyme	WNT	Secreted Signaling	0.00159813	0
E9	Mesenchyme - FNP Early Mesenchyme	Ectoderm - Ectodermal Placode	ADGRL	Cell-Cell Contact	0.00510409	0
E9	Mesenchyme - FNP Early Mesenchyme	Ectoderm - Ectodermal Placode	CADM	Cell-Cell Contact	0.0493678	0.02
E9	Mesenchyme - FNP Early Mesenchyme	Ectoderm - Ectodermal Placode	COLLAGEN	ECM-Receptor	0.0134332	0
E9	Mesenchyme - FNP Early Mesenchyme	Ectoderm - Ectodermal Placode	EPHA	Cell-Cell Contact	0.00614129	0.00333333
E9	Mesenchyme - FNP Early Mesenchyme	Ectoderm - Ectodermal Placode	EPHB	Cell-Cell Contact	0.00127853	0
E9	Mesenchyme - FNP Early Mesenchyme	Ectoderm - Ectodermal Placode	GAP	Cell-Cell Contact	0.0993377	0
E9	Mesenchyme - FNP Early Mesenchyme	Ectoderm - Ectodermal Placode	JAM	Cell-Cell Contact	0.0183335	0
E9	Mesenchyme - FNP Early Mesenchyme	Ectoderm - Ectodermal Placode	NOTCH	Cell-Cell Contact	0.00682999	0
E9	Mesenchyme - FNP Early Mesenchyme	Ectoderm - Midfacial Ectoderm	ANGPTL	Secreted Signaling	0.00163715	0
E9	Mesenchyme - FNP Early Mesenchyme	Ectoderm - Midfacial Ectoderm	CADM	Cell-Cell Contact	0.0617624	0
E9	Mesenchyme - FNP Early Mesenchyme	Ectoderm - Midfacial Ectoderm	COLLAGEN	ECM-Receptor	0.0323317	0.002
E9	Mesenchyme - FNP Early Mesenchyme	Ectoderm - Midfacial Ectoderm	EPHA	Cell-Cell Contact	0.00669965	0.01
E9	Mesenchyme - FNP Early Mesenchyme	Ectoderm - Midfacial Ectoderm	EPHB	Cell-Cell Contact	0.00139494	0
E9	Mesenchyme - FNP Early Mesenchyme	Ectoderm - Midfacial Ectoderm	FLRT	Cell-Cell Contact	0.000811987	0
E9	Mesenchyme - FNP Early Mesenchyme	Ectoderm - Midfacial Ectoderm	FN1	ECM-Receptor	0.00224946	0
E9	Mesenchyme - FNP Early Mesenchyme	Ectoderm - Midfacial Ectoderm	GAP	Cell-Cell Contact	0.115537	0
E9	Mesenchyme - FNP Early Mesenchyme	Ectoderm - Midfacial Ectoderm	JAM	Cell-Cell Contact	0.0110823	0
E9	Mesenchyme - FNP Early Mesenchyme	Ectoderm - Midfacial Ectoderm	KLK	Secreted Signaling	0.00602112	0
E9	Mesenchyme - FNP Early Mesenchyme	Ectoderm - Midfacial Ectoderm	MK	MK PTN family	0.0427873	0
E9	Mesenchyme - FNP Early Mesenchyme	Ectoderm - Midfacial Ectoderm	NOTCH	Cell-Cell Contact	0.0162785	0.005
E9	Mesenchyme - FNP Early Mesenchyme	Ectoderm - Midfacial Ectoderm	PTN	MK PTN family	0.00565366	0.01
E9	Mesenchyme - FNP Early Mesenchyme	Ectoderm - Surface Ectoderm	ADGRL	Cell-Cell Contact	0.00529732	0.002
E9	Mesenchyme - FNP Early Mesenchyme	Ectoderm - Surface Ectoderm	ANGPTL	Secreted Signaling	0.00140455	0
E9	Mesenchyme - FNP Early Mesenchyme	Ectoderm - Surface Ectoderm	COLLAGEN	ECM-Receptor	0.0876727	0
E9	Mesenchyme - FNP Early Mesenchyme	Ectoderm - Surface Ectoderm	FLRT	Cell-Cell Contact	0.00489937	0
E9	Mesenchyme - FNP Early Mesenchyme	Ectoderm - Surface Ectoderm	FN1	ECM-Receptor	0.00321069	0
E9	Mesenchyme - FNP Early Mesenchyme	Ectoderm - Surface Ectoderm	JAM	Cell-Cell Contact	0.026376	0
E9	Mesenchyme - FNP Early Mesenchyme	Ectoderm - Surface Ectoderm	MK	MK PTN family	0.0369245	0
E9	Mesenchyme - FNP Early Mesenchyme	Ectoderm - Surface Ectoderm	NOTCH	Cell-Cell Contact	0.0016687	0.01
E9	Mesenchyme - FNP Early Mesenchyme	Ectoderm - Surface Ectoderm	PTN	MK PTN family	0.00485319	0
E9	Mesenchyme - FNP Early Mesenchyme	Mesenchyme - FNP Early Mesenchyme	ANGPTL	Secreted Signaling	0.011358	0
E9	Mesenchyme - FNP Early Mesenchyme	Mesenchyme - FNP Early Mesenchyme	COLLAGEN	ECM-Receptor	0.102471	0.00142857
E9	Mesenchyme - FNP Early Mesenchyme	Mesenchyme - FNP Early Mesenchyme	FLRT	Cell-Cell Contact	0.000725652	0.01
E9	Mesenchyme - FNP Early Mesenchyme	Mesenchyme - FNP Early Mesenchyme	JAM	Cell-Cell Contact	0.0365725	0
E9	Mesenchyme - FNP Early Mesenchyme	Mesenchyme - FNP Early Mesenchyme	MK	MK PTN family	0.0902474	0
E9	Mesenchyme - FNP Early Mesenchyme	Mesenchyme - MXP Early Mesenchyme	ANGPTL	Secreted Signaling	0.0114661	0.02
E9	Mesenchyme - FNP Early Mesenchyme	Mesenchyme - MXP Early Mesenchyme	CADM	Cell-Cell Contact	0.00572446	0
E9	Mesenchyme - FNP Early Mesenchyme	Mesenchyme - MXP Early Mesenchyme	COLLAGEN	ECM-Receptor	0.0833363	0
E9	Mesenchyme - FNP Early Mesenchyme	Mesenchyme - MXP Early Mesenchyme	JAM	Cell-Cell Contact	0.0416239	0
E9	Mesenchyme - MXP Early Mesenchyme	Ectoderm - Ectodermal Placode	ADGRL	Cell-Cell Contact	0.00259038	0.005
E9	Mesenchyme - MXP Early Mesenchyme	Ectoderm - Ectodermal Placode	CDH	Cell-Cell Contact	0.0069067	0
E9	Mesenchyme - MXP Early Mesenchyme	Ectoderm - Ectodermal Placode	COLLAGEN	ECM-Receptor	0.0299986	0
E9	Mesenchyme - MXP Early Mesenchyme	Ectoderm - Ectodermal Placode	EPHA	Cell-Cell Contact	0.00532365	0
E9	Mesenchyme - MXP Early Mesenchyme	Ectoderm - Ectodermal Placode	GAP	Cell-Cell Contact	0.10155	0.02
E9	Mesenchyme - MXP Early Mesenchyme	Ectoderm - Ectodermal Placode	JAM	Cell-Cell Contact	0.0209205	0
E9	Mesenchyme - MXP Early Mesenchyme	Ectoderm - Ectodermal Placode	KLK	Secreted Signaling	0.00504931	0.04
E9	Mesenchyme - MXP Early Mesenchyme	Ectoderm - Ectodermal Placode	NECTIN	Cell-Cell Contact	0.00530824	0
E9	Mesenchyme - MXP Early Mesenchyme	Ectoderm - Ectodermal Placode	NOTCH	Cell-Cell Contact	0.000883653	0
E9	Mesenchyme - MXP Early Mesenchyme	Ectoderm - Ectodermal Placode	PTN	MK PTN family	0.362565	0
E9	Mesenchyme - MXP Early Mesenchyme	Ectoderm - Midfacial Ectoderm	CDH	Cell-Cell Contact	0.0014652	0.04
E9	Mesenchyme - MXP Early Mesenchyme	Ectoderm - Midfacial Ectoderm	COLLAGEN	ECM-Receptor	0.0443291	0
E9	Mesenchyme - MXP Early Mesenchyme	Ectoderm - Midfacial Ectoderm	EPHA	Cell-Cell Contact	0.00580733	0.01
E9	Mesenchyme - MXP Early Mesenchyme	Ectoderm - Midfacial Ectoderm	FN1	ECM-Receptor	0.00530375	0
E9	Mesenchyme - MXP Early Mesenchyme	Ectoderm - Midfacial Ectoderm	GAP	Cell-Cell Contact	0.118052	0.005
E9	Mesenchyme - MXP Early Mesenchyme	Ectoderm - Midfacial Ectoderm	JAM	Cell-Cell Contact	0.0126593	0
E9	Mesenchyme - MXP Early Mesenchyme	Ectoderm - Midfacial Ectoderm	KLK	Secreted Signaling	0.00717205	0.03
E9	Mesenchyme - MXP Early Mesenchyme	Ectoderm - Midfacial Ectoderm	MK	MK PTN family	0.0449466	0
E9	Mesenchyme - MXP Early Mesenchyme	Ectoderm - Midfacial Ectoderm	NECTIN	Cell-Cell Contact	0.0077087	0
E9	Mesenchyme - MXP Early Mesenchyme	Ectoderm - Midfacial Ectoderm	NOTCH	Cell-Cell Contact	0.00113949	0
E9	Mesenchyme - MXP Early Mesenchyme	Ectoderm - Midfacial Ectoderm	PTN	MK PTN family	0.364759	0
E9	Mesenchyme - MXP Early Mesenchyme	Ectoderm - Surface Ectoderm	ADGRL	Cell-Cell Contact	0.00268841	0.005
E9	Mesenchyme - MXP Early Mesenchyme	Ectoderm - Surface Ectoderm	CDH	Cell-Cell Contact	0.0013942	0
E9	Mesenchyme - MXP Early Mesenchyme	Ectoderm - Surface Ectoderm	COLLAGEN	ECM-Receptor	0.0632518	0
E9	Mesenchyme - MXP Early Mesenchyme	Ectoderm - Surface Ectoderm	FLRT	Cell-Cell Contact	0.00622668	0
E9	Mesenchyme - MXP Early Mesenchyme	Ectoderm - Surface Ectoderm	FN1	ECM-Receptor	0.00757607	0
E9	Mesenchyme - MXP Early Mesenchyme	Ectoderm - Surface Ectoderm	JAM	Cell-Cell Contact	0.030063	0
E9	Mesenchyme - MXP Early Mesenchyme	Ectoderm - Surface Ectoderm	MK	MK PTN family	0.0388	0
E9	Mesenchyme - MXP Early Mesenchyme	Ectoderm - Surface Ectoderm	NECTIN	Cell-Cell Contact	0.00890682	0
E9	Mesenchyme - MXP Early Mesenchyme	Ectoderm - Surface Ectoderm	PTN	MK PTN family	0.37494	0
E9	Mesenchyme - MXP Early Mesenchyme	Mesenchyme - FNP Early Mesenchyme	COLLAGEN	ECM-Receptor	0.0672155	0.00666667
E9	Mesenchyme - MXP Early Mesenchyme	Mesenchyme - FNP Early Mesenchyme	JAM	Cell-Cell Contact	0.0416239	0
E9	Mesenchyme - MXP Early Mesenchyme	Mesenchyme - FNP Early Mesenchyme	MK	MK PTN family	0.762362	0.00333333
E9	Mesenchyme - MXP Early Mesenchyme	Mesenchyme - FNP Early Mesenchyme	NECTIN	Cell-Cell Contact	0.00443788	0
E9	Mesenchyme - MXP Early Mesenchyme	Mesenchyme - FNP Early Mesenchyme	PTN	MK PTN family	0.423185	0
E9	Mesenchyme - MXP Early Mesenchyme	Mesenchyme - MXP Early Mesenchyme	CADM	Cell-Cell Contact	0.00423178	0
E9	Mesenchyme - MXP Early Mesenchyme	Mesenchyme - MXP Early Mesenchyme	CDH	Cell-Cell Contact	0.00133372	0.03
E9	Mesenchyme - MXP Early Mesenchyme	Mesenchyme - MXP Early Mesenchyme	COLLAGEN	ECM-Receptor	0.0557711	0
E9	Mesenchyme - MXP Early Mesenchyme	Mesenchyme - MXP Early Mesenchyme	JAM	Cell-Cell Contact	0.0473388	0.01
E9	Mesenchyme - MXP Early Mesenchyme	Mesenchyme - MXP Early Mesenchyme	NECTIN	Cell-Cell Contact	0.00331629	0
E9	Mesenchyme - MXP Early Mesenchyme	Mesenchyme - MXP Early Mesenchyme	PTN	MK PTN family	0.408036	0
E10	Ectoderm - Committed Neuronal Progenitors	Ectoderm - Committed Neuronal Progenitors	CADM	Cell-Cell Contact	0.197667	0
E10	Ectoderm - Committed Neuronal Progenitors	Ectoderm - Committed Neuronal Progenitors	CDH	Cell-Cell Contact	0.023415	0
E10	Ectoderm - Committed Neuronal Progenitors	Ectoderm - Committed Neuronal Progenitors	CLDN	Cell-Cell Contact	0.104514	0
E10	Ectoderm - Committed Neuronal Progenitors	Ectoderm - Committed Neuronal Progenitors	JAM	Cell-Cell Contact	0.00685509	0.03
E10	Ectoderm - Committed Neuronal Progenitors	Ectoderm - Committed Neuronal Progenitors	NOTCH	Cell-Cell Contact	0.167645	0
E10	Ectoderm - Committed Neuronal Progenitors	Ectoderm - Committed Neuronal Progenitors	NRXN	Cell-Cell Contact	0.008426	0
E10	Ectoderm - Committed Neuronal Progenitors	Ectoderm - Dental Epithelium	ADGRL	Cell-Cell Contact	0.00606688	0
E10	Ectoderm - Committed Neuronal Progenitors	Ectoderm - Dental Epithelium	CADM	Cell-Cell Contact	0.10361	0
E10	Ectoderm - Committed Neuronal Progenitors	Ectoderm - Dental Epithelium	CDH	Cell-Cell Contact	0.00617622	0
E10	Ectoderm - Committed Neuronal Progenitors	Ectoderm - Dental Epithelium	CLDN	Cell-Cell Contact	0.0146927	0
E10	Ectoderm - Committed Neuronal Progenitors	Ectoderm - Dental Epithelium	COLLAGEN	ECM-Receptor	0.0020891	0
E10	Ectoderm - Committed Neuronal Progenitors	Ectoderm - Dental Epithelium	FN1	ECM-Receptor	0.00158113	0
E10	Ectoderm - Committed Neuronal Progenitors	Ectoderm - Dental Epithelium	JAM	Cell-Cell Contact	0.0236298	0
E10	Ectoderm - Committed Neuronal Progenitors	Ectoderm - Dental Epithelium	MK	MK PTN family	0.0902093	0
E10	Ectoderm - Committed Neuronal Progenitors	Ectoderm - Dental Epithelium	NRXN	Cell-Cell Contact	0.0315333	0
E10	Ectoderm - Committed Neuronal Progenitors	Ectoderm - Dorsomedial Olfactory Epithelium	ADGRL	Cell-Cell Contact	0.00538866	0
E10	Ectoderm - Committed Neuronal Progenitors	Ectoderm - Dorsomedial Olfactory Epithelium	CADM	Cell-Cell Contact	0.185209	0
E10	Ectoderm - Committed Neuronal Progenitors	Ectoderm - Dorsomedial Olfactory Epithelium	CDH	Cell-Cell Contact	0.0311128	0
E10	Ectoderm - Committed Neuronal Progenitors	Ectoderm - Dorsomedial Olfactory Epithelium	CLDN	Cell-Cell Contact	0.0915564	0
E10	Ectoderm - Committed Neuronal Progenitors	Ectoderm - Dorsomedial Olfactory Epithelium	GDF	Secreted Signaling	0.00188575	0.01
E10	Ectoderm - Committed Neuronal Progenitors	Ectoderm - Dorsomedial Olfactory Epithelium	JAM	Cell-Cell Contact	0.0186532	0
E10	Ectoderm - Committed Neuronal Progenitors	Ectoderm - Dorsomedial Olfactory Epithelium	MK	MK PTN family	0.561219	0.00333333
E10	Ectoderm - Committed Neuronal Progenitors	Ectoderm - Dorsomedial Olfactory Epithelium	NECTIN	Cell-Cell Contact	0.0020156	0
E10	Ectoderm - Committed Neuronal Progenitors	Ectoderm - Dorsomedial Olfactory Epithelium	NOTCH	Cell-Cell Contact	0.0194563	0
E10	Ectoderm - Committed Neuronal Progenitors	Ectoderm - Dorsomedial Olfactory Epithelium	NRXN	Cell-Cell Contact	0.0263941	0
E10	Ectoderm - Committed Neuronal Progenitors	Ectoderm - Olfactory Pit Rim - Six1	ADGRL	Cell-Cell Contact	0.00322248	0
E10	Ectoderm - Committed Neuronal Progenitors	Ectoderm - Olfactory Pit Rim - Six1	CADM	Cell-Cell Contact	0.1165	0
E10	Ectoderm - Committed Neuronal Progenitors	Ectoderm - Olfactory Pit Rim - Six1	CDH	Cell-Cell Contact	0.0249709	0
E10	Ectoderm - Committed Neuronal Progenitors	Ectoderm - Olfactory Pit Rim - Six1	CLDN	Cell-Cell Contact	0.0994921	0
E10	Ectoderm - Committed Neuronal Progenitors	Ectoderm - Olfactory Pit Rim - Six1	EPHB	Cell-Cell Contact	0.000490817	0
E10	Ectoderm - Committed Neuronal Progenitors	Ectoderm - Olfactory Pit Rim - Six1	GDF	Secreted Signaling	0.00158307	0
E10	Ectoderm - Committed Neuronal Progenitors	Ectoderm - Olfactory Pit Rim - Six1	JAM	Cell-Cell Contact	0.0276783	0
E10	Ectoderm - Committed Neuronal Progenitors	Ectoderm - Olfactory Pit Rim - Six1	MK	MK PTN family	0.121531	0
E10	Ectoderm - Committed Neuronal Progenitors	Ectoderm - Olfactory Pit Rim - Six1	NECTIN	Cell-Cell Contact	0.00140989	0
E10	Ectoderm - Committed Neuronal Progenitors	Ectoderm - Olfactory Pit Rim - Six1	NRXN	Cell-Cell Contact	0.0326268	0
E10	Ectoderm - Committed Neuronal Progenitors	Ectoderm - Olfactory Pit Rim - Wnt6	CADM	Cell-Cell Contact	0.0918023	0
E10	Ectoderm - Committed Neuronal Progenitors	Ectoderm - Olfactory Pit Rim - Wnt6	CLDN	Cell-Cell Contact	0.103288	0
E10	Ectoderm - Committed Neuronal Progenitors	Ectoderm - Olfactory Pit Rim - Wnt6	COLLAGEN	ECM-Receptor	0.0129467	0
E10	Ectoderm - Committed Neuronal Progenitors	Ectoderm - Olfactory Pit Rim - Wnt6	EPHA	Cell-Cell Contact	0.0070571	0.02
E10	Ectoderm - Committed Neuronal Progenitors	Ectoderm - Olfactory Pit Rim - Wnt6	EPHB	Cell-Cell Contact	0.00388667	0.01
E10	Ectoderm - Committed Neuronal Progenitors	Ectoderm - Olfactory Pit Rim - Wnt6	FN1	ECM-Receptor	0.00981262	0
E10	Ectoderm - Committed Neuronal Progenitors	Ectoderm - Olfactory Pit Rim - Wnt6	JAM	Cell-Cell Contact	0.0325775	0
E10	Ectoderm - Committed Neuronal Progenitors	Ectoderm - Olfactory Pit Rim - Wnt6	MK	MK PTN family	0.26086	0
E10	Ectoderm - Committed Neuronal Progenitors	Ectoderm - Olfactory Pit Rim - Wnt6	NRXN	Cell-Cell Contact	0.0500434	0
E10	Ectoderm - Committed Neuronal Progenitors	Ectoderm - Palate Epithelium	ADGRL	Cell-Cell Contact	0.00936705	0.02
E10	Ectoderm - Committed Neuronal Progenitors	Ectoderm - Palate Epithelium	CADM	Cell-Cell Contact	0.121149	0
E10	Ectoderm - Committed Neuronal Progenitors	Ectoderm - Palate Epithelium	CDH	Cell-Cell Contact	0.00712331	0.02
E10	Ectoderm - Committed Neuronal Progenitors	Ectoderm - Palate Epithelium	CLDN	Cell-Cell Contact	0.0796576	0
E10	Ectoderm - Committed Neuronal Progenitors	Ectoderm - Palate Epithelium	COLLAGEN	ECM-Receptor	0.00477822	0
E10	Ectoderm - Committed Neuronal Progenitors	Ectoderm - Palate Epithelium	FN1	ECM-Receptor	0.00361876	0
E10	Ectoderm - Committed Neuronal Progenitors	Ectoderm - Palate Epithelium	GDF	Secreted Signaling	0.00458208	0.03
E10	Ectoderm - Committed Neuronal Progenitors	Ectoderm - Palate Epithelium	JAM	Cell-Cell Contact	0.0395547	0
E10	Ectoderm - Committed Neuronal Progenitors	Ectoderm - Palate Epithelium	MK	MK PTN family	0.189553	0
E10	Ectoderm - Committed Neuronal Progenitors	Ectoderm - Palate Epithelium	NECTIN	Cell-Cell Contact	0.00202152	0
E10	Ectoderm - Committed Neuronal Progenitors	Ectoderm - Palate Epithelium	NRXN	Cell-Cell Contact	0.0424458	0
E10	Ectoderm - Committed Neuronal Progenitors	Ectoderm - Surface Ectoderm	ADGRL	Cell-Cell Contact	0.00528949	0
E10	Ectoderm - Committed Neuronal Progenitors	Ectoderm - Surface Ectoderm	CADM	Cell-Cell Contact	0.0921142	0
E10	Ectoderm - Committed Neuronal Progenitors	Ectoderm - Surface Ectoderm	CLDN	Cell-Cell Contact	0.0386139	0
E10	Ectoderm - Committed Neuronal Progenitors	Ectoderm - Surface Ectoderm	COLLAGEN	ECM-Receptor	0.0156179	0
E10	Ectoderm - Committed Neuronal Progenitors	Ectoderm - Surface Ectoderm	EPHA	Cell-Cell Contact	0.00125483	0
E10	Ectoderm - Committed Neuronal Progenitors	Ectoderm - Surface Ectoderm	EPHB	Cell-Cell Contact	0.000840856	0.01
E10	Ectoderm - Committed Neuronal Progenitors	Ectoderm - Surface Ectoderm	FN1	ECM-Receptor	0.0118372	0
E10	Ectoderm - Committed Neuronal Progenitors	Ectoderm - Surface Ectoderm	GDF	Secreted Signaling	0.00892772	0.005
E10	Ectoderm - Committed Neuronal Progenitors	Ectoderm - Surface Ectoderm	JAM	Cell-Cell Contact	0.0309991	0
E10	Ectoderm - Committed Neuronal Progenitors	Ectoderm - Surface Ectoderm	MIF	Secreted Signaling	0.0408003	0
E10	Ectoderm - Committed Neuronal Progenitors	Ectoderm - Surface Ectoderm	MK	MK PTN family	0.485886	0
E10	Ectoderm - Committed Neuronal Progenitors	Ectoderm - Surface Ectoderm	NECTIN	Cell-Cell Contact	0.00145523	0
E10	Ectoderm - Committed Neuronal Progenitors	Ectoderm - Surface Ectoderm	NOTCH	Cell-Cell Contact	0.0287888	0
E10	Ectoderm - Committed Neuronal Progenitors	Ectoderm - Surface Ectoderm	NRXN	Cell-Cell Contact	0.0693548	0
E10	Ectoderm - Committed Neuronal Progenitors	Ectoderm - Ventral Olfactory Epithelium	ADGRL	Cell-Cell Contact	0.00612724	0
E10	Ectoderm - Committed Neuronal Progenitors	Ectoderm - Ventral Olfactory Epithelium	CADM	Cell-Cell Contact	0.146995	0.01
E10	Ectoderm - Committed Neuronal Progenitors	Ectoderm - Ventral Olfactory Epithelium	CDH	Cell-Cell Contact	0.0280204	0
E10	Ectoderm - Committed Neuronal Progenitors	Ectoderm - Ventral Olfactory Epithelium	CLDN	Cell-Cell Contact	0.0813645	0
E10	Ectoderm - Committed Neuronal Progenitors	Ectoderm - Ventral Olfactory Epithelium	EPHB	Cell-Cell Contact	0.000576115	0
E10	Ectoderm - Committed Neuronal Progenitors	Ectoderm - Ventral Olfactory Epithelium	GDF	Secreted Signaling	0.00527614	0.02
E10	Ectoderm - Committed Neuronal Progenitors	Ectoderm - Ventral Olfactory Epithelium	JAM	Cell-Cell Contact	0.024877	0
E10	Ectoderm - Committed Neuronal Progenitors	Ectoderm - Ventral Olfactory Epithelium	MK	MK PTN family	0.113181	0
E10	Ectoderm - Committed Neuronal Progenitors	Ectoderm - Ventral Olfactory Epithelium	NECTIN	Cell-Cell Contact	0.00096704	0.01
E10	Ectoderm - Committed Neuronal Progenitors	Ectoderm - Ventral Olfactory Epithelium	NRXN	Cell-Cell Contact	0.0299031	0
E10	Ectoderm - Committed Neuronal Progenitors	Mesenchyme - LNP Mesenchyme	ADGRL	Cell-Cell Contact	0.00415508	0
E10	Ectoderm - Committed Neuronal Progenitors	Mesenchyme - LNP Mesenchyme	CADM	Cell-Cell Contact	0.0144525	0
E10	Ectoderm - Committed Neuronal Progenitors	Mesenchyme - LNP Mesenchyme	EPHA	Cell-Cell Contact	0.00127031	0
E10	Ectoderm - Committed Neuronal Progenitors	Mesenchyme - LNP Mesenchyme	GDF	Secreted Signaling	0.00420498	0.04
E10	Ectoderm - Committed Neuronal Progenitors	Mesenchyme - LNP Mesenchyme	JAM	Cell-Cell Contact	0.0246481	0.03
E10	Ectoderm - Committed Neuronal Progenitors	Mesenchyme - LNP Mesenchyme	MIF	Secreted Signaling	0.0203203	0
E10	Ectoderm - Committed Neuronal Progenitors	Mesenchyme - LNP Mesenchyme	MK	MK PTN family	0.742476	0
E10	Ectoderm - Committed Neuronal Progenitors	Mesenchyme - LNP Mesenchyme	MPZ	Cell-Cell Contact	0.026594	0
E10	Ectoderm - Committed Neuronal Progenitors	Mesenchyme - LNP Mesenchyme	NECTIN	Cell-Cell Contact	0.00133049	0
E10	Ectoderm - Committed Neuronal Progenitors	Mesenchyme - LNP Mesenchyme	NRXN	Cell-Cell Contact	0.00776341	0
E10	Ectoderm - Committed Neuronal Progenitors	Mesenchyme - LNP Mesenchyme	PDGF	Secreted Signaling	0.0334334	0
E10	Ectoderm - Committed Neuronal Progenitors	Mesenchyme - MNP Mesenchyme	ADGRL	Cell-Cell Contact	0.0033876	0
E10	Ectoderm - Committed Neuronal Progenitors	Mesenchyme - MNP Mesenchyme	CADM	Cell-Cell Contact	0.0717867	0
E10	Ectoderm - Committed Neuronal Progenitors	Mesenchyme - MNP Mesenchyme	CDH	Cell-Cell Contact	0.00451475	0.03
E10	Ectoderm - Committed Neuronal Progenitors	Mesenchyme - MNP Mesenchyme	FN1	ECM-Receptor	0.00232591	0
E10	Ectoderm - Committed Neuronal Progenitors	Mesenchyme - MNP Mesenchyme	GDF	Secreted Signaling	0.00371689	0.04
E10	Ectoderm - Committed Neuronal Progenitors	Mesenchyme - MNP Mesenchyme	JAM	Cell-Cell Contact	0.0274233	0.01
E10	Ectoderm - Committed Neuronal Progenitors	Mesenchyme - MNP Mesenchyme	MK	MK PTN family	0.740674	0
E10	Ectoderm - Committed Neuronal Progenitors	Mesenchyme - MNP Mesenchyme	MPZ	Cell-Cell Contact	0.0248242	0.02
E10	Ectoderm - Committed Neuronal Progenitors	Mesenchyme - MNP Mesenchyme	NECTIN	Cell-Cell Contact	0.00119555	0
E10	Ectoderm - Committed Neuronal Progenitors	Mesenchyme - MNP Mesenchyme	NRXN	Cell-Cell Contact	0.00755676	0
E10	Ectoderm - Committed Neuronal Progenitors	Mesenchyme - MNP Mesenchyme	PDGF	Secreted Signaling	0.0394345	0
E10	Ectoderm - Committed Neuronal Progenitors	Mesenchyme - MXP Early Mesenchyme	ADGRL	Cell-Cell Contact	0.00612609	0
E10	Ectoderm - Committed Neuronal Progenitors	Mesenchyme - MXP Early Mesenchyme	APP	Cell-Cell Contact	0.000908114	0.01
E10	Ectoderm - Committed Neuronal Progenitors	Mesenchyme - MXP Early Mesenchyme	CADM	Cell-Cell Contact	0.0774764	0
E10	Ectoderm - Committed Neuronal Progenitors	Mesenchyme - MXP Early Mesenchyme	CDH	Cell-Cell Contact	0.0100552	0
E10	Ectoderm - Committed Neuronal Progenitors	Mesenchyme - MXP Early Mesenchyme	EPHA	Cell-Cell Contact	0.00129631	0
E10	Ectoderm - Committed Neuronal Progenitors	Mesenchyme - MXP Early Mesenchyme	EPHB	Cell-Cell Contact	0.0014244	0.02
E10	Ectoderm - Committed Neuronal Progenitors	Mesenchyme - MXP Early Mesenchyme	FN1	ECM-Receptor	0.00240033	0
E10	Ectoderm - Committed Neuronal Progenitors	Mesenchyme - MXP Early Mesenchyme	GDF	Secreted Signaling	0.00481641	0.04
E10	Ectoderm - Committed Neuronal Progenitors	Mesenchyme - MXP Early Mesenchyme	MK	MK PTN family	0.720759	0
E10	Ectoderm - Committed Neuronal Progenitors	Mesenchyme - MXP Early Mesenchyme	NECTIN	Cell-Cell Contact	0.00342541	0
E10	Ectoderm - Committed Neuronal Progenitors	Mesenchyme - MXP Early Mesenchyme	NOTCH	Cell-Cell Contact	0.018189	0
E10	Ectoderm - Committed Neuronal Progenitors	Mesenchyme - MXP Early Mesenchyme	NRXN	Cell-Cell Contact	0.00777499	0
E10	Ectoderm - Committed Neuronal Progenitors	Mesenchyme - MXP Early Mesenchyme	PDGF	Secreted Signaling	0.0455043	0
E10	Ectoderm - Committed Neuronal Progenitors	Mesenchyme - MXP Early Mesenchyme	PTN	MK PTN family	0.000638704	0
E10	Ectoderm - Committed Neuronal Progenitors	Mesenchyme - MXP Early Mesenchyme	SEMA3	Secreted Signaling	0.00026244	0
E10	Ectoderm - Committed Neuronal Progenitors	Mesenchyme - MXP Early Mesenchyme	VISFATIN	Secreted Signaling	0.00226514	0
E10	Ectoderm - Dental Epithelium	Ectoderm - Committed Neuronal Progenitors	APP	Cell-Cell Contact	0.00702405	0
E10	Ectoderm - Dental Epithelium	Ectoderm - Committed Neuronal Progenitors	CADM	Cell-Cell Contact	0.10361	0
E10	Ectoderm - Dental Epithelium	Ectoderm - Committed Neuronal Progenitors	CDH	Cell-Cell Contact	0.00617622	0
E10	Ectoderm - Dental Epithelium	Ectoderm - Committed Neuronal Progenitors	CLDN	Cell-Cell Contact	0.0146927	0
E10	Ectoderm - Dental Epithelium	Ectoderm - Committed Neuronal Progenitors	CXCL	Secreted Signaling	0.00169725	0
E10	Ectoderm - Dental Epithelium	Ectoderm - Committed Neuronal Progenitors	JAM	Cell-Cell Contact	0.00482608	0
E10	Ectoderm - Dental Epithelium	Ectoderm - Committed Neuronal Progenitors	KLK	Secreted Signaling	0.0255966	0
E10	Ectoderm - Dental Epithelium	Ectoderm - Committed Neuronal Progenitors	LAMININ	ECM-Receptor	0.018221	0.006
E10	Ectoderm - Dental Epithelium	Ectoderm - Committed Neuronal Progenitors	NOTCH	Cell-Cell Contact	0.0892361	0
E10	Ectoderm - Dental Epithelium	Ectoderm - Committed Neuronal Progenitors	WNT	Secreted Signaling	0.0118808	0
E10	Ectoderm - Dental Epithelium	Ectoderm - Dental Epithelium	ADGRL	Cell-Cell Contact	0.00379226	0.03
E10	Ectoderm - Dental Epithelium	Ectoderm - Dental Epithelium	AGRN	ECM-Receptor	0.00810469	0
E10	Ectoderm - Dental Epithelium	Ectoderm - Dental Epithelium	BMP	Secreted Signaling	0.0179949	0
E10	Ectoderm - Dental Epithelium	Ectoderm - Dental Epithelium	CADM	Cell-Cell Contact	0.0514388	0
E10	Ectoderm - Dental Epithelium	Ectoderm - Dental Epithelium	CDH	Cell-Cell Contact	0.0154314	0
E10	Ectoderm - Dental Epithelium	Ectoderm - Dental Epithelium	COLLAGEN	ECM-Receptor	0.00957905	0
E10	Ectoderm - Dental Epithelium	Ectoderm - Dental Epithelium	EPHA	Cell-Cell Contact	0.00759366	0
E10	Ectoderm - Dental Epithelium	Ectoderm - Dental Epithelium	FGF	Secreted Signaling	0.018918	0
E10	Ectoderm - Dental Epithelium	Ectoderm - Dental Epithelium	FLRT	Cell-Cell Contact	0.0120106	0.03
E10	Ectoderm - Dental Epithelium	Ectoderm - Dental Epithelium	FN1	ECM-Receptor	0.00184499	0
E10	Ectoderm - Dental Epithelium	Ectoderm - Dental Epithelium	JAM	Cell-Cell Contact	0.0282778	0
E10	Ectoderm - Dental Epithelium	Ectoderm - Dental Epithelium	KLK	Secreted Signaling	0.016449	0
E10	Ectoderm - Dental Epithelium	Ectoderm - Dental Epithelium	LAMININ	ECM-Receptor	0.0469874	0
E10	Ectoderm - Dental Epithelium	Ectoderm - Dental Epithelium	MK	MK PTN family	0.084886	0
E10	Ectoderm - Dental Epithelium	Ectoderm - Dental Epithelium	UNC5	Cell-Cell Contact	0.00366306	0
E10	Ectoderm - Dental Epithelium	Ectoderm - Dental Epithelium	WNT	Secreted Signaling	0.00815577	0
E10	Ectoderm - Dental Epithelium	Ectoderm - Dorsomedial Olfactory Epithelium	ADGRL	Cell-Cell Contact	0.00336747	0.01
E10	Ectoderm - Dental Epithelium	Ectoderm - Dorsomedial Olfactory Epithelium	AGRN	ECM-Receptor	0.00550623	0
E10	Ectoderm - Dental Epithelium	Ectoderm - Dorsomedial Olfactory Epithelium	APP	Cell-Cell Contact	0.00341114	0
E10	Ectoderm - Dental Epithelium	Ectoderm - Dorsomedial Olfactory Epithelium	BMP	Secreted Signaling	0.0316094	0
E10	Ectoderm - Dental Epithelium	Ectoderm - Dorsomedial Olfactory Epithelium	CADM	Cell-Cell Contact	0.0942992	0
E10	Ectoderm - Dental Epithelium	Ectoderm - Dorsomedial Olfactory Epithelium	CDH	Cell-Cell Contact	0.0129298	0
E10	Ectoderm - Dental Epithelium	Ectoderm - Dorsomedial Olfactory Epithelium	CLDN	Cell-Cell Contact	0.012713	0
E10	Ectoderm - Dental Epithelium	Ectoderm - Dorsomedial Olfactory Epithelium	COLLAGEN	ECM-Receptor	0.00692711	0.02
E10	Ectoderm - Dental Epithelium	Ectoderm - Dorsomedial Olfactory Epithelium	FGF	Secreted Signaling	0.0118359	0
E10	Ectoderm - Dental Epithelium	Ectoderm - Dorsomedial Olfactory Epithelium	JAM	Cell-Cell Contact	0.0223139	0
E10	Ectoderm - Dental Epithelium	Ectoderm - Dorsomedial Olfactory Epithelium	KLK	Secreted Signaling	0.0227346	0
E10	Ectoderm - Dental Epithelium	Ectoderm - Dorsomedial Olfactory Epithelium	LAMININ	ECM-Receptor	0.0301899	0
E10	Ectoderm - Dental Epithelium	Ectoderm - Dorsomedial Olfactory Epithelium	MK	MK PTN family	0.0997243	0
E10	Ectoderm - Dental Epithelium	Ectoderm - Dorsomedial Olfactory Epithelium	NOTCH	Cell-Cell Contact	0.0103367	0
E10	Ectoderm - Dental Epithelium	Ectoderm - Dorsomedial Olfactory Epithelium	PTN	MK PTN family	0.00891167	0
E10	Ectoderm - Dental Epithelium	Ectoderm - Dorsomedial Olfactory Epithelium	WNT	Secreted Signaling	0.015724	0
E10	Ectoderm - Dental Epithelium	Ectoderm - Olfactory Pit Rim - Six1	AGRN	ECM-Receptor	0.00784574	0
E10	Ectoderm - Dental Epithelium	Ectoderm - Olfactory Pit Rim - Six1	BMP	Secreted Signaling	0.0281265	0
E10	Ectoderm - Dental Epithelium	Ectoderm - Olfactory Pit Rim - Six1	CADM	Cell-Cell Contact	0.0574114	0.015
E10	Ectoderm - Dental Epithelium	Ectoderm - Olfactory Pit Rim - Six1	CDH	Cell-Cell Contact	0.0102417	0
E10	Ectoderm - Dental Epithelium	Ectoderm - Olfactory Pit Rim - Six1	CLDN	Cell-Cell Contact	0.0139196	0
E10	Ectoderm - Dental Epithelium	Ectoderm - Olfactory Pit Rim - Six1	EPHA	Cell-Cell Contact	0.00659385	0
E10	Ectoderm - Dental Epithelium	Ectoderm - Olfactory Pit Rim - Six1	EPHB	Cell-Cell Contact	0.000147008	0
E10	Ectoderm - Dental Epithelium	Ectoderm - Olfactory Pit Rim - Six1	FGF	Secreted Signaling	0.011048	0
E10	Ectoderm - Dental Epithelium	Ectoderm - Olfactory Pit Rim - Six1	JAM	Cell-Cell Contact	0.0331327	0
E10	Ectoderm - Dental Epithelium	Ectoderm - Olfactory Pit Rim - Six1	KLK	Secreted Signaling	0.0238235	0
E10	Ectoderm - Dental Epithelium	Ectoderm - Olfactory Pit Rim - Six1	LAMININ	ECM-Receptor	0.0388021	0
E10	Ectoderm - Dental Epithelium	Ectoderm - Olfactory Pit Rim - Six1	MK	MK PTN family	0.114197	0
E10	Ectoderm - Dental Epithelium	Ectoderm - Olfactory Pit Rim - Six1	PTN	MK PTN family	0.0114598	0
E10	Ectoderm - Dental Epithelium	Ectoderm - Olfactory Pit Rim - Six1	UNC5	Cell-Cell Contact	0.00173278	0.02
E10	Ectoderm - Dental Epithelium	Ectoderm - Olfactory Pit Rim - Six1	WNT	Secreted Signaling	0.0111921	0
E10	Ectoderm - Dental Epithelium	Ectoderm - Olfactory Pit Rim - Wnt6	ADGRL	Cell-Cell Contact	0.0158753	0.01
E10	Ectoderm - Dental Epithelium	Ectoderm - Olfactory Pit Rim - Wnt6	AGRN	ECM-Receptor	0.0144725	0
E10	Ectoderm - Dental Epithelium	Ectoderm - Olfactory Pit Rim - Wnt6	BMP	Secreted Signaling	0.0139039	0
E10	Ectoderm - Dental Epithelium	Ectoderm - Olfactory Pit Rim - Wnt6	CADM	Cell-Cell Contact	0.0452766	0
E10	Ectoderm - Dental Epithelium	Ectoderm - Olfactory Pit Rim - Wnt6	CDH	Cell-Cell Contact	0.0231434	0
E10	Ectoderm - Dental Epithelium	Ectoderm - Olfactory Pit Rim - Wnt6	CLDN	Cell-Cell Contact	0.0145032	0
E10	Ectoderm - Dental Epithelium	Ectoderm - Olfactory Pit Rim - Wnt6	COLLAGEN	ECM-Receptor	0.0589197	0
E10	Ectoderm - Dental Epithelium	Ectoderm - Olfactory Pit Rim - Wnt6	EPHA	Cell-Cell Contact	0.0309235	0
E10	Ectoderm - Dental Epithelium	Ectoderm - Olfactory Pit Rim - Wnt6	FGF	Secreted Signaling	0.0171041	0
E10	Ectoderm - Dental Epithelium	Ectoderm - Olfactory Pit Rim - Wnt6	FLRT	Cell-Cell Contact	0.0189128	0
E10	Ectoderm - Dental Epithelium	Ectoderm - Olfactory Pit Rim - Wnt6	FN1	ECM-Receptor	0.0114417	0
E10	Ectoderm - Dental Epithelium	Ectoderm - Olfactory Pit Rim - Wnt6	JAM	Cell-Cell Contact	0.0390118	0
E10	Ectoderm - Dental Epithelium	Ectoderm - Olfactory Pit Rim - Wnt6	KLK	Secreted Signaling	0.0216136	0
E10	Ectoderm - Dental Epithelium	Ectoderm - Olfactory Pit Rim - Wnt6	LAMININ	ECM-Receptor	0.0681766	0
E10	Ectoderm - Dental Epithelium	Ectoderm - Olfactory Pit Rim - Wnt6	MK	MK PTN family	0.245785	0.00333333
E10	Ectoderm - Dental Epithelium	Ectoderm - Olfactory Pit Rim - Wnt6	PTN	MK PTN family	0.0569826	0
E10	Ectoderm - Dental Epithelium	Ectoderm - Olfactory Pit Rim - Wnt6	WNT	Secreted Signaling	0.0122462	0
E10	Ectoderm - Dental Epithelium	Ectoderm - Palate Epithelium	ADGRL	Cell-Cell Contact	0.0197056	0.015
E10	Ectoderm - Dental Epithelium	Ectoderm - Palate Epithelium	AGRN	ECM-Receptor	0.010113	0
E10	Ectoderm - Dental Epithelium	Ectoderm - Palate Epithelium	BMP	Secreted Signaling	0.0612797	0
E10	Ectoderm - Dental Epithelium	Ectoderm - Palate Epithelium	CADM	Cell-Cell Contact	0.0595529	0.02
E10	Ectoderm - Dental Epithelium	Ectoderm - Palate Epithelium	CDH	Cell-Cell Contact	0.00998635	0
E10	Ectoderm - Dental Epithelium	Ectoderm - Palate Epithelium	CLDN	Cell-Cell Contact	0.0109374	0
E10	Ectoderm - Dental Epithelium	Ectoderm - Palate Epithelium	COLLAGEN	ECM-Receptor	0.0385699	0.00333333
E10	Ectoderm - Dental Epithelium	Ectoderm - Palate Epithelium	EPHA	Cell-Cell Contact	0.00725113	0.00666667
E10	Ectoderm - Dental Epithelium	Ectoderm - Palate Epithelium	FGF	Secreted Signaling	0.0359668	0
E10	Ectoderm - Dental Epithelium	Ectoderm - Palate Epithelium	FN1	ECM-Receptor	0.00422123	0
E10	Ectoderm - Dental Epithelium	Ectoderm - Palate Epithelium	JAM	Cell-Cell Contact	0.0473916	0
E10	Ectoderm - Dental Epithelium	Ectoderm - Palate Epithelium	KLK	Secreted Signaling	0.0174323	0
E10	Ectoderm - Dental Epithelium	Ectoderm - Palate Epithelium	LAMININ	ECM-Receptor	0.0682364	0
E10	Ectoderm - Dental Epithelium	Ectoderm - Palate Epithelium	MIF	Secreted Signaling	0.0205603	0.04
E10	Ectoderm - Dental Epithelium	Ectoderm - Palate Epithelium	MK	MK PTN family	0.178558	0
E10	Ectoderm - Dental Epithelium	Ectoderm - Palate Epithelium	PTN	MK PTN family	0.0180752	0
E10	Ectoderm - Dental Epithelium	Ectoderm - Palate Epithelium	UNC5	Cell-Cell Contact	0.0138405	0
E10	Ectoderm - Dental Epithelium	Ectoderm - Palate Epithelium	WNT	Secreted Signaling	0.0295659	0
E10	Ectoderm - Dental Epithelium	Ectoderm - Surface Ectoderm	ADGRL	Cell-Cell Contact	0.021898	0
E10	Ectoderm - Dental Epithelium	Ectoderm - Surface Ectoderm	AGRN	ECM-Receptor	0.0194661	0
E10	Ectoderm - Dental Epithelium	Ectoderm - Surface Ectoderm	BMP	Secreted Signaling	0.0628129	0
E10	Ectoderm - Dental Epithelium	Ectoderm - Surface Ectoderm	CADM	Cell-Cell Contact	0.0447913	0.005
E10	Ectoderm - Dental Epithelium	Ectoderm - Surface Ectoderm	CDH	Cell-Cell Contact	0.0279585	0
E10	Ectoderm - Dental Epithelium	Ectoderm - Surface Ectoderm	CLDN	Cell-Cell Contact	0.00510548	0
E10	Ectoderm - Dental Epithelium	Ectoderm - Surface Ectoderm	COLLAGEN	ECM-Receptor	0.0710726	0
E10	Ectoderm - Dental Epithelium	Ectoderm - Surface Ectoderm	CXCL	Secreted Signaling	0.00202802	0
E10	Ectoderm - Dental Epithelium	Ectoderm - Surface Ectoderm	EPHA	Cell-Cell Contact	0.00432904	0.005
E10	Ectoderm - Dental Epithelium	Ectoderm - Surface Ectoderm	FGF	Secreted Signaling	0.054224	0
E10	Ectoderm - Dental Epithelium	Ectoderm - Surface Ectoderm	FLRT	Cell-Cell Contact	0.00995664	0.01
E10	Ectoderm - Dental Epithelium	Ectoderm - Surface Ectoderm	FN1	ECM-Receptor	0.0138024	0
E10	Ectoderm - Dental Epithelium	Ectoderm - Surface Ectoderm	JAM	Cell-Cell Contact	0.0371173	0
E10	Ectoderm - Dental Epithelium	Ectoderm - Surface Ectoderm	KLK	Secreted Signaling	0.0182614	0
E10	Ectoderm - Dental Epithelium	Ectoderm - Surface Ectoderm	LAMININ	ECM-Receptor	0.11275	0
E10	Ectoderm - Dental Epithelium	Ectoderm - Surface Ectoderm	MIF	Secreted Signaling	0.0454341	0
E10	Ectoderm - Dental Epithelium	Ectoderm - Surface Ectoderm	MK	MK PTN family	0.459011	0
E10	Ectoderm - Dental Epithelium	Ectoderm - Surface Ectoderm	NOTCH	Cell-Cell Contact	0.0152983	0
E10	Ectoderm - Dental Epithelium	Ectoderm - Surface Ectoderm	PTN	MK PTN family	0.10732	0.00666667
E10	Ectoderm - Dental Epithelium	Ectoderm - Surface Ectoderm	WNT	Secreted Signaling	0.0178896	0
E10	Ectoderm - Dental Epithelium	Ectoderm - Ventral Olfactory Epithelium	ADGRL	Cell-Cell Contact	0.00383009	0
E10	Ectoderm - Dental Epithelium	Ectoderm - Ventral Olfactory Epithelium	AGRN	ECM-Receptor	0.00659547	0
E10	Ectoderm - Dental Epithelium	Ectoderm - Ventral Olfactory Epithelium	BMP	Secreted Signaling	0.0489668	0
E10	Ectoderm - Dental Epithelium	Ectoderm - Ventral Olfactory Epithelium	CADM	Cell-Cell Contact	0.0690175	0
E10	Ectoderm - Dental Epithelium	Ectoderm - Ventral Olfactory Epithelium	CDH	Cell-Cell Contact	0.0117927	0
E10	Ectoderm - Dental Epithelium	Ectoderm - Ventral Olfactory Epithelium	CLDN	Cell-Cell Contact	0.0111897	0
E10	Ectoderm - Dental Epithelium	Ectoderm - Ventral Olfactory Epithelium	EPHA	Cell-Cell Contact	0.000151092	0
E10	Ectoderm - Dental Epithelium	Ectoderm - Ventral Olfactory Epithelium	EPHB	Cell-Cell Contact	0.000172566	0
E10	Ectoderm - Dental Epithelium	Ectoderm - Ventral Olfactory Epithelium	FGF	Secreted Signaling	0.0127481	0
E10	Ectoderm - Dental Epithelium	Ectoderm - Ventral Olfactory Epithelium	FLRT	Cell-Cell Contact	0.00847054	0.04
E10	Ectoderm - Dental Epithelium	Ectoderm - Ventral Olfactory Epithelium	JAM	Cell-Cell Contact	0.0297731	0
E10	Ectoderm - Dental Epithelium	Ectoderm - Ventral Olfactory Epithelium	KLK	Secreted Signaling	0.0186174	0
E10	Ectoderm - Dental Epithelium	Ectoderm - Ventral Olfactory Epithelium	LAMININ	ECM-Receptor	0.0407927	0
E10	Ectoderm - Dental Epithelium	Ectoderm - Ventral Olfactory Epithelium	MK	MK PTN family	0.106661	0
E10	Ectoderm - Dental Epithelium	Ectoderm - Ventral Olfactory Epithelium	UNC5	Cell-Cell Contact	0.00506195	0
E10	Ectoderm - Dental Epithelium	Ectoderm - Ventral Olfactory Epithelium	WNT	Secreted Signaling	0.0147947	0
E10	Ectoderm - Dental Epithelium	Mesenchyme - LNP Mesenchyme	BMP	Secreted Signaling	0.0308405	0
E10	Ectoderm - Dental Epithelium	Mesenchyme - LNP Mesenchyme	CADM	Cell-Cell Contact	0.00683298	0
E10	Ectoderm - Dental Epithelium	Mesenchyme - LNP Mesenchyme	CXCL	Secreted Signaling	0.000989955	0.02
E10	Ectoderm - Dental Epithelium	Mesenchyme - LNP Mesenchyme	EPHA	Cell-Cell Contact	0.0144306	0
E10	Ectoderm - Dental Epithelium	Mesenchyme - LNP Mesenchyme	FGF	Secreted Signaling	0.041789	0
E10	Ectoderm - Dental Epithelium	Mesenchyme - LNP Mesenchyme	FLRT	Cell-Cell Contact	0.0117006	0
E10	Ectoderm - Dental Epithelium	Mesenchyme - LNP Mesenchyme	KLK	Secreted Signaling	0.013355	0
E10	Ectoderm - Dental Epithelium	Mesenchyme - LNP Mesenchyme	LAMININ	ECM-Receptor	0.0126609	0.006
E10	Ectoderm - Dental Epithelium	Mesenchyme - LNP Mesenchyme	MIF	Secreted Signaling	0.0226831	0
E10	Ectoderm - Dental Epithelium	Mesenchyme - LNP Mesenchyme	MK	MK PTN family	0.710857	0
E10	Ectoderm - Dental Epithelium	Mesenchyme - LNP Mesenchyme	PDGF	Secreted Signaling	0.0578728	0
E10	Ectoderm - Dental Epithelium	Mesenchyme - LNP Mesenchyme	PTN	MK PTN family	0.0584756	0.03
E10	Ectoderm - Dental Epithelium	Mesenchyme - LNP Mesenchyme	WNT	Secreted Signaling	0.0149247	0
E10	Ectoderm - Dental Epithelium	Mesenchyme - MNP Mesenchyme	ADGRA	Cell-Cell Contact	0.00361933	0
E10	Ectoderm - Dental Epithelium	Mesenchyme - MNP Mesenchyme	BMP	Secreted Signaling	0.0233004	0
E10	Ectoderm - Dental Epithelium	Mesenchyme - MNP Mesenchyme	CADM	Cell-Cell Contact	0.0346103	0.005
E10	Ectoderm - Dental Epithelium	Mesenchyme - MNP Mesenchyme	EPHA	Cell-Cell Contact	0.00444406	0
E10	Ectoderm - Dental Epithelium	Mesenchyme - MNP Mesenchyme	FGF	Secreted Signaling	0.0336035	0
E10	Ectoderm - Dental Epithelium	Mesenchyme - MNP Mesenchyme	FN1	ECM-Receptor	0.00271373	0
E10	Ectoderm - Dental Epithelium	Mesenchyme - MNP Mesenchyme	JAM	Cell-Cell Contact	0.0219039	0.04
E10	Ectoderm - Dental Epithelium	Mesenchyme - MNP Mesenchyme	KLK	Secreted Signaling	0.0143482	0
E10	Ectoderm - Dental Epithelium	Mesenchyme - MNP Mesenchyme	LAMININ	ECM-Receptor	0.0128596	0.004
E10	Ectoderm - Dental Epithelium	Mesenchyme - MNP Mesenchyme	MK	MK PTN family	0.708982	0
E10	Ectoderm - Dental Epithelium	Mesenchyme - MNP Mesenchyme	NPNT	ECM-Receptor	0.00448145	0
E10	Ectoderm - Dental Epithelium	Mesenchyme - MNP Mesenchyme	PDGF	Secreted Signaling	0.0670529	0
E10	Ectoderm - Dental Epithelium	Mesenchyme - MNP Mesenchyme	WNT	Secreted Signaling	0.0133514	0
E10	Ectoderm - Dental Epithelium	Mesenchyme - MXP Early Mesenchyme	ADGRA	Cell-Cell Contact	0.00278486	0.04
E10	Ectoderm - Dental Epithelium	Mesenchyme - MXP Early Mesenchyme	ADGRL	Cell-Cell Contact	0.0279247	0.002
E10	Ectoderm - Dental Epithelium	Mesenchyme - MXP Early Mesenchyme	APP	Cell-Cell Contact	0.00207048	0.01
E10	Ectoderm - Dental Epithelium	Mesenchyme - MXP Early Mesenchyme	BMP	Secreted Signaling	0.0596708	0
E10	Ectoderm - Dental Epithelium	Mesenchyme - MXP Early Mesenchyme	CADM	Cell-Cell Contact	0.0174405	0
E10	Ectoderm - Dental Epithelium	Mesenchyme - MXP Early Mesenchyme	EPHA	Cell-Cell Contact	0.0143327	0
E10	Ectoderm - Dental Epithelium	Mesenchyme - MXP Early Mesenchyme	FGF	Secreted Signaling	0.0403558	0
E10	Ectoderm - Dental Epithelium	Mesenchyme - MXP Early Mesenchyme	FLRT	Cell-Cell Contact	0.00952972	0
E10	Ectoderm - Dental Epithelium	Mesenchyme - MXP Early Mesenchyme	FN1	ECM-Receptor	0.00280052	0
E10	Ectoderm - Dental Epithelium	Mesenchyme - MXP Early Mesenchyme	KLK	Secreted Signaling	0.0144467	0
E10	Ectoderm - Dental Epithelium	Mesenchyme - MXP Early Mesenchyme	LAMININ	ECM-Receptor	0.0113282	0
E10	Ectoderm - Dental Epithelium	Mesenchyme - MXP Early Mesenchyme	MK	MK PTN family	0.537717	0.005
E10	Ectoderm - Dental Epithelium	Mesenchyme - MXP Early Mesenchyme	NOTCH	Cell-Cell Contact	0.00966305	0
E10	Ectoderm - Dental Epithelium	Mesenchyme - MXP Early Mesenchyme	NT	Secreted Signaling	0.00121709	0
E10	Ectoderm - Dental Epithelium	Mesenchyme - MXP Early Mesenchyme	PDGF	Secreted Signaling	0.079547	0
E10	Ectoderm - Dental Epithelium	Mesenchyme - MXP Early Mesenchyme	PTN	MK PTN family	0.00532941	0
E10	Ectoderm - Dental Epithelium	Mesenchyme - MXP Early Mesenchyme	SEMA3	Secreted Signaling	0.000882907	0
E10	Ectoderm - Dental Epithelium	Mesenchyme - MXP Early Mesenchyme	VISFATIN	Secreted Signaling	0.00483964	0
E10	Ectoderm - Dental Epithelium	Mesenchyme - MXP Early Mesenchyme	WNT	Secreted Signaling	0.02307	0
E10	Ectoderm - Dorsomedial Olfactory Epithelium	Ectoderm - Committed Neuronal Progenitors	APP	Cell-Cell Contact	0.00530474	0
E10	Ectoderm - Dorsomedial Olfactory Epithelium	Ectoderm - Committed Neuronal Progenitors	CADM	Cell-Cell Contact	0.163462	0
E10	Ectoderm - Dorsomedial Olfactory Epithelium	Ectoderm - Committed Neuronal Progenitors	CDH	Cell-Cell Contact	0.0311128	0
E10	Ectoderm - Dorsomedial Olfactory Epithelium	Ectoderm - Committed Neuronal Progenitors	CLDN	Cell-Cell Contact	0.0915564	0
E10	Ectoderm - Dorsomedial Olfactory Epithelium	Ectoderm - Committed Neuronal Progenitors	CXCL	Secreted Signaling	0.00607061	0
E10	Ectoderm - Dorsomedial Olfactory Epithelium	Ectoderm - Committed Neuronal Progenitors	JAM	Cell-Cell Contact	0.00380063	0
E10	Ectoderm - Dorsomedial Olfactory Epithelium	Ectoderm - Committed Neuronal Progenitors	KLK	Secreted Signaling	0.00717304	0
E10	Ectoderm - Dorsomedial Olfactory Epithelium	Ectoderm - Committed Neuronal Progenitors	NOTCH	Cell-Cell Contact	0.148354	0
E10	Ectoderm - Dorsomedial Olfactory Epithelium	Ectoderm - Committed Neuronal Progenitors	ncWNT	Secreted Signaling	0.00509001	0
E10	Ectoderm - Dorsomedial Olfactory Epithelium	Ectoderm - Dental Epithelium	ADGRL	Cell-Cell Contact	0.00416623	0.03
E10	Ectoderm - Dorsomedial Olfactory Epithelium	Ectoderm - Dental Epithelium	CADM	Cell-Cell Contact	0.083977	0
E10	Ectoderm - Dorsomedial Olfactory Epithelium	Ectoderm - Dental Epithelium	CDH	Cell-Cell Contact	0.0129298	0
E10	Ectoderm - Dorsomedial Olfactory Epithelium	Ectoderm - Dental Epithelium	CLDN	Cell-Cell Contact	0.012713	0
E10	Ectoderm - Dorsomedial Olfactory Epithelium	Ectoderm - Dental Epithelium	COLLAGEN	ECM-Receptor	0.00694658	0
E10	Ectoderm - Dorsomedial Olfactory Epithelium	Ectoderm - Dental Epithelium	EPHB	Cell-Cell Contact	0.00202241	0
E10	Ectoderm - Dorsomedial Olfactory Epithelium	Ectoderm - Dental Epithelium	FN1	ECM-Receptor	0.00105439	0
E10	Ectoderm - Dorsomedial Olfactory Epithelium	Ectoderm - Dental Epithelium	JAM	Cell-Cell Contact	0.0221266	0
E10	Ectoderm - Dorsomedial Olfactory Epithelium	Ectoderm - Dental Epithelium	KLK	Secreted Signaling	0.00457864	0.03
E10	Ectoderm - Dorsomedial Olfactory Epithelium	Ectoderm - Dental Epithelium	LAMININ	ECM-Receptor	0.000247055	0
E10	Ectoderm - Dorsomedial Olfactory Epithelium	Ectoderm - Dental Epithelium	MK	MK PTN family	0.0856413	0
E10	Ectoderm - Dorsomedial Olfactory Epithelium	Ectoderm - Dental Epithelium	NECTIN	Cell-Cell Contact	0.00801346	0
E10	Ectoderm - Dorsomedial Olfactory Epithelium	Ectoderm - Dental Epithelium	UNC5	Cell-Cell Contact	0.00158128	0
E10	Ectoderm - Dorsomedial Olfactory Epithelium	Ectoderm - Dorsomedial Olfactory Epithelium	ADGRL	Cell-Cell Contact	0.0036997	0
E10	Ectoderm - Dorsomedial Olfactory Epithelium	Ectoderm - Dorsomedial Olfactory Epithelium	APP	Cell-Cell Contact	0.00257389	0.01
E10	Ectoderm - Dorsomedial Olfactory Epithelium	Ectoderm - Dorsomedial Olfactory Epithelium	BMP	Secreted Signaling	0.00101148	0.03
E10	Ectoderm - Dorsomedial Olfactory Epithelium	Ectoderm - Dorsomedial Olfactory Epithelium	CADM	Cell-Cell Contact	0.151513	0
E10	Ectoderm - Dorsomedial Olfactory Epithelium	Ectoderm - Dorsomedial Olfactory Epithelium	CDH	Cell-Cell Contact	0.0426979	0
E10	Ectoderm - Dorsomedial Olfactory Epithelium	Ectoderm - Dorsomedial Olfactory Epithelium	CLDN	Cell-Cell Contact	0.0800614	0
E10	Ectoderm - Dorsomedial Olfactory Epithelium	Ectoderm - Dorsomedial Olfactory Epithelium	COLLAGEN	ECM-Receptor	0.00444482	0
E10	Ectoderm - Dorsomedial Olfactory Epithelium	Ectoderm - Dorsomedial Olfactory Epithelium	JAM	Cell-Cell Contact	0.0174484	0
E10	Ectoderm - Dorsomedial Olfactory Epithelium	Ectoderm - Dorsomedial Olfactory Epithelium	KLK	Secreted Signaling	0.00635759	0
E10	Ectoderm - Dorsomedial Olfactory Epithelium	Ectoderm - Dorsomedial Olfactory Epithelium	MK	MK PTN family	0.100637	0
E10	Ectoderm - Dorsomedial Olfactory Epithelium	Ectoderm - Dorsomedial Olfactory Epithelium	NECTIN	Cell-Cell Contact	0.00734786	0.005
E10	Ectoderm - Dorsomedial Olfactory Epithelium	Ectoderm - Dorsomedial Olfactory Epithelium	NOTCH	Cell-Cell Contact	0.0182309	0
E10	Ectoderm - Dorsomedial Olfactory Epithelium	Ectoderm - Dorsomedial Olfactory Epithelium	OCLN	Cell-Cell Contact	0.000357839	0
E10	Ectoderm - Dorsomedial Olfactory Epithelium	Ectoderm - Dorsomedial Olfactory Epithelium	PTN	MK PTN family	0.00807324	0
E10	Ectoderm - Dorsomedial Olfactory Epithelium	Ectoderm - Dorsomedial Olfactory Epithelium	ncWNT	Secreted Signaling	0.0097077	0.01
E10	Ectoderm - Dorsomedial Olfactory Epithelium	Ectoderm - Olfactory Pit Rim - Six1	CADM	Cell-Cell Contact	0.0941557	0
E10	Ectoderm - Dorsomedial Olfactory Epithelium	Ectoderm - Olfactory Pit Rim - Six1	CDH	Cell-Cell Contact	0.0338749	0
E10	Ectoderm - Dorsomedial Olfactory Epithelium	Ectoderm - Olfactory Pit Rim - Six1	CLDN	Cell-Cell Contact	0.0870964	0
E10	Ectoderm - Dorsomedial Olfactory Epithelium	Ectoderm - Olfactory Pit Rim - Six1	EPHB	Cell-Cell Contact	0.00402586	0.0025
E10	Ectoderm - Dorsomedial Olfactory Epithelium	Ectoderm - Olfactory Pit Rim - Six1	JAM	Cell-Cell Contact	0.0259394	0
E10	Ectoderm - Dorsomedial Olfactory Epithelium	Ectoderm - Olfactory Pit Rim - Six1	KLK	Secreted Signaling	0.00666744	0
E10	Ectoderm - Dorsomedial Olfactory Epithelium	Ectoderm - Olfactory Pit Rim - Six1	MK	MK PTN family	0.115236	0
E10	Ectoderm - Dorsomedial Olfactory Epithelium	Ectoderm - Olfactory Pit Rim - Six1	NECTIN	Cell-Cell Contact	0.00996244	0
E10	Ectoderm - Dorsomedial Olfactory Epithelium	Ectoderm - Olfactory Pit Rim - Six1	OCLN	Cell-Cell Contact	0.000741506	0
E10	Ectoderm - Dorsomedial Olfactory Epithelium	Ectoderm - Olfactory Pit Rim - Six1	PTN	MK PTN family	0.0103841	0
E10	Ectoderm - Dorsomedial Olfactory Epithelium	Ectoderm - Olfactory Pit Rim - Six1	ncWNT	Secreted Signaling	0.00452303	0
E10	Ectoderm - Dorsomedial Olfactory Epithelium	Ectoderm - Olfactory Pit Rim - Wnt6	ADGRL	Cell-Cell Contact	0.01742	0
E10	Ectoderm - Dorsomedial Olfactory Epithelium	Ectoderm - Olfactory Pit Rim - Wnt6	AGRN	ECM-Receptor	0.00193217	0.03
E10	Ectoderm - Dorsomedial Olfactory Epithelium	Ectoderm - Olfactory Pit Rim - Wnt6	CADM	Cell-Cell Contact	0.0742218	0
E10	Ectoderm - Dorsomedial Olfactory Epithelium	Ectoderm - Olfactory Pit Rim - Wnt6	CDH	Cell-Cell Contact	0.00736268	0
E10	Ectoderm - Dorsomedial Olfactory Epithelium	Ectoderm - Olfactory Pit Rim - Wnt6	CLDN	Cell-Cell Contact	0.0904665	0
E10	Ectoderm - Dorsomedial Olfactory Epithelium	Ectoderm - Olfactory Pit Rim - Wnt6	COLLAGEN	ECM-Receptor	0.0428054	0
E10	Ectoderm - Dorsomedial Olfactory Epithelium	Ectoderm - Olfactory Pit Rim - Wnt6	EPHA	Cell-Cell Contact	0.0141363	0.025
E10	Ectoderm - Dorsomedial Olfactory Epithelium	Ectoderm - Olfactory Pit Rim - Wnt6	EPHB	Cell-Cell Contact	0.0106898	0.01
E10	Ectoderm - Dorsomedial Olfactory Epithelium	Ectoderm - Olfactory Pit Rim - Wnt6	FLRT	Cell-Cell Contact	0.00823598	0.02
E10	Ectoderm - Dorsomedial Olfactory Epithelium	Ectoderm - Olfactory Pit Rim - Wnt6	FN1	ECM-Receptor	0.00655333	0
E10	Ectoderm - Dorsomedial Olfactory Epithelium	Ectoderm - Olfactory Pit Rim - Wnt6	JAM	Cell-Cell Contact	0.030562	0
E10	Ectoderm - Dorsomedial Olfactory Epithelium	Ectoderm - Olfactory Pit Rim - Wnt6	KLK	Secreted Signaling	0.0060391	0
E10	Ectoderm - Dorsomedial Olfactory Epithelium	Ectoderm - Olfactory Pit Rim - Wnt6	LAMININ	ECM-Receptor	0.00236349	0
E10	Ectoderm - Dorsomedial Olfactory Epithelium	Ectoderm - Olfactory Pit Rim - Wnt6	MK	MK PTN family	0.247926	0
E10	Ectoderm - Dorsomedial Olfactory Epithelium	Ectoderm - Olfactory Pit Rim - Wnt6	NECTIN	Cell-Cell Contact	0.0134721	0
E10	Ectoderm - Dorsomedial Olfactory Epithelium	Ectoderm - Olfactory Pit Rim - Wnt6	PTN	MK PTN family	0.0517712	0.005
E10	Ectoderm - Dorsomedial Olfactory Epithelium	Ectoderm - Olfactory Pit Rim - Wnt6	ncWNT	Secreted Signaling	0.00422633	0
E10	Ectoderm - Dorsomedial Olfactory Epithelium	Ectoderm - Palate Epithelium	ADGRL	Cell-Cell Contact	0.0229813	0.01
E10	Ectoderm - Dorsomedial Olfactory Epithelium	Ectoderm - Palate Epithelium	CADM	Cell-Cell Contact	0.0978198	0
E10	Ectoderm - Dorsomedial Olfactory Epithelium	Ectoderm - Palate Epithelium	CDH	Cell-Cell Contact	0.0132853	0
E10	Ectoderm - Dorsomedial Olfactory Epithelium	Ectoderm - Palate Epithelium	CLDN	Cell-Cell Contact	0.0695422	0
E10	Ectoderm - Dorsomedial Olfactory Epithelium	Ectoderm - Palate Epithelium	COLLAGEN	ECM-Receptor	0.027159	0.008
E10	Ectoderm - Dorsomedial Olfactory Epithelium	Ectoderm - Palate Epithelium	CXCL	Secreted Signaling	0.00320942	0
E10	Ectoderm - Dorsomedial Olfactory Epithelium	Ectoderm - Palate Epithelium	EPHB	Cell-Cell Contact	0.0025988	0.03
E10	Ectoderm - Dorsomedial Olfactory Epithelium	Ectoderm - Palate Epithelium	FN1	ECM-Receptor	0.00241485	0
E10	Ectoderm - Dorsomedial Olfactory Epithelium	Ectoderm - Palate Epithelium	JAM	Cell-Cell Contact	0.0371614	0
E10	Ectoderm - Dorsomedial Olfactory Epithelium	Ectoderm - Palate Epithelium	KLK	Secreted Signaling	0.00485585	0.02
E10	Ectoderm - Dorsomedial Olfactory Epithelium	Ectoderm - Palate Epithelium	LAMININ	ECM-Receptor	0.000566415	0
E10	Ectoderm - Dorsomedial Olfactory Epithelium	Ectoderm - Palate Epithelium	MIF	Secreted Signaling	0.0205431	0.04
E10	Ectoderm - Dorsomedial Olfactory Epithelium	Ectoderm - Palate Epithelium	MK	MK PTN family	0.18012	0
E10	Ectoderm - Dorsomedial Olfactory Epithelium	Ectoderm - Palate Epithelium	NECTIN	Cell-Cell Contact	0.00930087	0
E10	Ectoderm - Dorsomedial Olfactory Epithelium	Ectoderm - Palate Epithelium	OCLN	Cell-Cell Contact	0.00068264	0
E10	Ectoderm - Dorsomedial Olfactory Epithelium	Ectoderm - Palate Epithelium	PTN	MK PTN family	0.0163889	0
E10	Ectoderm - Dorsomedial Olfactory Epithelium	Ectoderm - Palate Epithelium	UNC5	Cell-Cell Contact	0.00599056	0.02
E10	Ectoderm - Dorsomedial Olfactory Epithelium	Ectoderm - Palate Epithelium	ncWNT	Secreted Signaling	0.00469455	0.0025
E10	Ectoderm - Dorsomedial Olfactory Epithelium	Ectoderm - Surface Ectoderm	ADGRL	Cell-Cell Contact	0.0295864	0.00666667
E10	Ectoderm - Dorsomedial Olfactory Epithelium	Ectoderm - Surface Ectoderm	AGRN	ECM-Receptor	0.00261032	0
E10	Ectoderm - Dorsomedial Olfactory Epithelium	Ectoderm - Surface Ectoderm	BMP	Secreted Signaling	0.00115588	0
E10	Ectoderm - Dorsomedial Olfactory Epithelium	Ectoderm - Surface Ectoderm	CADM	Cell-Cell Contact	0.0740719	0
E10	Ectoderm - Dorsomedial Olfactory Epithelium	Ectoderm - Surface Ectoderm	CDH	Cell-Cell Contact	0.00899675	0
E10	Ectoderm - Dorsomedial Olfactory Epithelium	Ectoderm - Surface Ectoderm	CLDN	Cell-Cell Contact	0.0335206	0
E10	Ectoderm - Dorsomedial Olfactory Epithelium	Ectoderm - Surface Ectoderm	COLLAGEN	ECM-Receptor	0.0516353	0.00333333
E10	Ectoderm - Dorsomedial Olfactory Epithelium	Ectoderm - Surface Ectoderm	CXCL	Secreted Signaling	0.0072475	0
E10	Ectoderm - Dorsomedial Olfactory Epithelium	Ectoderm - Surface Ectoderm	EPHA	Cell-Cell Contact	0.00157711	0
E10	Ectoderm - Dorsomedial Olfactory Epithelium	Ectoderm - Surface Ectoderm	EPHB	Cell-Cell Contact	0.00124631	0
E10	Ectoderm - Dorsomedial Olfactory Epithelium	Ectoderm - Surface Ectoderm	FN1	ECM-Receptor	0.00790551	0
E10	Ectoderm - Dorsomedial Olfactory Epithelium	Ectoderm - Surface Ectoderm	JAM	Cell-Cell Contact	0.0290717	0
E10	Ectoderm - Dorsomedial Olfactory Epithelium	Ectoderm - Surface Ectoderm	KLK	Secreted Signaling	0.00508989	0
E10	Ectoderm - Dorsomedial Olfactory Epithelium	Ectoderm - Surface Ectoderm	LAMININ	ECM-Receptor	0.00484938	0.00666667
E10	Ectoderm - Dorsomedial Olfactory Epithelium	Ectoderm - Surface Ectoderm	MIF	Secreted Signaling	0.0453971	0
E10	Ectoderm - Dorsomedial Olfactory Epithelium	Ectoderm - Surface Ectoderm	MK	MK PTN family	0.462837	0
E10	Ectoderm - Dorsomedial Olfactory Epithelium	Ectoderm - Surface Ectoderm	NECTIN	Cell-Cell Contact	0.0104697	0
E10	Ectoderm - Dorsomedial Olfactory Epithelium	Ectoderm - Surface Ectoderm	NOTCH	Cell-Cell Contact	0.0268789	0
E10	Ectoderm - Dorsomedial Olfactory Epithelium	Ectoderm - Surface Ectoderm	PTN	MK PTN family	0.0976019	0.00333333
E10	Ectoderm - Dorsomedial Olfactory Epithelium	Ectoderm - Surface Ectoderm	SEMA4	Cell-Cell Contact	0.00120101	0
E10	Ectoderm - Dorsomedial Olfactory Epithelium	Ectoderm - Surface Ectoderm	SEMA6	Cell-Cell Contact	0.0028057	0
E10	Ectoderm - Dorsomedial Olfactory Epithelium	Ectoderm - Surface Ectoderm	ncWNT	Secreted Signaling	0.00667198	0.0025
E10	Ectoderm - Dorsomedial Olfactory Epithelium	Ectoderm - Ventral Olfactory Epithelium	ADGRL	Cell-Cell Contact	0.00534091	0.02
E10	Ectoderm - Dorsomedial Olfactory Epithelium	Ectoderm - Ventral Olfactory Epithelium	BMP	Secreted Signaling	0.00115219	0.04
E10	Ectoderm - Dorsomedial Olfactory Epithelium	Ectoderm - Ventral Olfactory Epithelium	CADM	Cell-Cell Contact	0.11975	0.02
E10	Ectoderm - Dorsomedial Olfactory Epithelium	Ectoderm - Ventral Olfactory Epithelium	CDH	Cell-Cell Contact	0.0387572	0.01
E10	Ectoderm - Dorsomedial Olfactory Epithelium	Ectoderm - Ventral Olfactory Epithelium	CLDN	Cell-Cell Contact	0.0710491	0
E10	Ectoderm - Dorsomedial Olfactory Epithelium	Ectoderm - Ventral Olfactory Epithelium	CXCL	Secreted Signaling	0.00100007	0.02
E10	Ectoderm - Dorsomedial Olfactory Epithelium	Ectoderm - Ventral Olfactory Epithelium	EPHB	Cell-Cell Contact	0.0020354	0.00333333
E10	Ectoderm - Dorsomedial Olfactory Epithelium	Ectoderm - Ventral Olfactory Epithelium	JAM	Cell-Cell Contact	0.0233005	0
E10	Ectoderm - Dorsomedial Olfactory Epithelium	Ectoderm - Ventral Olfactory Epithelium	KLK	Secreted Signaling	0.00519047	0
E10	Ectoderm - Dorsomedial Olfactory Epithelium	Ectoderm - Ventral Olfactory Epithelium	MK	MK PTN family	0.107587	0
E10	Ectoderm - Dorsomedial Olfactory Epithelium	Ectoderm - Ventral Olfactory Epithelium	NECTIN	Cell-Cell Contact	0.00875174	0.015
E10	Ectoderm - Dorsomedial Olfactory Epithelium	Ectoderm - Ventral Olfactory Epithelium	OCLN	Cell-Cell Contact	0.000619455	0
E10	Ectoderm - Dorsomedial Olfactory Epithelium	Ectoderm - Ventral Olfactory Epithelium	UNC5	Cell-Cell Contact	0.00218691	0
E10	Ectoderm - Dorsomedial Olfactory Epithelium	Ectoderm - Ventral Olfactory Epithelium	ncWNT	Secreted Signaling	0.00494793	0.0133333
E10	Ectoderm - Dorsomedial Olfactory Epithelium	Mesenchyme - LNP Mesenchyme	ADGRA	Cell-Cell Contact	0.000441207	0
E10	Ectoderm - Dorsomedial Olfactory Epithelium	Mesenchyme - LNP Mesenchyme	ADGRL	Cell-Cell Contact	0.00285165	0
E10	Ectoderm - Dorsomedial Olfactory Epithelium	Mesenchyme - LNP Mesenchyme	CADM	Cell-Cell Contact	0.0114972	0
E10	Ectoderm - Dorsomedial Olfactory Epithelium	Mesenchyme - LNP Mesenchyme	CDH	Cell-Cell Contact	0.00567072	0
E10	Ectoderm - Dorsomedial Olfactory Epithelium	Mesenchyme - LNP Mesenchyme	CXCL	Secreted Signaling	0.00354728	0
E10	Ectoderm - Dorsomedial Olfactory Epithelium	Mesenchyme - LNP Mesenchyme	EPHA	Cell-Cell Contact	0.00159657	0
E10	Ectoderm - Dorsomedial Olfactory Epithelium	Mesenchyme - LNP Mesenchyme	EPHB	Cell-Cell Contact	0.00219332	0.005
E10	Ectoderm - Dorsomedial Olfactory Epithelium	Mesenchyme - LNP Mesenchyme	MIF	Secreted Signaling	0.0226642	0
E10	Ectoderm - Dorsomedial Olfactory Epithelium	Mesenchyme - LNP Mesenchyme	MK	MK PTN family	0.715401	0
E10	Ectoderm - Dorsomedial Olfactory Epithelium	Mesenchyme - LNP Mesenchyme	MPZ	Cell-Cell Contact	0.0211975	0.02
E10	Ectoderm - Dorsomedial Olfactory Epithelium	Mesenchyme - LNP Mesenchyme	NECTIN	Cell-Cell Contact	0.000626739	0
E10	Ectoderm - Dorsomedial Olfactory Epithelium	Mesenchyme - LNP Mesenchyme	PDGF	Secreted Signaling	0.0524753	0
E10	Ectoderm - Dorsomedial Olfactory Epithelium	Mesenchyme - LNP Mesenchyme	SEMA6	Cell-Cell Contact	0.000364789	0
E10	Ectoderm - Dorsomedial Olfactory Epithelium	Mesenchyme - LNP Mesenchyme	ncWNT	Secreted Signaling	0.0112616	0
E10	Ectoderm - Dorsomedial Olfactory Epithelium	Mesenchyme - MNP Mesenchyme	ADGRA	Cell-Cell Contact	0.00382237	0
E10	Ectoderm - Dorsomedial Olfactory Epithelium	Mesenchyme - MNP Mesenchyme	ADGRL	Cell-Cell Contact	0.0136933	0.01
E10	Ectoderm - Dorsomedial Olfactory Epithelium	Mesenchyme - MNP Mesenchyme	CADM	Cell-Cell Contact	0.0575388	0
E10	Ectoderm - Dorsomedial Olfactory Epithelium	Mesenchyme - MNP Mesenchyme	CDH	Cell-Cell Contact	0.00603741	0
E10	Ectoderm - Dorsomedial Olfactory Epithelium	Mesenchyme - MNP Mesenchyme	EPHB	Cell-Cell Contact	0.00196647	0
E10	Ectoderm - Dorsomedial Olfactory Epithelium	Mesenchyme - MNP Mesenchyme	FN1	ECM-Receptor	0.00155144	0
E10	Ectoderm - Dorsomedial Olfactory Epithelium	Mesenchyme - MNP Mesenchyme	KLK	Secreted Signaling	0.00398772	0.01
E10	Ectoderm - Dorsomedial Olfactory Epithelium	Mesenchyme - MNP Mesenchyme	MK	MK PTN family	0.713536	0
E10	Ectoderm - Dorsomedial Olfactory Epithelium	Mesenchyme - MNP Mesenchyme	NECTIN	Cell-Cell Contact	0.00507149	0.015
E10	Ectoderm - Dorsomedial Olfactory Epithelium	Mesenchyme - MNP Mesenchyme	PDGF	Secreted Signaling	0.0607175	0
E10	Ectoderm - Dorsomedial Olfactory Epithelium	Mesenchyme - MNP Mesenchyme	ncWNT	Secreted Signaling	0.0111535	0.002
E10	Ectoderm - Dorsomedial Olfactory Epithelium	Mesenchyme - MXP Early Mesenchyme	ADGRA	Cell-Cell Contact	0.000465732	0
E10	Ectoderm - Dorsomedial Olfactory Epithelium	Mesenchyme - MXP Early Mesenchyme	ADGRL	Cell-Cell Contact	0.0373375	0.00142857
E10	Ectoderm - Dorsomedial Olfactory Epithelium	Mesenchyme - MXP Early Mesenchyme	APP	Cell-Cell Contact	0.00156177	0.01
E10	Ectoderm - Dorsomedial Olfactory Epithelium	Mesenchyme - MXP Early Mesenchyme	BMP	Secreted Signaling	0.00260315	0.00333333
E10	Ectoderm - Dorsomedial Olfactory Epithelium	Mesenchyme - MXP Early Mesenchyme	CADM	Cell-Cell Contact	0.061948	0
E10	Ectoderm - Dorsomedial Olfactory Epithelium	Mesenchyme - MXP Early Mesenchyme	CDH	Cell-Cell Contact	0.0134213	0
E10	Ectoderm - Dorsomedial Olfactory Epithelium	Mesenchyme - MXP Early Mesenchyme	EPHA	Cell-Cell Contact	0.00162924	0
E10	Ectoderm - Dorsomedial Olfactory Epithelium	Mesenchyme - MXP Early Mesenchyme	EPHB	Cell-Cell Contact	0.00628163	0
E10	Ectoderm - Dorsomedial Olfactory Epithelium	Mesenchyme - MXP Early Mesenchyme	FN1	ECM-Receptor	0.00160112	0
E10	Ectoderm - Dorsomedial Olfactory Epithelium	Mesenchyme - MXP Early Mesenchyme	KLK	Secreted Signaling	0.00401538	0
E10	Ectoderm - Dorsomedial Olfactory Epithelium	Mesenchyme - MXP Early Mesenchyme	MK	MK PTN family	0.540772	0.005
E10	Ectoderm - Dorsomedial Olfactory Epithelium	Mesenchyme - MXP Early Mesenchyme	NECTIN	Cell-Cell Contact	0.00161536	0
E10	Ectoderm - Dorsomedial Olfactory Epithelium	Mesenchyme - MXP Early Mesenchyme	NOTCH	Cell-Cell Contact	0.0170517	0
E10	Ectoderm - Dorsomedial Olfactory Epithelium	Mesenchyme - MXP Early Mesenchyme	NT	Secreted Signaling	0.000612366	0
E10	Ectoderm - Dorsomedial Olfactory Epithelium	Mesenchyme - MXP Early Mesenchyme	PDGF	Secreted Signaling	0.0725696	0
E10	Ectoderm - Dorsomedial Olfactory Epithelium	Mesenchyme - MXP Early Mesenchyme	PTN	MK PTN family	0.00482637	0
E10	Ectoderm - Dorsomedial Olfactory Epithelium	Mesenchyme - MXP Early Mesenchyme	SEMA4	Cell-Cell Contact	0.000963356	0
E10	Ectoderm - Dorsomedial Olfactory Epithelium	Mesenchyme - MXP Early Mesenchyme	VISFATIN	Secreted Signaling	0.00487749	0
E10	Ectoderm - Dorsomedial Olfactory Epithelium	Mesenchyme - MXP Early Mesenchyme	ncWNT	Secreted Signaling	0.0136659	0
E10	Ectoderm - Olfactory Pit Rim - Six1	Ectoderm - Committed Neuronal Progenitors	APP	Cell-Cell Contact	0.00415983	0.02
E10	Ectoderm - Olfactory Pit Rim - Six1	Ectoderm - Committed Neuronal Progenitors	CADM	Cell-Cell Contact	0.101197	0
E10	Ectoderm - Olfactory Pit Rim - Six1	Ectoderm - Committed Neuronal Progenitors	CDH	Cell-Cell Contact	0.0249709	0
E10	Ectoderm - Olfactory Pit Rim - Six1	Ectoderm - Committed Neuronal Progenitors	CLDN	Cell-Cell Contact	0.0994921	0
E10	Ectoderm - Olfactory Pit Rim - Six1	Ectoderm - Committed Neuronal Progenitors	CXCL	Secreted Signaling	0.000680488	0
E10	Ectoderm - Olfactory Pit Rim - Six1	Ectoderm - Committed Neuronal Progenitors	JAM	Cell-Cell Contact	0.00566389	0
E10	Ectoderm - Olfactory Pit Rim - Six1	Ectoderm - Committed Neuronal Progenitors	KLK	Secreted Signaling	0.0191969	0
E10	Ectoderm - Olfactory Pit Rim - Six1	Ectoderm - Committed Neuronal Progenitors	LAMININ	ECM-Receptor	0.00192003	0.00666667
E10	Ectoderm - Olfactory Pit Rim - Six1	Ectoderm - Committed Neuronal Progenitors	NOTCH	Cell-Cell Contact	0.176384	0
E10	Ectoderm - Olfactory Pit Rim - Six1	Ectoderm - Committed Neuronal Progenitors	SLIT	Secreted Signaling	0.00172521	0
E10	Ectoderm - Olfactory Pit Rim - Six1	Ectoderm - Committed Neuronal Progenitors	ncWNT	Secreted Signaling	0.0167698	0.015
E10	Ectoderm - Olfactory Pit Rim - Six1	Ectoderm - Dental Epithelium	ADGRL	Cell-Cell Contact	0.00174977	0.04
E10	Ectoderm - Olfactory Pit Rim - Six1	Ectoderm - Dental Epithelium	AGRN	ECM-Receptor	0.00619325	0
E10	Ectoderm - Olfactory Pit Rim - Six1	Ectoderm - Dental Epithelium	BMP	Secreted Signaling	0.00828625	0
E10	Ectoderm - Olfactory Pit Rim - Six1	Ectoderm - Dental Epithelium	CADM	Cell-Cell Contact	0.0501731	0
E10	Ectoderm - Olfactory Pit Rim - Six1	Ectoderm - Dental Epithelium	CDH	Cell-Cell Contact	0.0102417	0
E10	Ectoderm - Olfactory Pit Rim - Six1	Ectoderm - Dental Epithelium	CLDN	Cell-Cell Contact	0.0139196	0
E10	Ectoderm - Olfactory Pit Rim - Six1	Ectoderm - Dental Epithelium	COLLAGEN	ECM-Receptor	0.00702287	0
E10	Ectoderm - Olfactory Pit Rim - Six1	Ectoderm - Dental Epithelium	FGF	Secreted Signaling	0.0445664	0
E10	Ectoderm - Olfactory Pit Rim - Six1	Ectoderm - Dental Epithelium	FN1	ECM-Receptor	0.00139703	0
E10	Ectoderm - Olfactory Pit Rim - Six1	Ectoderm - Dental Epithelium	HSPG	ECM-Receptor	0.00260808	0
E10	Ectoderm - Olfactory Pit Rim - Six1	Ectoderm - Dental Epithelium	JAM	Cell-Cell Contact	0.0283057	0
E10	Ectoderm - Olfactory Pit Rim - Six1	Ectoderm - Dental Epithelium	KLK	Secreted Signaling	0.0123075	0
E10	Ectoderm - Olfactory Pit Rim - Six1	Ectoderm - Dental Epithelium	LAMININ	ECM-Receptor	0.00736786	0
E10	Ectoderm - Olfactory Pit Rim - Six1	Ectoderm - Dental Epithelium	MK	MK PTN family	0.0816244	0
E10	Ectoderm - Olfactory Pit Rim - Six1	Ectoderm - Dental Epithelium	UNC5	Cell-Cell Contact	0.00293928	0.005
E10	Ectoderm - Olfactory Pit Rim - Six1	Ectoderm - Dental Epithelium	ncWNT	Secreted Signaling	0.00259179	0.03
E10	Ectoderm - Olfactory Pit Rim - Six1	Ectoderm - Dorsomedial Olfactory Epithelium	ADGRL	Cell-Cell Contact	0.00155341	0.02
E10	Ectoderm - Olfactory Pit Rim - Six1	Ectoderm - Dorsomedial Olfactory Epithelium	AGRN	ECM-Receptor	0.00420502	0
E10	Ectoderm - Olfactory Pit Rim - Six1	Ectoderm - Dorsomedial Olfactory Epithelium	BMP	Secreted Signaling	0.0159844	0
E10	Ectoderm - Olfactory Pit Rim - Six1	Ectoderm - Dorsomedial Olfactory Epithelium	CADM	Cell-Cell Contact	0.0920372	0
E10	Ectoderm - Olfactory Pit Rim - Six1	Ectoderm - Dorsomedial Olfactory Epithelium	CDH	Cell-Cell Contact	0.0338749	0
E10	Ectoderm - Olfactory Pit Rim - Six1	Ectoderm - Dorsomedial Olfactory Epithelium	CLDN	Cell-Cell Contact	0.0870964	0
E10	Ectoderm - Olfactory Pit Rim - Six1	Ectoderm - Dorsomedial Olfactory Epithelium	COLLAGEN	ECM-Receptor	0.00602157	0
E10	Ectoderm - Olfactory Pit Rim - Six1	Ectoderm - Dorsomedial Olfactory Epithelium	FGF	Secreted Signaling	0.0278747	0
E10	Ectoderm - Olfactory Pit Rim - Six1	Ectoderm - Dorsomedial Olfactory Epithelium	HSPG	ECM-Receptor	0.00176875	0
E10	Ectoderm - Olfactory Pit Rim - Six1	Ectoderm - Dorsomedial Olfactory Epithelium	JAM	Cell-Cell Contact	0.0223364	0
E10	Ectoderm - Olfactory Pit Rim - Six1	Ectoderm - Dorsomedial Olfactory Epithelium	KLK	Secreted Signaling	0.017038	0
E10	Ectoderm - Olfactory Pit Rim - Six1	Ectoderm - Dorsomedial Olfactory Epithelium	LAMININ	ECM-Receptor	0.00463737	0
E10	Ectoderm - Olfactory Pit Rim - Six1	Ectoderm - Dorsomedial Olfactory Epithelium	MK	MK PTN family	0.095787	0
E10	Ectoderm - Olfactory Pit Rim - Six1	Ectoderm - Dorsomedial Olfactory Epithelium	NECTIN	Cell-Cell Contact	0.000740184	0
E10	Ectoderm - Olfactory Pit Rim - Six1	Ectoderm - Dorsomedial Olfactory Epithelium	NOTCH	Cell-Cell Contact	0.0223198	0
E10	Ectoderm - Olfactory Pit Rim - Six1	Ectoderm - Dorsomedial Olfactory Epithelium	OCLN	Cell-Cell Contact	0.000741506	0
E10	Ectoderm - Olfactory Pit Rim - Six1	Ectoderm - Dorsomedial Olfactory Epithelium	PTN	MK PTN family	0.00779858	0
E10	Ectoderm - Olfactory Pit Rim - Six1	Ectoderm - Dorsomedial Olfactory Epithelium	ncWNT	Secreted Signaling	0.0192404	0
E10	Ectoderm - Olfactory Pit Rim - Six1	Ectoderm - Olfactory Pit Rim - Six1	AGRN	ECM-Receptor	0.005995	0
E10	Ectoderm - Olfactory Pit Rim - Six1	Ectoderm - Olfactory Pit Rim - Six1	BMP	Secreted Signaling	0.0140067	0.0075
E10	Ectoderm - Olfactory Pit Rim - Six1	Ectoderm - Olfactory Pit Rim - Six1	CADM	Cell-Cell Contact	0.055989	0.015
E10	Ectoderm - Olfactory Pit Rim - Six1	Ectoderm - Olfactory Pit Rim - Six1	CDH	Cell-Cell Contact	0.0281466	0
E10	Ectoderm - Olfactory Pit Rim - Six1	Ectoderm - Olfactory Pit Rim - Six1	CLDN	Cell-Cell Contact	0.0946858	0
E10	Ectoderm - Olfactory Pit Rim - Six1	Ectoderm - Olfactory Pit Rim - Six1	FGF	Secreted Signaling	0.0260215	0
E10	Ectoderm - Olfactory Pit Rim - Six1	Ectoderm - Olfactory Pit Rim - Six1	GAP	Cell-Cell Contact	0.105417	0
E10	Ectoderm - Olfactory Pit Rim - Six1	Ectoderm - Olfactory Pit Rim - Six1	HSPG	ECM-Receptor	0.0025243	0
E10	Ectoderm - Olfactory Pit Rim - Six1	Ectoderm - Olfactory Pit Rim - Six1	JAM	Cell-Cell Contact	0.0331648	0
E10	Ectoderm - Olfactory Pit Rim - Six1	Ectoderm - Olfactory Pit Rim - Six1	KLK	Secreted Signaling	0.017859	0
E10	Ectoderm - Olfactory Pit Rim - Six1	Ectoderm - Olfactory Pit Rim - Six1	LAMININ	ECM-Receptor	0.00597362	0
E10	Ectoderm - Olfactory Pit Rim - Six1	Ectoderm - Olfactory Pit Rim - Six1	MK	MK PTN family	0.109713	0.005
E10	Ectoderm - Olfactory Pit Rim - Six1	Ectoderm - Olfactory Pit Rim - Six1	NECTIN	Cell-Cell Contact	0.00703587	0.03
E10	Ectoderm - Olfactory Pit Rim - Six1	Ectoderm - Olfactory Pit Rim - Six1	OCLN	Cell-Cell Contact	0.0015359	0
E10	Ectoderm - Olfactory Pit Rim - Six1	Ectoderm - Olfactory Pit Rim - Six1	PTN	MK PTN family	0.0100316	0.02
E10	Ectoderm - Olfactory Pit Rim - Six1	Ectoderm - Olfactory Pit Rim - Six1	ncWNT	Secreted Signaling	0.00995812	0
E10	Ectoderm - Olfactory Pit Rim - Six1	Ectoderm - Olfactory Pit Rim - Wnt6	ADGRL	Cell-Cell Contact	0.00737308	0.02
E10	Ectoderm - Olfactory Pit Rim - Six1	Ectoderm - Olfactory Pit Rim - Wnt6	AGRN	ECM-Receptor	0.011076	0
E10	Ectoderm - Olfactory Pit Rim - Six1	Ectoderm - Olfactory Pit Rim - Wnt6	BMP	Secreted Signaling	0.00640087	0
E10	Ectoderm - Olfactory Pit Rim - Six1	Ectoderm - Olfactory Pit Rim - Wnt6	CADM	Cell-Cell Contact	0.0441554	0
E10	Ectoderm - Olfactory Pit Rim - Six1	Ectoderm - Olfactory Pit Rim - Wnt6	CDH	Cell-Cell Contact	0.00687498	0
E10	Ectoderm - Olfactory Pit Rim - Six1	Ectoderm - Olfactory Pit Rim - Wnt6	CLDN	Cell-Cell Contact	0.0983179	0
E10	Ectoderm - Olfactory Pit Rim - Six1	Ectoderm - Olfactory Pit Rim - Wnt6	COLLAGEN	ECM-Receptor	0.0429313	0
E10	Ectoderm - Olfactory Pit Rim - Six1	Ectoderm - Olfactory Pit Rim - Wnt6	EPHA	Cell-Cell Contact	0.0196711	0.02
E10	Ectoderm - Olfactory Pit Rim - Six1	Ectoderm - Olfactory Pit Rim - Wnt6	FGF	Secreted Signaling	0.0402943	0
E10	Ectoderm - Olfactory Pit Rim - Six1	Ectoderm - Olfactory Pit Rim - Wnt6	FLRT	Cell-Cell Contact	0.00821271	0.01
E10	Ectoderm - Olfactory Pit Rim - Six1	Ectoderm - Olfactory Pit Rim - Wnt6	FN1	ECM-Receptor	0.00867458	0
E10	Ectoderm - Olfactory Pit Rim - Six1	Ectoderm - Olfactory Pit Rim - Wnt6	GAP	Cell-Cell Contact	0.0861797	0
E10	Ectoderm - Olfactory Pit Rim - Six1	Ectoderm - Olfactory Pit Rim - Wnt6	HSPG	ECM-Receptor	0.00467758	0
E10	Ectoderm - Olfactory Pit Rim - Six1	Ectoderm - Olfactory Pit Rim - Wnt6	JAM	Cell-Cell Contact	0.0390487	0
E10	Ectoderm - Olfactory Pit Rim - Six1	Ectoderm - Olfactory Pit Rim - Wnt6	KLK	Secreted Signaling	0.0161932	0
E10	Ectoderm - Olfactory Pit Rim - Six1	Ectoderm - Olfactory Pit Rim - Wnt6	LAMININ	ECM-Receptor	0.0107782	0
E10	Ectoderm - Olfactory Pit Rim - Six1	Ectoderm - Olfactory Pit Rim - Wnt6	MK	MK PTN family	0.236532	0.00333333
E10	Ectoderm - Olfactory Pit Rim - Six1	Ectoderm - Olfactory Pit Rim - Wnt6	NECTIN	Cell-Cell Contact	0.00945619	0.01
E10	Ectoderm - Olfactory Pit Rim - Six1	Ectoderm - Olfactory Pit Rim - Wnt6	PTN	MK PTN family	0.0405061	0
E10	Ectoderm - Olfactory Pit Rim - Six1	Ectoderm - Olfactory Pit Rim - Wnt6	ncWNT	Secreted Signaling	0.00761707	0
E10	Ectoderm - Olfactory Pit Rim - Six1	Ectoderm - Palate Epithelium	ADGRL	Cell-Cell Contact	0.0128711	0.0225
E10	Ectoderm - Olfactory Pit Rim - Six1	Ectoderm - Palate Epithelium	AGRN	ECM-Receptor	0.00773163	0
E10	Ectoderm - Olfactory Pit Rim - Six1	Ectoderm - Palate Epithelium	BMP	Secreted Signaling	0.0352417	0
E10	Ectoderm - Olfactory Pit Rim - Six1	Ectoderm - Palate Epithelium	CADM	Cell-Cell Contact	0.0479872	0
E10	Ectoderm - Olfactory Pit Rim - Six1	Ectoderm - Palate Epithelium	CDH	Cell-Cell Contact	0.0131463	0.00333333
E10	Ectoderm - Olfactory Pit Rim - Six1	Ectoderm - Palate Epithelium	CLDN	Cell-Cell Contact	0.0757288	0
E10	Ectoderm - Olfactory Pit Rim - Six1	Ectoderm - Palate Epithelium	COLLAGEN	ECM-Receptor	0.0282113	0
E10	Ectoderm - Olfactory Pit Rim - Six1	Ectoderm - Palate Epithelium	FGF	Secreted Signaling	0.0846059	0
E10	Ectoderm - Olfactory Pit Rim - Six1	Ectoderm - Palate Epithelium	FN1	ECM-Receptor	0.00319817	0
E10	Ectoderm - Olfactory Pit Rim - Six1	Ectoderm - Palate Epithelium	HSPG	ECM-Receptor	0.00325883	0
E10	Ectoderm - Olfactory Pit Rim - Six1	Ectoderm - Palate Epithelium	JAM	Cell-Cell Contact	0.0474349	0
E10	Ectoderm - Olfactory Pit Rim - Six1	Ectoderm - Palate Epithelium	KLK	Secreted Signaling	0.0130465	0
E10	Ectoderm - Olfactory Pit Rim - Six1	Ectoderm - Palate Epithelium	LAMININ	ECM-Receptor	0.0108388	0
E10	Ectoderm - Olfactory Pit Rim - Six1	Ectoderm - Palate Epithelium	MIF	Secreted Signaling	0.0205252	0.04
E10	Ectoderm - Olfactory Pit Rim - Six1	Ectoderm - Palate Epithelium	MK	MK PTN family	0.171811	0
E10	Ectoderm - Olfactory Pit Rim - Six1	Ectoderm - Palate Epithelium	NECTIN	Cell-Cell Contact	0.00659303	0.02
E10	Ectoderm - Olfactory Pit Rim - Six1	Ectoderm - Palate Epithelium	OCLN	Cell-Cell Contact	0.00141406	0
E10	Ectoderm - Olfactory Pit Rim - Six1	Ectoderm - Palate Epithelium	PTN	MK PTN family	0.0158359	0
E10	Ectoderm - Olfactory Pit Rim - Six1	Ectoderm - Palate Epithelium	SLIT	Secreted Signaling	0.00116758	0
E10	Ectoderm - Olfactory Pit Rim - Six1	Ectoderm - Palate Epithelium	UNC5	Cell-Cell Contact	0.0111367	0.0025
E10	Ectoderm - Olfactory Pit Rim - Six1	Ectoderm - Palate Epithelium	ncWNT	Secreted Signaling	0.016555	0
E10	Ectoderm - Olfactory Pit Rim - Six1	Ectoderm - Surface Ectoderm	ADGRL	Cell-Cell Contact	0.017154	0.0233333
E10	Ectoderm - Olfactory Pit Rim - Six1	Ectoderm - Surface Ectoderm	AGRN	ECM-Receptor	0.0149155	0
E10	Ectoderm - Olfactory Pit Rim - Six1	Ectoderm - Surface Ectoderm	BMP	Secreted Signaling	0.0361267	0.00166667
E10	Ectoderm - Olfactory Pit Rim - Six1	Ectoderm - Surface Ectoderm	CADM	Cell-Cell Contact	0.0436675	0.005
E10	Ectoderm - Olfactory Pit Rim - Six1	Ectoderm - Surface Ectoderm	CDH	Cell-Cell Contact	0.00867089	0
E10	Ectoderm - Olfactory Pit Rim - Six1	Ectoderm - Surface Ectoderm	CLDN	Cell-Cell Contact	0.0366289	0
E10	Ectoderm - Olfactory Pit Rim - Six1	Ectoderm - Surface Ectoderm	COLLAGEN	ECM-Receptor	0.0517842	0
E10	Ectoderm - Olfactory Pit Rim - Six1	Ectoderm - Surface Ectoderm	EPHA	Cell-Cell Contact	0.00220291	0
E10	Ectoderm - Olfactory Pit Rim - Six1	Ectoderm - Surface Ectoderm	FGF	Secreted Signaling	0.127289	0
E10	Ectoderm - Olfactory Pit Rim - Six1	Ectoderm - Surface Ectoderm	FN1	ECM-Receptor	0.0104644	0
E10	Ectoderm - Olfactory Pit Rim - Six1	Ectoderm - Surface Ectoderm	GAP	Cell-Cell Contact	0.0771993	0
E10	Ectoderm - Olfactory Pit Rim - Six1	Ectoderm - Surface Ectoderm	HSPG	ECM-Receptor	0.00631322	0
E10	Ectoderm - Olfactory Pit Rim - Six1	Ectoderm - Surface Ectoderm	JAM	Cell-Cell Contact	0.0371527	0
E10	Ectoderm - Olfactory Pit Rim - Six1	Ectoderm - Surface Ectoderm	KLK	Secreted Signaling	0.0136699	0
E10	Ectoderm - Olfactory Pit Rim - Six1	Ectoderm - Surface Ectoderm	LAMININ	ECM-Receptor	0.0181169	0
E10	Ectoderm - Olfactory Pit Rim - Six1	Ectoderm - Surface Ectoderm	MIF	Secreted Signaling	0.0453587	0
E10	Ectoderm - Olfactory Pit Rim - Six1	Ectoderm - Surface Ectoderm	MK	MK PTN family	0.442444	0.0025
E10	Ectoderm - Olfactory Pit Rim - Six1	Ectoderm - Surface Ectoderm	NECTIN	Cell-Cell Contact	0.00739415	0.02
E10	Ectoderm - Olfactory Pit Rim - Six1	Ectoderm - Surface Ectoderm	NOTCH	Cell-Cell Contact	0.0328424	0
E10	Ectoderm - Olfactory Pit Rim - Six1	Ectoderm - Surface Ectoderm	PTN	MK PTN family	0.0376191	0.02
E10	Ectoderm - Olfactory Pit Rim - Six1	Ectoderm - Surface Ectoderm	SEMA6	Cell-Cell Contact	0.000633554	0
E10	Ectoderm - Olfactory Pit Rim - Six1	Ectoderm - Surface Ectoderm	SLIT	Secreted Signaling	0.000986001	0
E10	Ectoderm - Olfactory Pit Rim - Six1	Ectoderm - Surface Ectoderm	ncWNT	Secreted Signaling	0.0285564	0.005
E10	Ectoderm - Olfactory Pit Rim - Six1	Ectoderm - Ventral Olfactory Epithelium	ADGRL	Cell-Cell Contact	0.00319203	0.03
E10	Ectoderm - Olfactory Pit Rim - Six1	Ectoderm - Ventral Olfactory Epithelium	AGRN	ECM-Receptor	0.00503816	0
E10	Ectoderm - Olfactory Pit Rim - Six1	Ectoderm - Ventral Olfactory Epithelium	BMP	Secreted Signaling	0.0271131	0.008
E10	Ectoderm - Olfactory Pit Rim - Six1	Ectoderm - Ventral Olfactory Epithelium	CADM	Cell-Cell Contact	0.0673499	0
E10	Ectoderm - Olfactory Pit Rim - Six1	Ectoderm - Ventral Olfactory Epithelium	CDH	Cell-Cell Contact	0.0315955	0
E10	Ectoderm - Olfactory Pit Rim - Six1	Ectoderm - Ventral Olfactory Epithelium	CLDN	Cell-Cell Contact	0.0773587	0
E10	Ectoderm - Olfactory Pit Rim - Six1	Ectoderm - Ventral Olfactory Epithelium	FGF	Secreted Signaling	0.0300411	0
E10	Ectoderm - Olfactory Pit Rim - Six1	Ectoderm - Ventral Olfactory Epithelium	HSPG	ECM-Receptor	0.00212022	0
E10	Ectoderm - Olfactory Pit Rim - Six1	Ectoderm - Ventral Olfactory Epithelium	JAM	Cell-Cell Contact	0.0298023	0
E10	Ectoderm - Olfactory Pit Rim - Six1	Ectoderm - Ventral Olfactory Epithelium	KLK	Secreted Signaling	0.0139377	0
E10	Ectoderm - Olfactory Pit Rim - Six1	Ectoderm - Ventral Olfactory Epithelium	LAMININ	ECM-Receptor	0.00627878	0
E10	Ectoderm - Olfactory Pit Rim - Six1	Ectoderm - Ventral Olfactory Epithelium	MK	MK PTN family	0.102656	0
E10	Ectoderm - Olfactory Pit Rim - Six1	Ectoderm - Ventral Olfactory Epithelium	OCLN	Cell-Cell Contact	0.00128326	0
E10	Ectoderm - Olfactory Pit Rim - Six1	Ectoderm - Ventral Olfactory Epithelium	SLIT	Secreted Signaling	0.000559374	0
E10	Ectoderm - Olfactory Pit Rim - Six1	Ectoderm - Ventral Olfactory Epithelium	UNC5	Cell-Cell Contact	0.00406517	0.005
E10	Ectoderm - Olfactory Pit Rim - Six1	Ectoderm - Ventral Olfactory Epithelium	ncWNT	Secreted Signaling	0.0120324	0.006
E10	Ectoderm - Olfactory Pit Rim - Six1	Mesenchyme - LNP Mesenchyme	ADGRA	Cell-Cell Contact	0.000667762	0
E10	Ectoderm - Olfactory Pit Rim - Six1	Mesenchyme - LNP Mesenchyme	BMP	Secreted Signaling	0.0142022	0
E10	Ectoderm - Olfactory Pit Rim - Six1	Mesenchyme - LNP Mesenchyme	CADM	Cell-Cell Contact	0.00665713	0
E10	Ectoderm - Olfactory Pit Rim - Six1	Mesenchyme - LNP Mesenchyme	CDH	Cell-Cell Contact	0.00452781	0
E10	Ectoderm - Olfactory Pit Rim - Six1	Mesenchyme - LNP Mesenchyme	EPHA	Cell-Cell Contact	0.00223008	0
E10	Ectoderm - Olfactory Pit Rim - Six1	Mesenchyme - LNP Mesenchyme	FGF	Secreted Signaling	0.0980805	0
E10	Ectoderm - Olfactory Pit Rim - Six1	Mesenchyme - LNP Mesenchyme	GAP	Cell-Cell Contact	0.0648507	0.03
E10	Ectoderm - Olfactory Pit Rim - Six1	Mesenchyme - LNP Mesenchyme	KLK	Secreted Signaling	0.0099846	0
E10	Ectoderm - Olfactory Pit Rim - Six1	Mesenchyme - LNP Mesenchyme	LAMININ	ECM-Receptor	0.00144112	0.00333333
E10	Ectoderm - Olfactory Pit Rim - Six1	Mesenchyme - LNP Mesenchyme	MIF	Secreted Signaling	0.0226446	0
E10	Ectoderm - Olfactory Pit Rim - Six1	Mesenchyme - LNP Mesenchyme	MK	MK PTN family	0.247834	0.01
E10	Ectoderm - Olfactory Pit Rim - Six1	Mesenchyme - LNP Mesenchyme	PDGF	Secreted Signaling	0.0581082	0
E10	Ectoderm - Olfactory Pit Rim - Six1	Mesenchyme - LNP Mesenchyme	SEMA6	Cell-Cell Contact	8.2217e-05	0.02
E10	Ectoderm - Olfactory Pit Rim - Six1	Mesenchyme - LNP Mesenchyme	SLIT	Secreted Signaling	0.000995086	0
E10	Ectoderm - Olfactory Pit Rim - Six1	Mesenchyme - LNP Mesenchyme	ncWNT	Secreted Signaling	0.021748	0.004
E10	Ectoderm - Olfactory Pit Rim - Six1	Mesenchyme - MNP Mesenchyme	ADGRA	Cell-Cell Contact	0.000916654	0
E10	Ectoderm - Olfactory Pit Rim - Six1	Mesenchyme - MNP Mesenchyme	BMP	Secreted Signaling	0.0107262	0
E10	Ectoderm - Olfactory Pit Rim - Six1	Mesenchyme - MNP Mesenchyme	CADM	Cell-Cell Contact	0.0337351	0.015
E10	Ectoderm - Olfactory Pit Rim - Six1	Mesenchyme - MNP Mesenchyme	CDH	Cell-Cell Contact	0.00482096	0
E10	Ectoderm - Olfactory Pit Rim - Six1	Mesenchyme - MNP Mesenchyme	FGF	Secreted Signaling	0.0789394	0
E10	Ectoderm - Olfactory Pit Rim - Six1	Mesenchyme - MNP Mesenchyme	FLRT	Cell-Cell Contact	0.00237472	0.01
E10	Ectoderm - Olfactory Pit Rim - Six1	Mesenchyme - MNP Mesenchyme	FN1	ECM-Receptor	0.00205527	0
E10	Ectoderm - Olfactory Pit Rim - Six1	Mesenchyme - MNP Mesenchyme	GAP	Cell-Cell Contact	0.085125	0
E10	Ectoderm - Olfactory Pit Rim - Six1	Mesenchyme - MNP Mesenchyme	KLK	Secreted Signaling	0.0107299	0
E10	Ectoderm - Olfactory Pit Rim - Six1	Mesenchyme - MNP Mesenchyme	LAMININ	ECM-Receptor	0.00150301	0.00666667
E10	Ectoderm - Olfactory Pit Rim - Six1	Mesenchyme - MNP Mesenchyme	MK	MK PTN family	0.0899692	0
E10	Ectoderm - Olfactory Pit Rim - Six1	Mesenchyme - MNP Mesenchyme	NECTIN	Cell-Cell Contact	0.000438808	0.04
E10	Ectoderm - Olfactory Pit Rim - Six1	Mesenchyme - MNP Mesenchyme	NPNT	ECM-Receptor	0.00108823	0
E10	Ectoderm - Olfactory Pit Rim - Six1	Mesenchyme - MNP Mesenchyme	PDGF	Secreted Signaling	0.0675237	0
E10	Ectoderm - Olfactory Pit Rim - Six1	Mesenchyme - MNP Mesenchyme	SLIT	Secreted Signaling	0.000856321	0
E10	Ectoderm - Olfactory Pit Rim - Six1	Mesenchyme - MNP Mesenchyme	ncWNT	Secreted Signaling	0.0211712	0.00166667
E10	Ectoderm - Olfactory Pit Rim - Six1	Mesenchyme - MXP Early Mesenchyme	ADGRA	Cell-Cell Contact	0.000704871	0
E10	Ectoderm - Olfactory Pit Rim - Six1	Mesenchyme - MXP Early Mesenchyme	ADGRL	Cell-Cell Contact	0.021866	0.00428571
E10	Ectoderm - Olfactory Pit Rim - Six1	Mesenchyme - MXP Early Mesenchyme	APP	Cell-Cell Contact	0.00122371	0.01
E10	Ectoderm - Olfactory Pit Rim - Six1	Mesenchyme - MXP Early Mesenchyme	BMP	Secreted Signaling	0.0343096	0.00125
E10	Ectoderm - Olfactory Pit Rim - Six1	Mesenchyme - MXP Early Mesenchyme	CADM	Cell-Cell Contact	0.0169963	0
E10	Ectoderm - Olfactory Pit Rim - Six1	Mesenchyme - MXP Early Mesenchyme	CDH	Cell-Cell Contact	0.0107332	0
E10	Ectoderm - Olfactory Pit Rim - Six1	Mesenchyme - MXP Early Mesenchyme	COLLAGEN	ECM-Receptor	0.0126882	0.01
E10	Ectoderm - Olfactory Pit Rim - Six1	Mesenchyme - MXP Early Mesenchyme	EPHA	Cell-Cell Contact	0.00227569	0
E10	Ectoderm - Olfactory Pit Rim - Six1	Mesenchyme - MXP Early Mesenchyme	FGF	Secreted Signaling	0.0948004	0
E10	Ectoderm - Olfactory Pit Rim - Six1	Mesenchyme - MXP Early Mesenchyme	FN1	ECM-Receptor	0.00212105	0
E10	Ectoderm - Olfactory Pit Rim - Six1	Mesenchyme - MXP Early Mesenchyme	GAP	Cell-Cell Contact	0.0821021	0
E10	Ectoderm - Olfactory Pit Rim - Six1	Mesenchyme - MXP Early Mesenchyme	KLK	Secreted Signaling	0.0108038	0
E10	Ectoderm - Olfactory Pit Rim - Six1	Mesenchyme - MXP Early Mesenchyme	LAMININ	ECM-Receptor	0.00171861	0
E10	Ectoderm - Olfactory Pit Rim - Six1	Mesenchyme - MXP Early Mesenchyme	MK	MK PTN family	0.455784	0
E10	Ectoderm - Olfactory Pit Rim - Six1	Mesenchyme - MXP Early Mesenchyme	NECTIN	Cell-Cell Contact	0.00125903	0
E10	Ectoderm - Olfactory Pit Rim - Six1	Mesenchyme - MXP Early Mesenchyme	NOTCH	Cell-Cell Contact	0.0208817	0
E10	Ectoderm - Olfactory Pit Rim - Six1	Mesenchyme - MXP Early Mesenchyme	PDGF	Secreted Signaling	0.0797925	0
E10	Ectoderm - Olfactory Pit Rim - Six1	Mesenchyme - MXP Early Mesenchyme	PTN	MK PTN family	0.00466165	0
E10	Ectoderm - Olfactory Pit Rim - Six1	Mesenchyme - MXP Early Mesenchyme	SEMA3	Secreted Signaling	0.000435061	0
E10	Ectoderm - Olfactory Pit Rim - Six1	Mesenchyme - MXP Early Mesenchyme	SLIT	Secreted Signaling	0.00247852	0
E10	Ectoderm - Olfactory Pit Rim - Six1	Mesenchyme - MXP Early Mesenchyme	VISFATIN	Secreted Signaling	0.00455816	0
E10	Ectoderm - Olfactory Pit Rim - Six1	Mesenchyme - MXP Early Mesenchyme	ncWNT	Secreted Signaling	0.0252205	0.005
E10	Ectoderm - Olfactory Pit Rim - Wnt6	Ectoderm - Committed Neuronal Progenitors	AGRN	ECM-Receptor	0.00624303	0
E10	Ectoderm - Olfactory Pit Rim - Wnt6	Ectoderm - Committed Neuronal Progenitors	APP	Cell-Cell Contact	0.00859189	0
E10	Ectoderm - Olfactory Pit Rim - Wnt6	Ectoderm - Committed Neuronal Progenitors	CADM	Cell-Cell Contact	0.0918023	0
E10	Ectoderm - Olfactory Pit Rim - Wnt6	Ectoderm - Committed Neuronal Progenitors	CLDN	Cell-Cell Contact	0.103288	0
E10	Ectoderm - Olfactory Pit Rim - Wnt6	Ectoderm - Committed Neuronal Progenitors	HSPG	ECM-Receptor	0.00189522	0
E10	Ectoderm - Olfactory Pit Rim - Wnt6	Ectoderm - Committed Neuronal Progenitors	JAM	Cell-Cell Contact	0.00668211	0
E10	Ectoderm - Olfactory Pit Rim - Wnt6	Ectoderm - Committed Neuronal Progenitors	KLK	Secreted Signaling	0.0339559	0
E10	Ectoderm - Olfactory Pit Rim - Wnt6	Ectoderm - Committed Neuronal Progenitors	LAMININ	ECM-Receptor	0.0295423	0.0025
E10	Ectoderm - Olfactory Pit Rim - Wnt6	Ectoderm - Committed Neuronal Progenitors	NOTCH	Cell-Cell Contact	0.0734955	0
E10	Ectoderm - Olfactory Pit Rim - Wnt6	Ectoderm - Committed Neuronal Progenitors	WNT	Secreted Signaling	0.0392898	0
E10	Ectoderm - Olfactory Pit Rim - Wnt6	Ectoderm - Committed Neuronal Progenitors	ncWNT	Secreted Signaling	0.0200997	0.005
E10	Ectoderm - Olfactory Pit Rim - Wnt6	Ectoderm - Dental Epithelium	ADGRL	Cell-Cell Contact	0.00876402	0.01
E10	Ectoderm - Olfactory Pit Rim - Wnt6	Ectoderm - Dental Epithelium	AGRN	ECM-Receptor	0.0199679	0
E10	Ectoderm - Olfactory Pit Rim - Wnt6	Ectoderm - Dental Epithelium	BMP	Secreted Signaling	0.0205004	0
E10	Ectoderm - Olfactory Pit Rim - Wnt6	Ectoderm - Dental Epithelium	CADM	Cell-Cell Contact	0.0452766	0
E10	Ectoderm - Olfactory Pit Rim - Wnt6	Ectoderm - Dental Epithelium	CDH	Cell-Cell Contact	0.0231434	0
E10	Ectoderm - Olfactory Pit Rim - Wnt6	Ectoderm - Dental Epithelium	CLDN	Cell-Cell Contact	0.0145032	0
E10	Ectoderm - Olfactory Pit Rim - Wnt6	Ectoderm - Dental Epithelium	COLLAGEN	ECM-Receptor	0.00651036	0
E10	Ectoderm - Olfactory Pit Rim - Wnt6	Ectoderm - Dental Epithelium	EPHA	Cell-Cell Contact	0.00975511	0.005
E10	Ectoderm - Olfactory Pit Rim - Wnt6	Ectoderm - Dental Epithelium	EPHB	Cell-Cell Contact	0.00241852	0.01
E10	Ectoderm - Olfactory Pit Rim - Wnt6	Ectoderm - Dental Epithelium	FGF	Secreted Signaling	0.0523394	0
E10	Ectoderm - Olfactory Pit Rim - Wnt6	Ectoderm - Dental Epithelium	FLRT	Cell-Cell Contact	0.0189128	0
E10	Ectoderm - Olfactory Pit Rim - Wnt6	Ectoderm - Dental Epithelium	FN1	ECM-Receptor	0.00205892	0
E10	Ectoderm - Olfactory Pit Rim - Wnt6	Ectoderm - Dental Epithelium	HSPG	ECM-Receptor	0.0061206	0
E10	Ectoderm - Olfactory Pit Rim - Wnt6	Ectoderm - Dental Epithelium	JAM	Cell-Cell Contact	0.0293414	0
E10	Ectoderm - Olfactory Pit Rim - Wnt6	Ectoderm - Dental Epithelium	KLK	Secreted Signaling	0.021888	0
E10	Ectoderm - Olfactory Pit Rim - Wnt6	Ectoderm - Dental Epithelium	LAMININ	ECM-Receptor	0.072284	0
E10	Ectoderm - Olfactory Pit Rim - Wnt6	Ectoderm - Dental Epithelium	MK	MK PTN family	0.0812187	0
E10	Ectoderm - Olfactory Pit Rim - Wnt6	Ectoderm - Dental Epithelium	UNC5	Cell-Cell Contact	0.00579629	0
E10	Ectoderm - Olfactory Pit Rim - Wnt6	Ectoderm - Dental Epithelium	WNT	Secreted Signaling	0.0269897	0
E10	Ectoderm - Olfactory Pit Rim - Wnt6	Ectoderm - Dental Epithelium	ncWNT	Secreted Signaling	0.00279979	0.03
E10	Ectoderm - Olfactory Pit Rim - Wnt6	Ectoderm - Dorsomedial Olfactory Epithelium	ADGRL	Cell-Cell Contact	0.00778334	0
E10	Ectoderm - Olfactory Pit Rim - Wnt6	Ectoderm - Dorsomedial Olfactory Epithelium	AGRN	ECM-Receptor	0.0136181	0
E10	Ectoderm - Olfactory Pit Rim - Wnt6	Ectoderm - Dorsomedial Olfactory Epithelium	APP	Cell-Cell Contact	0.00417594	0
E10	Ectoderm - Olfactory Pit Rim - Wnt6	Ectoderm - Dorsomedial Olfactory Epithelium	BMP	Secreted Signaling	0.0360224	0
E10	Ectoderm - Olfactory Pit Rim - Wnt6	Ectoderm - Dorsomedial Olfactory Epithelium	CADM	Cell-Cell Contact	0.0832605	0
E10	Ectoderm - Olfactory Pit Rim - Wnt6	Ectoderm - Dorsomedial Olfactory Epithelium	CDH	Cell-Cell Contact	0.00736268	0
E10	Ectoderm - Olfactory Pit Rim - Wnt6	Ectoderm - Dorsomedial Olfactory Epithelium	CLDN	Cell-Cell Contact	0.0904665	0
E10	Ectoderm - Olfactory Pit Rim - Wnt6	Ectoderm - Dorsomedial Olfactory Epithelium	FGF	Secreted Signaling	0.0327038	0
E10	Ectoderm - Olfactory Pit Rim - Wnt6	Ectoderm - Dorsomedial Olfactory Epithelium	FLRT	Cell-Cell Contact	0.00823598	0.02
E10	Ectoderm - Olfactory Pit Rim - Wnt6	Ectoderm - Dorsomedial Olfactory Epithelium	HSPG	ECM-Receptor	0.0041556	0
E10	Ectoderm - Olfactory Pit Rim - Wnt6	Ectoderm - Dorsomedial Olfactory Epithelium	JAM	Cell-Cell Contact	0.0231601	0
E10	Ectoderm - Olfactory Pit Rim - Wnt6	Ectoderm - Dorsomedial Olfactory Epithelium	KLK	Secreted Signaling	0.0301883	0
E10	Ectoderm - Olfactory Pit Rim - Wnt6	Ectoderm - Dorsomedial Olfactory Epithelium	LAMININ	ECM-Receptor	0.0464465	0
E10	Ectoderm - Olfactory Pit Rim - Wnt6	Ectoderm - Dorsomedial Olfactory Epithelium	MK	MK PTN family	0.0952979	0
E10	Ectoderm - Olfactory Pit Rim - Wnt6	Ectoderm - Dorsomedial Olfactory Epithelium	NOTCH	Cell-Cell Contact	0.00838522	0
E10	Ectoderm - Olfactory Pit Rim - Wnt6	Ectoderm - Dorsomedial Olfactory Epithelium	PTN	MK PTN family	0.00964874	0
E10	Ectoderm - Olfactory Pit Rim - Wnt6	Ectoderm - Dorsomedial Olfactory Epithelium	WNT	Secreted Signaling	0.0518339	0
E10	Ectoderm - Olfactory Pit Rim - Wnt6	Ectoderm - Dorsomedial Olfactory Epithelium	ncWNT	Secreted Signaling	0.0297841	0.004
E10	Ectoderm - Olfactory Pit Rim - Wnt6	Ectoderm - Olfactory Pit Rim - Six1	ADGRL	Cell-Cell Contact	0.00318702	0.02
E10	Ectoderm - Olfactory Pit Rim - Wnt6	Ectoderm - Olfactory Pit Rim - Six1	AGRN	ECM-Receptor	0.0193373	0
E10	Ectoderm - Olfactory Pit Rim - Wnt6	Ectoderm - Olfactory Pit Rim - Six1	BMP	Secreted Signaling	0.027225	0
E10	Ectoderm - Olfactory Pit Rim - Wnt6	Ectoderm - Olfactory Pit Rim - Six1	CADM	Cell-Cell Contact	0.0441554	0
E10	Ectoderm - Olfactory Pit Rim - Wnt6	Ectoderm - Olfactory Pit Rim - Six1	CDH	Cell-Cell Contact	0.00687498	0
E10	Ectoderm - Olfactory Pit Rim - Wnt6	Ectoderm - Olfactory Pit Rim - Six1	CLDN	Cell-Cell Contact	0.0983179	0
E10	Ectoderm - Olfactory Pit Rim - Wnt6	Ectoderm - Olfactory Pit Rim - Six1	EPHA	Cell-Cell Contact	0.00846969	0.03
E10	Ectoderm - Olfactory Pit Rim - Wnt6	Ectoderm - Olfactory Pit Rim - Six1	EPHB	Cell-Cell Contact	0.00467646	0.0025
E10	Ectoderm - Olfactory Pit Rim - Wnt6	Ectoderm - Olfactory Pit Rim - Six1	FGF	Secreted Signaling	0.0305397	0
E10	Ectoderm - Olfactory Pit Rim - Wnt6	Ectoderm - Olfactory Pit Rim - Six1	FLRT	Cell-Cell Contact	0.00821271	0.01
E10	Ectoderm - Olfactory Pit Rim - Wnt6	Ectoderm - Olfactory Pit Rim - Six1	GAP	Cell-Cell Contact	0.0861797	0
E10	Ectoderm - Olfactory Pit Rim - Wnt6	Ectoderm - Olfactory Pit Rim - Six1	HSPG	ECM-Receptor	0.00592466	0
E10	Ectoderm - Olfactory Pit Rim - Wnt6	Ectoderm - Olfactory Pit Rim - Six1	JAM	Cell-Cell Contact	0.0343706	0
E10	Ectoderm - Olfactory Pit Rim - Wnt6	Ectoderm - Olfactory Pit Rim - Six1	KLK	Secreted Signaling	0.0316226	0
E10	Ectoderm - Olfactory Pit Rim - Wnt6	Ectoderm - Olfactory Pit Rim - Six1	LAMININ	ECM-Receptor	0.0596908	0
E10	Ectoderm - Olfactory Pit Rim - Wnt6	Ectoderm - Olfactory Pit Rim - Six1	MK	MK PTN family	0.109156	0.005
E10	Ectoderm - Olfactory Pit Rim - Wnt6	Ectoderm - Olfactory Pit Rim - Six1	PTN	MK PTN family	0.0124049	0
E10	Ectoderm - Olfactory Pit Rim - Wnt6	Ectoderm - Olfactory Pit Rim - Six1	UNC5	Cell-Cell Contact	0.00274498	0
E10	Ectoderm - Olfactory Pit Rim - Wnt6	Ectoderm - Olfactory Pit Rim - Six1	WNT	Secreted Signaling	0.036988	0
E10	Ectoderm - Olfactory Pit Rim - Wnt6	Ectoderm - Olfactory Pit Rim - Six1	ncWNT	Secreted Signaling	0.0112306	0
E10	Ectoderm - Olfactory Pit Rim - Wnt6	Ectoderm - Olfactory Pit Rim - Wnt6	ADGRL	Cell-Cell Contact	0.0249424	0
E10	Ectoderm - Olfactory Pit Rim - Wnt6	Ectoderm - Olfactory Pit Rim - Wnt6	AGRN	ECM-Receptor	0.0353245	0
E10	Ectoderm - Olfactory Pit Rim - Wnt6	Ectoderm - Olfactory Pit Rim - Wnt6	BMP	Secreted Signaling	0.0158541	0.01
E10	Ectoderm - Olfactory Pit Rim - Wnt6	Ectoderm - Olfactory Pit Rim - Wnt6	CADM	Cell-Cell Contact	0.0398216	0
E10	Ectoderm - Olfactory Pit Rim - Wnt6	Ectoderm - Olfactory Pit Rim - Wnt6	CDH	Cell-Cell Contact	0.0365419	0
E10	Ectoderm - Olfactory Pit Rim - Wnt6	Ectoderm - Olfactory Pit Rim - Wnt6	CLDN	Cell-Cell Contact	0.102074	0
E10	Ectoderm - Olfactory Pit Rim - Wnt6	Ectoderm - Olfactory Pit Rim - Wnt6	COLLAGEN	ECM-Receptor	0.0402419	0
E10	Ectoderm - Olfactory Pit Rim - Wnt6	Ectoderm - Olfactory Pit Rim - Wnt6	EPHA	Cell-Cell Contact	0.0359771	0.002
E10	Ectoderm - Olfactory Pit Rim - Wnt6	Ectoderm - Olfactory Pit Rim - Wnt6	EPHB	Cell-Cell Contact	0.00926588	0.00333333
E10	Ectoderm - Olfactory Pit Rim - Wnt6	Ectoderm - Olfactory Pit Rim - Wnt6	FGF	Secreted Signaling	0.0473261	0
E10	Ectoderm - Olfactory Pit Rim - Wnt6	Ectoderm - Olfactory Pit Rim - Wnt6	FLRT	Cell-Cell Contact	0.0296625	0
E10	Ectoderm - Olfactory Pit Rim - Wnt6	Ectoderm - Olfactory Pit Rim - Wnt6	FN1	ECM-Receptor	0.0127607	0
E10	Ectoderm - Olfactory Pit Rim - Wnt6	Ectoderm - Olfactory Pit Rim - Wnt6	HSPG	ECM-Receptor	0.0109467	0
E10	Ectoderm - Olfactory Pit Rim - Wnt6	Ectoderm - Olfactory Pit Rim - Wnt6	JAM	Cell-Cell Contact	0.0404574	0
E10	Ectoderm - Olfactory Pit Rim - Wnt6	Ectoderm - Olfactory Pit Rim - Wnt6	KLK	Secreted Signaling	0.0287104	0
E10	Ectoderm - Olfactory Pit Rim - Wnt6	Ectoderm - Olfactory Pit Rim - Wnt6	LAMININ	ECM-Receptor	0.104856	0
E10	Ectoderm - Olfactory Pit Rim - Wnt6	Ectoderm - Olfactory Pit Rim - Wnt6	MK	MK PTN family	0.23538	0.00666667
E10	Ectoderm - Olfactory Pit Rim - Wnt6	Ectoderm - Olfactory Pit Rim - Wnt6	PTN	MK PTN family	0.0615394	0
E10	Ectoderm - Olfactory Pit Rim - Wnt6	Ectoderm - Olfactory Pit Rim - Wnt6	SEMA6	Cell-Cell Contact	0.000408075	0.03
E10	Ectoderm - Olfactory Pit Rim - Wnt6	Ectoderm - Olfactory Pit Rim - Wnt6	WNT	Secreted Signaling	0.040338	0
E10	Ectoderm - Olfactory Pit Rim - Wnt6	Ectoderm - Olfactory Pit Rim - Wnt6	ncWNT	Secreted Signaling	0.00822503	0
E10	Ectoderm - Olfactory Pit Rim - Wnt6	Ectoderm - Palate Epithelium	ADGRL	Cell-Cell Contact	0.0358767	0.01
E10	Ectoderm - Olfactory Pit Rim - Wnt6	Ectoderm - Palate Epithelium	AGRN	ECM-Receptor	0.0248423	0
E10	Ectoderm - Olfactory Pit Rim - Wnt6	Ectoderm - Palate Epithelium	BMP	Secreted Signaling	0.0697272	0
E10	Ectoderm - Olfactory Pit Rim - Wnt6	Ectoderm - Palate Epithelium	CADM	Cell-Cell Contact	0.0432943	0
E10	Ectoderm - Olfactory Pit Rim - Wnt6	Ectoderm - Palate Epithelium	CDH	Cell-Cell Contact	0.0193587	0
E10	Ectoderm - Olfactory Pit Rim - Wnt6	Ectoderm - Palate Epithelium	CLDN	Cell-Cell Contact	0.078697	0
E10	Ectoderm - Olfactory Pit Rim - Wnt6	Ectoderm - Palate Epithelium	COLLAGEN	ECM-Receptor	0.0249432	0
E10	Ectoderm - Olfactory Pit Rim - Wnt6	Ectoderm - Palate Epithelium	EPHA	Cell-Cell Contact	0.0099749	0.0266667
E10	Ectoderm - Olfactory Pit Rim - Wnt6	Ectoderm - Palate Epithelium	EPHB	Cell-Cell Contact	0.0031081	0
E10	Ectoderm - Olfactory Pit Rim - Wnt6	Ectoderm - Palate Epithelium	FGF	Secreted Signaling	0.0988555	0
E10	Ectoderm - Olfactory Pit Rim - Wnt6	Ectoderm - Palate Epithelium	FN1	ECM-Receptor	0.00831419	0.015
E10	Ectoderm - Olfactory Pit Rim - Wnt6	Ectoderm - Palate Epithelium	HSPG	ECM-Receptor	0.00764107	0
E10	Ectoderm - Olfactory Pit Rim - Wnt6	Ectoderm - Palate Epithelium	JAM	Cell-Cell Contact	0.0491273	0
E10	Ectoderm - Olfactory Pit Rim - Wnt6	Ectoderm - Palate Epithelium	KLK	Secreted Signaling	0.0231888	0
E10	Ectoderm - Olfactory Pit Rim - Wnt6	Ectoderm - Palate Epithelium	LAMININ	ECM-Receptor	0.104963	0
E10	Ectoderm - Olfactory Pit Rim - Wnt6	Ectoderm - Palate Epithelium	MK	MK PTN family	0.170971	0
E10	Ectoderm - Olfactory Pit Rim - Wnt6	Ectoderm - Palate Epithelium	PTN	MK PTN family	0.0195552	0
E10	Ectoderm - Olfactory Pit Rim - Wnt6	Ectoderm - Palate Epithelium	UNC5	Cell-Cell Contact	0.0218417	0
E10	Ectoderm - Olfactory Pit Rim - Wnt6	Ectoderm - Palate Epithelium	WNT	Secreted Signaling	0.0972394	0
E10	Ectoderm - Olfactory Pit Rim - Wnt6	Ectoderm - Palate Epithelium	ncWNT	Secreted Signaling	0.0181621	0
E10	Ectoderm - Olfactory Pit Rim - Wnt6	Ectoderm - Surface Ectoderm	ADGRL	Cell-Cell Contact	0.0430981	0.01
E10	Ectoderm - Olfactory Pit Rim - Wnt6	Ectoderm - Surface Ectoderm	AGRN	ECM-Receptor	0.0471687	0
E10	Ectoderm - Olfactory Pit Rim - Wnt6	Ectoderm - Surface Ectoderm	BMP	Secreted Signaling	0.0714609	0
E10	Ectoderm - Olfactory Pit Rim - Wnt6	Ectoderm - Surface Ectoderm	CADM	Cell-Cell Contact	0.0393307	0.005
E10	Ectoderm - Olfactory Pit Rim - Wnt6	Ectoderm - Surface Ectoderm	CDH	Cell-Cell Contact	0.0445632	0
E10	Ectoderm - Olfactory Pit Rim - Wnt6	Ectoderm - Surface Ectoderm	CLDN	Cell-Cell Contact	0.0381278	0
E10	Ectoderm - Olfactory Pit Rim - Wnt6	Ectoderm - Surface Ectoderm	COLLAGEN	ECM-Receptor	0.048544	0
E10	Ectoderm - Olfactory Pit Rim - Wnt6	Ectoderm - Surface Ectoderm	EPHA	Cell-Cell Contact	0.00472047	0.00333333
E10	Ectoderm - Olfactory Pit Rim - Wnt6	Ectoderm - Surface Ectoderm	EPHB	Cell-Cell Contact	0.00149064	0
E10	Ectoderm - Olfactory Pit Rim - Wnt6	Ectoderm - Surface Ectoderm	FGF	Secreted Signaling	0.147609	0
E10	Ectoderm - Olfactory Pit Rim - Wnt6	Ectoderm - Surface Ectoderm	FLRT	Cell-Cell Contact	0.0156973	0
E10	Ectoderm - Olfactory Pit Rim - Wnt6	Ectoderm - Surface Ectoderm	FN1	ECM-Receptor	0.0153936	0
E10	Ectoderm - Olfactory Pit Rim - Wnt6	Ectoderm - Surface Ectoderm	HSPG	ECM-Receptor	0.014742	0
E10	Ectoderm - Olfactory Pit Rim - Wnt6	Ectoderm - Surface Ectoderm	JAM	Cell-Cell Contact	0.0384964	0
E10	Ectoderm - Olfactory Pit Rim - Wnt6	Ectoderm - Surface Ectoderm	KLK	Secreted Signaling	0.0242849	0
E10	Ectoderm - Olfactory Pit Rim - Wnt6	Ectoderm - Surface Ectoderm	LAMININ	ECM-Receptor	0.173379	0
E10	Ectoderm - Olfactory Pit Rim - Wnt6	Ectoderm - Surface Ectoderm	MIF	Secreted Signaling	0.0420656	0
E10	Ectoderm - Olfactory Pit Rim - Wnt6	Ectoderm - Surface Ectoderm	MK	MK PTN family	0.440378	0.0025
E10	Ectoderm - Olfactory Pit Rim - Wnt6	Ectoderm - Surface Ectoderm	NOTCH	Cell-Cell Contact	0.0124219	0
E10	Ectoderm - Olfactory Pit Rim - Wnt6	Ectoderm - Surface Ectoderm	PTN	MK PTN family	0.115802	0
E10	Ectoderm - Olfactory Pit Rim - Wnt6	Ectoderm - Surface Ectoderm	SEMA4	Cell-Cell Contact	0.00179544	0
E10	Ectoderm - Olfactory Pit Rim - Wnt6	Ectoderm - Surface Ectoderm	SEMA6	Cell-Cell Contact	0.0039741	0
E10	Ectoderm - Olfactory Pit Rim - Wnt6	Ectoderm - Surface Ectoderm	WNT	Secreted Signaling	0.0586092	0
E10	Ectoderm - Olfactory Pit Rim - Wnt6	Ectoderm - Surface Ectoderm	ncWNT	Secreted Signaling	0.0332859	0
E10	Ectoderm - Olfactory Pit Rim - Wnt6	Ectoderm - Ventral Olfactory Epithelium	ADGRL	Cell-Cell Contact	0.00885132	0
E10	Ectoderm - Olfactory Pit Rim - Wnt6	Ectoderm - Ventral Olfactory Epithelium	AGRN	ECM-Receptor	0.0162858	0
E10	Ectoderm - Olfactory Pit Rim - Wnt6	Ectoderm - Ventral Olfactory Epithelium	BMP	Secreted Signaling	0.0557692	0.00166667
E10	Ectoderm - Olfactory Pit Rim - Wnt6	Ectoderm - Ventral Olfactory Epithelium	CADM	Cell-Cell Contact	0.0608846	0
E10	Ectoderm - Olfactory Pit Rim - Wnt6	Ectoderm - Ventral Olfactory Epithelium	CDH	Cell-Cell Contact	0.00812896	0
E10	Ectoderm - Olfactory Pit Rim - Wnt6	Ectoderm - Ventral Olfactory Epithelium	CLDN	Cell-Cell Contact	0.0803852	0
E10	Ectoderm - Olfactory Pit Rim - Wnt6	Ectoderm - Ventral Olfactory Epithelium	EPHB	Cell-Cell Contact	0.00227198	0.0133333
E10	Ectoderm - Olfactory Pit Rim - Wnt6	Ectoderm - Ventral Olfactory Epithelium	FGF	Secreted Signaling	0.0353192	0
E10	Ectoderm - Olfactory Pit Rim - Wnt6	Ectoderm - Ventral Olfactory Epithelium	FLRT	Cell-Cell Contact	0.0133659	0
E10	Ectoderm - Olfactory Pit Rim - Wnt6	Ectoderm - Ventral Olfactory Epithelium	HSPG	ECM-Receptor	0.00497899	0
E10	Ectoderm - Olfactory Pit Rim - Wnt6	Ectoderm - Ventral Olfactory Epithelium	JAM	Cell-Cell Contact	0.0308906	0
E10	Ectoderm - Olfactory Pit Rim - Wnt6	Ectoderm - Ventral Olfactory Epithelium	KLK	Secreted Signaling	0.0247553	0
E10	Ectoderm - Olfactory Pit Rim - Wnt6	Ectoderm - Ventral Olfactory Epithelium	LAMININ	ECM-Receptor	0.0627536	0
E10	Ectoderm - Olfactory Pit Rim - Wnt6	Ectoderm - Ventral Olfactory Epithelium	MK	MK PTN family	0.102158	0
E10	Ectoderm - Olfactory Pit Rim - Wnt6	Ectoderm - Ventral Olfactory Epithelium	UNC5	Cell-Cell Contact	0.00800331	0
E10	Ectoderm - Olfactory Pit Rim - Wnt6	Ectoderm - Ventral Olfactory Epithelium	WNT	Secreted Signaling	0.0489295	0
E10	Ectoderm - Olfactory Pit Rim - Wnt6	Ectoderm - Ventral Olfactory Epithelium	ncWNT	Secreted Signaling	0.0130831	0.004
E10	Ectoderm - Olfactory Pit Rim - Wnt6	Mesenchyme - LNP Mesenchyme	ADGRA	Cell-Cell Contact	0.00370715	0.01
E10	Ectoderm - Olfactory Pit Rim - Wnt6	Mesenchyme - LNP Mesenchyme	ADGRL	Cell-Cell Contact	0.0233346	0
E10	Ectoderm - Olfactory Pit Rim - Wnt6	Mesenchyme - LNP Mesenchyme	AGRN	ECM-Receptor	0.00356482	0
E10	Ectoderm - Olfactory Pit Rim - Wnt6	Mesenchyme - LNP Mesenchyme	BMP	Secreted Signaling	0.0351269	0
E10	Ectoderm - Olfactory Pit Rim - Wnt6	Mesenchyme - LNP Mesenchyme	CADM	Cell-Cell Contact	0.00598072	0.01
E10	Ectoderm - Olfactory Pit Rim - Wnt6	Mesenchyme - LNP Mesenchyme	EDN	Secreted Signaling	0.00107519	0
E10	Ectoderm - Olfactory Pit Rim - Wnt6	Mesenchyme - LNP Mesenchyme	EPHA	Cell-Cell Contact	0.0173674	0.0116667
E10	Ectoderm - Olfactory Pit Rim - Wnt6	Mesenchyme - LNP Mesenchyme	EPHB	Cell-Cell Contact	0.00322496	0.01
E10	Ectoderm - Olfactory Pit Rim - Wnt6	Mesenchyme - LNP Mesenchyme	FGF	Secreted Signaling	0.11367	0
E10	Ectoderm - Olfactory Pit Rim - Wnt6	Mesenchyme - LNP Mesenchyme	FLRT	Cell-Cell Contact	0.018428	0
E10	Ectoderm - Olfactory Pit Rim - Wnt6	Mesenchyme - LNP Mesenchyme	HSPG	ECM-Receptor	0.00108016	0.02
E10	Ectoderm - Olfactory Pit Rim - Wnt6	Mesenchyme - LNP Mesenchyme	KLK	Secreted Signaling	0.0177894	0
E10	Ectoderm - Olfactory Pit Rim - Wnt6	Mesenchyme - LNP Mesenchyme	LAMININ	ECM-Receptor	0.0190185	0.00142857
E10	Ectoderm - Olfactory Pit Rim - Wnt6	Mesenchyme - LNP Mesenchyme	MIF	Secreted Signaling	0.0209643	0
E10	Ectoderm - Olfactory Pit Rim - Wnt6	Mesenchyme - LNP Mesenchyme	MK	MK PTN family	0.246677	0.01
E10	Ectoderm - Olfactory Pit Rim - Wnt6	Mesenchyme - LNP Mesenchyme	MPZ	Cell-Cell Contact	0.0223563	0.04
E10	Ectoderm - Olfactory Pit Rim - Wnt6	Mesenchyme - LNP Mesenchyme	PDGF	Secreted Signaling	0.0638092	0
E10	Ectoderm - Olfactory Pit Rim - Wnt6	Mesenchyme - LNP Mesenchyme	PTN	MK PTN family	0.0630513	0.01
E10	Ectoderm - Olfactory Pit Rim - Wnt6	Mesenchyme - LNP Mesenchyme	SEMA6	Cell-Cell Contact	0.000517228	0
E10	Ectoderm - Olfactory Pit Rim - Wnt6	Mesenchyme - LNP Mesenchyme	WNT	Secreted Signaling	0.0489565	0
E10	Ectoderm - Olfactory Pit Rim - Wnt6	Mesenchyme - LNP Mesenchyme	ncWNT	Secreted Signaling	0.0255011	0.00666667
E10	Ectoderm - Olfactory Pit Rim - Wnt6	Mesenchyme - MNP Mesenchyme	ADGRA	Cell-Cell Contact	0.00508513	0
E10	Ectoderm - Olfactory Pit Rim - Wnt6	Mesenchyme - MNP Mesenchyme	ADGRL	Cell-Cell Contact	0.022989	0
E10	Ectoderm - Olfactory Pit Rim - Wnt6	Mesenchyme - MNP Mesenchyme	AGRN	ECM-Receptor	0.00334173	0
E10	Ectoderm - Olfactory Pit Rim - Wnt6	Mesenchyme - MNP Mesenchyme	BMP	Secreted Signaling	0.0265728	0.0025
E10	Ectoderm - Olfactory Pit Rim - Wnt6	Mesenchyme - MNP Mesenchyme	CADM	Cell-Cell Contact	0.0303609	0.02
E10	Ectoderm - Olfactory Pit Rim - Wnt6	Mesenchyme - MNP Mesenchyme	EDN	Secreted Signaling	0.00122424	0
E10	Ectoderm - Olfactory Pit Rim - Wnt6	Mesenchyme - MNP Mesenchyme	EPHA	Cell-Cell Contact	0.00546829	0.03
E10	Ectoderm - Olfactory Pit Rim - Wnt6	Mesenchyme - MNP Mesenchyme	EPHB	Cell-Cell Contact	0.0023521	0
E10	Ectoderm - Olfactory Pit Rim - Wnt6	Mesenchyme - MNP Mesenchyme	FGF	Secreted Signaling	0.091788	0
E10	Ectoderm - Olfactory Pit Rim - Wnt6	Mesenchyme - MNP Mesenchyme	FN1	ECM-Receptor	0.00302808	0
E10	Ectoderm - Olfactory Pit Rim - Wnt6	Mesenchyme - MNP Mesenchyme	GAP	Cell-Cell Contact	0.0693041	0
E10	Ectoderm - Olfactory Pit Rim - Wnt6	Mesenchyme - MNP Mesenchyme	HSPG	ECM-Receptor	0.00101241	0.03
E10	Ectoderm - Olfactory Pit Rim - Wnt6	Mesenchyme - MNP Mesenchyme	KLK	Secreted Signaling	0.019106	0
E10	Ectoderm - Olfactory Pit Rim - Wnt6	Mesenchyme - MNP Mesenchyme	LAMININ	ECM-Receptor	0.0205916	0.0025
E10	Ectoderm - Olfactory Pit Rim - Wnt6	Mesenchyme - MNP Mesenchyme	MK	MK PTN family	0.0895261	0
E10	Ectoderm - Olfactory Pit Rim - Wnt6	Mesenchyme - MNP Mesenchyme	NPNT	ECM-Receptor	0.00517456	0
E10	Ectoderm - Olfactory Pit Rim - Wnt6	Mesenchyme - MNP Mesenchyme	PDGF	Secreted Signaling	0.0738391	0
E10	Ectoderm - Olfactory Pit Rim - Wnt6	Mesenchyme - MNP Mesenchyme	PTN	MK PTN family	0.0600721	0.02
E10	Ectoderm - Olfactory Pit Rim - Wnt6	Mesenchyme - MNP Mesenchyme	WNT	Secreted Signaling	0.0438988	0
E10	Ectoderm - Olfactory Pit Rim - Wnt6	Mesenchyme - MNP Mesenchyme	ncWNT	Secreted Signaling	0.0231455	0
E10	Ectoderm - Olfactory Pit Rim - Wnt6	Mesenchyme - MXP Early Mesenchyme	ADGRA	Cell-Cell Contact	0.00391273	0
E10	Ectoderm - Olfactory Pit Rim - Wnt6	Mesenchyme - MXP Early Mesenchyme	ADGRL	Cell-Cell Contact	0.0527717	0.00375
E10	Ectoderm - Olfactory Pit Rim - Wnt6	Mesenchyme - MXP Early Mesenchyme	AGRN	ECM-Receptor	0.00290898	0
E10	Ectoderm - Olfactory Pit Rim - Wnt6	Mesenchyme - MXP Early Mesenchyme	APP	Cell-Cell Contact	0.00253546	0
E10	Ectoderm - Olfactory Pit Rim - Wnt6	Mesenchyme - MXP Early Mesenchyme	BMP	Secreted Signaling	0.0679197	0
E10	Ectoderm - Olfactory Pit Rim - Wnt6	Mesenchyme - MXP Early Mesenchyme	CADM	Cell-Cell Contact	0.0152855	0
E10	Ectoderm - Olfactory Pit Rim - Wnt6	Mesenchyme - MXP Early Mesenchyme	EDN	Secreted Signaling	0.000813324	0
E10	Ectoderm - Olfactory Pit Rim - Wnt6	Mesenchyme - MXP Early Mesenchyme	EPHA	Cell-Cell Contact	0.0180523	0.00571429
E10	Ectoderm - Olfactory Pit Rim - Wnt6	Mesenchyme - MXP Early Mesenchyme	EPHB	Cell-Cell Contact	0.00622577	0.0025
E10	Ectoderm - Olfactory Pit Rim - Wnt6	Mesenchyme - MXP Early Mesenchyme	FGF	Secreted Signaling	0.110222	0
E10	Ectoderm - Olfactory Pit Rim - Wnt6	Mesenchyme - MXP Early Mesenchyme	FLRT	Cell-Cell Contact	0.015028	0
E10	Ectoderm - Olfactory Pit Rim - Wnt6	Mesenchyme - MXP Early Mesenchyme	FN1	ECM-Receptor	0.0031249	0
E10	Ectoderm - Olfactory Pit Rim - Wnt6	Mesenchyme - MXP Early Mesenchyme	GAP	Cell-Cell Contact	0.066802	0.03
E10	Ectoderm - Olfactory Pit Rim - Wnt6	Mesenchyme - MXP Early Mesenchyme	KLK	Secreted Signaling	0.0192365	0
E10	Ectoderm - Olfactory Pit Rim - Wnt6	Mesenchyme - MXP Early Mesenchyme	LAMININ	ECM-Receptor	0.0209565	0.00285714
E10	Ectoderm - Olfactory Pit Rim - Wnt6	Mesenchyme - MXP Early Mesenchyme	MK	MK PTN family	0.454439	0
E10	Ectoderm - Olfactory Pit Rim - Wnt6	Mesenchyme - MXP Early Mesenchyme	NOTCH	Cell-Cell Contact	0.00783777	0
E10	Ectoderm - Olfactory Pit Rim - Wnt6	Mesenchyme - MXP Early Mesenchyme	NT	Secreted Signaling	0.00151312	0
E10	Ectoderm - Olfactory Pit Rim - Wnt6	Mesenchyme - MXP Early Mesenchyme	PDGF	Secreted Signaling	0.0877253	0
E10	Ectoderm - Olfactory Pit Rim - Wnt6	Mesenchyme - MXP Early Mesenchyme	PTN	MK PTN family	0.227883	0
E10	Ectoderm - Olfactory Pit Rim - Wnt6	Mesenchyme - MXP Early Mesenchyme	SEMA3	Secreted Signaling	0.0011811	0
E10	Ectoderm - Olfactory Pit Rim - Wnt6	Mesenchyme - MXP Early Mesenchyme	SEMA4	Cell-Cell Contact	0.00144033	0
E10	Ectoderm - Olfactory Pit Rim - Wnt6	Mesenchyme - MXP Early Mesenchyme	VISFATIN	Secreted Signaling	0.00185995	0
E10	Ectoderm - Olfactory Pit Rim - Wnt6	Mesenchyme - MXP Early Mesenchyme	WNT	Secreted Signaling	0.0756264	0
E10	Ectoderm - Olfactory Pit Rim - Wnt6	Mesenchyme - MXP Early Mesenchyme	ncWNT	Secreted Signaling	0.0456097	0.00428571
E10	Ectoderm - Palate Epithelium	Ectoderm - Committed Neuronal Progenitors	AGRN	ECM-Receptor	0.00684202	0
E10	Ectoderm - Palate Epithelium	Ectoderm - Committed Neuronal Progenitors	APP	Cell-Cell Contact	0.00794227	0
E10	Ectoderm - Palate Epithelium	Ectoderm - Committed Neuronal Progenitors	CADM	Cell-Cell Contact	0.099339	0
E10	Ectoderm - Palate Epithelium	Ectoderm - Committed Neuronal Progenitors	CDH	Cell-Cell Contact	0.00712331	0.02
E10	Ectoderm - Palate Epithelium	Ectoderm - Committed Neuronal Progenitors	CLDN	Cell-Cell Contact	0.0796576	0
E10	Ectoderm - Palate Epithelium	Ectoderm - Committed Neuronal Progenitors	HSPG	ECM-Receptor	0.00203722	0.02
E10	Ectoderm - Palate Epithelium	Ectoderm - Committed Neuronal Progenitors	IGF	Secreted Signaling	5.32425e-05	0
E10	Ectoderm - Palate Epithelium	Ectoderm - Committed Neuronal Progenitors	JAM	Cell-Cell Contact	0.00814043	0
E10	Ectoderm - Palate Epithelium	Ectoderm - Committed Neuronal Progenitors	KLK	Secreted Signaling	0.0220359	0
E10	Ectoderm - Palate Epithelium	Ectoderm - Committed Neuronal Progenitors	LAMININ	ECM-Receptor	0.0212798	0.00285714
E10	Ectoderm - Palate Epithelium	Ectoderm - Committed Neuronal Progenitors	NOTCH	Cell-Cell Contact	0.110768	0
E10	Ectoderm - Palate Epithelium	Ectoderm - Committed Neuronal Progenitors	SLIT	Secreted Signaling	0.000874698	0
E10	Ectoderm - Palate Epithelium	Ectoderm - Committed Neuronal Progenitors	THBS	ECM-Receptor	0.0067409	0
E10	Ectoderm - Palate Epithelium	Ectoderm - Committed Neuronal Progenitors	WNT	Secreted Signaling	0.00411409	0
E10	Ectoderm - Palate Epithelium	Ectoderm - Committed Neuronal Progenitors	ncWNT	Secreted Signaling	0.00711999	0
E10	Ectoderm - Palate Epithelium	Ectoderm - Dental Epithelium	AGRN	ECM-Receptor	0.0218547	0
E10	Ectoderm - Palate Epithelium	Ectoderm - Dental Epithelium	BMP	Secreted Signaling	0.00681728	0
E10	Ectoderm - Palate Epithelium	Ectoderm - Dental Epithelium	CADM	Cell-Cell Contact	0.0492006	0
E10	Ectoderm - Palate Epithelium	Ectoderm - Dental Epithelium	CDH	Cell-Cell Contact	0.00998635	0
E10	Ectoderm - Palate Epithelium	Ectoderm - Dental Epithelium	CLDN	Cell-Cell Contact	0.0109374	0
E10	Ectoderm - Palate Epithelium	Ectoderm - Dental Epithelium	COLLAGEN	ECM-Receptor	0.0627518	0.00666667
E10	Ectoderm - Palate Epithelium	Ectoderm - Dental Epithelium	EPHA	Cell-Cell Contact	0.0012784	0
E10	Ectoderm - Palate Epithelium	Ectoderm - Dental Epithelium	FGF	Secreted Signaling	0.00504502	0
E10	Ectoderm - Palate Epithelium	Ectoderm - Dental Epithelium	FN1	ECM-Receptor	0.00432793	0
E10	Ectoderm - Palate Epithelium	Ectoderm - Dental Epithelium	HH	Secreted Signaling	0.000474067	0
E10	Ectoderm - Palate Epithelium	Ectoderm - Dental Epithelium	HSPG	ECM-Receptor	0.0065771	0
E10	Ectoderm - Palate Epithelium	Ectoderm - Dental Epithelium	IGF	Secreted Signaling	2.96823e-05	0
E10	Ectoderm - Palate Epithelium	Ectoderm - Dental Epithelium	JAM	Cell-Cell Contact	0.0312392	0
E10	Ectoderm - Palate Epithelium	Ectoderm - Dental Epithelium	KLK	Secreted Signaling	0.0141423	0
E10	Ectoderm - Palate Epithelium	Ectoderm - Dental Epithelium	LAMININ	ECM-Receptor	0.0560936	0
E10	Ectoderm - Palate Epithelium	Ectoderm - Dental Epithelium	MK	MK PTN family	0.0817581	0
E10	Ectoderm - Palate Epithelium	Ectoderm - Dental Epithelium	THBS	ECM-Receptor	0.00737265	0.00333333
E10	Ectoderm - Palate Epithelium	Ectoderm - Dental Epithelium	WNT	Secreted Signaling	0.00282345	0
E10	Ectoderm - Palate Epithelium	Ectoderm - Dorsomedial Olfactory Epithelium	AGRN	ECM-Receptor	0.0149141	0
E10	Ectoderm - Palate Epithelium	Ectoderm - Dorsomedial Olfactory Epithelium	APP	Cell-Cell Contact	0.0038589	0
E10	Ectoderm - Palate Epithelium	Ectoderm - Dorsomedial Olfactory Epithelium	BMP	Secreted Signaling	0.013645	0
E10	Ectoderm - Palate Epithelium	Ectoderm - Dorsomedial Olfactory Epithelium	CADM	Cell-Cell Contact	0.0902976	0.005
E10	Ectoderm - Palate Epithelium	Ectoderm - Dorsomedial Olfactory Epithelium	CDH	Cell-Cell Contact	0.0132853	0
E10	Ectoderm - Palate Epithelium	Ectoderm - Dorsomedial Olfactory Epithelium	CLDN	Cell-Cell Contact	0.0695422	0
E10	Ectoderm - Palate Epithelium	Ectoderm - Dorsomedial Olfactory Epithelium	COLLAGEN	ECM-Receptor	0.0122096	0
E10	Ectoderm - Palate Epithelium	Ectoderm - Dorsomedial Olfactory Epithelium	FGF	Secreted Signaling	0.00316326	0
E10	Ectoderm - Palate Epithelium	Ectoderm - Dorsomedial Olfactory Epithelium	FN1	ECM-Receptor	0.00370943	0
E10	Ectoderm - Palate Epithelium	Ectoderm - Dorsomedial Olfactory Epithelium	HSPG	ECM-Receptor	0.0044662	0
E10	Ectoderm - Palate Epithelium	Ectoderm - Dorsomedial Olfactory Epithelium	IGF	Secreted Signaling	4.11534e-05	0
E10	Ectoderm - Palate Epithelium	Ectoderm - Dorsomedial Olfactory Epithelium	JAM	Cell-Cell Contact	0.0246733	0
E10	Ectoderm - Palate Epithelium	Ectoderm - Dorsomedial Olfactory Epithelium	KLK	Secreted Signaling	0.019564	0
E10	Ectoderm - Palate Epithelium	Ectoderm - Dorsomedial Olfactory Epithelium	LAMININ	ECM-Receptor	0.036029	0
E10	Ectoderm - Palate Epithelium	Ectoderm - Dorsomedial Olfactory Epithelium	MK	MK PTN family	0.0959483	0
E10	Ectoderm - Palate Epithelium	Ectoderm - Dorsomedial Olfactory Epithelium	NECTIN	Cell-Cell Contact	0.000926941	0
E10	Ectoderm - Palate Epithelium	Ectoderm - Dorsomedial Olfactory Epithelium	NOTCH	Cell-Cell Contact	0.0128971	0
E10	Ectoderm - Palate Epithelium	Ectoderm - Dorsomedial Olfactory Epithelium	OCLN	Cell-Cell Contact	0.00068264	0
E10	Ectoderm - Palate Epithelium	Ectoderm - Dorsomedial Olfactory Epithelium	PTN	MK PTN family	0.00616179	0
E10	Ectoderm - Palate Epithelium	Ectoderm - Dorsomedial Olfactory Epithelium	THBS	ECM-Receptor	0.00864001	0
E10	Ectoderm - Palate Epithelium	Ectoderm - Dorsomedial Olfactory Epithelium	WNT	Secreted Signaling	0.00545132	0
E10	Ectoderm - Palate Epithelium	Ectoderm - Dorsomedial Olfactory Epithelium	ncWNT	Secreted Signaling	0.0135858	0.00333333
E10	Ectoderm - Palate Epithelium	Ectoderm - Olfactory Pit Rim - Six1	AGRN	ECM-Receptor	0.0211658	0
E10	Ectoderm - Palate Epithelium	Ectoderm - Olfactory Pit Rim - Six1	BMP	Secreted Signaling	0.0118844	0.0125
E10	Ectoderm - Palate Epithelium	Ectoderm - Olfactory Pit Rim - Six1	CADM	Cell-Cell Contact	0.0479872	0
E10	Ectoderm - Palate Epithelium	Ectoderm - Olfactory Pit Rim - Six1	CDH	Cell-Cell Contact	0.0131463	0.00333333
E10	Ectoderm - Palate Epithelium	Ectoderm - Olfactory Pit Rim - Six1	CLDN	Cell-Cell Contact	0.0757288	0
E10	Ectoderm - Palate Epithelium	Ectoderm - Olfactory Pit Rim - Six1	COLLAGEN	ECM-Receptor	0.00752623	0.00666667
E10	Ectoderm - Palate Epithelium	Ectoderm - Olfactory Pit Rim - Six1	EPHA	Cell-Cell Contact	0.00110927	0
E10	Ectoderm - Palate Epithelium	Ectoderm - Olfactory Pit Rim - Six1	EPHB	Cell-Cell Contact	0.000594265	0
E10	Ectoderm - Palate Epithelium	Ectoderm - Olfactory Pit Rim - Six1	FGF	Secreted Signaling	0.00295054	0
E10	Ectoderm - Palate Epithelium	Ectoderm - Olfactory Pit Rim - Six1	HH	Secreted Signaling	0.000535635	0
E10	Ectoderm - Palate Epithelium	Ectoderm - Olfactory Pit Rim - Six1	HSPG	ECM-Receptor	0.00636664	0
E10	Ectoderm - Palate Epithelium	Ectoderm - Olfactory Pit Rim - Six1	IGF	Secreted Signaling	3.98924e-05	0
E10	Ectoderm - Palate Epithelium	Ectoderm - Olfactory Pit Rim - Six1	JAM	Cell-Cell Contact	0.0365754	0
E10	Ectoderm - Palate Epithelium	Ectoderm - Olfactory Pit Rim - Six1	KLK	Secreted Signaling	0.0205043	0
E10	Ectoderm - Palate Epithelium	Ectoderm - Olfactory Pit Rim - Six1	LAMININ	ECM-Receptor	0.0463256	0
E10	Ectoderm - Palate Epithelium	Ectoderm - Olfactory Pit Rim - Six1	MK	MK PTN family	0.109897	0.005
E10	Ectoderm - Palate Epithelium	Ectoderm - Olfactory Pit Rim - Six1	NECTIN	Cell-Cell Contact	0.00997353	0.025
E10	Ectoderm - Palate Epithelium	Ectoderm - Olfactory Pit Rim - Six1	OCLN	Cell-Cell Contact	0.00141406	0
E10	Ectoderm - Palate Epithelium	Ectoderm - Olfactory Pit Rim - Six1	THBS	ECM-Receptor	0.00795602	0
E10	Ectoderm - Palate Epithelium	Ectoderm - Olfactory Pit Rim - Six1	WNT	Secreted Signaling	0.00387655	0
E10	Ectoderm - Palate Epithelium	Ectoderm - Olfactory Pit Rim - Six1	ncWNT	Secreted Signaling	0.00633282	0
E10	Ectoderm - Palate Epithelium	Ectoderm - Olfactory Pit Rim - Wnt6	AGRN	ECM-Receptor	0.0386053	0
E10	Ectoderm - Palate Epithelium	Ectoderm - Olfactory Pit Rim - Wnt6	BMP	Secreted Signaling	0.00526436	0
E10	Ectoderm - Palate Epithelium	Ectoderm - Olfactory Pit Rim - Wnt6	CADM	Cell-Cell Contact	0.0432943	0
E10	Ectoderm - Palate Epithelium	Ectoderm - Olfactory Pit Rim - Wnt6	CDH	Cell-Cell Contact	0.0193587	0
E10	Ectoderm - Palate Epithelium	Ectoderm - Olfactory Pit Rim - Wnt6	CLDN	Cell-Cell Contact	0.078697	0
E10	Ectoderm - Palate Epithelium	Ectoderm - Olfactory Pit Rim - Wnt6	COLLAGEN	ECM-Receptor	0.142435	0
E10	Ectoderm - Palate Epithelium	Ectoderm - Olfactory Pit Rim - Wnt6	EPHA	Cell-Cell Contact	0.0244083	0.0025
E10	Ectoderm - Palate Epithelium	Ectoderm - Olfactory Pit Rim - Wnt6	EPHB	Cell-Cell Contact	0.00545549	0.01
E10	Ectoderm - Palate Epithelium	Ectoderm - Olfactory Pit Rim - Wnt6	FGF	Secreted Signaling	0.00456054	0
E10	Ectoderm - Palate Epithelium	Ectoderm - Olfactory Pit Rim - Wnt6	FN1	ECM-Receptor	0.0266544	0
E10	Ectoderm - Palate Epithelium	Ectoderm - Olfactory Pit Rim - Wnt6	HSPG	ECM-Receptor	0.0117589	0
E10	Ectoderm - Palate Epithelium	Ectoderm - Olfactory Pit Rim - Wnt6	IGF	Secreted Signaling	3.71993e-05	0
E10	Ectoderm - Palate Epithelium	Ectoderm - Olfactory Pit Rim - Wnt6	JAM	Cell-Cell Contact	0.0430268	0
E10	Ectoderm - Palate Epithelium	Ectoderm - Olfactory Pit Rim - Wnt6	KLK	Secreted Signaling	0.0185963	0
E10	Ectoderm - Palate Epithelium	Ectoderm - Olfactory Pit Rim - Wnt6	LAMININ	ECM-Receptor	0.0814763	0
E10	Ectoderm - Palate Epithelium	Ectoderm - Olfactory Pit Rim - Wnt6	MK	MK PTN family	0.236911	0.00333333
E10	Ectoderm - Palate Epithelium	Ectoderm - Olfactory Pit Rim - Wnt6	NECTIN	Cell-Cell Contact	0.0135112	0
E10	Ectoderm - Palate Epithelium	Ectoderm - Olfactory Pit Rim - Wnt6	PTN	MK PTN family	0.0322275	0
E10	Ectoderm - Palate Epithelium	Ectoderm - Olfactory Pit Rim - Wnt6	SEMA6	Cell-Cell Contact	0.000691707	0
E10	Ectoderm - Palate Epithelium	Ectoderm - Olfactory Pit Rim - Wnt6	THBS	ECM-Receptor	0.0160252	0
E10	Ectoderm - Palate Epithelium	Ectoderm - Olfactory Pit Rim - Wnt6	WNT	Secreted Signaling	0.00424683	0
E10	Ectoderm - Palate Epithelium	Ectoderm - Olfactory Pit Rim - Wnt6	ncWNT	Secreted Signaling	0.00591392	0
E10	Ectoderm - Palate Epithelium	Ectoderm - Palate Epithelium	AGRN	ECM-Receptor	0.027177	0
E10	Ectoderm - Palate Epithelium	Ectoderm - Palate Epithelium	BMP	Secreted Signaling	0.0314344	0.005
E10	Ectoderm - Palate Epithelium	Ectoderm - Palate Epithelium	CADM	Cell-Cell Contact	0.0569382	0.02
E10	Ectoderm - Palate Epithelium	Ectoderm - Palate Epithelium	CDH	Cell-Cell Contact	0.0164689	0
E10	Ectoderm - Palate Epithelium	Ectoderm - Palate Epithelium	CLDN	Cell-Cell Contact	0.0603144	0
E10	Ectoderm - Palate Epithelium	Ectoderm - Palate Epithelium	COLLAGEN	ECM-Receptor	0.0566942	0.0025
E10	Ectoderm - Palate Epithelium	Ectoderm - Palate Epithelium	EPHA	Cell-Cell Contact	0.00187785	0
E10	Ectoderm - Palate Epithelium	Ectoderm - Palate Epithelium	FGF	Secreted Signaling	0.00970162	0
E10	Ectoderm - Palate Epithelium	Ectoderm - Palate Epithelium	FN1	ECM-Receptor	0.0174349	0
E10	Ectoderm - Palate Epithelium	Ectoderm - Palate Epithelium	HH	Secreted Signaling	0.00121504	0
E10	Ectoderm - Palate Epithelium	Ectoderm - Palate Epithelium	HSPG	ECM-Receptor	0.00821004	0
E10	Ectoderm - Palate Epithelium	Ectoderm - Palate Epithelium	IGF	Secreted Signaling	4.67678e-05	0
E10	Ectoderm - Palate Epithelium	Ectoderm - Palate Epithelium	JAM	Cell-Cell Contact	0.0522027	0
E10	Ectoderm - Palate Epithelium	Ectoderm - Palate Epithelium	KLK	Secreted Signaling	0.0149899	0
E10	Ectoderm - Palate Epithelium	Ectoderm - Palate Epithelium	LAMININ	ECM-Receptor	0.0814934	0
E10	Ectoderm - Palate Epithelium	Ectoderm - Palate Epithelium	MK	MK PTN family	0.172088	0
E10	Ectoderm - Palate Epithelium	Ectoderm - Palate Epithelium	NECTIN	Cell-Cell Contact	0.000929663	0.01
E10	Ectoderm - Palate Epithelium	Ectoderm - Palate Epithelium	OCLN	Cell-Cell Contact	0.00130187	0
E10	Ectoderm - Palate Epithelium	Ectoderm - Palate Epithelium	PTN	MK PTN family	0.0125335	0
E10	Ectoderm - Palate Epithelium	Ectoderm - Palate Epithelium	SLIT	Secreted Signaling	0.000591809	0.01
E10	Ectoderm - Palate Epithelium	Ectoderm - Palate Epithelium	THBS	ECM-Receptor	0.0138211	0
E10	Ectoderm - Palate Epithelium	Ectoderm - Palate Epithelium	UNC5	Cell-Cell Contact	0.00190926	0
E10	Ectoderm - Palate Epithelium	Ectoderm - Palate Epithelium	WNT	Secreted Signaling	0.0102591	0
E10	Ectoderm - Palate Epithelium	Ectoderm - Palate Epithelium	ncWNT	Secreted Signaling	0.0120194	0.004
E10	Ectoderm - Palate Epithelium	Ectoderm - Surface Ectoderm	AGRN	ECM-Receptor	0.0514909	0
E10	Ectoderm - Palate Epithelium	Ectoderm - Surface Ectoderm	BMP	Secreted Signaling	0.0322255	0.00333333
E10	Ectoderm - Palate Epithelium	Ectoderm - Surface Ectoderm	CADM	Cell-Cell Contact	0.0428049	0.005
E10	Ectoderm - Palate Epithelium	Ectoderm - Surface Ectoderm	CDH	Cell-Cell Contact	0.0244866	0
E10	Ectoderm - Palate Epithelium	Ectoderm - Surface Ectoderm	CLDN	Cell-Cell Contact	0.0289241	0
E10	Ectoderm - Palate Epithelium	Ectoderm - Surface Ectoderm	COLLAGEN	ECM-Receptor	0.175382	0
E10	Ectoderm - Palate Epithelium	Ectoderm - Surface Ectoderm	EPHA	Cell-Cell Contact	0.00495263	0.00166667
E10	Ectoderm - Palate Epithelium	Ectoderm - Surface Ectoderm	EPHB	Cell-Cell Contact	0.00101801	0.01
E10	Ectoderm - Palate Epithelium	Ectoderm - Surface Ectoderm	FGF	Secreted Signaling	0.0148864	0
E10	Ectoderm - Palate Epithelium	Ectoderm - Surface Ectoderm	FN1	ECM-Receptor	0.0413464	0.00333333
E10	Ectoderm - Palate Epithelium	Ectoderm - Surface Ectoderm	HH	Secreted Signaling	0.000428926	0
E10	Ectoderm - Palate Epithelium	Ectoderm - Surface Ectoderm	HSPG	ECM-Receptor	0.0158313	0
E10	Ectoderm - Palate Epithelium	Ectoderm - Surface Ectoderm	IGF	Secreted Signaling	3.54114e-05	0
E10	Ectoderm - Palate Epithelium	Ectoderm - Surface Ectoderm	JAM	Cell-Cell Contact	0.0409491	0
E10	Ectoderm - Palate Epithelium	Ectoderm - Surface Ectoderm	KLK	Secreted Signaling	0.0157046	0
E10	Ectoderm - Palate Epithelium	Ectoderm - Surface Ectoderm	LAMININ	ECM-Receptor	0.134851	0
E10	Ectoderm - Palate Epithelium	Ectoderm - Surface Ectoderm	MIF	Secreted Signaling	0.0406052	0
E10	Ectoderm - Palate Epithelium	Ectoderm - Surface Ectoderm	MK	MK PTN family	0.443125	0
E10	Ectoderm - Palate Epithelium	Ectoderm - Surface Ectoderm	NECTIN	Cell-Cell Contact	0.0104817	0.01
E10	Ectoderm - Palate Epithelium	Ectoderm - Surface Ectoderm	NOTCH	Cell-Cell Contact	0.0190808	0
E10	Ectoderm - Palate Epithelium	Ectoderm - Surface Ectoderm	PTN	MK PTN family	0.0229868	0
E10	Ectoderm - Palate Epithelium	Ectoderm - Surface Ectoderm	SEMA4	Cell-Cell Contact	0.00125624	0
E10	Ectoderm - Palate Epithelium	Ectoderm - Surface Ectoderm	SEMA6	Cell-Cell Contact	0.00671963	0
E10	Ectoderm - Palate Epithelium	Ectoderm - Surface Ectoderm	SLIT	Secreted Signaling	0.000499729	0
E10	Ectoderm - Palate Epithelium	Ectoderm - Surface Ectoderm	THBS	ECM-Receptor	0.0188859	0
E10	Ectoderm - Palate Epithelium	Ectoderm - Surface Ectoderm	WNT	Secreted Signaling	0.00621662	0
E10	Ectoderm - Palate Epithelium	Ectoderm - Surface Ectoderm	ncWNT	Secreted Signaling	0.0149277	0.002
E10	Ectoderm - Palate Epithelium	Ectoderm - Ventral Olfactory Epithelium	AGRN	ECM-Receptor	0.0178311	0
E10	Ectoderm - Palate Epithelium	Ectoderm - Ventral Olfactory Epithelium	BMP	Secreted Signaling	0.0238893	0.004
E10	Ectoderm - Palate Epithelium	Ectoderm - Ventral Olfactory Epithelium	CADM	Cell-Cell Contact	0.0660677	0
E10	Ectoderm - Palate Epithelium	Ectoderm - Ventral Olfactory Epithelium	CDH	Cell-Cell Contact	0.014928	0.00333333
E10	Ectoderm - Palate Epithelium	Ectoderm - Ventral Olfactory Epithelium	CLDN	Cell-Cell Contact	0.0616346	0
E10	Ectoderm - Palate Epithelium	Ectoderm - Ventral Olfactory Epithelium	COLLAGEN	ECM-Receptor	0.00811917	0.0133333
E10	Ectoderm - Palate Epithelium	Ectoderm - Ventral Olfactory Epithelium	EPHA	Cell-Cell Contact	0.000472481	0
E10	Ectoderm - Palate Epithelium	Ectoderm - Ventral Olfactory Epithelium	EPHB	Cell-Cell Contact	0.000697529	0
E10	Ectoderm - Palate Epithelium	Ectoderm - Ventral Olfactory Epithelium	FGF	Secreted Signaling	0.00339164	0
E10	Ectoderm - Palate Epithelium	Ectoderm - Ventral Olfactory Epithelium	HSPG	ECM-Receptor	0.0053508	0
E10	Ectoderm - Palate Epithelium	Ectoderm - Ventral Olfactory Epithelium	IGF	Secreted Signaling	3.38493e-05	0
E10	Ectoderm - Palate Epithelium	Ectoderm - Ventral Olfactory Epithelium	JAM	Cell-Cell Contact	0.0328836	0
E10	Ectoderm - Palate Epithelium	Ectoderm - Ventral Olfactory Epithelium	KLK	Secreted Signaling	0.0160116	0
E10	Ectoderm - Palate Epithelium	Ectoderm - Ventral Olfactory Epithelium	LAMININ	ECM-Receptor	0.0487004	0
E10	Ectoderm - Palate Epithelium	Ectoderm - Ventral Olfactory Epithelium	MK	MK PTN family	0.102821	0
E10	Ectoderm - Palate Epithelium	Ectoderm - Ventral Olfactory Epithelium	NECTIN	Cell-Cell Contact	0.00876496	0.025
E10	Ectoderm - Palate Epithelium	Ectoderm - Ventral Olfactory Epithelium	OCLN	Cell-Cell Contact	0.00118144	0
E10	Ectoderm - Palate Epithelium	Ectoderm - Ventral Olfactory Epithelium	SLIT	Secreted Signaling	0.000283445	0.01
E10	Ectoderm - Palate Epithelium	Ectoderm - Ventral Olfactory Epithelium	THBS	ECM-Receptor	0.00960863	0
E10	Ectoderm - Palate Epithelium	Ectoderm - Ventral Olfactory Epithelium	UNC5	Cell-Cell Contact	0.000962206	0
E10	Ectoderm - Palate Epithelium	Ectoderm - Ventral Olfactory Epithelium	WNT	Secreted Signaling	0.00512303	0
E10	Ectoderm - Palate Epithelium	Ectoderm - Ventral Olfactory Epithelium	ncWNT	Secreted Signaling	0.00692534	0.01
E10	Ectoderm - Palate Epithelium	Mesenchyme - LNP Mesenchyme	ADGRA	Cell-Cell Contact	0.000547496	0
E10	Ectoderm - Palate Epithelium	Mesenchyme - LNP Mesenchyme	AGRN	ECM-Receptor	0.00390786	0
E10	Ectoderm - Palate Epithelium	Mesenchyme - LNP Mesenchyme	BMP	Secreted Signaling	0.0116854	0
E10	Ectoderm - Palate Epithelium	Mesenchyme - LNP Mesenchyme	CADM	Cell-Cell Contact	0.00652232	0.04
E10	Ectoderm - Palate Epithelium	Mesenchyme - LNP Mesenchyme	COLLAGEN	ECM-Receptor	0.0817162	0
E10	Ectoderm - Palate Epithelium	Mesenchyme - LNP Mesenchyme	EPHA	Cell-Cell Contact	0.00508576	0
E10	Ectoderm - Palate Epithelium	Mesenchyme - LNP Mesenchyme	FGF	Secreted Signaling	0.0114845	0
E10	Ectoderm - Palate Epithelium	Mesenchyme - LNP Mesenchyme	HH	Secreted Signaling	0.000499689	0
E10	Ectoderm - Palate Epithelium	Mesenchyme - LNP Mesenchyme	HSPG	ECM-Receptor	0.00116116	0.04
E10	Ectoderm - Palate Epithelium	Mesenchyme - LNP Mesenchyme	IGF	Secreted Signaling	5.2718e-05	0
E10	Ectoderm - Palate Epithelium	Mesenchyme - LNP Mesenchyme	KLK	Secreted Signaling	0.0114771	0
E10	Ectoderm - Palate Epithelium	Mesenchyme - LNP Mesenchyme	LAMININ	ECM-Receptor	0.0148401	0.00571429
E10	Ectoderm - Palate Epithelium	Mesenchyme - LNP Mesenchyme	MIF	Secreted Signaling	0.0202211	0
E10	Ectoderm - Palate Epithelium	Mesenchyme - LNP Mesenchyme	MK	MK PTN family	0.248215	0.015
E10	Ectoderm - Palate Epithelium	Mesenchyme - LNP Mesenchyme	NECTIN	Cell-Cell Contact	0.000611644	0.01
E10	Ectoderm - Palate Epithelium	Mesenchyme - LNP Mesenchyme	PDGF	Secreted Signaling	0.0514568	0
E10	Ectoderm - Palate Epithelium	Mesenchyme - LNP Mesenchyme	SEMA6	Cell-Cell Contact	0.00087666	0
E10	Ectoderm - Palate Epithelium	Mesenchyme - LNP Mesenchyme	SLIT	Secreted Signaling	0.000504336	0.01
E10	Ectoderm - Palate Epithelium	Mesenchyme - LNP Mesenchyme	THBS	ECM-Receptor	0.00790987	0.005
E10	Ectoderm - Palate Epithelium	Mesenchyme - LNP Mesenchyme	WNT	Secreted Signaling	0.00518389	0
E10	Ectoderm - Palate Epithelium	Mesenchyme - LNP Mesenchyme	ncWNT	Secreted Signaling	0.0157516	0
E10	Ectoderm - Palate Epithelium	Mesenchyme - MNP Mesenchyme	ADGRA	Cell-Cell Contact	0.00379697	0
E10	Ectoderm - Palate Epithelium	Mesenchyme - MNP Mesenchyme	AGRN	ECM-Receptor	0.00366339	0
E10	Ectoderm - Palate Epithelium	Mesenchyme - MNP Mesenchyme	BMP	Secreted Signaling	0.00882118	0
E10	Ectoderm - Palate Epithelium	Mesenchyme - MNP Mesenchyme	CADM	Cell-Cell Contact	0.0271996	0.02
E10	Ectoderm - Palate Epithelium	Mesenchyme - MNP Mesenchyme	COLLAGEN	ECM-Receptor	0.0795096	0
E10	Ectoderm - Palate Epithelium	Mesenchyme - MNP Mesenchyme	EPHA	Cell-Cell Contact	0.00129575	0
E10	Ectoderm - Palate Epithelium	Mesenchyme - MNP Mesenchyme	EPHB	Cell-Cell Contact	0.000712456	0.03
E10	Ectoderm - Palate Epithelium	Mesenchyme - MNP Mesenchyme	FGF	Secreted Signaling	0.0091641	0
E10	Ectoderm - Palate Epithelium	Mesenchyme - MNP Mesenchyme	FN1	ECM-Receptor	0.00635834	0
E10	Ectoderm - Palate Epithelium	Mesenchyme - MNP Mesenchyme	HH	Secreted Signaling	0.000630389	0
E10	Ectoderm - Palate Epithelium	Mesenchyme - MNP Mesenchyme	HSPG	ECM-Receptor	0.00108833	0.02
E10	Ectoderm - Palate Epithelium	Mesenchyme - MNP Mesenchyme	IGF	Secreted Signaling	5.73308e-05	0
E10	Ectoderm - Palate Epithelium	Mesenchyme - MNP Mesenchyme	KLK	Secreted Signaling	0.0123324	0
E10	Ectoderm - Palate Epithelium	Mesenchyme - MNP Mesenchyme	LAMININ	ECM-Receptor	0.0150938	0.00428571
E10	Ectoderm - Palate Epithelium	Mesenchyme - MNP Mesenchyme	MK	MK PTN family	0.248221	0.005
E10	Ectoderm - Palate Epithelium	Mesenchyme - MNP Mesenchyme	NECTIN	Cell-Cell Contact	0.000549566	0.02
E10	Ectoderm - Palate Epithelium	Mesenchyme - MNP Mesenchyme	NPNT	ECM-Receptor	0.0061303	0
E10	Ectoderm - Palate Epithelium	Mesenchyme - MNP Mesenchyme	PDGF	Secreted Signaling	0.0598533	0
E10	Ectoderm - Palate Epithelium	Mesenchyme - MNP Mesenchyme	SLIT	Secreted Signaling	0.000433977	0.01
E10	Ectoderm - Palate Epithelium	Mesenchyme - MNP Mesenchyme	THBS	ECM-Receptor	0.00803119	0
E10	Ectoderm - Palate Epithelium	Mesenchyme - MNP Mesenchyme	WNT	Secreted Signaling	0.00463337	0
E10	Ectoderm - Palate Epithelium	Mesenchyme - MNP Mesenchyme	ncWNT	Secreted Signaling	0.0156017	0
E10	Ectoderm - Palate Epithelium	Mesenchyme - MXP Early Mesenchyme	ADGRA	Cell-Cell Contact	0.000577925	0
E10	Ectoderm - Palate Epithelium	Mesenchyme - MXP Early Mesenchyme	ADGRL	Cell-Cell Contact	0.00235748	0
E10	Ectoderm - Palate Epithelium	Mesenchyme - MXP Early Mesenchyme	AGRN	ECM-Receptor	0.00318911	0.01
E10	Ectoderm - Palate Epithelium	Mesenchyme - MXP Early Mesenchyme	APP	Cell-Cell Contact	0.00234268	0
E10	Ectoderm - Palate Epithelium	Mesenchyme - MXP Early Mesenchyme	BMP	Secreted Signaling	0.0305993	0.005
E10	Ectoderm - Palate Epithelium	Mesenchyme - MXP Early Mesenchyme	CADM	Cell-Cell Contact	0.0166556	0
E10	Ectoderm - Palate Epithelium	Mesenchyme - MXP Early Mesenchyme	COLLAGEN	ECM-Receptor	0.077914	0
E10	Ectoderm - Palate Epithelium	Mesenchyme - MXP Early Mesenchyme	EPHA	Cell-Cell Contact	0.00512376	0
E10	Ectoderm - Palate Epithelium	Mesenchyme - MXP Early Mesenchyme	EPHB	Cell-Cell Contact	0.00172427	0
E10	Ectoderm - Palate Epithelium	Mesenchyme - MXP Early Mesenchyme	FGF	Secreted Signaling	0.0110095	0
E10	Ectoderm - Palate Epithelium	Mesenchyme - MXP Early Mesenchyme	FN1	ECM-Receptor	0.00656093	0
E10	Ectoderm - Palate Epithelium	Mesenchyme - MXP Early Mesenchyme	HH	Secreted Signaling	0.000681653	0
E10	Ectoderm - Palate Epithelium	Mesenchyme - MXP Early Mesenchyme	IGF	Secreted Signaling	8.03532e-05	0
E10	Ectoderm - Palate Epithelium	Mesenchyme - MXP Early Mesenchyme	KLK	Secreted Signaling	0.0124172	0
E10	Ectoderm - Palate Epithelium	Mesenchyme - MXP Early Mesenchyme	LAMININ	ECM-Receptor	0.0138753	0
E10	Ectoderm - Palate Epithelium	Mesenchyme - MXP Early Mesenchyme	MK	MK PTN family	0.456227	0
E10	Ectoderm - Palate Epithelium	Mesenchyme - MXP Early Mesenchyme	NECTIN	Cell-Cell Contact	0.00157649	0
E10	Ectoderm - Palate Epithelium	Mesenchyme - MXP Early Mesenchyme	NOTCH	Cell-Cell Contact	0.0120572	0
E10	Ectoderm - Palate Epithelium	Mesenchyme - MXP Early Mesenchyme	NT	Secreted Signaling	0.00111529	0
E10	Ectoderm - Palate Epithelium	Mesenchyme - MXP Early Mesenchyme	PDGF	Secreted Signaling	0.0705305	0
E10	Ectoderm - Palate Epithelium	Mesenchyme - MXP Early Mesenchyme	PTN	MK PTN family	0.00368081	0
E10	Ectoderm - Palate Epithelium	Mesenchyme - MXP Early Mesenchyme	SEMA3	Secreted Signaling	0.00172706	0
E10	Ectoderm - Palate Epithelium	Mesenchyme - MXP Early Mesenchyme	SEMA4	Cell-Cell Contact	0.00100767	0.01
E10	Ectoderm - Palate Epithelium	Mesenchyme - MXP Early Mesenchyme	SLIT	Secreted Signaling	0.0012571	0
E10	Ectoderm - Palate Epithelium	Mesenchyme - MXP Early Mesenchyme	THBS	ECM-Receptor	0.00720629	0
E10	Ectoderm - Palate Epithelium	Mesenchyme - MXP Early Mesenchyme	VISFATIN	Secreted Signaling	0.00217902	0
E10	Ectoderm - Palate Epithelium	Mesenchyme - MXP Early Mesenchyme	WNT	Secreted Signaling	0.00801539	0
E10	Ectoderm - Palate Epithelium	Mesenchyme - MXP Early Mesenchyme	ncWNT	Secreted Signaling	0.0191031	0
E10	Ectoderm - Surface Ectoderm	Ectoderm - Committed Neuronal Progenitors	ADGRL	Cell-Cell Contact	0.00169458	0
E10	Ectoderm - Surface Ectoderm	Ectoderm - Committed Neuronal Progenitors	AGRN	ECM-Receptor	0.00673437	0
E10	Ectoderm - Surface Ectoderm	Ectoderm - Committed Neuronal Progenitors	APP	Cell-Cell Contact	0.0120589	0
E10	Ectoderm - Surface Ectoderm	Ectoderm - Committed Neuronal Progenitors	CADM	Cell-Cell Contact	0.0763263	0
E10	Ectoderm - Surface Ectoderm	Ectoderm - Committed Neuronal Progenitors	CLDN	Cell-Cell Contact	0.0386139	0
E10	Ectoderm - Surface Ectoderm	Ectoderm - Committed Neuronal Progenitors	CXCL	Secreted Signaling	0.000526162	0
E10	Ectoderm - Surface Ectoderm	Ectoderm - Committed Neuronal Progenitors	HSPG	ECM-Receptor	0.00474755	0
E10	Ectoderm - Surface Ectoderm	Ectoderm - Committed Neuronal Progenitors	JAM	Cell-Cell Contact	0.00635355	0
E10	Ectoderm - Surface Ectoderm	Ectoderm - Committed Neuronal Progenitors	KLK	Secreted Signaling	0.0229003	0
E10	Ectoderm - Surface Ectoderm	Ectoderm - Committed Neuronal Progenitors	LAMININ	ECM-Receptor	0.0215916	0.00666667
E10	Ectoderm - Surface Ectoderm	Ectoderm - Committed Neuronal Progenitors	NOTCH	Cell-Cell Contact	0.0276727	0.005
E10	Ectoderm - Surface Ectoderm	Ectoderm - Committed Neuronal Progenitors	THBS	ECM-Receptor	0.00397997	0
E10	Ectoderm - Surface Ectoderm	Ectoderm - Committed Neuronal Progenitors	WNT	Secreted Signaling	0.0287572	0
E10	Ectoderm - Surface Ectoderm	Ectoderm - Dental Epithelium	ADGRL	Cell-Cell Contact	0.0119447	0.0116667
E10	Ectoderm - Surface Ectoderm	Ectoderm - Dental Epithelium	AGRN	ECM-Receptor	0.021516	0
E10	Ectoderm - Surface Ectoderm	Ectoderm - Dental Epithelium	BMP	Secreted Signaling	0.0111681	0
E10	Ectoderm - Surface Ectoderm	Ectoderm - Dental Epithelium	CADM	Cell-Cell Contact	0.0373216	0
E10	Ectoderm - Surface Ectoderm	Ectoderm - Dental Epithelium	CDH	Cell-Cell Contact	0.0279585	0
E10	Ectoderm - Surface Ectoderm	Ectoderm - Dental Epithelium	CLDN	Cell-Cell Contact	0.00510548	0
E10	Ectoderm - Surface Ectoderm	Ectoderm - Dental Epithelium	COLLAGEN	ECM-Receptor	0.0683171	0
E10	Ectoderm - Surface Ectoderm	Ectoderm - Dental Epithelium	EPHA	Cell-Cell Contact	0.0142238	0.005
E10	Ectoderm - Surface Ectoderm	Ectoderm - Dental Epithelium	EPHB	Cell-Cell Contact	0.00625849	0
E10	Ectoderm - Surface Ectoderm	Ectoderm - Dental Epithelium	FLRT	Cell-Cell Contact	0.00995664	0.01
E10	Ectoderm - Surface Ectoderm	Ectoderm - Dental Epithelium	FN1	ECM-Receptor	0.00380459	0
E10	Ectoderm - Surface Ectoderm	Ectoderm - Dental Epithelium	HSPG	ECM-Receptor	0.0152351	0
E10	Ectoderm - Surface Ectoderm	Ectoderm - Dental Epithelium	JAM	Cell-Cell Contact	0.0270817	0
E10	Ectoderm - Surface Ectoderm	Ectoderm - Dental Epithelium	KLK	Secreted Signaling	0.0147017	0
E10	Ectoderm - Surface Ectoderm	Ectoderm - Dental Epithelium	LAMININ	ECM-Receptor	0.0528272	0
E10	Ectoderm - Surface Ectoderm	Ectoderm - Dental Epithelium	MK	MK PTN family	0.0852875	0
E10	Ectoderm - Surface Ectoderm	Ectoderm - Dental Epithelium	NECTIN	Cell-Cell Contact	0.00579526	0.02
E10	Ectoderm - Surface Ectoderm	Ectoderm - Dental Epithelium	PTN	MK PTN family	0.224532	0
E10	Ectoderm - Surface Ectoderm	Ectoderm - Dental Epithelium	THBS	ECM-Receptor	0.00434858	0
E10	Ectoderm - Surface Ectoderm	Ectoderm - Dental Epithelium	UNC5	Cell-Cell Contact	0.00303226	0
E10	Ectoderm - Surface Ectoderm	Ectoderm - Dental Epithelium	WNT	Secreted Signaling	0.0197567	0
E10	Ectoderm - Surface Ectoderm	Ectoderm - Dorsomedial Olfactory Epithelium	ADGRL	Cell-Cell Contact	0.0107096	0
E10	Ectoderm - Surface Ectoderm	Ectoderm - Dorsomedial Olfactory Epithelium	AGRN	ECM-Receptor	0.0146814	0
E10	Ectoderm - Surface Ectoderm	Ectoderm - Dorsomedial Olfactory Epithelium	APP	Cell-Cell Contact	0.00587156	0
E10	Ectoderm - Surface Ectoderm	Ectoderm - Dorsomedial Olfactory Epithelium	BMP	Secreted Signaling	0.0196123	0
E10	Ectoderm - Surface Ectoderm	Ectoderm - Dorsomedial Olfactory Epithelium	CADM	Cell-Cell Contact	0.06891	0.005
E10	Ectoderm - Surface Ectoderm	Ectoderm - Dorsomedial Olfactory Epithelium	CDH	Cell-Cell Contact	0.00899675	0
E10	Ectoderm - Surface Ectoderm	Ectoderm - Dorsomedial Olfactory Epithelium	CLDN	Cell-Cell Contact	0.0335206	0
E10	Ectoderm - Surface Ectoderm	Ectoderm - Dorsomedial Olfactory Epithelium	COLLAGEN	ECM-Receptor	0.0602372	0.00571429
E10	Ectoderm - Surface Ectoderm	Ectoderm - Dorsomedial Olfactory Epithelium	EPHA	Cell-Cell Contact	0.00105284	0
E10	Ectoderm - Surface Ectoderm	Ectoderm - Dorsomedial Olfactory Epithelium	EPHB	Cell-Cell Contact	0.000866226	0
E10	Ectoderm - Surface Ectoderm	Ectoderm - Dorsomedial Olfactory Epithelium	FN1	ECM-Receptor	0.00326064	0
E10	Ectoderm - Surface Ectoderm	Ectoderm - Dorsomedial Olfactory Epithelium	HSPG	ECM-Receptor	0.0103744	0
E10	Ectoderm - Surface Ectoderm	Ectoderm - Dorsomedial Olfactory Epithelium	JAM	Cell-Cell Contact	0.0213723	0
E10	Ectoderm - Surface Ectoderm	Ectoderm - Dorsomedial Olfactory Epithelium	KIT	Secreted Signaling	0.000849256	0
E10	Ectoderm - Surface Ectoderm	Ectoderm - Dorsomedial Olfactory Epithelium	KLK	Secreted Signaling	0.0203335	0
E10	Ectoderm - Surface Ectoderm	Ectoderm - Dorsomedial Olfactory Epithelium	LAMININ	ECM-Receptor	0.0339453	0
E10	Ectoderm - Surface Ectoderm	Ectoderm - Dorsomedial Olfactory Epithelium	MK	MK PTN family	0.10021	0
E10	Ectoderm - Surface Ectoderm	Ectoderm - Dorsomedial Olfactory Epithelium	NECTIN	Cell-Cell Contact	0.000849643	0
E10	Ectoderm - Surface Ectoderm	Ectoderm - Dorsomedial Olfactory Epithelium	NOTCH	Cell-Cell Contact	0.00299938	0
E10	Ectoderm - Surface Ectoderm	Ectoderm - Dorsomedial Olfactory Epithelium	PTN	MK PTN family	0.255778	0
E10	Ectoderm - Surface Ectoderm	Ectoderm - Dorsomedial Olfactory Epithelium	THBS	ECM-Receptor	0.00509486	0
E10	Ectoderm - Surface Ectoderm	Ectoderm - Dorsomedial Olfactory Epithelium	WNT	Secreted Signaling	0.0379175	0
E10	Ectoderm - Surface Ectoderm	Ectoderm - Dorsomedial Olfactory Epithelium	ncWNT	Secreted Signaling	0.000954213	0
E10	Ectoderm - Surface Ectoderm	Ectoderm - Olfactory Pit Rim - Six1	ADGRL	Cell-Cell Contact	0.0033258	0
E10	Ectoderm - Surface Ectoderm	Ectoderm - Olfactory Pit Rim - Six1	AGRN	ECM-Receptor	0.0208375	0
E10	Ectoderm - Surface Ectoderm	Ectoderm - Olfactory Pit Rim - Six1	BMP	Secreted Signaling	0.0174305	0.00833333
E10	Ectoderm - Surface Ectoderm	Ectoderm - Olfactory Pit Rim - Six1	CADM	Cell-Cell Contact	0.0363899	0
E10	Ectoderm - Surface Ectoderm	Ectoderm - Olfactory Pit Rim - Six1	CDH	Cell-Cell Contact	0.00867089	0
E10	Ectoderm - Surface Ectoderm	Ectoderm - Olfactory Pit Rim - Six1	CLDN	Cell-Cell Contact	0.0366289	0
E10	Ectoderm - Surface Ectoderm	Ectoderm - Olfactory Pit Rim - Six1	COLLAGEN	ECM-Receptor	0.0264414	0
E10	Ectoderm - Surface Ectoderm	Ectoderm - Olfactory Pit Rim - Six1	EPHA	Cell-Cell Contact	0.0123516	0.005
E10	Ectoderm - Surface Ectoderm	Ectoderm - Olfactory Pit Rim - Six1	EPHB	Cell-Cell Contact	0.011862	0
E10	Ectoderm - Surface Ectoderm	Ectoderm - Olfactory Pit Rim - Six1	GAP	Cell-Cell Contact	0.0771993	0
E10	Ectoderm - Surface Ectoderm	Ectoderm - Olfactory Pit Rim - Six1	HSPG	ECM-Receptor	0.0147517	0
E10	Ectoderm - Surface Ectoderm	Ectoderm - Olfactory Pit Rim - Six1	JAM	Cell-Cell Contact	0.0317287	0
E10	Ectoderm - Surface Ectoderm	Ectoderm - Olfactory Pit Rim - Six1	KLK	Secreted Signaling	0.0213099	0
E10	Ectoderm - Surface Ectoderm	Ectoderm - Olfactory Pit Rim - Six1	LAMININ	ECM-Receptor	0.0436235	0
E10	Ectoderm - Surface Ectoderm	Ectoderm - Olfactory Pit Rim - Six1	MK	MK PTN family	0.114749	0
E10	Ectoderm - Surface Ectoderm	Ectoderm - Olfactory Pit Rim - Six1	NECTIN	Cell-Cell Contact	0.00732094	0.005
E10	Ectoderm - Surface Ectoderm	Ectoderm - Olfactory Pit Rim - Six1	PTN	MK PTN family	0.251239	0.01
E10	Ectoderm - Surface Ectoderm	Ectoderm - Olfactory Pit Rim - Six1	THBS	ECM-Receptor	0.00469108	0
E10	Ectoderm - Surface Ectoderm	Ectoderm - Olfactory Pit Rim - Six1	UNC5	Cell-Cell Contact	0.00143391	0.01
E10	Ectoderm - Surface Ectoderm	Ectoderm - Olfactory Pit Rim - Six1	WNT	Secreted Signaling	0.0270692	0
E10	Ectoderm - Surface Ectoderm	Ectoderm - Olfactory Pit Rim - Six1	ncWNT	Secreted Signaling	0.000985461	0
E10	Ectoderm - Surface Ectoderm	Ectoderm - Olfactory Pit Rim - Wnt6	ADGRL	Cell-Cell Contact	0.0387097	0.005
E10	Ectoderm - Surface Ectoderm	Ectoderm - Olfactory Pit Rim - Wnt6	AGRN	ECM-Receptor	0.038017	0
E10	Ectoderm - Surface Ectoderm	Ectoderm - Olfactory Pit Rim - Wnt6	BMP	Secreted Signaling	0.00862287	0.005
E10	Ectoderm - Surface Ectoderm	Ectoderm - Olfactory Pit Rim - Wnt6	CADM	Cell-Cell Contact	0.0327921	0
E10	Ectoderm - Surface Ectoderm	Ectoderm - Olfactory Pit Rim - Wnt6	CDH	Cell-Cell Contact	0.0445632	0
E10	Ectoderm - Surface Ectoderm	Ectoderm - Olfactory Pit Rim - Wnt6	CLDN	Cell-Cell Contact	0.0381278	0
E10	Ectoderm - Surface Ectoderm	Ectoderm - Olfactory Pit Rim - Wnt6	COLLAGEN	ECM-Receptor	0.170188	0
E10	Ectoderm - Surface Ectoderm	Ectoderm - Olfactory Pit Rim - Wnt6	EPHA	Cell-Cell Contact	0.0599712	0.00666667
E10	Ectoderm - Surface Ectoderm	Ectoderm - Olfactory Pit Rim - Wnt6	EPHB	Cell-Cell Contact	0.0281007	0
E10	Ectoderm - Surface Ectoderm	Ectoderm - Olfactory Pit Rim - Wnt6	FLRT	Cell-Cell Contact	0.0156973	0
E10	Ectoderm - Surface Ectoderm	Ectoderm - Olfactory Pit Rim - Wnt6	FN1	ECM-Receptor	0.0234655	0
E10	Ectoderm - Surface Ectoderm	Ectoderm - Olfactory Pit Rim - Wnt6	HSPG	ECM-Receptor	0.0270523	0
E10	Ectoderm - Surface Ectoderm	Ectoderm - Olfactory Pit Rim - Wnt6	JAM	Cell-Cell Contact	0.0373549	0
E10	Ectoderm - Surface Ectoderm	Ectoderm - Olfactory Pit Rim - Wnt6	KLK	Secreted Signaling	0.0193285	0
E10	Ectoderm - Surface Ectoderm	Ectoderm - Olfactory Pit Rim - Wnt6	LAMININ	ECM-Receptor	0.076625	0
E10	Ectoderm - Surface Ectoderm	Ectoderm - Olfactory Pit Rim - Wnt6	MK	MK PTN family	0.246924	0
E10	Ectoderm - Surface Ectoderm	Ectoderm - Olfactory Pit Rim - Wnt6	NECTIN	Cell-Cell Contact	0.00975776	0
E10	Ectoderm - Surface Ectoderm	Ectoderm - Olfactory Pit Rim - Wnt6	PTN	MK PTN family	0.138165	0.01
E10	Ectoderm - Surface Ectoderm	Ectoderm - Olfactory Pit Rim - Wnt6	SEMA6	Cell-Cell Contact	0.000606011	0
E10	Ectoderm - Surface Ectoderm	Ectoderm - Olfactory Pit Rim - Wnt6	THBS	ECM-Receptor	0.00945498	0
E10	Ectoderm - Surface Ectoderm	Ectoderm - Olfactory Pit Rim - Wnt6	WNT	Secreted Signaling	0.0295041	0
E10	Ectoderm - Surface Ectoderm	Ectoderm - Palate Epithelium	ADGRL	Cell-Cell Contact	0.0498015	0.00777778
E10	Ectoderm - Surface Ectoderm	Ectoderm - Palate Epithelium	AGRN	ECM-Receptor	0.026758	0
E10	Ectoderm - Surface Ectoderm	Ectoderm - Palate Epithelium	BMP	Secreted Signaling	0.0380691	0
E10	Ectoderm - Surface Ectoderm	Ectoderm - Palate Epithelium	CADM	Cell-Cell Contact	0.0356745	0
E10	Ectoderm - Surface Ectoderm	Ectoderm - Palate Epithelium	CDH	Cell-Cell Contact	0.0244866	0
E10	Ectoderm - Surface Ectoderm	Ectoderm - Palate Epithelium	CLDN	Cell-Cell Contact	0.0289241	0
E10	Ectoderm - Surface Ectoderm	Ectoderm - Palate Epithelium	COLLAGEN	ECM-Receptor	0.0971611	0
E10	Ectoderm - Surface Ectoderm	Ectoderm - Palate Epithelium	EPHA	Cell-Cell Contact	0.0200518	0.0075
E10	Ectoderm - Surface Ectoderm	Ectoderm - Palate Epithelium	EPHB	Cell-Cell Contact	0.0105563	0
E10	Ectoderm - Surface Ectoderm	Ectoderm - Palate Epithelium	FN1	ECM-Receptor	0.0153352	0
E10	Ectoderm - Surface Ectoderm	Ectoderm - Palate Epithelium	HSPG	ECM-Receptor	0.0189765	0
E10	Ectoderm - Surface Ectoderm	Ectoderm - Palate Epithelium	JAM	Cell-Cell Contact	0.0453725	0
E10	Ectoderm - Surface Ectoderm	Ectoderm - Palate Epithelium	KIT	Secreted Signaling	0.000138067	0
E10	Ectoderm - Surface Ectoderm	Ectoderm - Palate Epithelium	KLK	Secreted Signaling	0.0155823	0
E10	Ectoderm - Surface Ectoderm	Ectoderm - Palate Epithelium	LAMININ	ECM-Receptor	0.0767077	0
E10	Ectoderm - Surface Ectoderm	Ectoderm - Palate Epithelium	MK	MK PTN family	0.179388	0
E10	Ectoderm - Surface Ectoderm	Ectoderm - Palate Epithelium	NECTIN	Cell-Cell Contact	0.00689009	0.01
E10	Ectoderm - Surface Ectoderm	Ectoderm - Palate Epithelium	PTN	MK PTN family	0.256235	0
E10	Ectoderm - Surface Ectoderm	Ectoderm - Palate Epithelium	THBS	ECM-Receptor	0.00815013	0
E10	Ectoderm - Surface Ectoderm	Ectoderm - Palate Epithelium	UNC5	Cell-Cell Contact	0.0114663	0
E10	Ectoderm - Surface Ectoderm	Ectoderm - Palate Epithelium	WNT	Secreted Signaling	0.0711052	0
E10	Ectoderm - Surface Ectoderm	Ectoderm - Palate Epithelium	ncWNT	Secreted Signaling	0.000585213	0
E10	Ectoderm - Surface Ectoderm	Ectoderm - Surface Ectoderm	ADGRL	Cell-Cell Contact	0.053399	0
E10	Ectoderm - Surface Ectoderm	Ectoderm - Surface Ectoderm	AGRN	ECM-Receptor	0.0507166	0
E10	Ectoderm - Surface Ectoderm	Ectoderm - Surface Ectoderm	BMP	Secreted Signaling	0.0390264	0
E10	Ectoderm - Surface Ectoderm	Ectoderm - Surface Ectoderm	CADM	Cell-Cell Contact	0.0269686	0
E10	Ectoderm - Surface Ectoderm	Ectoderm - Surface Ectoderm	CDH	Cell-Cell Contact	0.0544099	0
E10	Ectoderm - Surface Ectoderm	Ectoderm - Surface Ectoderm	CLDN	Cell-Cell Contact	0.0136337	0
E10	Ectoderm - Surface Ectoderm	Ectoderm - Surface Ectoderm	COLLAGEN	ECM-Receptor	0.20949	0
E10	Ectoderm - Surface Ectoderm	Ectoderm - Surface Ectoderm	EPHA	Cell-Cell Contact	0.0131863	0
E10	Ectoderm - Surface Ectoderm	Ectoderm - Surface Ectoderm	EPHB	Cell-Cell Contact	0.00945445	0.0025
E10	Ectoderm - Surface Ectoderm	Ectoderm - Surface Ectoderm	FLRT	Cell-Cell Contact	0.00825103	0.03
E10	Ectoderm - Surface Ectoderm	Ectoderm - Surface Ectoderm	FN1	ECM-Receptor	0.0283062	0
E10	Ectoderm - Surface Ectoderm	Ectoderm - Surface Ectoderm	HSPG	ECM-Receptor	0.0362271	0
E10	Ectoderm - Surface Ectoderm	Ectoderm - Surface Ectoderm	JAM	Cell-Cell Contact	0.035542	0
E10	Ectoderm - Surface Ectoderm	Ectoderm - Surface Ectoderm	KLK	Secreted Signaling	0.0163248	0
E10	Ectoderm - Surface Ectoderm	Ectoderm - Surface Ectoderm	LAMININ	ECM-Receptor	0.126691	0
E10	Ectoderm - Surface Ectoderm	Ectoderm - Surface Ectoderm	MIF	Secreted Signaling	0.0411039	0
E10	Ectoderm - Surface Ectoderm	Ectoderm - Surface Ectoderm	MK	MK PTN family	0.461045	0
E10	Ectoderm - Surface Ectoderm	Ectoderm - Surface Ectoderm	NECTIN	Cell-Cell Contact	0.00769253	0
E10	Ectoderm - Surface Ectoderm	Ectoderm - Surface Ectoderm	NOTCH	Cell-Cell Contact	0.0044571	0
E10	Ectoderm - Surface Ectoderm	Ectoderm - Surface Ectoderm	PTN	MK PTN family	0.360004	0
E10	Ectoderm - Surface Ectoderm	Ectoderm - Surface Ectoderm	SEMA4	Cell-Cell Contact	0.00107081	0.01
E10	Ectoderm - Surface Ectoderm	Ectoderm - Surface Ectoderm	SEMA5	Cell-Cell Contact	0.000860035	0
E10	Ectoderm - Surface Ectoderm	Ectoderm - Surface Ectoderm	SEMA6	Cell-Cell Contact	0.00589154	0
E10	Ectoderm - Surface Ectoderm	Ectoderm - Surface Ectoderm	THBS	ECM-Receptor	0.0111471	0
E10	Ectoderm - Surface Ectoderm	Ectoderm - Surface Ectoderm	WNT	Secreted Signaling	0.0428295	0
E10	Ectoderm - Surface Ectoderm	Ectoderm - Surface Ectoderm	ncWNT	Secreted Signaling	0.000884527	0
E10	Ectoderm - Surface Ectoderm	Ectoderm - Ventral Olfactory Epithelium	ADGRL	Cell-Cell Contact	0.0106808	0.00166667
E10	Ectoderm - Surface Ectoderm	Ectoderm - Ventral Olfactory Epithelium	AGRN	ECM-Receptor	0.0175536	0
E10	Ectoderm - Surface Ectoderm	Ectoderm - Ventral Olfactory Epithelium	BMP	Secreted Signaling	0.0303968	0.00166667
E10	Ectoderm - Surface Ectoderm	Ectoderm - Ventral Olfactory Epithelium	CADM	Cell-Cell Contact	0.0503318	0
E10	Ectoderm - Surface Ectoderm	Ectoderm - Ventral Olfactory Epithelium	CDH	Cell-Cell Contact	0.0102275	0
E10	Ectoderm - Surface Ectoderm	Ectoderm - Ventral Olfactory Epithelium	CLDN	Cell-Cell Contact	0.0295788	0
E10	Ectoderm - Surface Ectoderm	Ectoderm - Ventral Olfactory Epithelium	COLLAGEN	ECM-Receptor	0.051874	0.00833333
E10	Ectoderm - Surface Ectoderm	Ectoderm - Ventral Olfactory Epithelium	EPHA	Cell-Cell Contact	0.00563293	0
E10	Ectoderm - Surface Ectoderm	Ectoderm - Ventral Olfactory Epithelium	EPHB	Cell-Cell Contact	0.00791341	0
E10	Ectoderm - Surface Ectoderm	Ectoderm - Ventral Olfactory Epithelium	HSPG	ECM-Receptor	0.0124147	0
E10	Ectoderm - Surface Ectoderm	Ectoderm - Ventral Olfactory Epithelium	JAM	Cell-Cell Contact	0.028513	0
E10	Ectoderm - Surface Ectoderm	Ectoderm - Ventral Olfactory Epithelium	KLK	Secreted Signaling	0.0166437	0
E10	Ectoderm - Surface Ectoderm	Ectoderm - Ventral Olfactory Epithelium	LAMININ	ECM-Receptor	0.045862	0
E10	Ectoderm - Surface Ectoderm	Ectoderm - Ventral Olfactory Epithelium	MK	MK PTN family	0.107153	0
E10	Ectoderm - Surface Ectoderm	Ectoderm - Ventral Olfactory Epithelium	NECTIN	Cell-Cell Contact	0.00640767	0.01
E10	Ectoderm - Surface Ectoderm	Ectoderm - Ventral Olfactory Epithelium	PTN	MK PTN family	0.23484	0.02
E10	Ectoderm - Surface Ectoderm	Ectoderm - Ventral Olfactory Epithelium	THBS	ECM-Receptor	0.00566744	0
E10	Ectoderm - Surface Ectoderm	Ectoderm - Ventral Olfactory Epithelium	UNC5	Cell-Cell Contact	0.00419127	0
E10	Ectoderm - Surface Ectoderm	Ectoderm - Ventral Olfactory Epithelium	WNT	Secreted Signaling	0.0358132	0
E10	Ectoderm - Surface Ectoderm	Ectoderm - Ventral Olfactory Epithelium	ncWNT	Secreted Signaling	0.000182389	0.02
E10	Ectoderm - Surface Ectoderm	Mesenchyme - LNP Mesenchyme	ADGRA	Cell-Cell Contact	0.00452956	0
E10	Ectoderm - Surface Ectoderm	Mesenchyme - LNP Mesenchyme	ADGRL	Cell-Cell Contact	0.00972776	0.004
E10	Ectoderm - Surface Ectoderm	Mesenchyme - LNP Mesenchyme	AGRN	ECM-Receptor	0.00384619	0
E10	Ectoderm - Surface Ectoderm	Mesenchyme - LNP Mesenchyme	BMP	Secreted Signaling	0.0191438	0
E10	Ectoderm - Surface Ectoderm	Mesenchyme - LNP Mesenchyme	COLLAGEN	ECM-Receptor	0.0844023	0
E10	Ectoderm - Surface Ectoderm	Mesenchyme - LNP Mesenchyme	EDN	Secreted Signaling	0.00113055	0
E10	Ectoderm - Surface Ectoderm	Mesenchyme - LNP Mesenchyme	EPHA	Cell-Cell Contact	0.0278943	0
E10	Ectoderm - Surface Ectoderm	Mesenchyme - LNP Mesenchyme	EPHB	Cell-Cell Contact	0.010676	0
E10	Ectoderm - Surface Ectoderm	Mesenchyme - LNP Mesenchyme	FLRT	Cell-Cell Contact	0.00969917	0
E10	Ectoderm - Surface Ectoderm	Mesenchyme - LNP Mesenchyme	HSPG	ECM-Receptor	0.00270913	0
E10	Ectoderm - Surface Ectoderm	Mesenchyme - LNP Mesenchyme	KLK	Secreted Signaling	0.0119324	0
E10	Ectoderm - Surface Ectoderm	Mesenchyme - LNP Mesenchyme	LAMININ	ECM-Receptor	0.0139634	0
E10	Ectoderm - Surface Ectoderm	Mesenchyme - LNP Mesenchyme	MIF	Secreted Signaling	0.0204747	0
E10	Ectoderm - Surface Ectoderm	Mesenchyme - LNP Mesenchyme	MK	MK PTN family	0.713275	0
E10	Ectoderm - Surface Ectoderm	Mesenchyme - LNP Mesenchyme	NECTIN	Cell-Cell Contact	0.000560624	0
E10	Ectoderm - Surface Ectoderm	Mesenchyme - LNP Mesenchyme	PDGF	Secreted Signaling	0.0630823	0
E10	Ectoderm - Surface Ectoderm	Mesenchyme - LNP Mesenchyme	PTN	MK PTN family	0.328771	0.00333333
E10	Ectoderm - Surface Ectoderm	Mesenchyme - LNP Mesenchyme	SEMA5	Cell-Cell Contact	0.000485403	0
E10	Ectoderm - Surface Ectoderm	Mesenchyme - LNP Mesenchyme	SEMA6	Cell-Cell Contact	0.000768068	0
E10	Ectoderm - Surface Ectoderm	Mesenchyme - LNP Mesenchyme	THBS	ECM-Receptor	0.0046704	0
E10	Ectoderm - Surface Ectoderm	Mesenchyme - LNP Mesenchyme	WNT	Secreted Signaling	0.035783	0
E10	Ectoderm - Surface Ectoderm	Mesenchyme - MNP Mesenchyme	ADGRA	Cell-Cell Contact	0.00621123	0
E10	Ectoderm - Surface Ectoderm	Mesenchyme - MNP Mesenchyme	ADGRL	Cell-Cell Contact	0.0211217	0.004
E10	Ectoderm - Surface Ectoderm	Mesenchyme - MNP Mesenchyme	AGRN	ECM-Receptor	0.00360557	0
E10	Ectoderm - Surface Ectoderm	Mesenchyme - MNP Mesenchyme	BMP	Secreted Signaling	0.0144485	0.005
E10	Ectoderm - Surface Ectoderm	Mesenchyme - MNP Mesenchyme	COLLAGEN	ECM-Receptor	0.0820135	0
E10	Ectoderm - Surface Ectoderm	Mesenchyme - MNP Mesenchyme	EDN	Secreted Signaling	0.00128726	0
E10	Ectoderm - Surface Ectoderm	Mesenchyme - MNP Mesenchyme	EPHA	Cell-Cell Contact	0.0114403	0.00333333
E10	Ectoderm - Surface Ectoderm	Mesenchyme - MNP Mesenchyme	EPHB	Cell-Cell Contact	0.00894864	0
E10	Ectoderm - Surface Ectoderm	Mesenchyme - MNP Mesenchyme	FN1	ECM-Receptor	0.00559086	0
E10	Ectoderm - Surface Ectoderm	Mesenchyme - MNP Mesenchyme	HSPG	ECM-Receptor	0.00253946	0
E10	Ectoderm - Surface Ectoderm	Mesenchyme - MNP Mesenchyme	KLK	Secreted Signaling	0.0128212	0
E10	Ectoderm - Surface Ectoderm	Mesenchyme - MNP Mesenchyme	LAMININ	ECM-Receptor	0.014204	0
E10	Ectoderm - Surface Ectoderm	Mesenchyme - MNP Mesenchyme	MK	MK PTN family	0.711405	0
E10	Ectoderm - Surface Ectoderm	Mesenchyme - MNP Mesenchyme	NECTIN	Cell-Cell Contact	0.000503722	0.01
E10	Ectoderm - Surface Ectoderm	Mesenchyme - MNP Mesenchyme	NPNT	ECM-Receptor	0.00813084	0
E10	Ectoderm - Surface Ectoderm	Mesenchyme - MNP Mesenchyme	PDGF	Secreted Signaling	0.0730628	0
E10	Ectoderm - Surface Ectoderm	Mesenchyme - MNP Mesenchyme	PTN	MK PTN family	0.323033	0.00333333
E10	Ectoderm - Surface Ectoderm	Mesenchyme - MNP Mesenchyme	THBS	ECM-Receptor	0.00474074	0
E10	Ectoderm - Surface Ectoderm	Mesenchyme - MNP Mesenchyme	WNT	Secreted Signaling	0.0320993	0
E10	Ectoderm - Surface Ectoderm	Mesenchyme - MNP Mesenchyme	ncWNT	Secreted Signaling	0.000593992	0.02
E10	Ectoderm - Surface Ectoderm	Mesenchyme - MXP Early Mesenchyme	ADGRA	Cell-Cell Contact	0.00478052	0
E10	Ectoderm - Surface Ectoderm	Mesenchyme - MXP Early Mesenchyme	ADGRL	Cell-Cell Contact	0.0645216	0.00153846
E10	Ectoderm - Surface Ectoderm	Mesenchyme - MXP Early Mesenchyme	AGRN	ECM-Receptor	0.00313876	0
E10	Ectoderm - Surface Ectoderm	Mesenchyme - MXP Early Mesenchyme	APP	Cell-Cell Contact	0.00356736	0
E10	Ectoderm - Surface Ectoderm	Mesenchyme - MXP Early Mesenchyme	BMP	Secreted Signaling	0.0370594	0
E10	Ectoderm - Surface Ectoderm	Mesenchyme - MXP Early Mesenchyme	CADM	Cell-Cell Contact	0.0125307	0
E10	Ectoderm - Surface Ectoderm	Mesenchyme - MXP Early Mesenchyme	COLLAGEN	ECM-Receptor	0.092197	0
E10	Ectoderm - Surface Ectoderm	Mesenchyme - MXP Early Mesenchyme	EDN	Secreted Signaling	0.000855211	0
E10	Ectoderm - Surface Ectoderm	Mesenchyme - MXP Early Mesenchyme	EPHA	Cell-Cell Contact	0.0282119	0
E10	Ectoderm - Surface Ectoderm	Mesenchyme - MXP Early Mesenchyme	EPHB	Cell-Cell Contact	0.0176768	0.002
E10	Ectoderm - Surface Ectoderm	Mesenchyme - MXP Early Mesenchyme	FLRT	Cell-Cell Contact	0.00789667	0
E10	Ectoderm - Surface Ectoderm	Mesenchyme - MXP Early Mesenchyme	FN1	ECM-Receptor	0.00576914	0
E10	Ectoderm - Surface Ectoderm	Mesenchyme - MXP Early Mesenchyme	HSPG	ECM-Receptor	0.00221038	0
E10	Ectoderm - Surface Ectoderm	Mesenchyme - MXP Early Mesenchyme	KLK	Secreted Signaling	0.0129093	0
E10	Ectoderm - Surface Ectoderm	Mesenchyme - MXP Early Mesenchyme	LAMININ	ECM-Receptor	0.0153681	0.002
E10	Ectoderm - Surface Ectoderm	Mesenchyme - MXP Early Mesenchyme	MK	MK PTN family	0.539343	0.005
E10	Ectoderm - Surface Ectoderm	Mesenchyme - MXP Early Mesenchyme	NECTIN	Cell-Cell Contact	0.0014451	0
E10	Ectoderm - Surface Ectoderm	Mesenchyme - MXP Early Mesenchyme	NOTCH	Cell-Cell Contact	0.00221451	0
E10	Ectoderm - Surface Ectoderm	Mesenchyme - MXP Early Mesenchyme	NT	Secreted Signaling	0.00272982	0
E10	Ectoderm - Surface Ectoderm	Mesenchyme - MXP Early Mesenchyme	PDGF	Secreted Signaling	0.086645	0
E10	Ectoderm - Surface Ectoderm	Mesenchyme - MXP Early Mesenchyme	PTN	MK PTN family	0.336525	0
E10	Ectoderm - Surface Ectoderm	Mesenchyme - MXP Early Mesenchyme	SEMA3	Secreted Signaling	0.00176199	0
E10	Ectoderm - Surface Ectoderm	Mesenchyme - MXP Early Mesenchyme	SEMA4	Cell-Cell Contact	0.0008589	0
E10	Ectoderm - Surface Ectoderm	Mesenchyme - MXP Early Mesenchyme	SEMA5	Cell-Cell Contact	0.000406256	0
E10	Ectoderm - Surface Ectoderm	Mesenchyme - MXP Early Mesenchyme	THBS	ECM-Receptor	0.00425319	0
E10	Ectoderm - Surface Ectoderm	Mesenchyme - MXP Early Mesenchyme	VISFATIN	Secreted Signaling	0.00182851	0
E10	Ectoderm - Surface Ectoderm	Mesenchyme - MXP Early Mesenchyme	WNT	Secreted Signaling	0.0552725	0
E10	Ectoderm - Surface Ectoderm	Mesenchyme - MXP Early Mesenchyme	ncWNT	Secreted Signaling	0.000351568	0.04
E10	Ectoderm - Ventral Olfactory Epithelium	Ectoderm - Committed Neuronal Progenitors	APP	Cell-Cell Contact	0.0061787	0
E10	Ectoderm - Ventral Olfactory Epithelium	Ectoderm - Committed Neuronal Progenitors	CADM	Cell-Cell Contact	0.136452	0
E10	Ectoderm - Ventral Olfactory Epithelium	Ectoderm - Committed Neuronal Progenitors	CDH	Cell-Cell Contact	0.0280204	0
E10	Ectoderm - Ventral Olfactory Epithelium	Ectoderm - Committed Neuronal Progenitors	CLDN	Cell-Cell Contact	0.0813645	0
E10	Ectoderm - Ventral Olfactory Epithelium	Ectoderm - Committed Neuronal Progenitors	HSPG	ECM-Receptor	0.00159717	0.02
E10	Ectoderm - Ventral Olfactory Epithelium	Ectoderm - Committed Neuronal Progenitors	JAM	Cell-Cell Contact	0.00508383	0
E10	Ectoderm - Ventral Olfactory Epithelium	Ectoderm - Committed Neuronal Progenitors	KLK	Secreted Signaling	0.0114561	0
E10	Ectoderm - Ventral Olfactory Epithelium	Ectoderm - Committed Neuronal Progenitors	LAMININ	ECM-Receptor	0.00325605	0
E10	Ectoderm - Ventral Olfactory Epithelium	Ectoderm - Committed Neuronal Progenitors	NOTCH	Cell-Cell Contact	0.121198	0
E10	Ectoderm - Ventral Olfactory Epithelium	Ectoderm - Committed Neuronal Progenitors	SLIT	Secreted Signaling	0.00113932	0
E10	Ectoderm - Ventral Olfactory Epithelium	Ectoderm - Committed Neuronal Progenitors	WNT	Secreted Signaling	0.00189753	0
E10	Ectoderm - Ventral Olfactory Epithelium	Ectoderm - Committed Neuronal Progenitors	ncWNT	Secreted Signaling	0.00831812	0.02
E10	Ectoderm - Ventral Olfactory Epithelium	Ectoderm - Dental Epithelium	AGRN	ECM-Receptor	0.00590312	0
E10	Ectoderm - Ventral Olfactory Epithelium	Ectoderm - Dental Epithelium	BMP	Secreted Signaling	0.0207136	0
E10	Ectoderm - Ventral Olfactory Epithelium	Ectoderm - Dental Epithelium	CADM	Cell-Cell Contact	0.0690175	0
E10	Ectoderm - Ventral Olfactory Epithelium	Ectoderm - Dental Epithelium	CDH	Cell-Cell Contact	0.0117927	0
E10	Ectoderm - Ventral Olfactory Epithelium	Ectoderm - Dental Epithelium	CLDN	Cell-Cell Contact	0.0111897	0
E10	Ectoderm - Ventral Olfactory Epithelium	Ectoderm - Dental Epithelium	COLLAGEN	ECM-Receptor	0.00853219	0
E10	Ectoderm - Ventral Olfactory Epithelium	Ectoderm - Dental Epithelium	EPHA	Cell-Cell Contact	0.00607051	0.02
E10	Ectoderm - Ventral Olfactory Epithelium	Ectoderm - Dental Epithelium	FGF	Secreted Signaling	0.00407784	0
E10	Ectoderm - Ventral Olfactory Epithelium	Ectoderm - Dental Epithelium	FLRT	Cell-Cell Contact	0.00847054	0.04
E10	Ectoderm - Ventral Olfactory Epithelium	Ectoderm - Dental Epithelium	FN1	ECM-Receptor	0.00144497	0
E10	Ectoderm - Ventral Olfactory Epithelium	Ectoderm - Dental Epithelium	HSPG	ECM-Receptor	0.00516149	0
E10	Ectoderm - Ventral Olfactory Epithelium	Ectoderm - Dental Epithelium	JAM	Cell-Cell Contact	0.0203173	0
E10	Ectoderm - Ventral Olfactory Epithelium	Ectoderm - Dental Epithelium	KLK	Secreted Signaling	0.007324	0
E10	Ectoderm - Ventral Olfactory Epithelium	Ectoderm - Dental Epithelium	LAMININ	ECM-Receptor	0.0238357	0
E10	Ectoderm - Ventral Olfactory Epithelium	Ectoderm - Dental Epithelium	MK	MK PTN family	0.0886312	0
E10	Ectoderm - Ventral Olfactory Epithelium	Ectoderm - Dental Epithelium	UNC5	Cell-Cell Contact	0.00257698	0
E10	Ectoderm - Ventral Olfactory Epithelium	Ectoderm - Dental Epithelium	WNT	Secreted Signaling	0.00130213	0
E10	Ectoderm - Ventral Olfactory Epithelium	Ectoderm - Dorsomedial Olfactory Epithelium	AGRN	ECM-Receptor	0.00400766	0
E10	Ectoderm - Ventral Olfactory Epithelium	Ectoderm - Dorsomedial Olfactory Epithelium	APP	Cell-Cell Contact	0.00299929	0
E10	Ectoderm - Ventral Olfactory Epithelium	Ectoderm - Dorsomedial Olfactory Epithelium	BMP	Secreted Signaling	0.0364204	0
E10	Ectoderm - Ventral Olfactory Epithelium	Ectoderm - Dorsomedial Olfactory Epithelium	CADM	Cell-Cell Contact	0.125428	0
E10	Ectoderm - Ventral Olfactory Epithelium	Ectoderm - Dorsomedial Olfactory Epithelium	CDH	Cell-Cell Contact	0.0387572	0.01
E10	Ectoderm - Ventral Olfactory Epithelium	Ectoderm - Dorsomedial Olfactory Epithelium	CLDN	Cell-Cell Contact	0.0710491	0
E10	Ectoderm - Ventral Olfactory Epithelium	Ectoderm - Dorsomedial Olfactory Epithelium	COLLAGEN	ECM-Receptor	0.00582997	0
E10	Ectoderm - Ventral Olfactory Epithelium	Ectoderm - Dorsomedial Olfactory Epithelium	FGF	Secreted Signaling	0.00255659	0
E10	Ectoderm - Ventral Olfactory Epithelium	Ectoderm - Dorsomedial Olfactory Epithelium	HSPG	ECM-Receptor	0.00350332	0
E10	Ectoderm - Ventral Olfactory Epithelium	Ectoderm - Dorsomedial Olfactory Epithelium	JAM	Cell-Cell Contact	0.0160234	0
E10	Ectoderm - Ventral Olfactory Epithelium	Ectoderm - Dorsomedial Olfactory Epithelium	KLK	Secreted Signaling	0.0101587	0
E10	Ectoderm - Ventral Olfactory Epithelium	Ectoderm - Dorsomedial Olfactory Epithelium	LAMININ	ECM-Receptor	0.0152913	0
E10	Ectoderm - Ventral Olfactory Epithelium	Ectoderm - Dorsomedial Olfactory Epithelium	MK	MK PTN family	0.554504	0.00666667
E10	Ectoderm - Ventral Olfactory Epithelium	Ectoderm - Dorsomedial Olfactory Epithelium	NECTIN	Cell-Cell Contact	0.0015155	0
E10	Ectoderm - Ventral Olfactory Epithelium	Ectoderm - Dorsomedial Olfactory Epithelium	NOTCH	Cell-Cell Contact	0.0144885	0
E10	Ectoderm - Ventral Olfactory Epithelium	Ectoderm - Dorsomedial Olfactory Epithelium	OCLN	Cell-Cell Contact	0.000619455	0
E10	Ectoderm - Ventral Olfactory Epithelium	Ectoderm - Dorsomedial Olfactory Epithelium	PTN	MK PTN family	0.00760927	0
E10	Ectoderm - Ventral Olfactory Epithelium	Ectoderm - Dorsomedial Olfactory Epithelium	WNT	Secreted Signaling	0.00251539	0
E10	Ectoderm - Ventral Olfactory Epithelium	Ectoderm - Dorsomedial Olfactory Epithelium	ncWNT	Secreted Signaling	0.00190455	0
E10	Ectoderm - Ventral Olfactory Epithelium	Ectoderm - Olfactory Pit Rim - Six1	AGRN	ECM-Receptor	0.0057141	0
E10	Ectoderm - Ventral Olfactory Epithelium	Ectoderm - Olfactory Pit Rim - Six1	BMP	Secreted Signaling	0.0325467	0
E10	Ectoderm - Ventral Olfactory Epithelium	Ectoderm - Olfactory Pit Rim - Six1	CADM	Cell-Cell Contact	0.077219	0.005
E10	Ectoderm - Ventral Olfactory Epithelium	Ectoderm - Olfactory Pit Rim - Six1	CDH	Cell-Cell Contact	0.0315955	0
E10	Ectoderm - Ventral Olfactory Epithelium	Ectoderm - Olfactory Pit Rim - Six1	CLDN	Cell-Cell Contact	0.0773587	0
E10	Ectoderm - Ventral Olfactory Epithelium	Ectoderm - Olfactory Pit Rim - Six1	EPHA	Cell-Cell Contact	0.00527072	0.03
E10	Ectoderm - Ventral Olfactory Epithelium	Ectoderm - Olfactory Pit Rim - Six1	EPHB	Cell-Cell Contact	0.00067829	0
E10	Ectoderm - Ventral Olfactory Epithelium	Ectoderm - Olfactory Pit Rim - Six1	FGF	Secreted Signaling	0.00238474	0
E10	Ectoderm - Ventral Olfactory Epithelium	Ectoderm - Olfactory Pit Rim - Six1	HSPG	ECM-Receptor	0.0049961	0
E10	Ectoderm - Ventral Olfactory Epithelium	Ectoderm - Olfactory Pit Rim - Six1	JAM	Cell-Cell Contact	0.0238162	0
E10	Ectoderm - Ventral Olfactory Epithelium	Ectoderm - Olfactory Pit Rim - Six1	KLK	Secreted Signaling	0.0106519	0
E10	Ectoderm - Ventral Olfactory Epithelium	Ectoderm - Olfactory Pit Rim - Six1	LAMININ	ECM-Receptor	0.0196908	0.00166667
E10	Ectoderm - Ventral Olfactory Epithelium	Ectoderm - Olfactory Pit Rim - Six1	MK	MK PTN family	0.119354	0
E10	Ectoderm - Ventral Olfactory Epithelium	Ectoderm - Olfactory Pit Rim - Six1	NECTIN	Cell-Cell Contact	0.00105992	0
E10	Ectoderm - Ventral Olfactory Epithelium	Ectoderm - Olfactory Pit Rim - Six1	OCLN	Cell-Cell Contact	0.00128326	0
E10	Ectoderm - Ventral Olfactory Epithelium	Ectoderm - Olfactory Pit Rim - Six1	PTN	MK PTN family	0.00978865	0.03
E10	Ectoderm - Ventral Olfactory Epithelium	Ectoderm - Olfactory Pit Rim - Six1	WNT	Secreted Signaling	0.00178812	0
E10	Ectoderm - Ventral Olfactory Epithelium	Ectoderm - Olfactory Pit Rim - Six1	ncWNT	Secreted Signaling	0.00196686	0
E10	Ectoderm - Ventral Olfactory Epithelium	Ectoderm - Olfactory Pit Rim - Wnt6	AGRN	ECM-Receptor	0.0105596	0
E10	Ectoderm - Ventral Olfactory Epithelium	Ectoderm - Olfactory Pit Rim - Wnt6	BMP	Secreted Signaling	0.0160464	0
E10	Ectoderm - Ventral Olfactory Epithelium	Ectoderm - Olfactory Pit Rim - Wnt6	CADM	Cell-Cell Contact	0.0608846	0
E10	Ectoderm - Ventral Olfactory Epithelium	Ectoderm - Olfactory Pit Rim - Wnt6	CDH	Cell-Cell Contact	0.00812896	0
E10	Ectoderm - Ventral Olfactory Epithelium	Ectoderm - Olfactory Pit Rim - Wnt6	CLDN	Cell-Cell Contact	0.0803852	0
E10	Ectoderm - Ventral Olfactory Epithelium	Ectoderm - Olfactory Pit Rim - Wnt6	COLLAGEN	ECM-Receptor	0.0523581	0.005
E10	Ectoderm - Ventral Olfactory Epithelium	Ectoderm - Olfactory Pit Rim - Wnt6	EPHA	Cell-Cell Contact	0.0343351	0.015
E10	Ectoderm - Ventral Olfactory Epithelium	Ectoderm - Olfactory Pit Rim - Wnt6	EPHB	Cell-Cell Contact	0.00257745	0
E10	Ectoderm - Ventral Olfactory Epithelium	Ectoderm - Olfactory Pit Rim - Wnt6	FGF	Secreted Signaling	0.00368627	0
E10	Ectoderm - Ventral Olfactory Epithelium	Ectoderm - Olfactory Pit Rim - Wnt6	FLRT	Cell-Cell Contact	0.0133659	0
E10	Ectoderm - Ventral Olfactory Epithelium	Ectoderm - Olfactory Pit Rim - Wnt6	FN1	ECM-Receptor	0.00897102	0
E10	Ectoderm - Ventral Olfactory Epithelium	Ectoderm - Olfactory Pit Rim - Wnt6	HSPG	ECM-Receptor	0.00923836	0
E10	Ectoderm - Ventral Olfactory Epithelium	Ectoderm - Olfactory Pit Rim - Wnt6	JAM	Cell-Cell Contact	0.0280575	0
E10	Ectoderm - Ventral Olfactory Epithelium	Ectoderm - Olfactory Pit Rim - Wnt6	KLK	Secreted Signaling	0.00965167	0
E10	Ectoderm - Ventral Olfactory Epithelium	Ectoderm - Olfactory Pit Rim - Wnt6	LAMININ	ECM-Receptor	0.0347598	0
E10	Ectoderm - Ventral Olfactory Epithelium	Ectoderm - Olfactory Pit Rim - Wnt6	MK	MK PTN family	0.256394	0
E10	Ectoderm - Ventral Olfactory Epithelium	Ectoderm - Olfactory Pit Rim - Wnt6	NECTIN	Cell-Cell Contact	0.00650243	0.03
E10	Ectoderm - Ventral Olfactory Epithelium	Ectoderm - Olfactory Pit Rim - Wnt6	PTN	MK PTN family	0.0488743	0.01
E10	Ectoderm - Ventral Olfactory Epithelium	Ectoderm - Olfactory Pit Rim - Wnt6	SEMA6	Cell-Cell Contact	0.00114623	0
E10	Ectoderm - Ventral Olfactory Epithelium	Ectoderm - Olfactory Pit Rim - Wnt6	WNT	Secreted Signaling	0.00195981	0
E10	Ectoderm - Ventral Olfactory Epithelium	Ectoderm - Olfactory Pit Rim - Wnt6	ncWNT	Secreted Signaling	0.0069105	0.01
E10	Ectoderm - Ventral Olfactory Epithelium	Ectoderm - Palate Epithelium	ADGRL	Cell-Cell Contact	0.00513508	0.03
E10	Ectoderm - Ventral Olfactory Epithelium	Ectoderm - Palate Epithelium	AGRN	ECM-Receptor	0.00736997	0
E10	Ectoderm - Ventral Olfactory Epithelium	Ectoderm - Palate Epithelium	BMP	Secreted Signaling	0.0702922	0
E10	Ectoderm - Ventral Olfactory Epithelium	Ectoderm - Palate Epithelium	CADM	Cell-Cell Contact	0.0801664	0
E10	Ectoderm - Ventral Olfactory Epithelium	Ectoderm - Palate Epithelium	CDH	Cell-Cell Contact	0.014928	0.00333333
E10	Ectoderm - Ventral Olfactory Epithelium	Ectoderm - Palate Epithelium	CLDN	Cell-Cell Contact	0.0616346	0
E10	Ectoderm - Ventral Olfactory Epithelium	Ectoderm - Palate Epithelium	COLLAGEN	ECM-Receptor	0.0312886	0
E10	Ectoderm - Ventral Olfactory Epithelium	Ectoderm - Palate Epithelium	FGF	Secreted Signaling	0.00783768	0
E10	Ectoderm - Ventral Olfactory Epithelium	Ectoderm - Palate Epithelium	FN1	ECM-Receptor	0.00330771	0
E10	Ectoderm - Ventral Olfactory Epithelium	Ectoderm - Palate Epithelium	HSPG	ECM-Receptor	0.00644525	0
E10	Ectoderm - Ventral Olfactory Epithelium	Ectoderm - Palate Epithelium	JAM	Cell-Cell Contact	0.034111	0
E10	Ectoderm - Ventral Olfactory Epithelium	Ectoderm - Palate Epithelium	KLK	Secreted Signaling	0.00776614	0
E10	Ectoderm - Ventral Olfactory Epithelium	Ectoderm - Palate Epithelium	LAMININ	ECM-Receptor	0.0346806	0
E10	Ectoderm - Ventral Olfactory Epithelium	Ectoderm - Palate Epithelium	MIF	Secreted Signaling	0.0207693	0.04
E10	Ectoderm - Ventral Olfactory Epithelium	Ectoderm - Palate Epithelium	MK	MK PTN family	0.186296	0
E10	Ectoderm - Ventral Olfactory Epithelium	Ectoderm - Palate Epithelium	NECTIN	Cell-Cell Contact	0.00151995	0
E10	Ectoderm - Ventral Olfactory Epithelium	Ectoderm - Palate Epithelium	OCLN	Cell-Cell Contact	0.00118144	0
E10	Ectoderm - Ventral Olfactory Epithelium	Ectoderm - Palate Epithelium	PTN	MK PTN family	0.0154545	0
E10	Ectoderm - Ventral Olfactory Epithelium	Ectoderm - Palate Epithelium	SLIT	Secreted Signaling	0.000770914	0
E10	Ectoderm - Ventral Olfactory Epithelium	Ectoderm - Palate Epithelium	UNC5	Cell-Cell Contact	0.00975033	0
E10	Ectoderm - Ventral Olfactory Epithelium	Ectoderm - Palate Epithelium	WNT	Secreted Signaling	0.00473535	0
E10	Ectoderm - Ventral Olfactory Epithelium	Ectoderm - Palate Epithelium	ncWNT	Secreted Signaling	0.00116869	0
E10	Ectoderm - Ventral Olfactory Epithelium	Ectoderm - Surface Ectoderm	ADGRL	Cell-Cell Contact	0.0131384	0.02
E10	Ectoderm - Ventral Olfactory Epithelium	Ectoderm - Surface Ectoderm	AGRN	ECM-Receptor	0.0142226	0
E10	Ectoderm - Ventral Olfactory Epithelium	Ectoderm - Surface Ectoderm	BMP	Secreted Signaling	0.0720196	0
E10	Ectoderm - Ventral Olfactory Epithelium	Ectoderm - Surface Ectoderm	CADM	Cell-Cell Contact	0.0605156	0
E10	Ectoderm - Ventral Olfactory Epithelium	Ectoderm - Surface Ectoderm	CDH	Cell-Cell Contact	0.0102275	0
E10	Ectoderm - Ventral Olfactory Epithelium	Ectoderm - Surface Ectoderm	CLDN	Cell-Cell Contact	0.0295788	0
E10	Ectoderm - Ventral Olfactory Epithelium	Ectoderm - Surface Ectoderm	COLLAGEN	ECM-Receptor	0.0618948	0
E10	Ectoderm - Ventral Olfactory Epithelium	Ectoderm - Surface Ectoderm	EPHA	Cell-Cell Contact	0.00334825	0
E10	Ectoderm - Ventral Olfactory Epithelium	Ectoderm - Surface Ectoderm	FGF	Secreted Signaling	0.0120166	0
E10	Ectoderm - Ventral Olfactory Epithelium	Ectoderm - Surface Ectoderm	FN1	ECM-Receptor	0.010822	0
E10	Ectoderm - Ventral Olfactory Epithelium	Ectoderm - Surface Ectoderm	GDF	Secreted Signaling	0.000902983	0
E10	Ectoderm - Ventral Olfactory Epithelium	Ectoderm - Surface Ectoderm	HSPG	ECM-Receptor	0.0124488	0
E10	Ectoderm - Ventral Olfactory Epithelium	Ectoderm - Surface Ectoderm	JAM	Cell-Cell Contact	0.0266902	0
E10	Ectoderm - Ventral Olfactory Epithelium	Ectoderm - Surface Ectoderm	KLK	Secreted Signaling	0.00813929	0
E10	Ectoderm - Ventral Olfactory Epithelium	Ectoderm - Surface Ectoderm	LAMININ	ECM-Receptor	0.0576997	0
E10	Ectoderm - Ventral Olfactory Epithelium	Ectoderm - Surface Ectoderm	MIF	Secreted Signaling	0.0458842	0
E10	Ectoderm - Ventral Olfactory Epithelium	Ectoderm - Surface Ectoderm	MK	MK PTN family	0.47794	0
E10	Ectoderm - Ventral Olfactory Epithelium	Ectoderm - Surface Ectoderm	NECTIN	Cell-Cell Contact	0.00109401	0
E10	Ectoderm - Ventral Olfactory Epithelium	Ectoderm - Surface Ectoderm	NOTCH	Cell-Cell Contact	0.0213999	0
E10	Ectoderm - Ventral Olfactory Epithelium	Ectoderm - Surface Ectoderm	PTN	MK PTN family	0.0282742	0
E10	Ectoderm - Ventral Olfactory Epithelium	Ectoderm - Surface Ectoderm	SEMA6	Cell-Cell Contact	0.0110912	0
E10	Ectoderm - Ventral Olfactory Epithelium	Ectoderm - Surface Ectoderm	SLIT	Secreted Signaling	0.000650985	0
E10	Ectoderm - Ventral Olfactory Epithelium	Ectoderm - Surface Ectoderm	WNT	Secreted Signaling	0.00287102	0
E10	Ectoderm - Ventral Olfactory Epithelium	Ectoderm - Surface Ectoderm	ncWNT	Secreted Signaling	0.0102076	0.01
E10	Ectoderm - Ventral Olfactory Epithelium	Ectoderm - Ventral Olfactory Epithelium	ADGRL	Cell-Cell Contact	0.00269462	0.04
E10	Ectoderm - Ventral Olfactory Epithelium	Ectoderm - Ventral Olfactory Epithelium	AGRN	ECM-Receptor	0.00480188	0
E10	Ectoderm - Ventral Olfactory Epithelium	Ectoderm - Ventral Olfactory Epithelium	BMP	Secreted Signaling	0.0563209	0
E10	Ectoderm - Ventral Olfactory Epithelium	Ectoderm - Ventral Olfactory Epithelium	CADM	Cell-Cell Contact	0.098808	0.02
E10	Ectoderm - Ventral Olfactory Epithelium	Ectoderm - Ventral Olfactory Epithelium	CDH	Cell-Cell Contact	0.0354536	0
E10	Ectoderm - Ventral Olfactory Epithelium	Ectoderm - Ventral Olfactory Epithelium	CLDN	Cell-Cell Contact	0.0629817	0
E10	Ectoderm - Ventral Olfactory Epithelium	Ectoderm - Ventral Olfactory Epithelium	EPHB	Cell-Cell Contact	0.00079619	0
[truncated: 76,319 more rows]

## Sheet: Interactions
stage	source	target	ligand	receptor	pathway_name	annotation	prob	pval
E8	Ectoderm - Surface Ectoderm	Ectoderm - Ectodermal Placode	Bmp2	BMPR1A_ACVR2B	BMP	Secreted Signaling	0.00748387	0
E8	Ectoderm - Surface Ectoderm	Ectoderm - Surface Ectoderm	Bmp2	BMPR1A_ACVR2B	BMP	Secreted Signaling	0.00662756	0
E8	Ectoderm - Surface Ectoderm	Mesenchyme - Neural Crest	Bmp2	BMPR1A_ACVR2B	BMP	Secreted Signaling	0.00405781	0
E8	Ectoderm - Surface Ectoderm	Ectoderm - Ectodermal Placode	Bmp5	BMPR1A_ACVR2B	BMP	Secreted Signaling	0.00175685	0
E8	Ectoderm - Surface Ectoderm	Ectoderm - Surface Ectoderm	Bmp5	BMPR1A_ACVR2B	BMP	Secreted Signaling	0.0015548	0
E8	Ectoderm - Surface Ectoderm	Mesenchyme - Neural Crest	Bmp5	BMPR1A_ACVR2B	BMP	Secreted Signaling	0.000950066	0
E8	Ectoderm - Ectodermal Placode	Ectoderm - Ectodermal Placode	Bmp7	BMPR1A_ACVR2B	BMP	Secreted Signaling	0.00217726	0
E8	Ectoderm - Surface Ectoderm	Ectoderm - Ectodermal Placode	Bmp7	BMPR1A_ACVR2B	BMP	Secreted Signaling	0.00624001	0
E8	Ectoderm - Ectodermal Placode	Ectoderm - Surface Ectoderm	Bmp7	BMPR1A_ACVR2B	BMP	Secreted Signaling	0.00192695	0
E8	Ectoderm - Surface Ectoderm	Ectoderm - Surface Ectoderm	Bmp7	BMPR1A_ACVR2B	BMP	Secreted Signaling	0.00552524	0
E8	Ectoderm - Ectodermal Placode	Mesenchyme - Neural Crest	Bmp7	BMPR1A_ACVR2B	BMP	Secreted Signaling	0.00117764	0
E8	Ectoderm - Surface Ectoderm	Mesenchyme - Neural Crest	Bmp7	BMPR1A_ACVR2B	BMP	Secreted Signaling	0.00338144	0
E8	Ectoderm - Surface Ectoderm	Ectoderm - Ectodermal Placode	Wnt4	FZD3_LRP6	WNT	Secreted Signaling	0.000658254	0
E8	Ectoderm - Surface Ectoderm	Ectoderm - Surface Ectoderm	Wnt4	FZD3_LRP6	WNT	Secreted Signaling	0.000643659	0
E8	Ectoderm - Surface Ectoderm	Mesenchyme - Neural Crest	Wnt4	FZD3_LRP6	WNT	Secreted Signaling	0.000379057	0
E8	Ectoderm - Surface Ectoderm	Ectoderm - Ectodermal Placode	Wnt6	FZD3_LRP6	WNT	Secreted Signaling	0.0105109	0
E8	Ectoderm - Surface Ectoderm	Ectoderm - Surface Ectoderm	Wnt6	FZD3_LRP6	WNT	Secreted Signaling	0.0102992	0
E8	Ectoderm - Surface Ectoderm	Mesenchyme - Neural Crest	Wnt6	FZD3_LRP6	WNT	Secreted Signaling	0.00607831	0
E8	Ectoderm - Ectodermal Placode	Ectoderm - Ectodermal Placode	Wnt5a	Fzd3	ncWNT	Secreted Signaling	0.00139588	0
E8	Mesenchyme - FNP Early Mesenchyme	Ectoderm - Ectodermal Placode	Wnt5a	Fzd3	ncWNT	Secreted Signaling	0.00148798	0
E8	Ectoderm - Ectodermal Placode	Ectoderm - Surface Ectoderm	Wnt5a	Fzd3	ncWNT	Secreted Signaling	0.00133457	0
E8	Mesenchyme - FNP Early Mesenchyme	Ectoderm - Surface Ectoderm	Wnt5a	Fzd3	ncWNT	Secreted Signaling	0.00142263	0
E8	Ectoderm - Ectodermal Placode	Mesenchyme - FNP Early Mesenchyme	Wnt5a	Fzd3	ncWNT	Secreted Signaling	0.00117223	0
E8	Mesenchyme - FNP Early Mesenchyme	Mesenchyme - FNP Early Mesenchyme	Wnt5a	Fzd3	ncWNT	Secreted Signaling	0.0012496	0
E8	Ectoderm - Ectodermal Placode	Mesenchyme - Neural Crest	Wnt5a	Fzd3	ncWNT	Secreted Signaling	0.000980915	0
E8	Mesenchyme - FNP Early Mesenchyme	Mesenchyme - Neural Crest	Wnt5a	Fzd3	ncWNT	Secreted Signaling	0.00104566	0
E8	Ectoderm - Ectodermal Placode	Ectoderm - Ectodermal Placode	Wnt5b	Fzd3	ncWNT	Secreted Signaling	0.00141773	0
E8	Ectoderm - Ectodermal Placode	Ectoderm - Surface Ectoderm	Wnt5b	Fzd3	ncWNT	Secreted Signaling	0.00135545	0
E8	Ectoderm - Ectodermal Placode	Mesenchyme - FNP Early Mesenchyme	Wnt5b	Fzd3	ncWNT	Secreted Signaling	0.00119059	0
E8	Ectoderm - Ectodermal Placode	Mesenchyme - Neural Crest	Wnt5b	Fzd3	ncWNT	Secreted Signaling	0.000996274	0
E8	Ectoderm - Ectodermal Placode	Ectoderm - Ectodermal Placode	Fgf8	Fgfr1	FGF	Secreted Signaling	0.00232289	0
E8	Ectoderm - Ectodermal Placode	Ectoderm - Surface Ectoderm	Fgf8	Fgfr1	FGF	Secreted Signaling	0.0055462	0
E8	Ectoderm - Ectodermal Placode	Mesenchyme - FNP Early Mesenchyme	Fgf8	Fgfr1	FGF	Secreted Signaling	0.00223836	0
E8	Ectoderm - Ectodermal Placode	Mesenchyme - MXP Early Mesenchyme	Fgf8	Fgfr1	FGF	Secreted Signaling	0.00199273	0
E8	Ectoderm - Ectodermal Placode	Mesenchyme - Neural Crest	Fgf8	Fgfr1	FGF	Secreted Signaling	0.00212219	0
E8	Ectoderm - Ectodermal Placode	Ectoderm - Surface Ectoderm	Fgf8	Fgfr2	FGF	Secreted Signaling	0.00178454	0
E8	Ectoderm - Ectodermal Placode	Mesenchyme - FNP Early Mesenchyme	Pdgfa	Pdgfra	PDGF	Secreted Signaling	0.0119976	0
E8	Ectoderm - Surface Ectoderm	Mesenchyme - FNP Early Mesenchyme	Pdgfa	Pdgfra	PDGF	Secreted Signaling	0.0110457	0
E8	Ectoderm - Ectodermal Placode	Mesenchyme - FNP Early Mesenchyme	Pdgfa	Pdgfrb	PDGF	Secreted Signaling	0.00926746	0
E8	Ectoderm - Surface Ectoderm	Mesenchyme - FNP Early Mesenchyme	Pdgfa	Pdgfrb	PDGF	Secreted Signaling	0.00853309	0
E8	Ectoderm - Surface Ectoderm	Mesenchyme - FNP Early Mesenchyme	Pdgfc	Pdgfra	PDGF	Secreted Signaling	0.000767469	0
E8	Ectoderm - Ectodermal Placode	Mesenchyme - FNP Early Mesenchyme	Mdk	Sdc1	MK	MK PTN family	0.192221	0
E8	Ectoderm - Surface Ectoderm	Mesenchyme - FNP Early Mesenchyme	Mdk	Sdc1	MK	MK PTN family	0.195216	0
E8	Mesenchyme - FNP Early Mesenchyme	Mesenchyme - FNP Early Mesenchyme	Mdk	Sdc1	MK	MK PTN family	0.180575	0
E8	Mesenchyme - MXP Early Mesenchyme	Mesenchyme - FNP Early Mesenchyme	Mdk	Sdc1	MK	MK PTN family	0.180817	0
E8	Mesenchyme - Neural Crest	Mesenchyme - FNP Early Mesenchyme	Mdk	Sdc1	MK	MK PTN family	0.179502	0
E8	Ectoderm - Ectodermal Placode	Mesenchyme - MXP Early Mesenchyme	Mdk	Sdc1	MK	MK PTN family	0.141949	0
E8	Ectoderm - Surface Ectoderm	Mesenchyme - MXP Early Mesenchyme	Mdk	Sdc1	MK	MK PTN family	0.144301	0
E8	Mesenchyme - FNP Early Mesenchyme	Mesenchyme - MXP Early Mesenchyme	Mdk	Sdc1	MK	MK PTN family	0.132848	0.01
E8	Mesenchyme - MXP Early Mesenchyme	Mesenchyme - MXP Early Mesenchyme	Mdk	Sdc1	MK	MK PTN family	0.133037	0.02
E8	Mesenchyme - Neural Crest	Mesenchyme - MXP Early Mesenchyme	Mdk	Sdc1	MK	MK PTN family	0.132013	0.02
E8	Ectoderm - Ectodermal Placode	Ectoderm - Ectodermal Placode	Mdk	Sdc2	MK	MK PTN family	0.0284926	0.01
E8	Ectoderm - Surface Ectoderm	Ectoderm - Ectodermal Placode	Mdk	Sdc2	MK	MK PTN family	0.0290282	0.01
E8	Mesenchyme - FNP Early Mesenchyme	Ectoderm - Ectodermal Placode	Mdk	Sdc2	MK	MK PTN family	0.0264417	0.01
E8	Mesenchyme - MXP Early Mesenchyme	Ectoderm - Ectodermal Placode	Mdk	Sdc2	MK	MK PTN family	0.0264837	0.01
E8	Mesenchyme - Neural Crest	Ectoderm - Ectodermal Placode	Mdk	Sdc2	MK	MK PTN family	0.0262551	0.01
E8	Ectoderm - Ectodermal Placode	Ectoderm - Surface Ectoderm	Mdk	Sdc2	MK	MK PTN family	0.0347195	0
E8	Ectoderm - Surface Ectoderm	Ectoderm - Surface Ectoderm	Mdk	Sdc2	MK	MK PTN family	0.0353678	0
E8	Mesenchyme - FNP Early Mesenchyme	Ectoderm - Surface Ectoderm	Mdk	Sdc2	MK	MK PTN family	0.0322352	0
E8	Mesenchyme - MXP Early Mesenchyme	Ectoderm - Surface Ectoderm	Mdk	Sdc2	MK	MK PTN family	0.0322862	0
E8	Mesenchyme - Neural Crest	Ectoderm - Surface Ectoderm	Mdk	Sdc2	MK	MK PTN family	0.0320091	0
E8	Ectoderm - Ectodermal Placode	Ectoderm - Ectodermal Placode	Mdk	Sdc4	MK	MK PTN family	0.0397458	0
E8	Ectoderm - Surface Ectoderm	Ectoderm - Ectodermal Placode	Mdk	Sdc4	MK	MK PTN family	0.040484	0
E8	Mesenchyme - FNP Early Mesenchyme	Ectoderm - Ectodermal Placode	Mdk	Sdc4	MK	MK PTN family	0.0369156	0
E8	Mesenchyme - MXP Early Mesenchyme	Ectoderm - Ectodermal Placode	Mdk	Sdc4	MK	MK PTN family	0.0369737	0
E8	Mesenchyme - Neural Crest	Ectoderm - Ectodermal Placode	Mdk	Sdc4	MK	MK PTN family	0.0366578	0
E8	Ectoderm - Ectodermal Placode	Ectoderm - Surface Ectoderm	Mdk	Sdc4	MK	MK PTN family	0.0976773	0
E8	Ectoderm - Surface Ectoderm	Ectoderm - Surface Ectoderm	Mdk	Sdc4	MK	MK PTN family	0.0993803	0
E8	Mesenchyme - FNP Early Mesenchyme	Ectoderm - Surface Ectoderm	Mdk	Sdc4	MK	MK PTN family	0.0911135	0
E8	Mesenchyme - MXP Early Mesenchyme	Ectoderm - Surface Ectoderm	Mdk	Sdc4	MK	MK PTN family	0.0912487	0
E8	Mesenchyme - Neural Crest	Ectoderm - Surface Ectoderm	Mdk	Sdc4	MK	MK PTN family	0.0905129	0
E8	Ectoderm - Ectodermal Placode	Mesenchyme - Neural Crest	Mdk	ITGA6_ITGB1	MK	MK PTN family	0.0525097	0
E8	Ectoderm - Surface Ectoderm	Mesenchyme - Neural Crest	Mdk	ITGA6_ITGB1	MK	MK PTN family	0.0534719	0
E8	Mesenchyme - FNP Early Mesenchyme	Mesenchyme - Neural Crest	Mdk	ITGA6_ITGB1	MK	MK PTN family	0.0488168	0.01
E8	Mesenchyme - MXP Early Mesenchyme	Mesenchyme - Neural Crest	Mdk	ITGA6_ITGB1	MK	MK PTN family	0.0488927	0.01
E8	Mesenchyme - Neural Crest	Mesenchyme - Neural Crest	Mdk	ITGA6_ITGB1	MK	MK PTN family	0.0484802	0.01
E8	Ectoderm - Ectodermal Placode	Mesenchyme - FNP Early Mesenchyme	Mdk	Lrp1	MK	MK PTN family	0.0428294	0
E8	Ectoderm - Surface Ectoderm	Mesenchyme - FNP Early Mesenchyme	Mdk	Lrp1	MK	MK PTN family	0.0436223	0
E8	Mesenchyme - FNP Early Mesenchyme	Mesenchyme - FNP Early Mesenchyme	Mdk	Lrp1	MK	MK PTN family	0.0397887	0
E8	Mesenchyme - MXP Early Mesenchyme	Mesenchyme - FNP Early Mesenchyme	Mdk	Lrp1	MK	MK PTN family	0.0398512	0
E8	Mesenchyme - Neural Crest	Mesenchyme - FNP Early Mesenchyme	Mdk	Lrp1	MK	MK PTN family	0.0395118	0
E8	Ectoderm - Surface Ectoderm	Ectoderm - Ectodermal Placode	Mdk	Ncl	MK	MK PTN family	0.492422	0.01
E8	Ectoderm - Ectodermal Placode	Mesenchyme - FNP Early Mesenchyme	Mdk	Ncl	MK	MK PTN family	0.487674	0.01
E8	Ectoderm - Surface Ectoderm	Mesenchyme - FNP Early Mesenchyme	Mdk	Ncl	MK	MK PTN family	0.492465	0
E8	Ectoderm - Surface Ectoderm	Mesenchyme - MXP Early Mesenchyme	Mdk	Ncl	MK	MK PTN family	0.486356	0
E8	Ectoderm - Ectodermal Placode	Mesenchyme - Neural Crest	Mdk	Ncl	MK	MK PTN family	0.510219	0
E8	Ectoderm - Surface Ectoderm	Mesenchyme - Neural Crest	Mdk	Ncl	MK	MK PTN family	0.515009	0
E8	Mesenchyme - FNP Early Mesenchyme	Mesenchyme - Neural Crest	Mdk	Ncl	MK	MK PTN family	0.491018	0
E8	Mesenchyme - MXP Early Mesenchyme	Mesenchyme - Neural Crest	Mdk	Ncl	MK	MK PTN family	0.491426	0
E8	Mesenchyme - Neural Crest	Mesenchyme - Neural Crest	Mdk	Ncl	MK	MK PTN family	0.489201	0
E8	Ectoderm - Surface Ectoderm	Mesenchyme - FNP Early Mesenchyme	Ptn	Sdc1	PTN	MK PTN family	0.100207	0
E8	Mesenchyme - MXP Early Mesenchyme	Mesenchyme - FNP Early Mesenchyme	Ptn	Sdc1	PTN	MK PTN family	0.0940785	0
E8	Mesenchyme - Neural Crest	Mesenchyme - FNP Early Mesenchyme	Ptn	Sdc1	PTN	MK PTN family	0.128598	0
E8	Mesenchyme - Neural Crest	Mesenchyme - MXP Early Mesenchyme	Ptn	Sdc1	PTN	MK PTN family	0.0930488	0
E8	Mesenchyme - Neural Crest	Mesenchyme - Neural Crest	Ptn	Sdc1	PTN	MK PTN family	0.0717679	0
E8	Ectoderm - Ectodermal Placode	Ectoderm - Ectodermal Placode	Ptn	Sdc2	PTN	MK PTN family	0.00771776	0.01
E8	Ectoderm - Surface Ectoderm	Ectoderm - Ectodermal Placode	Ptn	Sdc2	PTN	MK PTN family	0.0135398	0.01
E8	Mesenchyme - MXP Early Mesenchyme	Ectoderm - Ectodermal Placode	Ptn	Sdc2	PTN	MK PTN family	0.0126373	0.01
E8	Mesenchyme - Neural Crest	Ectoderm - Ectodermal Placode	Ptn	Sdc2	PTN	MK PTN family	0.0178634	0
E8	Ectoderm - Ectodermal Placode	Ectoderm - Surface Ectoderm	Ptn	Sdc2	PTN	MK PTN family	0.0094486	0.02
E8	Ectoderm - Surface Ectoderm	Ectoderm - Surface Ectoderm	Ptn	Sdc2	PTN	MK PTN family	0.0165545	0
E8	Mesenchyme - FNP Early Mesenchyme	Ectoderm - Surface Ectoderm	Ptn	Sdc2	PTN	MK PTN family	0.00590508	0.02
E8	Mesenchyme - MXP Early Mesenchyme	Ectoderm - Surface Ectoderm	Ptn	Sdc2	PTN	MK PTN family	0.0154542	0
E8	Mesenchyme - Neural Crest	Ectoderm - Surface Ectoderm	Ptn	Sdc2	PTN	MK PTN family	0.0218195	0
E8	Ectoderm - Surface Ectoderm	Mesenchyme - Neural Crest	Ptn	Sdc3	PTN	MK PTN family	0.0133793	0
E8	Mesenchyme - MXP Early Mesenchyme	Mesenchyme - Neural Crest	Ptn	Sdc3	PTN	MK PTN family	0.0124874	0
E8	Mesenchyme - Neural Crest	Mesenchyme - Neural Crest	Ptn	Sdc3	PTN	MK PTN family	0.0176527	0
E8	Ectoderm - Ectodermal Placode	Ectoderm - Ectodermal Placode	Ptn	Sdc4	PTN	MK PTN family	0.0108576	0.04
E8	Ectoderm - Surface Ectoderm	Ectoderm - Ectodermal Placode	Ptn	Sdc4	PTN	MK PTN family	0.0190028	0
E8	Mesenchyme - MXP Early Mesenchyme	Ectoderm - Ectodermal Placode	Ptn	Sdc4	PTN	MK PTN family	0.0177427	0
E8	Mesenchyme - Neural Crest	Ectoderm - Ectodermal Placode	Ptn	Sdc4	PTN	MK PTN family	0.0250267	0
E8	Ectoderm - Ectodermal Placode	Ectoderm - Surface Ectoderm	Ptn	Sdc4	PTN	MK PTN family	0.0279068	0
E8	Ectoderm - Surface Ectoderm	Ectoderm - Surface Ectoderm	Ptn	Sdc4	PTN	MK PTN family	0.0482186	0
E8	Mesenchyme - FNP Early Mesenchyme	Ectoderm - Surface Ectoderm	Ptn	Sdc4	PTN	MK PTN family	0.0175636	0
E8	Mesenchyme - MXP Early Mesenchyme	Ectoderm - Surface Ectoderm	Ptn	Sdc4	PTN	MK PTN family	0.0451103	0
E8	Mesenchyme - Neural Crest	Ectoderm - Surface Ectoderm	Ptn	Sdc4	PTN	MK PTN family	0.06291	0
E8	Mesenchyme - Neural Crest	Ectoderm - Ectodermal Placode	Ptn	Ncl	PTN	MK PTN family	0.371156	0
E8	Mesenchyme - Neural Crest	Ectoderm - Surface Ectoderm	Ptn	Ncl	PTN	MK PTN family	0.348924	0
E8	Mesenchyme - Neural Crest	Mesenchyme - FNP Early Mesenchyme	Ptn	Ncl	PTN	MK PTN family	0.371197	0
E8	Mesenchyme - Neural Crest	Mesenchyme - MXP Early Mesenchyme	Ptn	Ncl	PTN	MK PTN family	0.365508	0
E8	Mesenchyme - Neural Crest	Mesenchyme - Neural Crest	Ptn	Ncl	PTN	MK PTN family	0.392483	0
E8	Ectoderm - Ectodermal Placode	Ectoderm - Ectodermal Placode	Klk8	F2r	KLK	Secreted Signaling	0.00789177	0
E8	Mesenchyme - Neural Crest	Ectoderm - Ectodermal Placode	Klk8	F2r	KLK	Secreted Signaling	0.00611094	0.02
E8	Ectoderm - Ectodermal Placode	Ectoderm - Surface Ectoderm	Klk8	F2r	KLK	Secreted Signaling	0.00600229	0.04
E8	Ectoderm - Ectodermal Placode	Mesenchyme - FNP Early Mesenchyme	Klk8	F2r	KLK	Secreted Signaling	0.00721758	0
E8	Mesenchyme - Neural Crest	Mesenchyme - FNP Early Mesenchyme	Klk8	F2r	KLK	Secreted Signaling	0.00558804	0
E8	Ectoderm - Ectodermal Placode	Mesenchyme - MXP Early Mesenchyme	Klk8	F2r	KLK	Secreted Signaling	0.00706789	0
E8	Mesenchyme - Neural Crest	Mesenchyme - MXP Early Mesenchyme	Klk8	F2r	KLK	Secreted Signaling	0.00547195	0
E8	Ectoderm - Ectodermal Placode	Ectoderm - Ectodermal Placode	Lama5	ITGA6_ITGB1	LAMININ	ECM-Receptor	0.000713123	0
E8	Ectoderm - Surface Ectoderm	Ectoderm - Ectodermal Placode	Lama5	ITGA6_ITGB1	LAMININ	ECM-Receptor	0.00184009	0
E8	Ectoderm - Ectodermal Placode	Mesenchyme - Neural Crest	Lama5	ITGA6_ITGB1	LAMININ	ECM-Receptor	0.000889387	0
E8	Ectoderm - Surface Ectoderm	Mesenchyme - Neural Crest	Lama5	ITGA6_ITGB1	LAMININ	ECM-Receptor	0.00229427	0
E8	Ectoderm - Ectodermal Placode	Mesenchyme - Neural Crest	Lamb1	ITGA6_ITGB1	LAMININ	ECM-Receptor	0.00184791	0
E8	Ectoderm - Surface Ectoderm	Mesenchyme - Neural Crest	Lamb1	ITGA6_ITGB1	LAMININ	ECM-Receptor	0.00255324	0
E8	Mesenchyme - FNP Early Mesenchyme	Mesenchyme - Neural Crest	Lamb1	ITGA6_ITGB1	LAMININ	ECM-Receptor	0.0018675	0.01
E8	Mesenchyme - Neural Crest	Mesenchyme - Neural Crest	Lamb1	ITGA6_ITGB1	LAMININ	ECM-Receptor	0.00180851	0
E8	Ectoderm - Ectodermal Placode	Mesenchyme - Neural Crest	Lamc1	ITGA6_ITGB1	LAMININ	ECM-Receptor	0.00191272	0.02
E8	Ectoderm - Surface Ectoderm	Mesenchyme - Neural Crest	Lamc1	ITGA6_ITGB1	LAMININ	ECM-Receptor	0.00204988	0
E8	Mesenchyme - MXP Early Mesenchyme	Mesenchyme - Neural Crest	Lamc1	ITGA6_ITGB1	LAMININ	ECM-Receptor	0.000825724	0
E8	Mesenchyme - FNP Early Mesenchyme	Ectoderm - Ectodermal Placode	Col1a2	Sdc1	COLLAGEN	ECM-Receptor	0.016525	0
E8	Mesenchyme - FNP Early Mesenchyme	Ectoderm - Surface Ectoderm	Col1a2	Sdc1	COLLAGEN	ECM-Receptor	0.0146032	0
E8	Mesenchyme - FNP Early Mesenchyme	Mesenchyme - FNP Early Mesenchyme	Col1a2	Sdc1	COLLAGEN	ECM-Receptor	0.0314428	0
E8	Mesenchyme - MXP Early Mesenchyme	Mesenchyme - FNP Early Mesenchyme	Col1a2	Sdc1	COLLAGEN	ECM-Receptor	0.0119181	0
E8	Mesenchyme - Neural Crest	Mesenchyme - FNP Early Mesenchyme	Col1a2	Sdc1	COLLAGEN	ECM-Receptor	0.0121552	0
E8	Mesenchyme - FNP Early Mesenchyme	Mesenchyme - MXP Early Mesenchyme	Col1a2	Sdc1	COLLAGEN	ECM-Receptor	0.0220706	0
E8	Mesenchyme - MXP Early Mesenchyme	Mesenchyme - MXP Early Mesenchyme	Col1a2	Sdc1	COLLAGEN	ECM-Receptor	0.00831571	0.01
E8	Mesenchyme - Neural Crest	Mesenchyme - MXP Early Mesenchyme	Col1a2	Sdc1	COLLAGEN	ECM-Receptor	0.00848175	0
E8	Mesenchyme - FNP Early Mesenchyme	Mesenchyme - Neural Crest	Col1a2	Sdc1	COLLAGEN	ECM-Receptor	0.0167236	0
E8	Ectoderm - Ectodermal Placode	Mesenchyme - FNP Early Mesenchyme	Col2a1	Sdc1	COLLAGEN	ECM-Receptor	0.00872662	0
E8	Ectoderm - Surface Ectoderm	Mesenchyme - FNP Early Mesenchyme	Col2a1	Sdc1	COLLAGEN	ECM-Receptor	0.00882401	0
E8	Mesenchyme - FNP Early Mesenchyme	Mesenchyme - FNP Early Mesenchyme	Col2a1	Sdc1	COLLAGEN	ECM-Receptor	0.00785535	0
E8	Mesenchyme - MXP Early Mesenchyme	Mesenchyme - FNP Early Mesenchyme	Col2a1	Sdc1	COLLAGEN	ECM-Receptor	0.0109504	0
E8	Mesenchyme - MXP Early Mesenchyme	Mesenchyme - MXP Early Mesenchyme	Col2a1	Sdc1	COLLAGEN	ECM-Receptor	0.00763824	0
E8	Mesenchyme - MXP Early Mesenchyme	Mesenchyme - Neural Crest	Col2a1	Sdc1	COLLAGEN	ECM-Receptor	0.0057671	0
E8	Ectoderm - Ectodermal Placode	Ectoderm - Ectodermal Placode	Col4a1	Sdc1	COLLAGEN	ECM-Receptor	0.00418066	0.02
E8	Ectoderm - Ectodermal Placode	Ectoderm - Surface Ectoderm	Col4a1	Sdc1	COLLAGEN	ECM-Receptor	0.00368909	0.02
E8	Ectoderm - Ectodermal Placode	Mesenchyme - FNP Early Mesenchyme	Col4a1	Sdc1	COLLAGEN	ECM-Receptor	0.00804589	0
E8	Ectoderm - Ectodermal Placode	Mesenchyme - MXP Early Mesenchyme	Col4a1	Sdc1	COLLAGEN	ECM-Receptor	0.00560728	0
E8	Ectoderm - Ectodermal Placode	Mesenchyme - Neural Crest	Col4a1	Sdc1	COLLAGEN	ECM-Receptor	0.00423155	0.02
E8	Ectoderm - Surface Ectoderm	Ectoderm - Ectodermal Placode	Col4a2	Sdc1	COLLAGEN	ECM-Receptor	0.00383832	0
E8	Ectoderm - Surface Ectoderm	Ectoderm - Surface Ectoderm	Col4a2	Sdc1	COLLAGEN	ECM-Receptor	0.00338687	0
E8	Ectoderm - Surface Ectoderm	Mesenchyme - FNP Early Mesenchyme	Col4a2	Sdc1	COLLAGEN	ECM-Receptor	0.00738939	0
E8	Ectoderm - Surface Ectoderm	Mesenchyme - MXP Early Mesenchyme	Col4a2	Sdc1	COLLAGEN	ECM-Receptor	0.00514872	0
E8	Ectoderm - Surface Ectoderm	Mesenchyme - Neural Crest	Col4a2	Sdc1	COLLAGEN	ECM-Receptor	0.00388506	0
E8	Mesenchyme - MXP Early Mesenchyme	Ectoderm - Ectodermal Placode	Col9a1	Sdc1	COLLAGEN	ECM-Receptor	0.0154382	0
E8	Mesenchyme - MXP Early Mesenchyme	Ectoderm - Surface Ectoderm	Col9a1	Sdc1	COLLAGEN	ECM-Receptor	0.0136411	0
E8	Mesenchyme - FNP Early Mesenchyme	Mesenchyme - FNP Early Mesenchyme	Col9a1	Sdc1	COLLAGEN	ECM-Receptor	0.00984903	0
E8	Mesenchyme - MXP Early Mesenchyme	Mesenchyme - FNP Early Mesenchyme	Col9a1	Sdc1	COLLAGEN	ECM-Receptor	0.0294043	0
E8	Mesenchyme - Neural Crest	Mesenchyme - FNP Early Mesenchyme	Col9a1	Sdc1	COLLAGEN	ECM-Receptor	0.00782079	0
E8	Mesenchyme - MXP Early Mesenchyme	Mesenchyme - MXP Early Mesenchyme	Col9a1	Sdc1	COLLAGEN	ECM-Receptor	0.0206268	0
E8	Mesenchyme - MXP Early Mesenchyme	Mesenchyme - Neural Crest	Col9a1	Sdc1	COLLAGEN	ECM-Receptor	0.015624	0
E8	Ectoderm - Ectodermal Placode	Ectoderm - Ectodermal Placode	Fn1	Sdc1	FN1	ECM-Receptor	0.0189246	0
E8	Ectoderm - Ectodermal Placode	Ectoderm - Surface Ectoderm	Fn1	Sdc1	FN1	ECM-Receptor	0.0167285	0.01
E8	Ectoderm - Ectodermal Placode	Mesenchyme - FNP Early Mesenchyme	Fn1	Sdc1	FN1	ECM-Receptor	0.0359295	0
E8	Ectoderm - Surface Ectoderm	Mesenchyme - FNP Early Mesenchyme	Fn1	Sdc1	FN1	ECM-Receptor	0.0119665	0.01
E8	Mesenchyme - MXP Early Mesenchyme	Mesenchyme - FNP Early Mesenchyme	Fn1	Sdc1	FN1	ECM-Receptor	0.00842553	0
E8	Mesenchyme - Neural Crest	Mesenchyme - FNP Early Mesenchyme	Fn1	Sdc1	FN1	ECM-Receptor	0.00896866	0
E8	Ectoderm - Ectodermal Placode	Mesenchyme - MXP Early Mesenchyme	Fn1	Sdc1	FN1	ECM-Receptor	0.0252549	0
E8	Ectoderm - Surface Ectoderm	Mesenchyme - MXP Early Mesenchyme	Fn1	Sdc1	FN1	ECM-Receptor	0.0083496	0.01
E8	Mesenchyme - Neural Crest	Mesenchyme - MXP Early Mesenchyme	Fn1	Sdc1	FN1	ECM-Receptor	0.00625213	0.04
E8	Ectoderm - Ectodermal Placode	Mesenchyme - Neural Crest	Fn1	Sdc1	FN1	ECM-Receptor	0.0191515	0
E8	Mesenchyme - FNP Early Mesenchyme	Ectoderm - Ectodermal Placode	Col1a2	Sdc4	COLLAGEN	ECM-Receptor	0.00561495	0
E8	Mesenchyme - MXP Early Mesenchyme	Ectoderm - Ectodermal Placode	Col1a2	Sdc4	COLLAGEN	ECM-Receptor	0.00209363	0
E8	Mesenchyme - Neural Crest	Ectoderm - Ectodermal Placode	Col1a2	Sdc4	COLLAGEN	ECM-Receptor	0.0021357	0
E8	Mesenchyme - FNP Early Mesenchyme	Ectoderm - Surface Ectoderm	Col1a2	Sdc4	COLLAGEN	ECM-Receptor	0.014553	0
E8	Mesenchyme - MXP Early Mesenchyme	Ectoderm - Surface Ectoderm	Col1a2	Sdc4	COLLAGEN	ECM-Receptor	0.00545709	0
E8	Mesenchyme - Neural Crest	Ectoderm - Surface Ectoderm	Col1a2	Sdc4	COLLAGEN	ECM-Receptor	0.00556637	0
E8	Ectoderm - Ectodermal Placode	Ectoderm - Ectodermal Placode	Col2a1	Sdc4	COLLAGEN	ECM-Receptor	0.00152892	0
E8	Ectoderm - Surface Ectoderm	Ectoderm - Ectodermal Placode	Col2a1	Sdc4	COLLAGEN	ECM-Receptor	0.00154611	0
E8	Mesenchyme - FNP Early Mesenchyme	Ectoderm - Ectodermal Placode	Col2a1	Sdc4	COLLAGEN	ECM-Receptor	0.00137527	0
E8	Mesenchyme - MXP Early Mesenchyme	Ectoderm - Ectodermal Placode	Col2a1	Sdc4	COLLAGEN	ECM-Receptor	0.00192208	0
E8	Ectoderm - Ectodermal Placode	Ectoderm - Surface Ectoderm	Col2a1	Sdc4	COLLAGEN	ECM-Receptor	0.00398878	0
E8	Ectoderm - Surface Ectoderm	Ectoderm - Surface Ectoderm	Col2a1	Sdc4	COLLAGEN	ECM-Receptor	0.00403351	0
E8	Mesenchyme - FNP Early Mesenchyme	Ectoderm - Surface Ectoderm	Col2a1	Sdc4	COLLAGEN	ECM-Receptor	0.00358882	0
E8	Mesenchyme - MXP Early Mesenchyme	Ectoderm - Surface Ectoderm	Col2a1	Sdc4	COLLAGEN	ECM-Receptor	0.00501133	0
E8	Ectoderm - Ectodermal Placode	Ectoderm - Ectodermal Placode	Col4a1	Sdc4	COLLAGEN	ECM-Receptor	0.00140885	0
E8	Ectoderm - Ectodermal Placode	Ectoderm - Surface Ectoderm	Col4a1	Sdc4	COLLAGEN	ECM-Receptor	0.00367626	0
E8	Ectoderm - Surface Ectoderm	Ectoderm - Ectodermal Placode	Col4a2	Sdc4	COLLAGEN	ECM-Receptor	0.00129319	0
E8	Ectoderm - Surface Ectoderm	Ectoderm - Surface Ectoderm	Col4a2	Sdc4	COLLAGEN	ECM-Receptor	0.00337509	0
E8	Mesenchyme - FNP Early Mesenchyme	Ectoderm - Ectodermal Placode	Col9a1	Sdc4	COLLAGEN	ECM-Receptor	0.00172718	0
E8	Mesenchyme - MXP Early Mesenchyme	Ectoderm - Ectodermal Placode	Col9a1	Sdc4	COLLAGEN	ECM-Receptor	0.00524187	0
E8	Mesenchyme - Neural Crest	Ectoderm - Ectodermal Placode	Col9a1	Sdc4	COLLAGEN	ECM-Receptor	0.00136918	0
E8	Mesenchyme - FNP Early Mesenchyme	Ectoderm - Surface Ectoderm	Col9a1	Sdc4	COLLAGEN	ECM-Receptor	0.00450458	0
E8	Mesenchyme - MXP Early Mesenchyme	Ectoderm - Surface Ectoderm	Col9a1	Sdc4	COLLAGEN	ECM-Receptor	0.0135941	0
E8	Mesenchyme - Neural Crest	Ectoderm - Surface Ectoderm	Col9a1	Sdc4	COLLAGEN	ECM-Receptor	0.00357297	0
E8	Ectoderm - Ectodermal Placode	Ectoderm - Ectodermal Placode	Fn1	Sdc4	FN1	ECM-Receptor	0.00644069	0
E8	Ectoderm - Surface Ectoderm	Ectoderm - Ectodermal Placode	Fn1	Sdc4	FN1	ECM-Receptor	0.00210222	0
E8	Mesenchyme - MXP Early Mesenchyme	Ectoderm - Ectodermal Placode	Fn1	Sdc4	FN1	ECM-Receptor	0.0014758	0
E8	Mesenchyme - Neural Crest	Ectoderm - Ectodermal Placode	Fn1	Sdc4	FN1	ECM-Receptor	0.00157164	0
E8	Ectoderm - Ectodermal Placode	Ectoderm - Surface Ectoderm	Fn1	Sdc4	FN1	ECM-Receptor	0.0166711	0
E8	Ectoderm - Surface Ectoderm	Ectoderm - Surface Ectoderm	Fn1	Sdc4	FN1	ECM-Receptor	0.00547939	0
E8	Mesenchyme - MXP Early Mesenchyme	Ectoderm - Surface Ectoderm	Fn1	Sdc4	FN1	ECM-Receptor	0.00385052	0
E8	Mesenchyme - Neural Crest	Ectoderm - Surface Ectoderm	Fn1	Sdc4	FN1	ECM-Receptor	0.00409996	0
E8	Ectoderm - Ectodermal Placode	Ectoderm - Ectodermal Placode	Agrn	Dag1	AGRN	ECM-Receptor	0.00449391	0
E8	Ectoderm - Surface Ectoderm	Ectoderm - Ectodermal Placode	Agrn	Dag1	AGRN	ECM-Receptor	0.00570337	0
E8	Ectoderm - Ectodermal Placode	Ectoderm - Surface Ectoderm	Agrn	Dag1	AGRN	ECM-Receptor	0.00783252	0
E8	Ectoderm - Surface Ectoderm	Ectoderm - Surface Ectoderm	Agrn	Dag1	AGRN	ECM-Receptor	0.00993157	0
E8	Ectoderm - Ectodermal Placode	Mesenchyme - Neural Crest	Agrn	Dag1	AGRN	ECM-Receptor	0.00119447	0.03
E8	Ectoderm - Surface Ectoderm	Mesenchyme - Neural Crest	Agrn	Dag1	AGRN	ECM-Receptor	0.0015173	0
E8	Ectoderm - Surface Ectoderm	Ectoderm - Ectodermal Placode	Hspg2	Dag1	HSPG	ECM-Receptor	0.00360067	0
E8	Ectoderm - Surface Ectoderm	Ectoderm - Surface Ectoderm	Hspg2	Dag1	HSPG	ECM-Receptor	0.00627987	0
E8	Ectoderm - Surface Ectoderm	Mesenchyme - FNP Early Mesenchyme	Hspg2	Dag1	HSPG	ECM-Receptor	0.000625791	0
E8	Ectoderm - Surface Ectoderm	Mesenchyme - Neural Crest	Hspg2	Dag1	HSPG	ECM-Receptor	0.000956423	0
E8	Ectoderm - Ectodermal Placode	Ectoderm - Ectodermal Placode	Lama5	Dag1	LAMININ	ECM-Receptor	0.00189252	0
E8	Ectoderm - Surface Ectoderm	Ectoderm - Ectodermal Placode	Lama5	Dag1	LAMININ	ECM-Receptor	0.00487423	0
E8	Ectoderm - Ectodermal Placode	Ectoderm - Surface Ectoderm	Lama5	Dag1	LAMININ	ECM-Receptor	0.00330492	0
E8	Ectoderm - Surface Ectoderm	Ectoderm - Surface Ectoderm	Lama5	Dag1	LAMININ	ECM-Receptor	0.00849298	0
E8	Ectoderm - Ectodermal Placode	Mesenchyme - FNP Early Mesenchyme	Lama5	Dag1	LAMININ	ECM-Receptor	0.000328451	0
E8	Ectoderm - Surface Ectoderm	Mesenchyme - FNP Early Mesenchyme	Lama5	Dag1	LAMININ	ECM-Receptor	0.000848028	0
E8	Ectoderm - Ectodermal Placode	Mesenchyme - Neural Crest	Lama5	Dag1	LAMININ	ECM-Receptor	0.000502065	0
E8	Ectoderm - Surface Ectoderm	Mesenchyme - Neural Crest	Lama5	Dag1	LAMININ	ECM-Receptor	0.00129593	0
E8	Ectoderm - Ectodermal Placode	Ectoderm - Ectodermal Placode	Lamb1	Dag1	LAMININ	ECM-Receptor	0.0039279	0
E8	Ectoderm - Surface Ectoderm	Ectoderm - Ectodermal Placode	Lamb1	Dag1	LAMININ	ECM-Receptor	0.00542283	0
E8	Mesenchyme - FNP Early Mesenchyme	Ectoderm - Ectodermal Placode	Lamb1	Dag1	LAMININ	ECM-Receptor	0.00396945	0
E8	Mesenchyme - Neural Crest	Ectoderm - Ectodermal Placode	Lamb1	Dag1	LAMININ	ECM-Receptor	0.00384431	0
E8	Ectoderm - Ectodermal Placode	Ectoderm - Surface Ectoderm	Lamb1	Dag1	LAMININ	ECM-Receptor	0.00684891	0
E8	Ectoderm - Surface Ectoderm	Ectoderm - Surface Ectoderm	Lamb1	Dag1	LAMININ	ECM-Receptor	0.00944502	0
E8	Mesenchyme - FNP Early Mesenchyme	Ectoderm - Surface Ectoderm	Lamb1	Dag1	LAMININ	ECM-Receptor	0.00692114	0
E8	Mesenchyme - Neural Crest	Ectoderm - Surface Ectoderm	Lamb1	Dag1	LAMININ	ECM-Receptor	0.00670359	0
E8	Ectoderm - Surface Ectoderm	Mesenchyme - Neural Crest	Lamb1	Dag1	LAMININ	ECM-Receptor	0.00144237	0
E8	Ectoderm - Ectodermal Placode	Ectoderm - Ectodermal Placode	Lamc1	Dag1	LAMININ	ECM-Receptor	0.00406537	0
E8	Ectoderm - Surface Ectoderm	Ectoderm - Ectodermal Placode	Lamc1	Dag1	LAMININ	ECM-Receptor	0.0043562	0
E8	Mesenchyme - MXP Early Mesenchyme	Ectoderm - Ectodermal Placode	Lamc1	Dag1	LAMININ	ECM-Receptor	0.00175718	0
E8	Ectoderm - Ectodermal Placode	Ectoderm - Surface Ectoderm	Lamc1	Dag1	LAMININ	ECM-Receptor	0.00708788	0
E8	Ectoderm - Surface Ectoderm	Ectoderm - Surface Ectoderm	Lamc1	Dag1	LAMININ	ECM-Receptor	0.0075933	0
E8	Mesenchyme - MXP Early Mesenchyme	Ectoderm - Surface Ectoderm	Lamc1	Dag1	LAMININ	ECM-Receptor	0.00306889	0
E8	Ectoderm - Ectodermal Placode	Ectoderm - Ectodermal Placode	Cadm1	Cadm1	CADM	Cell-Cell Contact	0.0820474	0
E8	Ectoderm - Surface Ectoderm	Ectoderm - Ectodermal Placode	Cadm1	Cadm1	CADM	Cell-Cell Contact	0.0562464	0
E8	Mesenchyme - FNP Early Mesenchyme	Ectoderm - Ectodermal Placode	Cadm1	Cadm1	CADM	Cell-Cell Contact	0.0684718	0
E8	Mesenchyme - MXP Early Mesenchyme	Ectoderm - Ectodermal Placode	Cadm1	Cadm1	CADM	Cell-Cell Contact	0.0470948	0
E8	Mesenchyme - Neural Crest	Ectoderm - Ectodermal Placode	Cadm1	Cadm1	CADM	Cell-Cell Contact	0.0378041	0.01
E8	Ectoderm - Ectodermal Placode	Ectoderm - Surface Ectoderm	Cadm1	Cadm1	CADM	Cell-Cell Contact	0.0562464	0
E8	Mesenchyme - FNP Early Mesenchyme	Ectoderm - Surface Ectoderm	Cadm1	Cadm1	CADM	Cell-Cell Contact	0.0467226	0
E8	Ectoderm - Ectodermal Placode	Mesenchyme - FNP Early Mesenchyme	Cadm1	Cadm1	CADM	Cell-Cell Contact	0.0684718	0
E8	Ectoderm - Surface Ectoderm	Mesenchyme - FNP Early Mesenchyme	Cadm1	Cadm1	CADM	Cell-Cell Contact	0.0467226	0
E8	Mesenchyme - FNP Early Mesenchyme	Mesenchyme - FNP Early Mesenchyme	Cadm1	Cadm1	CADM	Cell-Cell Contact	0.057003	0
E8	Mesenchyme - MXP Early Mesenchyme	Mesenchyme - FNP Early Mesenchyme	Cadm1	Cadm1	CADM	Cell-Cell Contact	0.0390564	0
E8	Mesenchyme - Neural Crest	Mesenchyme - FNP Early Mesenchyme	Cadm1	Cadm1	CADM	Cell-Cell Contact	0.0312994	0.01
E8	Ectoderm - Ectodermal Placode	Mesenchyme - MXP Early Mesenchyme	Cadm1	Cadm1	CADM	Cell-Cell Contact	0.0470948	0
E8	Mesenchyme - FNP Early Mesenchyme	Mesenchyme - MXP Early Mesenchyme	Cadm1	Cadm1	CADM	Cell-Cell Contact	0.0390564	0
E8	Ectoderm - Ectodermal Placode	Mesenchyme - Neural Crest	Cadm1	Cadm1	CADM	Cell-Cell Contact	0.0378041	0.01
E8	Mesenchyme - FNP Early Mesenchyme	Mesenchyme - Neural Crest	Cadm1	Cadm1	CADM	Cell-Cell Contact	0.0312994	0.01
E8	Ectoderm - Ectodermal Placode	Ectoderm - Ectodermal Placode	Cdh1	Cdh1	CDH	Cell-Cell Contact	0.00156251	0
E8	Ectoderm - Surface Ectoderm	Ectoderm - Ectodermal Placode	Cdh1	Cdh1	CDH	Cell-Cell Contact	0.0039303	0
E8	Ectoderm - Ectodermal Placode	Ectoderm - Surface Ectoderm	Cdh1	Cdh1	CDH	Cell-Cell Contact	0.0039303	0
E8	Ectoderm - Surface Ectoderm	Ectoderm - Surface Ectoderm	Cdh1	Cdh1	CDH	Cell-Cell Contact	0.0098508	0
E8	Mesenchyme - FNP Early Mesenchyme	Ectoderm - Ectodermal Placode	Efna2	Epha4	EPHA	Cell-Cell Contact	0.00165694	0
E8	Mesenchyme - FNP Early Mesenchyme	Ectoderm - Surface Ectoderm	Efna2	Epha4	EPHA	Cell-Cell Contact	0.00125035	0
E8	Ectoderm - Ectodermal Placode	Ectoderm - Ectodermal Placode	Efna4	Epha4	EPHA	Cell-Cell Contact	0.00183413	0
E8	Ectoderm - Surface Ectoderm	Ectoderm - Ectodermal Placode	Efna4	Epha4	EPHA	Cell-Cell Contact	0.00500122	0
E8	Mesenchyme - FNP Early Mesenchyme	Ectoderm - Ectodermal Placode	Efna4	Epha4	EPHA	Cell-Cell Contact	0.00140587	0
E8	Mesenchyme - MXP Early Mesenchyme	Ectoderm - Ectodermal Placode	Efna4	Epha4	EPHA	Cell-Cell Contact	0.00152853	0
E8	Mesenchyme - Neural Crest	Ectoderm - Ectodermal Placode	Efna4	Epha4	EPHA	Cell-Cell Contact	0.00161362	0
E8	Ectoderm - Ectodermal Placode	Ectoderm - Surface Ectoderm	Efna4	Epha4	EPHA	Cell-Cell Contact	0.00138412	0
E8	Ectoderm - Surface Ectoderm	Ectoderm - Surface Ectoderm	Efna4	Epha4	EPHA	Cell-Cell Contact	0.00377708	0
E8	Mesenchyme - FNP Early Mesenchyme	Ectoderm - Surface Ectoderm	Efna4	Epha4	EPHA	Cell-Cell Contact	0.00106082	0
E8	Mesenchyme - MXP Early Mesenchyme	Ectoderm - Surface Ectoderm	Efna4	Epha4	EPHA	Cell-Cell Contact	0.0011534	0
E8	Mesenchyme - Neural Crest	Ectoderm - Surface Ectoderm	Efna4	Epha4	EPHA	Cell-Cell Contact	0.00121764	0
E8	Ectoderm - Surface Ectoderm	Ectoderm - Ectodermal Placode	Efna5	Epha4	EPHA	Cell-Cell Contact	0.00431884	0
E8	Ectoderm - Surface Ectoderm	Ectoderm - Surface Ectoderm	Efna5	Epha4	EPHA	Cell-Cell Contact	0.00326118	0
E8	Ectoderm - Surface Ectoderm	Ectoderm - Ectodermal Placode	Efnb1	Epha4	EPHB	Cell-Cell Contact	0.00144406	0
E8	Mesenchyme - Neural Crest	Ectoderm - Ectodermal Placode	Efnb1	Epha4	EPHB	Cell-Cell Contact	0.00114875	0
E8	Ectoderm - Surface Ectoderm	Ectoderm - Surface Ectoderm	Efnb1	Epha4	EPHB	Cell-Cell Contact	0.00108964	0
E8	Mesenchyme - Neural Crest	Ectoderm - Surface Ectoderm	Efnb1	Epha4	EPHB	Cell-Cell Contact	0.000866752	0
E8	Ectoderm - Ectodermal Placode	Ectoderm - Ectodermal Placode	F11r	F11r	JAM	Cell-Cell Contact	0.0220579	0
E8	Ectoderm - Surface Ectoderm	Ectoderm - Ectodermal Placode	F11r	F11r	JAM	Cell-Cell Contact	0.0289224	0
E8	Ectoderm - Ectodermal Placode	Ectoderm - Surface Ectoderm	F11r	F11r	JAM	Cell-Cell Contact	0.0289224	0
E8	Ectoderm - Surface Ectoderm	Ectoderm - Surface Ectoderm	F11r	F11r	JAM	Cell-Cell Contact	0.0378405	0
E8	Mesenchyme - MXP Early Mesenchyme	Ectoderm - Surface Ectoderm	Mpzl1	Mpzl1	MPZ	Cell-Cell Contact	0.018667	0
E8	Mesenchyme - MXP Early Mesenchyme	Mesenchyme - FNP Early Mesenchyme	Mpzl1	Mpzl1	MPZ	Cell-Cell Contact	0.0178744	0
E8	Ectoderm - Surface Ectoderm	Mesenchyme - MXP Early Mesenchyme	Mpzl1	Mpzl1	MPZ	Cell-Cell Contact	0.018667	0
E8	Mesenchyme - FNP Early Mesenchyme	Mesenchyme - MXP Early Mesenchyme	Mpzl1	Mpzl1	MPZ	Cell-Cell Contact	0.0178744	0
E8	Mesenchyme - MXP Early Mesenchyme	Mesenchyme - MXP Early Mesenchyme	Mpzl1	Mpzl1	MPZ	Cell-Cell Contact	0.0197444	0
E8	Ectoderm - Surface Ectoderm	Ectoderm - Surface Ectoderm	Cdh3	Cdh3	CDH	Cell-Cell Contact	0.000768719	0
E8	Ectoderm - Ectodermal Placode	Ectoderm - Ectodermal Placode	Gja1	Gja1	GAP	Cell-Cell Contact	0.104411	0
E8	Mesenchyme - FNP Early Mesenchyme	Ectoderm - Ectodermal Placode	Gja1	Gja1	GAP	Cell-Cell Contact	0.0552085	0.02
E8	Mesenchyme - MXP Early Mesenchyme	Ectoderm - Ectodermal Placode	Gja1	Gja1	GAP	Cell-Cell Contact	0.0525126	0.03
E8	Mesenchyme - Neural Crest	Ectoderm - Ectodermal Placode	Gja1	Gja1	GAP	Cell-Cell Contact	0.0738184	0
E8	Ectoderm - Ectodermal Placode	Mesenchyme - FNP Early Mesenchyme	Gja1	Gja1	GAP	Cell-Cell Contact	0.0552085	0.02
E8	Ectoderm - Ectodermal Placode	Mesenchyme - MXP Early Mesenchyme	Gja1	Gja1	GAP	Cell-Cell Contact	0.0525126	0.03
E8	Ectoderm - Ectodermal Placode	Mesenchyme - Neural Crest	Gja1	Gja1	GAP	Cell-Cell Contact	0.0738184	0
E8	Mesenchyme - Neural Crest	Mesenchyme - Neural Crest	Gja1	Gja1	GAP	Cell-Cell Contact	0.0516724	0
E8	Ectoderm - Ectodermal Placode	Ectoderm - Ectodermal Placode	Cldn3	Cldn3	CLDN	Cell-Cell Contact	0.00023564	0
E8	Ectoderm - Surface Ectoderm	Ectoderm - Ectodermal Placode	Cldn3	Cldn3	CLDN	Cell-Cell Contact	0.000671707	0
E8	Ectoderm - Ectodermal Placode	Ectoderm - Surface Ectoderm	Cldn3	Cldn3	CLDN	Cell-Cell Contact	0.000671707	0
E8	Ectoderm - Surface Ectoderm	Ectoderm - Surface Ectoderm	Cldn3	Cldn3	CLDN	Cell-Cell Contact	0.00191319	0
E8	Ectoderm - Ectodermal Placode	Ectoderm - Ectodermal Placode	Flrt3	Adgrl1	ADGRL	Cell-Cell Contact	0.00811798	0
E8	Ectoderm - Surface Ectoderm	Ectoderm - Ectodermal Placode	Flrt3	Adgrl1	ADGRL	Cell-Cell Contact	0.00667609	0
E8	Mesenchyme - Neural Crest	Ectoderm - Ectodermal Placode	Flrt3	Adgrl1	ADGRL	Cell-Cell Contact	0.00390301	0.01
E8	Ectoderm - Ectodermal Placode	Mesenchyme - Neural Crest	Flrt3	Adgrl1	ADGRL	Cell-Cell Contact	0.00601153	0
E8	Ectoderm - Surface Ectoderm	Mesenchyme - Neural Crest	Flrt3	Adgrl1	ADGRL	Cell-Cell Contact	0.00494192	0
E8	Mesenchyme - FNP Early Mesenchyme	Mesenchyme - Neural Crest	Flrt3	Adgrl1	ADGRL	Cell-Cell Contact	0.00111265	0.02
E8	Mesenchyme - MXP Early Mesenchyme	Mesenchyme - Neural Crest	Flrt3	Adgrl1	ADGRL	Cell-Cell Contact	0.0011601	0.01
E8	Mesenchyme - Neural Crest	Mesenchyme - Neural Crest	Flrt3	Adgrl1	ADGRL	Cell-Cell Contact	0.00288708	0
E8	Ectoderm - Surface Ectoderm	Ectoderm - Ectodermal Placode	Tenm3	Adgrl1	ADGRL	Cell-Cell Contact	0.00123547	0
E8	Mesenchyme - FNP Early Mesenchyme	Ectoderm - Ectodermal Placode	Tenm3	Adgrl1	ADGRL	Cell-Cell Contact	0.00138001	0
E8	Ectoderm - Surface Ectoderm	Mesenchyme - Neural Crest	Tenm3	Adgrl1	ADGRL	Cell-Cell Contact	0.000913245	0
E8	Mesenchyme - FNP Early Mesenchyme	Mesenchyme - Neural Crest	Tenm3	Adgrl1	ADGRL	Cell-Cell Contact	0.00102013	0
E8	Ectoderm - Ectodermal Placode	Ectoderm - Ectodermal Placode	Tenm4	Adgrl1	ADGRL	Cell-Cell Contact	0.00153198	0
E8	Ectoderm - Surface Ectoderm	Ectoderm - Ectodermal Placode	Tenm4	Adgrl1	ADGRL	Cell-Cell Contact	0.00123547	0
E8	Ectoderm - Ectodermal Placode	Mesenchyme - Neural Crest	Tenm4	Adgrl1	ADGRL	Cell-Cell Contact	0.00113251	0
E8	Ectoderm - Surface Ectoderm	Mesenchyme - Neural Crest	Tenm4	Adgrl1	ADGRL	Cell-Cell Contact	0.000913245	0
E8	Ectoderm - Ectodermal Placode	Ectoderm - Ectodermal Placode	TENM4_FLRT3	Adgrl1	ADGRL	Cell-Cell Contact	0.00353116	0
E8	Ectoderm - Surface Ectoderm	Ectoderm - Ectodermal Placode	TENM4_FLRT3	Adgrl1	ADGRL	Cell-Cell Contact	0.00287508	0
E8	Ectoderm - Ectodermal Placode	Mesenchyme - Neural Crest	TENM4_FLRT3	Adgrl1	ADGRL	Cell-Cell Contact	0.00261176	0
E8	Ectoderm - Surface Ectoderm	Mesenchyme - Neural Crest	TENM4_FLRT3	Adgrl1	ADGRL	Cell-Cell Contact	0.00212614	0
E8	Ectoderm - Ectodermal Placode	Ectoderm - Ectodermal Placode	Flrt3	Flrt3	FLRT	Cell-Cell Contact	0.0475985	0
E8	Ectoderm - Surface Ectoderm	Ectoderm - Ectodermal Placode	Flrt3	Flrt3	FLRT	Cell-Cell Contact	0.0394229	0
E8	Mesenchyme - Neural Crest	Ectoderm - Ectodermal Placode	Flrt3	Flrt3	FLRT	Cell-Cell Contact	0.0233676	0
E8	Ectoderm - Ectodermal Placode	Ectoderm - Surface Ectoderm	Flrt3	Flrt3	FLRT	Cell-Cell Contact	0.0394229	0
E8	Ectoderm - Surface Ectoderm	Ectoderm - Surface Ectoderm	Flrt3	Flrt3	FLRT	Cell-Cell Contact	0.0326035	0
E8	Mesenchyme - Neural Crest	Ectoderm - Surface Ectoderm	Flrt3	Flrt3	FLRT	Cell-Cell Contact	0.0192697	0
E8	Ectoderm - Ectodermal Placode	Mesenchyme - Neural Crest	Flrt3	Flrt3	FLRT	Cell-Cell Contact	0.0233676	0
E8	Ectoderm - Surface Ectoderm	Mesenchyme - Neural Crest	Flrt3	Flrt3	FLRT	Cell-Cell Contact	0.0192697	0
E8	Ectoderm - Ectodermal Placode	Mesenchyme - FNP Early Mesenchyme	App	Tnfrsf21	APP	Cell-Cell Contact	0.00137322	0
E8	Ectoderm - Surface Ectoderm	Mesenchyme - FNP Early Mesenchyme	App	Tnfrsf21	APP	Cell-Cell Contact	0.00149734	0
E8	Mesenchyme - FNP Early Mesenchyme	Mesenchyme - FNP Early Mesenchyme	App	Tnfrsf21	APP	Cell-Cell Contact	0.00128869	0
E8	Mesenchyme - MXP Early Mesenchyme	Mesenchyme - FNP Early Mesenchyme	App	Tnfrsf21	APP	Cell-Cell Contact	0.00131501	0
E9	Ectoderm - Midfacial Ectoderm	Ectoderm - Surface Ectoderm	Bmp4	BMPR1A_ACVR2A	BMP	Secreted Signaling	0.00146061	0
E9	Ectoderm - Surface Ectoderm	Ectoderm - Surface Ectoderm	Bmp4	BMPR1A_ACVR2A	BMP	Secreted Signaling	0.00120291	0
E9	Ectoderm - Midfacial Ectoderm	Ectoderm - Midfacial Ectoderm	Bmp4	BMPR1A_ACVR2B	BMP	Secreted Signaling	0.00268923	0
E9	Ectoderm - Surface Ectoderm	Ectoderm - Midfacial Ectoderm	Bmp4	BMPR1A_ACVR2B	BMP	Secreted Signaling	0.00221525	0
E9	Ectoderm - Midfacial Ectoderm	Ectoderm - Surface Ectoderm	Bmp4	BMPR1A_ACVR2B	BMP	Secreted Signaling	0.00162131	0
E9	Ectoderm - Surface Ectoderm	Ectoderm - Surface Ectoderm	Bmp4	BMPR1A_ACVR2B	BMP	Secreted Signaling	0.0013353	0
E9	Ectoderm - Midfacial Ectoderm	Mesenchyme - FNP Early Mesenchyme	Bmp4	BMPR1A_ACVR2B	BMP	Secreted Signaling	0.00123467	0
E9	Ectoderm - Surface Ectoderm	Mesenchyme - FNP Early Mesenchyme	Bmp4	BMPR1A_ACVR2B	BMP	Secreted Signaling	0.0010168	0
E9	Ectoderm - Midfacial Ectoderm	Ectoderm - Surface Ectoderm	Bmp5	BMPR1A_ACVR2A	BMP	Secreted Signaling	0.00040583	0
E9	Ectoderm - Midfacial Ectoderm	Ectoderm - Midfacial Ectoderm	Bmp5	BMPR1A_ACVR2B	BMP	Secreted Signaling	0.00074787	0
E9	Ectoderm - Midfacial Ectoderm	Ectoderm - Surface Ectoderm	Bmp5	BMPR1A_ACVR2B	BMP	Secreted Signaling	0.000450534	0
E9	Ectoderm - Midfacial Ectoderm	Mesenchyme - FNP Early Mesenchyme	Bmp5	BMPR1A_ACVR2B	BMP	Secreted Signaling	0.000342998	0
E9	Ectoderm - Ectodermal Placode	Ectoderm - Surface Ectoderm	Bmp7	BMPR1A_ACVR2A	BMP	Secreted Signaling	0.00107643	0
E9	Ectoderm - Surface Ectoderm	Ectoderm - Surface Ectoderm	Bmp7	BMPR1A_ACVR2A	BMP	Secreted Signaling	0.00386215	0
E9	Ectoderm - Ectodermal Placode	Ectoderm - Midfacial Ectoderm	Bmp7	BMPR1A_ACVR2B	BMP	Secreted Signaling	0.00198254	0
E9	Ectoderm - Surface Ectoderm	Ectoderm - Midfacial Ectoderm	Bmp7	BMPR1A_ACVR2B	BMP	Secreted Signaling	0.00709655	0
E9	Ectoderm - Ectodermal Placode	Ectoderm - Surface Ectoderm	Bmp7	BMPR1A_ACVR2B	BMP	Secreted Signaling	0.00119492	0
E9	Ectoderm - Surface Ectoderm	Ectoderm - Surface Ectoderm	Bmp7	BMPR1A_ACVR2B	BMP	Secreted Signaling	0.00428595	0
E9	Ectoderm - Ectodermal Placode	Mesenchyme - FNP Early Mesenchyme	Bmp7	BMPR1A_ACVR2B	BMP	Secreted Signaling	0.000909868	0.03
E9	Ectoderm - Surface Ectoderm	Mesenchyme - FNP Early Mesenchyme	Bmp7	BMPR1A_ACVR2B	BMP	Secreted Signaling	0.00326594	0
E9	Ectoderm - Midfacial Ectoderm	Ectoderm - Ectodermal Placode	Wnt4	FZD3_LRP6	WNT	Secreted Signaling	0.000585834	0
E9	Ectoderm - Surface Ectoderm	Ectoderm - Ectodermal Placode	Wnt4	FZD3_LRP6	WNT	Secreted Signaling	0.000715009	0
E9	Ectoderm - Midfacial Ectoderm	Ectoderm - Midfacial Ectoderm	Wnt4	FZD3_LRP6	WNT	Secreted Signaling	0.000471957	0
E9	Ectoderm - Surface Ectoderm	Ectoderm - Midfacial Ectoderm	Wnt4	FZD3_LRP6	WNT	Secreted Signaling	0.000576396	0
E9	Ectoderm - Midfacial Ectoderm	Ectoderm - Surface Ectoderm	Wnt4	FZD3_LRP6	WNT	Secreted Signaling	0.000735832	0
E9	Ectoderm - Surface Ectoderm	Ectoderm - Surface Ectoderm	Wnt4	FZD3_LRP6	WNT	Secreted Signaling	0.000896626	0
E9	Ectoderm - Midfacial Ectoderm	Mesenchyme - FNP Early Mesenchyme	Wnt4	FZD3_LRP6	WNT	Secreted Signaling	0.000292167	0
E9	Ectoderm - Surface Ectoderm	Mesenchyme - FNP Early Mesenchyme	Wnt4	FZD3_LRP6	WNT	Secreted Signaling	0.000356646	0
E9	Ectoderm - Midfacial Ectoderm	Mesenchyme - MXP Early Mesenchyme	Wnt4	FZD3_LRP6	WNT	Secreted Signaling	0.000268922	0
E9	Ectoderm - Surface Ectoderm	Mesenchyme - MXP Early Mesenchyme	Wnt4	FZD3_LRP6	WNT	Secreted Signaling	0.000328226	0
E9	Ectoderm - Midfacial Ectoderm	Ectoderm - Ectodermal Placode	Wnt6	FZD3_LRP6	WNT	Secreted Signaling	0.000702033	0
E9	Ectoderm - Surface Ectoderm	Ectoderm - Ectodermal Placode	Wnt6	FZD3_LRP6	WNT	Secreted Signaling	0.00276606	0
E9	Ectoderm - Midfacial Ectoderm	Ectoderm - Midfacial Ectoderm	Wnt6	FZD3_LRP6	WNT	Secreted Signaling	0.000565619	0
E9	Ectoderm - Surface Ectoderm	Ectoderm - Midfacial Ectoderm	Wnt6	FZD3_LRP6	WNT	Secreted Signaling	0.00223687	0
E9	Ectoderm - Midfacial Ectoderm	Ectoderm - Surface Ectoderm	Wnt6	FZD3_LRP6	WNT	Secreted Signaling	0.000881588	0
E9	Ectoderm - Surface Ectoderm	Ectoderm - Surface Ectoderm	Wnt6	FZD3_LRP6	WNT	Secreted Signaling	0.00344164	0
E9	Ectoderm - Midfacial Ectoderm	Mesenchyme - FNP Early Mesenchyme	Wnt6	FZD3_LRP6	WNT	Secreted Signaling	0.000350125	0
E9	Ectoderm - Surface Ectoderm	Mesenchyme - FNP Early Mesenchyme	Wnt6	FZD3_LRP6	WNT	Secreted Signaling	0.00138078	0
E9	Ectoderm - Midfacial Ectoderm	Mesenchyme - MXP Early Mesenchyme	Wnt6	FZD3_LRP6	WNT	Secreted Signaling	0.000322263	0
E9	Ectoderm - Surface Ectoderm	Mesenchyme - MXP Early Mesenchyme	Wnt6	FZD3_LRP6	WNT	Secreted Signaling	0.0012699	0
E9	Ectoderm - Ectodermal Placode	Ectoderm - Ectodermal Placode	Wnt5a	Fzd3	ncWNT	Secreted Signaling	0.0028761	0
E9	Ectoderm - Midfacial Ectoderm	Ectoderm - Ectodermal Placode	Wnt5a	Fzd3	ncWNT	Secreted Signaling	0.00453591	0
E9	Ectoderm - Ectodermal Placode	Ectoderm - Surface Ectoderm	Wnt5a	Fzd3	ncWNT	Secreted Signaling	0.00334352	0
E9	Ectoderm - Midfacial Ectoderm	Ectoderm - Surface Ectoderm	Wnt5a	Fzd3	ncWNT	Secreted Signaling	0.00527166	0
E9	Ectoderm - Midfacial Ectoderm	Mesenchyme - FNP Early Mesenchyme	Wnt5a	Fzd3	ncWNT	Secreted Signaling	0.00147944	0.02
E9	Ectoderm - Ectodermal Placode	Ectoderm - Ectodermal Placode	Wnt5b	Fzd3	ncWNT	Secreted Signaling	0.00289272	0
E9	Ectoderm - Midfacial Ectoderm	Ectoderm - Ectodermal Placode	Wnt5b	Fzd3	ncWNT	Secreted Signaling	0.00418497	0
E9	Ectoderm - Ectodermal Placode	Ectoderm - Midfacial Ectoderm	Wnt5b	Fzd3	ncWNT	Secreted Signaling	0.00121016	0
E9	Ectoderm - Midfacial Ectoderm	Ectoderm - Midfacial Ectoderm	Wnt5b	Fzd3	ncWNT	Secreted Signaling	0.0017521	0
E9	Ectoderm - Ectodermal Placode	Ectoderm - Surface Ectoderm	Wnt5b	Fzd3	ncWNT	Secreted Signaling	0.00336283	0
E9	Ectoderm - Midfacial Ectoderm	Ectoderm - Surface Ectoderm	Wnt5b	Fzd3	ncWNT	Secreted Signaling	0.00486407	0
E9	Ectoderm - Ectodermal Placode	Mesenchyme - FNP Early Mesenchyme	Wnt5b	Fzd3	ncWNT	Secreted Signaling	0.000942443	0
E9	Ectoderm - Midfacial Ectoderm	Mesenchyme - FNP Early Mesenchyme	Wnt5b	Fzd3	ncWNT	Secreted Signaling	0.00136465	0
E9	Ectoderm - Ectodermal Placode	Mesenchyme - MXP Early Mesenchyme	Wnt5b	Fzd3	ncWNT	Secreted Signaling	0.00090349	0
E9	Ectoderm - Midfacial Ectoderm	Mesenchyme - MXP Early Mesenchyme	Wnt5b	Fzd3	ncWNT	Secreted Signaling	0.00130827	0
E9	Ectoderm - Ectodermal Placode	Ectoderm - Ectodermal Placode	Fgf8	Fgfr1	FGF	Secreted Signaling	0.00120545	0
E9	Ectoderm - Midfacial Ectoderm	Ectoderm - Ectodermal Placode	Fgf8	Fgfr1	FGF	Secreted Signaling	0.0171562	0
E9	Ectoderm - Ectodermal Placode	Ectoderm - Midfacial Ectoderm	Fgf8	Fgfr1	FGF	Secreted Signaling	0.00117198	0
E9	Ectoderm - Midfacial Ectoderm	Ectoderm - Midfacial Ectoderm	Fgf8	Fgfr1	FGF	Secreted Signaling	0.0166873	0
E9	Ectoderm - Ectodermal Placode	Ectoderm - Surface Ectoderm	Fgf8	Fgfr1	FGF	Secreted Signaling	0.0013727	0
E9	Ectoderm - Midfacial Ectoderm	Ectoderm - Surface Ectoderm	Fgf8	Fgfr1	FGF	Secreted Signaling	0.0194934	0
E9	Ectoderm - Ectodermal Placode	Mesenchyme - FNP Early Mesenchyme	Fgf8	Fgfr1	FGF	Secreted Signaling	0.00345107	0
E9	Ectoderm - Midfacial Ectoderm	Mesenchyme - FNP Early Mesenchyme	Fgf8	Fgfr1	FGF	Secreted Signaling	0.0476976	0
E9	Ectoderm - Ectodermal Placode	Mesenchyme - MXP Early Mesenchyme	Fgf8	Fgfr1	FGF	Secreted Signaling	0.00115968	0
E9	Ectoderm - Midfacial Ectoderm	Mesenchyme - MXP Early Mesenchyme	Fgf8	Fgfr1	FGF	Secreted Signaling	0.0165148	0
E9	Ectoderm - Ectodermal Placode	Ectoderm - Surface Ectoderm	Fgf8	Fgfr2	FGF	Secreted Signaling	0.00132492	0
E9	Ectoderm - Midfacial Ectoderm	Ectoderm - Surface Ectoderm	Fgf8	Fgfr2	FGF	Secreted Signaling	0.0188267	0
E9	Ectoderm - Midfacial Ectoderm	Ectoderm - Ectodermal Placode	Fgf17	Fgfr1	FGF	Secreted Signaling	0.00701356	0
E9	Ectoderm - Midfacial Ectoderm	Ectoderm - Midfacial Ectoderm	Fgf17	Fgfr1	FGF	Secreted Signaling	0.00681992	0
E9	Ectoderm - Midfacial Ectoderm	Ectoderm - Surface Ectoderm	Fgf17	Fgfr1	FGF	Secreted Signaling	0.0079802	0
E9	Ectoderm - Midfacial Ectoderm	Mesenchyme - FNP Early Mesenchyme	Fgf17	Fgfr1	FGF	Secreted Signaling	0.0198639	0
E9	Ectoderm - Midfacial Ectoderm	Mesenchyme - MXP Early Mesenchyme	Fgf17	Fgfr1	FGF	Secreted Signaling	0.00674874	0
E9	Ectoderm - Midfacial Ectoderm	Ectoderm - Surface Ectoderm	Fgf17	Fgfr2	FGF	Secreted Signaling	0.00770421	0
E9	Ectoderm - Ectodermal Placode	Ectoderm - Ectodermal Placode	Fgf9	Fgfr1	FGF	Secreted Signaling	0.000540756	0
E9	Ectoderm - Midfacial Ectoderm	Ectoderm - Ectodermal Placode	Fgf9	Fgfr1	FGF	Secreted Signaling	0.00595006	0
E9	Ectoderm - Ectodermal Placode	Ectoderm - Midfacial Ectoderm	Fgf9	Fgfr1	FGF	Secreted Signaling	0.000525732	0
E9	Ectoderm - Midfacial Ectoderm	Ectoderm - Midfacial Ectoderm	Fgf9	Fgfr1	FGF	Secreted Signaling	0.00578561	0
E9	Ectoderm - Ectodermal Placode	Ectoderm - Surface Ectoderm	Fgf9	Fgfr1	FGF	Secreted Signaling	0.000615839	0
E9	Ectoderm - Midfacial Ectoderm	Ectoderm - Surface Ectoderm	Fgf9	Fgfr1	FGF	Secreted Signaling	0.00677113	0
E9	Ectoderm - Ectodermal Placode	Mesenchyme - FNP Early Mesenchyme	Fgf9	Fgfr1	FGF	Secreted Signaling	0.00155005	0
E9	Ectoderm - Midfacial Ectoderm	Mesenchyme - FNP Early Mesenchyme	Fgf9	Fgfr1	FGF	Secreted Signaling	0.016885	0
E9	Ectoderm - Ectodermal Placode	Mesenchyme - MXP Early Mesenchyme	Fgf9	Fgfr1	FGF	Secreted Signaling	0.00052021	0
E9	Ectoderm - Midfacial Ectoderm	Mesenchyme - MXP Early Mesenchyme	Fgf9	Fgfr1	FGF	Secreted Signaling	0.00572517	0
E9	Ectoderm - Ectodermal Placode	Ectoderm - Surface Ectoderm	Fgf9	Fgfr2	FGF	Secreted Signaling	0.000594388	0
E9	Ectoderm - Midfacial Ectoderm	Ectoderm - Surface Ectoderm	Fgf9	Fgfr2	FGF	Secreted Signaling	0.00653667	0
E9	Ectoderm - Ectodermal Placode	Mesenchyme - FNP Early Mesenchyme	Pdgfa	Pdgfra	PDGF	Secreted Signaling	0.00793112	0
E9	Ectoderm - Midfacial Ectoderm	Mesenchyme - FNP Early Mesenchyme	Pdgfa	Pdgfra	PDGF	Secreted Signaling	0.011668	0
E9	Ectoderm - Surface Ectoderm	Mesenchyme - FNP Early Mesenchyme	Pdgfa	Pdgfra	PDGF	Secreted Signaling	0.00921324	0
E9	Ectoderm - Ectodermal Placode	Mesenchyme - MXP Early Mesenchyme	Pdgfa	Pdgfra	PDGF	Secreted Signaling	0.00769262	0
E9	Ectoderm - Midfacial Ectoderm	Mesenchyme - MXP Early Mesenchyme	Pdgfa	Pdgfra	PDGF	Secreted Signaling	0.011322	0
E9	Ectoderm - Surface Ectoderm	Mesenchyme - MXP Early Mesenchyme	Pdgfa	Pdgfra	PDGF	Secreted Signaling	0.00893849	0
E9	Ectoderm - Ectodermal Placode	Mesenchyme - FNP Early Mesenchyme	Pdgfa	Pdgfrb	PDGF	Secreted Signaling	0.00865177	0
E9	Ectoderm - Midfacial Ectoderm	Mesenchyme - FNP Early Mesenchyme	Pdgfa	Pdgfrb	PDGF	Secreted Signaling	0.0127209	0
E9	Ectoderm - Surface Ectoderm	Mesenchyme - FNP Early Mesenchyme	Pdgfa	Pdgfrb	PDGF	Secreted Signaling	0.010047	0
E9	Ectoderm - Ectodermal Placode	Mesenchyme - MXP Early Mesenchyme	Pdgfa	Pdgfrb	PDGF	Secreted Signaling	0.00926277	0
E9	Ectoderm - Midfacial Ectoderm	Mesenchyme - MXP Early Mesenchyme	Pdgfa	Pdgfrb	PDGF	Secreted Signaling	0.0136168	0
E9	Ectoderm - Surface Ectoderm	Mesenchyme - MXP Early Mesenchyme	Pdgfa	Pdgfrb	PDGF	Secreted Signaling	0.0107554	0
E9	Ectoderm - Ectodermal Placode	Mesenchyme - FNP Early Mesenchyme	Pdgfc	Pdgfra	PDGF	Secreted Signaling	0.00456201	0
E9	Ectoderm - Midfacial Ectoderm	Mesenchyme - FNP Early Mesenchyme	Pdgfc	Pdgfra	PDGF	Secreted Signaling	0.00340041	0
E9	Ectoderm - Surface Ectoderm	Mesenchyme - FNP Early Mesenchyme	Pdgfc	Pdgfra	PDGF	Secreted Signaling	0.00361966	0
E9	Ectoderm - Ectodermal Placode	Mesenchyme - MXP Early Mesenchyme	Pdgfc	Pdgfra	PDGF	Secreted Signaling	0.00442366	0
E9	Ectoderm - Midfacial Ectoderm	Mesenchyme - MXP Early Mesenchyme	Pdgfc	Pdgfra	PDGF	Secreted Signaling	0.00329711	0
E9	Ectoderm - Surface Ectoderm	Mesenchyme - MXP Early Mesenchyme	Pdgfc	Pdgfra	PDGF	Secreted Signaling	0.00350984	0
E9	Mesenchyme - FNP Early Mesenchyme	Mesenchyme - FNP Early Mesenchyme	Angptl4	Cdh11	ANGPTL	Secreted Signaling	0.00399774	0
E9	Mesenchyme - FNP Early Mesenchyme	Mesenchyme - MXP Early Mesenchyme	Angptl4	Cdh11	ANGPTL	Secreted Signaling	0.00485084	0
E9	Mesenchyme - FNP Early Mesenchyme	Mesenchyme - FNP Early Mesenchyme	Angptl4	Sdc1	ANGPTL	Secreted Signaling	0.00736026	0
E9	Mesenchyme - FNP Early Mesenchyme	Mesenchyme - MXP Early Mesenchyme	Angptl4	Sdc1	ANGPTL	Secreted Signaling	0.0066153	0.04
E9	Mesenchyme - FNP Early Mesenchyme	Ectoderm - Midfacial Ectoderm	Angptl4	Sdc4	ANGPTL	Secreted Signaling	0.00163715	0
E9	Mesenchyme - FNP Early Mesenchyme	Ectoderm - Surface Ectoderm	Angptl4	Sdc4	ANGPTL	Secreted Signaling	0.00140455	0
E9	Ectoderm - Ectodermal Placode	Mesenchyme - FNP Early Mesenchyme	Mdk	Sdc1	MK	MK PTN family	0.189557	0
E9	Ectoderm - Midfacial Ectoderm	Mesenchyme - FNP Early Mesenchyme	Mdk	Sdc1	MK	MK PTN family	0.178133	0
E9	Ectoderm - Surface Ectoderm	Mesenchyme - FNP Early Mesenchyme	Mdk	Sdc1	MK	MK PTN family	0.191968	0
E9	Mesenchyme - MXP Early Mesenchyme	Mesenchyme - FNP Early Mesenchyme	Mdk	Sdc1	MK	MK PTN family	0.175462	0
E9	Ectoderm - Ectodermal Placode	Ectoderm - Midfacial Ectoderm	Mdk	Sdc4	MK	MK PTN family	0.0491829	0
E9	Ectoderm - Midfacial Ectoderm	Ectoderm - Midfacial Ectoderm	Mdk	Sdc4	MK	MK PTN family	0.0457413	0
E9	Ectoderm - Surface Ectoderm	Ectoderm - Midfacial Ectoderm	Mdk	Sdc4	MK	MK PTN family	0.0499182	0
E9	Mesenchyme - FNP Early Mesenchyme	Ectoderm - Midfacial Ectoderm	Mdk	Sdc4	MK	MK PTN family	0.0427873	0
E9	Mesenchyme - MXP Early Mesenchyme	Ectoderm - Midfacial Ectoderm	Mdk	Sdc4	MK	MK PTN family	0.0449466	0
E9	Ectoderm - Ectodermal Placode	Ectoderm - Surface Ectoderm	Mdk	Sdc4	MK	MK PTN family	0.0424827	0
E9	Ectoderm - Midfacial Ectoderm	Ectoderm - Surface Ectoderm	Mdk	Sdc4	MK	MK PTN family	0.0394905	0
E9	Ectoderm - Surface Ectoderm	Ectoderm - Surface Ectoderm	Mdk	Sdc4	MK	MK PTN family	0.0431224	0
E9	Mesenchyme - FNP Early Mesenchyme	Ectoderm - Surface Ectoderm	Mdk	Sdc4	MK	MK PTN family	0.0369245	0
E9	Mesenchyme - MXP Early Mesenchyme	Ectoderm - Surface Ectoderm	Mdk	Sdc4	MK	MK PTN family	0.0388	0
E9	Ectoderm - Ectodermal Placode	Mesenchyme - FNP Early Mesenchyme	Mdk	Lrp1	MK	MK PTN family	0.102974	0
E9	Ectoderm - Midfacial Ectoderm	Mesenchyme - FNP Early Mesenchyme	Mdk	Lrp1	MK	MK PTN family	0.0961489	0
E9	Ectoderm - Surface Ectoderm	Mesenchyme - FNP Early Mesenchyme	Mdk	Lrp1	MK	MK PTN family	0.104425	0
E9	Mesenchyme - FNP Early Mesenchyme	Mesenchyme - FNP Early Mesenchyme	Mdk	Lrp1	MK	MK PTN family	0.0902474	0
E9	Mesenchyme - MXP Early Mesenchyme	Mesenchyme - FNP Early Mesenchyme	Mdk	Lrp1	MK	MK PTN family	0.0945653	0
E9	Ectoderm - Ectodermal Placode	Mesenchyme - FNP Early Mesenchyme	Mdk	Ncl	MK	MK PTN family	0.515958	0
E9	Ectoderm - Midfacial Ectoderm	Mesenchyme - FNP Early Mesenchyme	Mdk	Ncl	MK	MK PTN family	0.496924	0.01
E9	Ectoderm - Surface Ectoderm	Mesenchyme - FNP Early Mesenchyme	Mdk	Ncl	MK	MK PTN family	0.519857	0
E9	Mesenchyme - MXP Early Mesenchyme	Mesenchyme - FNP Early Mesenchyme	Mdk	Ncl	MK	MK PTN family	0.492335	0.01
E9	Ectoderm - Ectodermal Placode	Mesenchyme - MXP Early Mesenchyme	Mdk	Ncl	MK	MK PTN family	0.50889	0
E9	Ectoderm - Surface Ectoderm	Mesenchyme - MXP Early Mesenchyme	Mdk	Ncl	MK	MK PTN family	0.512792	0
E9	Mesenchyme - MXP Early Mesenchyme	Ectoderm - Ectodermal Placode	Ptn	Sdc1	PTN	MK PTN family	0.0618158	0
E9	Mesenchyme - MXP Early Mesenchyme	Ectoderm - Midfacial Ectoderm	Ptn	Sdc1	PTN	MK PTN family	0.0574246	0
E9	Ectoderm - Ectodermal Placode	Ectoderm - Surface Ectoderm	Ptn	Sdc1	PTN	MK PTN family	0.0544145	0.02
E9	Ectoderm - Midfacial Ectoderm	Ectoderm - Surface Ectoderm	Ptn	Sdc1	PTN	MK PTN family	0.0613855	0
E9	Ectoderm - Surface Ectoderm	Ectoderm - Surface Ectoderm	Ptn	Sdc1	PTN	MK PTN family	0.0554175	0.01
E9	Mesenchyme - MXP Early Mesenchyme	Ectoderm - Surface Ectoderm	Ptn	Sdc1	PTN	MK PTN family	0.080789	0
E9	Ectoderm - Ectodermal Placode	Mesenchyme - FNP Early Mesenchyme	Ptn	Sdc1	PTN	MK PTN family	0.0652201	0
E9	Ectoderm - Midfacial Ectoderm	Mesenchyme - FNP Early Mesenchyme	Ptn	Sdc1	PTN	MK PTN family	0.0734679	0
E9	Ectoderm - Surface Ectoderm	Mesenchyme - FNP Early Mesenchyme	Ptn	Sdc1	PTN	MK PTN family	0.0664084	0
E9	Mesenchyme - MXP Early Mesenchyme	Mesenchyme - FNP Early Mesenchyme	Ptn	Sdc1	PTN	MK PTN family	0.0962988	0
E9	Ectoderm - Ectodermal Placode	Mesenchyme - MXP Early Mesenchyme	Ptn	Sdc1	PTN	MK PTN family	0.0589668	0.01
E9	Ectoderm - Midfacial Ectoderm	Mesenchyme - MXP Early Mesenchyme	Ptn	Sdc1	PTN	MK PTN family	0.06648	0
E9	Ectoderm - Surface Ectoderm	Mesenchyme - MXP Early Mesenchyme	Ptn	Sdc1	PTN	MK PTN family	0.0600484	0
E9	Mesenchyme - MXP Early Mesenchyme	Mesenchyme - MXP Early Mesenchyme	Ptn	Sdc1	PTN	MK PTN family	0.087344	0
E9	Ectoderm - Ectodermal Placode	Ectoderm - Midfacial Ectoderm	Ptn	Sdc4	PTN	MK PTN family	0.0151957	0
E9	Ectoderm - Midfacial Ectoderm	Ectoderm - Midfacial Ectoderm	Ptn	Sdc4	PTN	MK PTN family	0.017234	0
E9	Ectoderm - Surface Ectoderm	Ectoderm - Midfacial Ectoderm	Ptn	Sdc4	PTN	MK PTN family	0.0154876	0
E9	Mesenchyme - FNP Early Mesenchyme	Ectoderm - Midfacial Ectoderm	Ptn	Sdc4	PTN	MK PTN family	0.00565366	0.01
E9	Mesenchyme - MXP Early Mesenchyme	Ectoderm - Midfacial Ectoderm	Ptn	Sdc4	PTN	MK PTN family	0.0230239	0
E9	Ectoderm - Ectodermal Placode	Ectoderm - Surface Ectoderm	Ptn	Sdc4	PTN	MK PTN family	0.013062	0
E9	Ectoderm - Midfacial Ectoderm	Ectoderm - Surface Ectoderm	Ptn	Sdc4	PTN	MK PTN family	0.0148183	0
E9	Ectoderm - Surface Ectoderm	Ectoderm - Surface Ectoderm	Ptn	Sdc4	PTN	MK PTN family	0.0133135	0
E9	Mesenchyme - FNP Early Mesenchyme	Ectoderm - Surface Ectoderm	Ptn	Sdc4	PTN	MK PTN family	0.00485319	0
E9	Mesenchyme - MXP Early Mesenchyme	Ectoderm - Surface Ectoderm	Ptn	Sdc4	PTN	MK PTN family	0.019813	0
E9	Ectoderm - Ectodermal Placode	Ectoderm - Ectodermal Placode	Ptn	Ncl	PTN	MK PTN family	0.219731	0
E9	Ectoderm - Midfacial Ectoderm	Ectoderm - Ectodermal Placode	Ptn	Ncl	PTN	MK PTN family	0.242451	0
E9	Ectoderm - Surface Ectoderm	Ectoderm - Ectodermal Placode	Ptn	Ncl	PTN	MK PTN family	0.223063	0
E9	Mesenchyme - MXP Early Mesenchyme	Ectoderm - Ectodermal Placode	Ptn	Ncl	PTN	MK PTN family	0.300749	0
E9	Ectoderm - Ectodermal Placode	Ectoderm - Midfacial Ectoderm	Ptn	Ncl	PTN	MK PTN family	0.206414	0.01
E9	Ectoderm - Midfacial Ectoderm	Ectoderm - Midfacial Ectoderm	Ptn	Ncl	PTN	MK PTN family	0.228159	0
E9	Ectoderm - Surface Ectoderm	Ectoderm - Midfacial Ectoderm	Ptn	Ncl	PTN	MK PTN family	0.209598	0
E9	Mesenchyme - MXP Early Mesenchyme	Ectoderm - Midfacial Ectoderm	Ptn	Ncl	PTN	MK PTN family	0.28431	0
E9	Ectoderm - Ectodermal Placode	Ectoderm - Surface Ectoderm	Ptn	Ncl	PTN	MK PTN family	0.198416	0.03
E9	Ectoderm - Midfacial Ectoderm	Ectoderm - Surface Ectoderm	Ptn	Ncl	PTN	MK PTN family	0.219551	0.01
E9	Ectoderm - Surface Ectoderm	Ectoderm - Surface Ectoderm	Ptn	Ncl	PTN	MK PTN family	0.201508	0.01
E9	Mesenchyme - MXP Early Mesenchyme	Ectoderm - Surface Ectoderm	Ptn	Ncl	PTN	MK PTN family	0.274338	0
E9	Ectoderm - Ectodermal Placode	Mesenchyme - FNP Early Mesenchyme	Ptn	Ncl	PTN	MK PTN family	0.241257	0
E9	Ectoderm - Midfacial Ectoderm	Mesenchyme - FNP Early Mesenchyme	Ptn	Ncl	PTN	MK PTN family	0.265445	0
E9	Ectoderm - Surface Ectoderm	Mesenchyme - FNP Early Mesenchyme	Ptn	Ncl	PTN	MK PTN family	0.244812	0
E9	Mesenchyme - MXP Early Mesenchyme	Mesenchyme - FNP Early Mesenchyme	Ptn	Ncl	PTN	MK PTN family	0.326886	0
E9	Ectoderm - Ectodermal Placode	Mesenchyme - MXP Early Mesenchyme	Ptn	Ncl	PTN	MK PTN family	0.236116	0
E9	Ectoderm - Midfacial Ectoderm	Mesenchyme - MXP Early Mesenchyme	Ptn	Ncl	PTN	MK PTN family	0.259965	0
E9	Ectoderm - Surface Ectoderm	Mesenchyme - MXP Early Mesenchyme	Ptn	Ncl	PTN	MK PTN family	0.23962	0
E9	Mesenchyme - MXP Early Mesenchyme	Mesenchyme - MXP Early Mesenchyme	Ptn	Ncl	PTN	MK PTN family	0.320692	0
E9	Ectoderm - Surface Ectoderm	Mesenchyme - FNP Early Mesenchyme	Edn3	Ednra	EDN	Secreted Signaling	0.000184692	0
E9	Ectoderm - Midfacial Ectoderm	Ectoderm - Ectodermal Placode	Klk8	F2r	KLK	Secreted Signaling	0.0149404	0
E9	Ectoderm - Surface Ectoderm	Ectoderm - Ectodermal Placode	Klk8	F2r	KLK	Secreted Signaling	0.0164839	0
E9	Mesenchyme - MXP Early Mesenchyme	Ectoderm - Ectodermal Placode	Klk8	F2r	KLK	Secreted Signaling	0.00504931	0.04
E9	Ectoderm - Midfacial Ectoderm	Ectoderm - Midfacial Ectoderm	Klk8	F2r	KLK	Secreted Signaling	0.021133	0
E9	Ectoderm - Surface Ectoderm	Ectoderm - Midfacial Ectoderm	Klk8	F2r	KLK	Secreted Signaling	0.0233012	0
E9	Mesenchyme - FNP Early Mesenchyme	Ectoderm - Midfacial Ectoderm	Klk8	F2r	KLK	Secreted Signaling	0.00602112	0
E9	Mesenchyme - MXP Early Mesenchyme	Ectoderm - Midfacial Ectoderm	Klk8	F2r	KLK	Secreted Signaling	0.00717205	0.03
E9	Ectoderm - Ectodermal Placode	Ectoderm - Surface Ectoderm	Fn1	ITGA3_ITGB1	FN1	ECM-Receptor	0.00107255	0
E9	Ectoderm - Midfacial Ectoderm	Ectoderm - Surface Ectoderm	Fn1	ITGA3_ITGB1	FN1	ECM-Receptor	0.00179294	0
E9	Ectoderm - Surface Ectoderm	Ectoderm - Surface Ectoderm	Fn1	ITGA3_ITGB1	FN1	ECM-Receptor	0.00406317	0
E9	Mesenchyme - FNP Early Mesenchyme	Ectoderm - Surface Ectoderm	Fn1	ITGA3_ITGB1	FN1	ECM-Receptor	0.00128065	0
E9	Mesenchyme - MXP Early Mesenchyme	Ectoderm - Surface Ectoderm	Fn1	ITGA3_ITGB1	FN1	ECM-Receptor	0.00302348	0
E9	Ectoderm - Midfacial Ectoderm	Ectoderm - Surface Ectoderm	Lama5	ITGA3_ITGB1	LAMININ	ECM-Receptor	0.000932278	0
E9	Ectoderm - Surface Ectoderm	Ectoderm - Surface Ectoderm	Lama5	ITGA3_ITGB1	LAMININ	ECM-Receptor	0.00093804	0
E9	Ectoderm - Midfacial Ectoderm	Ectoderm - Surface Ectoderm	Lamc1	ITGA3_ITGB1	LAMININ	ECM-Receptor	0.00114725	0
E9	Ectoderm - Surface Ectoderm	Ectoderm - Surface Ectoderm	Lamc1	ITGA3_ITGB1	LAMININ	ECM-Receptor	0.000793389	0
E9	Ectoderm - Ectodermal Placode	Ectoderm - Surface Ectoderm	Thbs3	ITGA3_ITGB1	THBS	ECM-Receptor	0.000773562	0
E9	Mesenchyme - FNP Early Mesenchyme	Ectoderm - Surface Ectoderm	Col1a2	ITGA3_ITGB1	COLLAGEN	ECM-Receptor	0.00654168	0
E9	Mesenchyme - MXP Early Mesenchyme	Ectoderm - Surface Ectoderm	Col1a2	ITGA3_ITGB1	COLLAGEN	ECM-Receptor	0.00318595	0
E9	Ectoderm - Ectodermal Placode	Ectoderm - Surface Ectoderm	Col4a1	ITGA3_ITGB1	COLLAGEN	ECM-Receptor	0.000800375	0
E9	Ectoderm - Surface Ectoderm	Ectoderm - Surface Ectoderm	Col4a1	ITGA3_ITGB1	COLLAGEN	ECM-Receptor	0.000790866	0
E9	Mesenchyme - FNP Early Mesenchyme	Ectoderm - Surface Ectoderm	Col4a1	ITGA3_ITGB1	COLLAGEN	ECM-Receptor	0.000962393	0
E9	Ectoderm - Ectodermal Placode	Ectoderm - Surface Ectoderm	Col4a2	ITGA3_ITGB1	COLLAGEN	ECM-Receptor	0.00105419	0
E9	Ectoderm - Midfacial Ectoderm	Ectoderm - Surface Ectoderm	Col4a2	ITGA3_ITGB1	COLLAGEN	ECM-Receptor	0.00119801	0
E9	Ectoderm - Surface Ectoderm	Ectoderm - Surface Ectoderm	Col4a2	ITGA3_ITGB1	COLLAGEN	ECM-Receptor	0.0036937	0
E9	Mesenchyme - FNP Early Mesenchyme	Ectoderm - Surface Ectoderm	Col4a2	ITGA3_ITGB1	COLLAGEN	ECM-Receptor	0.00109068	0
E9	Mesenchyme - FNP Early Mesenchyme	Ectoderm - Surface Ectoderm	Col9a1	ITGA3_ITGB1	COLLAGEN	ECM-Receptor	0.00276226	0
E9	Mesenchyme - MXP Early Mesenchyme	Ectoderm - Surface Ectoderm	Col9a1	ITGA3_ITGB1	COLLAGEN	ECM-Receptor	0.00625197	0
E9	Mesenchyme - FNP Early Mesenchyme	Mesenchyme - FNP Early Mesenchyme	Col1a2	ITGA9_ITGB1	COLLAGEN	ECM-Receptor	0.013553	0
E9	Mesenchyme - MXP Early Mesenchyme	Mesenchyme - FNP Early Mesenchyme	Col1a2	ITGA9_ITGB1	COLLAGEN	ECM-Receptor	0.00662462	0.02
E9	Mesenchyme - FNP Early Mesenchyme	Mesenchyme - MXP Early Mesenchyme	Col1a2	ITGA9_ITGB1	COLLAGEN	ECM-Receptor	0.01337	0
E9	Ectoderm - Ectodermal Placode	Mesenchyme - FNP Early Mesenchyme	Col4a1	ITGA9_ITGB1	COLLAGEN	ECM-Receptor	0.00166855	0.02
E9	Ectoderm - Surface Ectoderm	Mesenchyme - FNP Early Mesenchyme	Col4a1	ITGA9_ITGB1	COLLAGEN	ECM-Receptor	0.00164874	0.02
E9	Mesenchyme - FNP Early Mesenchyme	Mesenchyme - FNP Early Mesenchyme	Col4a1	ITGA9_ITGB1	COLLAGEN	ECM-Receptor	0.00200596	0
E9	Ectoderm - Ectodermal Placode	Mesenchyme - FNP Early Mesenchyme	Col4a2	ITGA9_ITGB1	COLLAGEN	ECM-Receptor	0.00219708	0.02
E9	Ectoderm - Midfacial Ectoderm	Mesenchyme - FNP Early Mesenchyme	Col4a2	ITGA9_ITGB1	COLLAGEN	ECM-Receptor	0.00249643	0.01
E9	Ectoderm - Surface Ectoderm	Mesenchyme - FNP Early Mesenchyme	Col4a2	ITGA9_ITGB1	COLLAGEN	ECM-Receptor	0.00767617	0
E9	Mesenchyme - FNP Early Mesenchyme	Mesenchyme - FNP Early Mesenchyme	Col4a2	ITGA9_ITGB1	COLLAGEN	ECM-Receptor	0.00227304	0.01
E9	Ectoderm - Surface Ectoderm	Mesenchyme - MXP Early Mesenchyme	Col4a2	ITGA9_ITGB1	COLLAGEN	ECM-Receptor	0.00757191	0
E9	Mesenchyme - FNP Early Mesenchyme	Mesenchyme - FNP Early Mesenchyme	Col9a1	ITGA9_ITGB1	COLLAGEN	ECM-Receptor	0.00574627	0
E9	Mesenchyme - MXP Early Mesenchyme	Mesenchyme - FNP Early Mesenchyme	Col9a1	ITGA9_ITGB1	COLLAGEN	ECM-Receptor	0.0129569	0
E9	Mesenchyme - FNP Early Mesenchyme	Mesenchyme - MXP Early Mesenchyme	Col9a1	ITGA9_ITGB1	COLLAGEN	ECM-Receptor	0.00566807	0
E9	Mesenchyme - MXP Early Mesenchyme	Mesenchyme - MXP Early Mesenchyme	Col9a1	ITGA9_ITGB1	COLLAGEN	ECM-Receptor	0.0127818	0
E9	Ectoderm - Midfacial Ectoderm	Mesenchyme - FNP Early Mesenchyme	Lama5	ITGA9_ITGB1	LAMININ	ECM-Receptor	0.00194325	0
E9	Ectoderm - Surface Ectoderm	Mesenchyme - FNP Early Mesenchyme	Lama5	ITGA9_ITGB1	LAMININ	ECM-Receptor	0.00195525	0
E9	Ectoderm - Midfacial Ectoderm	Mesenchyme - MXP Early Mesenchyme	Lama5	ITGA9_ITGB1	LAMININ	ECM-Receptor	0.0019167	0
E9	Ectoderm - Surface Ectoderm	Mesenchyme - MXP Early Mesenchyme	Lama5	ITGA9_ITGB1	LAMININ	ECM-Receptor	0.00192854	0
E9	Ectoderm - Midfacial Ectoderm	Mesenchyme - FNP Early Mesenchyme	Lamc1	ITGA9_ITGB1	LAMININ	ECM-Receptor	0.00239078	0
E9	Ectoderm - Surface Ectoderm	Mesenchyme - FNP Early Mesenchyme	Lamc1	ITGA9_ITGB1	LAMININ	ECM-Receptor	0.001654	0
E9	Ectoderm - Midfacial Ectoderm	Mesenchyme - MXP Early Mesenchyme	Lamc1	ITGA9_ITGB1	LAMININ	ECM-Receptor	0.00235814	0
E9	Ectoderm - Surface Ectoderm	Mesenchyme - MXP Early Mesenchyme	Lamc1	ITGA9_ITGB1	LAMININ	ECM-Receptor	0.0016314	0.04
E9	Mesenchyme - FNP Early Mesenchyme	Ectoderm - Surface Ectoderm	Col1a2	Sdc1	COLLAGEN	ECM-Receptor	0.04139	0
E9	Mesenchyme - FNP Early Mesenchyme	Mesenchyme - FNP Early Mesenchyme	Col1a2	Sdc1	COLLAGEN	ECM-Receptor	0.0497453	0
E9	Mesenchyme - FNP Early Mesenchyme	Mesenchyme - MXP Early Mesenchyme	Col1a2	Sdc1	COLLAGEN	ECM-Receptor	0.0449044	0
E9	Mesenchyme - FNP Early Mesenchyme	Mesenchyme - FNP Early Mesenchyme	Col4a1	Sdc1	COLLAGEN	ECM-Receptor	0.00760028	0
E9	Ectoderm - Surface Ectoderm	Ectoderm - Surface Ectoderm	Col4a2	Sdc1	COLLAGEN	ECM-Receptor	0.0237329	0.01
E9	Ectoderm - Surface Ectoderm	Mesenchyme - FNP Early Mesenchyme	Col4a2	Sdc1	COLLAGEN	ECM-Receptor	0.0286303	0
E9	Ectoderm - Surface Ectoderm	Mesenchyme - MXP Early Mesenchyme	Col4a2	Sdc1	COLLAGEN	ECM-Receptor	0.0257884	0
E9	Mesenchyme - FNP Early Mesenchyme	Ectoderm - Ectodermal Placode	Col9a1	Sdc1	COLLAGEN	ECM-Receptor	0.0134332	0
E9	Mesenchyme - MXP Early Mesenchyme	Ectoderm - Ectodermal Placode	Col9a1	Sdc1	COLLAGEN	ECM-Receptor	0.0299986	0
E9	Mesenchyme - FNP Early Mesenchyme	Ectoderm - Midfacial Ectoderm	Col9a1	Sdc1	COLLAGEN	ECM-Receptor	0.0124334	0.01
E9	Mesenchyme - MXP Early Mesenchyme	Ectoderm - Midfacial Ectoderm	Col9a1	Sdc1	COLLAGEN	ECM-Receptor	0.0278006	0
E9	Mesenchyme - FNP Early Mesenchyme	Ectoderm - Surface Ectoderm	Col9a1	Sdc1	COLLAGEN	ECM-Receptor	0.0178387	0
E9	Mesenchyme - MXP Early Mesenchyme	Ectoderm - Surface Ectoderm	Col9a1	Sdc1	COLLAGEN	ECM-Receptor	0.0396185	0
E9	Mesenchyme - FNP Early Mesenchyme	Mesenchyme - FNP Early Mesenchyme	Col9a1	Sdc1	COLLAGEN	ECM-Receptor	0.0215466	0
E9	Mesenchyme - MXP Early Mesenchyme	Mesenchyme - FNP Early Mesenchyme	Col9a1	Sdc1	COLLAGEN	ECM-Receptor	0.047634	0
E9	Mesenchyme - FNP Early Mesenchyme	Mesenchyme - MXP Early Mesenchyme	Col9a1	Sdc1	COLLAGEN	ECM-Receptor	0.0193938	0
E9	Mesenchyme - MXP Early Mesenchyme	Mesenchyme - MXP Early Mesenchyme	Col9a1	Sdc1	COLLAGEN	ECM-Receptor	0.0429893	0
E9	Ectoderm - Surface Ectoderm	Ectoderm - Surface Ectoderm	Fn1	Sdc1	FN1	ECM-Receptor	0.0260544	0.01
E9	Ectoderm - Surface Ectoderm	Mesenchyme - FNP Early Mesenchyme	Fn1	Sdc1	FN1	ECM-Receptor	0.0314155	0
E9	Ectoderm - Surface Ectoderm	Mesenchyme - MXP Early Mesenchyme	Fn1	Sdc1	FN1	ECM-Receptor	0.0283052	0
E9	Ectoderm - Ectodermal Placode	Ectoderm - Ectodermal Placode	Thbs3	Sdc1	THBS	ECM-Receptor	0.00379114	0
E9	Ectoderm - Ectodermal Placode	Ectoderm - Midfacial Ectoderm	Thbs3	Sdc1	THBS	ECM-Receptor	0.00350642	0
E9	Ectoderm - Ectodermal Placode	Ectoderm - Surface Ectoderm	Thbs3	Sdc1	THBS	ECM-Receptor	0.00505064	0
E9	Ectoderm - Ectodermal Placode	Mesenchyme - FNP Early Mesenchyme	Thbs3	Sdc1	THBS	ECM-Receptor	0.00611701	0
E9	Ectoderm - Ectodermal Placode	Mesenchyme - MXP Early Mesenchyme	Thbs3	Sdc1	THBS	ECM-Receptor	0.00549718	0
E9	Mesenchyme - FNP Early Mesenchyme	Ectoderm - Midfacial Ectoderm	Col1a2	Sdc4	COLLAGEN	ECM-Receptor	0.0114449	0
E9	Mesenchyme - MXP Early Mesenchyme	Ectoderm - Midfacial Ectoderm	Col1a2	Sdc4	COLLAGEN	ECM-Receptor	0.00558807	0
E9	Mesenchyme - FNP Early Mesenchyme	Ectoderm - Surface Ectoderm	Col1a2	Sdc4	COLLAGEN	ECM-Receptor	0.00983258	0
E9	Mesenchyme - MXP Early Mesenchyme	Ectoderm - Surface Ectoderm	Col1a2	Sdc4	COLLAGEN	ECM-Receptor	0.00479684	0
E9	Ectoderm - Ectodermal Placode	Ectoderm - Midfacial Ectoderm	Col4a1	Sdc4	COLLAGEN	ECM-Receptor	0.00140637	0
E9	Ectoderm - Surface Ectoderm	Ectoderm - Midfacial Ectoderm	Col4a1	Sdc4	COLLAGEN	ECM-Receptor	0.00138967	0
E9	Mesenchyme - FNP Early Mesenchyme	Ectoderm - Midfacial Ectoderm	Col4a1	Sdc4	COLLAGEN	ECM-Receptor	0.00169086	0
E9	Ectoderm - Ectodermal Placode	Ectoderm - Surface Ectoderm	Col4a1	Sdc4	COLLAGEN	ECM-Receptor	0.00120652	0
E9	Ectoderm - Surface Ectoderm	Ectoderm - Surface Ectoderm	Col4a1	Sdc4	COLLAGEN	ECM-Receptor	0.00119219	0
E9	Mesenchyme - FNP Early Mesenchyme	Ectoderm - Surface Ectoderm	Col4a1	Sdc4	COLLAGEN	ECM-Receptor	0.00145064	0
E9	Ectoderm - Ectodermal Placode	Ectoderm - Midfacial Ectoderm	Col4a2	Sdc4	COLLAGEN	ECM-Receptor	0.00185201	0
E9	Ectoderm - Midfacial Ectoderm	Ectoderm - Midfacial Ectoderm	Col4a2	Sdc4	COLLAGEN	ECM-Receptor	0.00210444	0.01
E9	Ectoderm - Surface Ectoderm	Ectoderm - Midfacial Ectoderm	Col4a2	Sdc4	COLLAGEN	ECM-Receptor	0.00647616	0
E9	Mesenchyme - FNP Early Mesenchyme	Ectoderm - Midfacial Ectoderm	Col4a2	Sdc4	COLLAGEN	ECM-Receptor	0.00191607	0
E9	Ectoderm - Ectodermal Placode	Ectoderm - Surface Ectoderm	Col4a2	Sdc4	COLLAGEN	ECM-Receptor	0.00158894	0
E9	Ectoderm - Midfacial Ectoderm	Ectoderm - Surface Ectoderm	Col4a2	Sdc4	COLLAGEN	ECM-Receptor	0.00180558	0
E9	Ectoderm - Surface Ectoderm	Ectoderm - Surface Ectoderm	Col4a2	Sdc4	COLLAGEN	ECM-Receptor	0.00555989	0
E9	Mesenchyme - FNP Early Mesenchyme	Ectoderm - Surface Ectoderm	Col4a2	Sdc4	COLLAGEN	ECM-Receptor	0.00164391	0
E9	Mesenchyme - FNP Early Mesenchyme	Ectoderm - Midfacial Ectoderm	Col9a1	Sdc4	COLLAGEN	ECM-Receptor	0.00484649	0
E9	Mesenchyme - MXP Early Mesenchyme	Ectoderm - Midfacial Ectoderm	Col9a1	Sdc4	COLLAGEN	ECM-Receptor	0.0109404	0
E9	Mesenchyme - FNP Early Mesenchyme	Ectoderm - Surface Ectoderm	Col9a1	Sdc4	COLLAGEN	ECM-Receptor	0.00415982	0
E9	Mesenchyme - MXP Early Mesenchyme	Ectoderm - Surface Ectoderm	Col9a1	Sdc4	COLLAGEN	ECM-Receptor	0.00939851	0
E9	Ectoderm - Ectodermal Placode	Ectoderm - Midfacial Ectoderm	Fn1	Sdc4	FN1	ECM-Receptor	0.00188423	0.01
E9	Ectoderm - Midfacial Ectoderm	Ectoderm - Midfacial Ectoderm	Fn1	Sdc4	FN1	ECM-Receptor	0.00314809	0
E9	Ectoderm - Surface Ectoderm	Ectoderm - Midfacial Ectoderm	Fn1	Sdc4	FN1	ECM-Receptor	0.00712197	0
E9	Mesenchyme - FNP Early Mesenchyme	Ectoderm - Midfacial Ectoderm	Fn1	Sdc4	FN1	ECM-Receptor	0.00224946	0
E9	Mesenchyme - MXP Early Mesenchyme	Ectoderm - Midfacial Ectoderm	Fn1	Sdc4	FN1	ECM-Receptor	0.00530375	0
E9	Ectoderm - Ectodermal Placode	Ectoderm - Surface Ectoderm	Fn1	Sdc4	FN1	ECM-Receptor	0.00161659	0
E9	Ectoderm - Midfacial Ectoderm	Ectoderm - Surface Ectoderm	Fn1	Sdc4	FN1	ECM-Receptor	0.00270141	0
E9	Ectoderm - Surface Ectoderm	Ectoderm - Surface Ectoderm	Fn1	Sdc4	FN1	ECM-Receptor	0.00611489	0
E9	Mesenchyme - FNP Early Mesenchyme	Ectoderm - Surface Ectoderm	Fn1	Sdc4	FN1	ECM-Receptor	0.00193004	0
E9	Mesenchyme - MXP Early Mesenchyme	Ectoderm - Surface Ectoderm	Fn1	Sdc4	FN1	ECM-Receptor	0.0045526	0
E9	Ectoderm - Ectodermal Placode	Ectoderm - Midfacial Ectoderm	Thbs3	Sdc4	THBS	ECM-Receptor	0.00135929	0
E9	Ectoderm - Ectodermal Placode	Ectoderm - Surface Ectoderm	Thbs3	Sdc4	THBS	ECM-Receptor	0.00116612	0
E9	Ectoderm - Ectodermal Placode	Ectoderm - Ectodermal Placode	Thbs3	Cd47	THBS	ECM-Receptor	0.00107282	0
E9	Ectoderm - Ectodermal Placode	Ectoderm - Midfacial Ectoderm	Thbs3	Cd47	THBS	ECM-Receptor	0.00150754	0
E9	Ectoderm - Ectodermal Placode	Ectoderm - Surface Ectoderm	Thbs3	Cd47	THBS	ECM-Receptor	0.00297226	0
E9	Ectoderm - Ectodermal Placode	Mesenchyme - FNP Early Mesenchyme	Thbs3	Cd47	THBS	ECM-Receptor	0.000821433	0
E9	Ectoderm - Ectodermal Placode	Ectoderm - Ectodermal Placode	Agrn	Dag1	AGRN	ECM-Receptor	0.00313653	0
E9	Ectoderm - Midfacial Ectoderm	Ectoderm - Ectodermal Placode	Agrn	Dag1	AGRN	ECM-Receptor	0.00411366	0
E9	Ectoderm - Surface Ectoderm	Ectoderm - Ectodermal Placode	Agrn	Dag1	AGRN	ECM-Receptor	0.00397552	0
E9	Ectoderm - Ectodermal Placode	Ectoderm - Midfacial Ectoderm	Agrn	Dag1	AGRN	ECM-Receptor	0.00366456	0
E9	Ectoderm - Midfacial Ectoderm	Ectoderm - Midfacial Ectoderm	Agrn	Dag1	AGRN	ECM-Receptor	0.00480539	0
E9	Ectoderm - Surface Ectoderm	Ectoderm - Midfacial Ectoderm	Agrn	Dag1	AGRN	ECM-Receptor	0.00464414	0
E9	Ectoderm - Ectodermal Placode	Ectoderm - Surface Ectoderm	Agrn	Dag1	AGRN	ECM-Receptor	0.00754284	0
E9	Ectoderm - Midfacial Ectoderm	Ectoderm - Surface Ectoderm	Agrn	Dag1	AGRN	ECM-Receptor	0.00987907	0
E9	Ectoderm - Surface Ectoderm	Ectoderm - Surface Ectoderm	Agrn	Dag1	AGRN	ECM-Receptor	0.0095492	0
E9	Ectoderm - Ectodermal Placode	Mesenchyme - FNP Early Mesenchyme	Agrn	Dag1	AGRN	ECM-Receptor	0.000868044	0.04
E9	Ectoderm - Midfacial Ectoderm	Mesenchyme - FNP Early Mesenchyme	Agrn	Dag1	AGRN	ECM-Receptor	0.00113927	0.03
E9	Ectoderm - Surface Ectoderm	Mesenchyme - FNP Early Mesenchyme	Agrn	Dag1	AGRN	ECM-Receptor	0.00110091	0.02
E9	Ectoderm - Midfacial Ectoderm	Mesenchyme - MXP Early Mesenchyme	Agrn	Dag1	AGRN	ECM-Receptor	0.00110826	0.04
E9	Ectoderm - Surface Ectoderm	Mesenchyme - MXP Early Mesenchyme	Agrn	Dag1	AGRN	ECM-Receptor	0.00107094	0.02
E9	Ectoderm - Midfacial Ectoderm	Ectoderm - Ectodermal Placode	Hspg2	Dag1	HSPG	ECM-Receptor	0.00142493	0.02
E9	Ectoderm - Surface Ectoderm	Ectoderm - Ectodermal Placode	Hspg2	Dag1	HSPG	ECM-Receptor	0.0045772	0
E9	Ectoderm - Midfacial Ectoderm	Ectoderm - Midfacial Ectoderm	Hspg2	Dag1	HSPG	ECM-Receptor	0.00166529	0.01
E9	Ectoderm - Surface Ectoderm	Ectoderm - Midfacial Ectoderm	Hspg2	Dag1	HSPG	ECM-Receptor	0.00534646	0
E9	Ectoderm - Midfacial Ectoderm	Ectoderm - Surface Ectoderm	Hspg2	Dag1	HSPG	ECM-Receptor	0.00343501	0
E9	Ectoderm - Surface Ectoderm	Ectoderm - Surface Ectoderm	Hspg2	Dag1	HSPG	ECM-Receptor	0.0109851	0
E9	Ectoderm - Surface Ectoderm	Mesenchyme - FNP Early Mesenchyme	Hspg2	Dag1	HSPG	ECM-Receptor	0.00126808	0
E9	Ectoderm - Surface Ectoderm	Mesenchyme - MXP Early Mesenchyme	Hspg2	Dag1	HSPG	ECM-Receptor	0.00123356	0
E9	Ectoderm - Midfacial Ectoderm	Ectoderm - Ectodermal Placode	Lama5	Dag1	LAMININ	ECM-Receptor	0.00371125	0
E9	Ectoderm - Surface Ectoderm	Ectoderm - Ectodermal Placode	Lama5	Dag1	LAMININ	ECM-Receptor	0.00373413	0
E9	Ectoderm - Midfacial Ectoderm	Ectoderm - Midfacial Ectoderm	Lama5	Dag1	LAMININ	ECM-Receptor	0.00433562	0
E9	Ectoderm - Surface Ectoderm	Ectoderm - Midfacial Ectoderm	Lama5	Dag1	LAMININ	ECM-Receptor	0.00436232	0
E9	Ectoderm - Midfacial Ectoderm	Ectoderm - Surface Ectoderm	Lama5	Dag1	LAMININ	ECM-Receptor	0.00891774	0
E9	Ectoderm - Surface Ectoderm	Ectoderm - Surface Ectoderm	Lama5	Dag1	LAMININ	ECM-Receptor	0.00897242	0
E9	Ectoderm - Midfacial Ectoderm	Mesenchyme - FNP Early Mesenchyme	Lama5	Dag1	LAMININ	ECM-Receptor	0.00102753	0
E9	Ectoderm - Surface Ectoderm	Mesenchyme - FNP Early Mesenchyme	Lama5	Dag1	LAMININ	ECM-Receptor	0.00103388	0
E9	Ectoderm - Midfacial Ectoderm	Mesenchyme - MXP Early Mesenchyme	Lama5	Dag1	LAMININ	ECM-Receptor	0.000999556	0
E9	Ectoderm - Surface Ectoderm	Mesenchyme - MXP Early Mesenchyme	Lama5	Dag1	LAMININ	ECM-Receptor	0.00100573	0
E9	Ectoderm - Midfacial Ectoderm	Ectoderm - Ectodermal Placode	Lamc1	Dag1	LAMININ	ECM-Receptor	0.0045641	0
E9	Ectoderm - Surface Ectoderm	Ectoderm - Ectodermal Placode	Lamc1	Dag1	LAMININ	ECM-Receptor	0.00315967	0
E9	Ectoderm - Midfacial Ectoderm	Ectoderm - Midfacial Ectoderm	Lamc1	Dag1	LAMININ	ECM-Receptor	0.00533117	0
E9	Ectoderm - Surface Ectoderm	Ectoderm - Midfacial Ectoderm	Lamc1	Dag1	LAMININ	ECM-Receptor	0.00369158	0
E9	Ectoderm - Midfacial Ectoderm	Ectoderm - Surface Ectoderm	Lamc1	Dag1	LAMININ	ECM-Receptor	0.0109539	0
E9	Ectoderm - Surface Ectoderm	Ectoderm - Surface Ectoderm	Lamc1	Dag1	LAMININ	ECM-Receptor	0.00759825	0
E9	Ectoderm - Ectodermal Placode	Ectoderm - Ectodermal Placode	Cadm1	Cadm1	CADM	Cell-Cell Contact	0.0786858	0
E9	Ectoderm - Midfacial Ectoderm	Ectoderm - Ectodermal Placode	Cadm1	Cadm1	CADM	Cell-Cell Contact	0.0976847	0
E9	Ectoderm - Surface Ectoderm	Ectoderm - Ectodermal Placode	Cadm1	Cadm1	CADM	Cell-Cell Contact	0.0699459	0
E9	Mesenchyme - FNP Early Mesenchyme	Ectoderm - Ectodermal Placode	Cadm1	Cadm1	CADM	Cell-Cell Contact	0.0493678	0.02
E9	Ectoderm - Ectodermal Placode	Ectoderm - Midfacial Ectoderm	Cadm1	Cadm1	CADM	Cell-Cell Contact	0.0976847	0
E9	Ectoderm - Midfacial Ectoderm	Ectoderm - Midfacial Ectoderm	Cadm1	Cadm1	CADM	Cell-Cell Contact	0.12067	0
E9	Ectoderm - Surface Ectoderm	Ectoderm - Midfacial Ectoderm	Cadm1	Cadm1	CADM	Cell-Cell Contact	0.0870338	0
E9	Mesenchyme - FNP Early Mesenchyme	Ectoderm - Midfacial Ectoderm	Cadm1	Cadm1	CADM	Cell-Cell Contact	0.0617624	0
E9	Ectoderm - Ectodermal Placode	Ectoderm - Surface Ectoderm	Cadm1	Cadm1	CADM	Cell-Cell Contact	0.0699459	0
E9	Ectoderm - Midfacial Ectoderm	Ectoderm - Surface Ectoderm	Cadm1	Cadm1	CADM	Cell-Cell Contact	0.0870338	0
E9	Ectoderm - Surface Ectoderm	Ectoderm - Surface Ectoderm	Cadm1	Cadm1	CADM	Cell-Cell Contact	0.0621113	0.02
E9	Ectoderm - Ectodermal Placode	Mesenchyme - FNP Early Mesenchyme	Cadm1	Cadm1	CADM	Cell-Cell Contact	0.0493678	0.02
E9	Ectoderm - Midfacial Ectoderm	Mesenchyme - FNP Early Mesenchyme	Cadm1	Cadm1	CADM	Cell-Cell Contact	0.0617624	0
E9	Ectoderm - Ectodermal Placode	Ectoderm - Ectodermal Placode	Cdh2	Cdh2	CDH	Cell-Cell Contact	0.0349516	0
E9	Ectoderm - Midfacial Ectoderm	Ectoderm - Ectodermal Placode	Cdh2	Cdh2	CDH	Cell-Cell Contact	0.00758344	0
E9	Ectoderm - Surface Ectoderm	Ectoderm - Ectodermal Placode	Cdh2	Cdh2	CDH	Cell-Cell Contact	0.0072181	0
E9	Mesenchyme - MXP Early Mesenchyme	Ectoderm - Ectodermal Placode	Cdh2	Cdh2	CDH	Cell-Cell Contact	0.0069067	0
E9	Ectoderm - Ectodermal Placode	Ectoderm - Midfacial Ectoderm	Cdh2	Cdh2	CDH	Cell-Cell Contact	0.00758344	0
E9	Ectoderm - Surface Ectoderm	Ectoderm - Midfacial Ectoderm	Cdh2	Cdh2	CDH	Cell-Cell Contact	0.00153164	0.03
E9	Mesenchyme - MXP Early Mesenchyme	Ectoderm - Midfacial Ectoderm	Cdh2	Cdh2	CDH	Cell-Cell Contact	0.0014652	0.04
E9	Ectoderm - Ectodermal Placode	Ectoderm - Surface Ectoderm	Cdh2	Cdh2	CDH	Cell-Cell Contact	0.0072181	0
E9	Ectoderm - Midfacial Ectoderm	Ectoderm - Surface Ectoderm	Cdh2	Cdh2	CDH	Cell-Cell Contact	0.00153164	0.03
E9	Ectoderm - Surface Ectoderm	Ectoderm - Surface Ectoderm	Cdh2	Cdh2	CDH	Cell-Cell Contact	0.00145743	0.01
E9	Mesenchyme - MXP Early Mesenchyme	Ectoderm - Surface Ectoderm	Cdh2	Cdh2	CDH	Cell-Cell Contact	0.0013942	0
E9	Ectoderm - Ectodermal Placode	Mesenchyme - MXP Early Mesenchyme	Cdh2	Cdh2	CDH	Cell-Cell Contact	0.0069067	0
E9	Ectoderm - Midfacial Ectoderm	Mesenchyme - MXP Early Mesenchyme	Cdh2	Cdh2	CDH	Cell-Cell Contact	0.0014652	0.04
E9	Ectoderm - Surface Ectoderm	Mesenchyme - MXP Early Mesenchyme	Cdh2	Cdh2	CDH	Cell-Cell Contact	0.0013942	0
E9	Mesenchyme - MXP Early Mesenchyme	Mesenchyme - MXP Early Mesenchyme	Cdh2	Cdh2	CDH	Cell-Cell Contact	0.00133372	0.03
E9	Ectoderm - Ectodermal Placode	Ectoderm - Ectodermal Placode	Cdh1	Cdh1	CDH	Cell-Cell Contact	0.000178394	0
E9	Ectoderm - Midfacial Ectoderm	Ectoderm - Ectodermal Placode	Cdh1	Cdh1	CDH	Cell-Cell Contact	0.00142731	0
E9	Ectoderm - Surface Ectoderm	Ectoderm - Ectodermal Placode	Cdh1	Cdh1	CDH	Cell-Cell Contact	0.00174143	0
E9	Ectoderm - Ectodermal Placode	Ectoderm - Midfacial Ectoderm	Cdh1	Cdh1	CDH	Cell-Cell Contact	0.00142731	0
E9	Ectoderm - Midfacial Ectoderm	Ectoderm - Midfacial Ectoderm	Cdh1	Cdh1	CDH	Cell-Cell Contact	0.0113207	0
E9	Ectoderm - Surface Ectoderm	Ectoderm - Midfacial Ectoderm	Cdh1	Cdh1	CDH	Cell-Cell Contact	0.0137821	0
E9	Ectoderm - Ectodermal Placode	Ectoderm - Surface Ectoderm	Cdh1	Cdh1	CDH	Cell-Cell Contact	0.00174143	0
E9	Ectoderm - Midfacial Ectoderm	Ectoderm - Surface Ectoderm	Cdh1	Cdh1	CDH	Cell-Cell Contact	0.0137821	0
E9	Ectoderm - Surface Ectoderm	Ectoderm - Surface Ectoderm	Cdh1	Cdh1	CDH	Cell-Cell Contact	0.0167697	0
E9	Ectoderm - Ectodermal Placode	Ectoderm - Ectodermal Placode	Efna2	Epha4	EPHA	Cell-Cell Contact	0.000514912	0.03
E9	Mesenchyme - FNP Early Mesenchyme	Ectoderm - Ectodermal Placode	Efna2	Epha4	EPHA	Cell-Cell Contact	0.00355676	0
E9	Mesenchyme - MXP Early Mesenchyme	Ectoderm - Ectodermal Placode	Efna2	Epha4	EPHA	Cell-Cell Contact	0.00140917	0
E9	Mesenchyme - FNP Early Mesenchyme	Ectoderm - Midfacial Ectoderm	Efna2	Epha4	EPHA	Cell-Cell Contact	0.0038798	0
E9	Mesenchyme - MXP Early Mesenchyme	Ectoderm - Midfacial Ectoderm	Efna2	Epha4	EPHA	Cell-Cell Contact	0.00153746	0.02
E9	Ectoderm - Ectodermal Placode	Ectoderm - Ectodermal Placode	Efna4	Epha4	EPHA	Cell-Cell Contact	0.00189443	0.01
E9	Ectoderm - Midfacial Ectoderm	Ectoderm - Ectodermal Placode	Efna4	Epha4	EPHA	Cell-Cell Contact	0.00632152	0
E9	Ectoderm - Surface Ectoderm	Ectoderm - Ectodermal Placode	Efna4	Epha4	EPHA	Cell-Cell Contact	0.00551657	0
E9	Mesenchyme - FNP Early Mesenchyme	Ectoderm - Ectodermal Placode	Efna4	Epha4	EPHA	Cell-Cell Contact	0.00154132	0.01
E9	Mesenchyme - MXP Early Mesenchyme	Ectoderm - Ectodermal Placode	Efna4	Epha4	EPHA	Cell-Cell Contact	0.00391447	0
E9	Ectoderm - Ectodermal Placode	Ectoderm - Midfacial Ectoderm	Efna4	Epha4	EPHA	Cell-Cell Contact	0.00206681	0.03
E9	Ectoderm - Midfacial Ectoderm	Ectoderm - Midfacial Ectoderm	Efna4	Epha4	EPHA	Cell-Cell Contact	0.00689394	0
E9	Ectoderm - Surface Ectoderm	Ectoderm - Midfacial Ectoderm	Efna4	Epha4	EPHA	Cell-Cell Contact	0.00601654	0
E9	Mesenchyme - FNP Early Mesenchyme	Ectoderm - Midfacial Ectoderm	Efna4	Epha4	EPHA	Cell-Cell Contact	0.00168162	0.03
E9	Mesenchyme - MXP Early Mesenchyme	Ectoderm - Midfacial Ectoderm	Efna4	Epha4	EPHA	Cell-Cell Contact	0.00426987	0
E9	Ectoderm - Surface Ectoderm	Ectoderm - Ectodermal Placode	Efna5	Epha4	EPHA	Cell-Cell Contact	0.00425916	0
E9	Mesenchyme - FNP Early Mesenchyme	Ectoderm - Ectodermal Placode	Efna5	Epha4	EPHA	Cell-Cell Contact	0.00104322	0
E9	Ectoderm - Surface Ectoderm	Ectoderm - Midfacial Ectoderm	Efna5	Epha4	EPHA	Cell-Cell Contact	0.00464571	0
E9	Mesenchyme - FNP Early Mesenchyme	Ectoderm - Midfacial Ectoderm	Efna5	Epha4	EPHA	Cell-Cell Contact	0.00113823	0
E9	Ectoderm - Ectodermal Placode	Ectoderm - Ectodermal Placode	Efnb1	Epha4	EPHB	Cell-Cell Contact	0.00136398	0
E9	Mesenchyme - FNP Early Mesenchyme	Ectoderm - Ectodermal Placode	Efnb1	Epha4	EPHB	Cell-Cell Contact	0.00127853	0
E9	Ectoderm - Ectodermal Placode	Ectoderm - Midfacial Ectoderm	Efnb1	Epha4	EPHB	Cell-Cell Contact	0.00148816	0
E9	Mesenchyme - FNP Early Mesenchyme	Ectoderm - Midfacial Ectoderm	Efnb1	Epha4	EPHB	Cell-Cell Contact	0.00139494	0
E9	Ectoderm - Midfacial Ectoderm	Ectoderm - Surface Ectoderm	Jam2	ITGA3_ITGB1	JAM	Cell-Cell Contact	0.000524532	0
E9	Ectoderm - Midfacial Ectoderm	Ectoderm - Ectodermal Placode	Jam2	Jam3	JAM	Cell-Cell Contact	0.000727426	0
E9	Ectoderm - Midfacial Ectoderm	Ectoderm - Midfacial Ectoderm	Jam2	Jam3	JAM	Cell-Cell Contact	0.00258252	0
E9	Ectoderm - Midfacial Ectoderm	Ectoderm - Surface Ectoderm	Jam2	Jam3	JAM	Cell-Cell Contact	0.0020762	0
E9	Ectoderm - Midfacial Ectoderm	Mesenchyme - FNP Early Mesenchyme	Jam2	Jam3	JAM	Cell-Cell Contact	0.00354232	0
E9	Ectoderm - Midfacial Ectoderm	Mesenchyme - MXP Early Mesenchyme	Jam2	Jam3	JAM	Cell-Cell Contact	0.00405078	0
E9	Ectoderm - Ectodermal Placode	Ectoderm - Ectodermal Placode	F11r	F11r	JAM	Cell-Cell Contact	0.00910453	0
E9	Ectoderm - Midfacial Ectoderm	Ectoderm - Ectodermal Placode	F11r	F11r	JAM	Cell-Cell Contact	0.00548315	0
E9	Ectoderm - Surface Ectoderm	Ectoderm - Ectodermal Placode	F11r	F11r	JAM	Cell-Cell Contact	0.0131527	0
E9	Ectoderm - Ectodermal Placode	Ectoderm - Midfacial Ectoderm	F11r	F11r	JAM	Cell-Cell Contact	0.00548315	0
E9	Ectoderm - Midfacial Ectoderm	Ectoderm - Midfacial Ectoderm	F11r	F11r	JAM	Cell-Cell Contact	0.0032974	0
E9	Ectoderm - Surface Ectoderm	Ectoderm - Midfacial Ectoderm	F11r	F11r	JAM	Cell-Cell Contact	0.00793402	0
E9	Ectoderm - Ectodermal Placode	Ectoderm - Surface Ectoderm	F11r	F11r	JAM	Cell-Cell Contact	0.0131527	0
E9	Ectoderm - Midfacial Ectoderm	Ectoderm - Surface Ectoderm	F11r	F11r	JAM	Cell-Cell Contact	0.00793402	0
E9	Ectoderm - Surface Ectoderm	Ectoderm - Surface Ectoderm	F11r	F11r	JAM	Cell-Cell Contact	0.0189663	0
E9	Ectoderm - Midfacial Ectoderm	Ectoderm - Ectodermal Placode	Jam2	F11r	JAM	Cell-Cell Contact	0.00174589	0
E9	Ectoderm - Midfacial Ectoderm	Ectoderm - Midfacial Ectoderm	Jam2	F11r	JAM	Cell-Cell Contact	0.00104836	0
E9	Ectoderm - Midfacial Ectoderm	Ectoderm - Surface Ectoderm	Jam2	F11r	JAM	Cell-Cell Contact	0.00253053	0
E9	Ectoderm - Midfacial Ectoderm	Ectoderm - Midfacial Ectoderm	Jam2	Jam2	JAM	Cell-Cell Contact	0.000332797	0
E9	Ectoderm - Ectodermal Placode	Ectoderm - Ectodermal Placode	Jam3	F11r	JAM	Cell-Cell Contact	0.00380978	0
E9	Ectoderm - Midfacial Ectoderm	Ectoderm - Ectodermal Placode	Jam3	F11r	JAM	Cell-Cell Contact	0.01342	0
E9	Ectoderm - Surface Ectoderm	Ectoderm - Ectodermal Placode	Jam3	F11r	JAM	Cell-Cell Contact	0.0108119	0
E9	Mesenchyme - FNP Early Mesenchyme	Ectoderm - Ectodermal Placode	Jam3	F11r	JAM	Cell-Cell Contact	0.0183335	0
E9	Mesenchyme - MXP Early Mesenchyme	Ectoderm - Ectodermal Placode	Jam3	F11r	JAM	Cell-Cell Contact	0.0209205	0
E9	Ectoderm - Ectodermal Placode	Ectoderm - Midfacial Ectoderm	Jam3	F11r	JAM	Cell-Cell Contact	0.00228955	0.03
E9	Ectoderm - Midfacial Ectoderm	Ectoderm - Midfacial Ectoderm	Jam3	F11r	JAM	Cell-Cell Contact	0.00809613	0
E9	Ectoderm - Surface Ectoderm	Ectoderm - Midfacial Ectoderm	Jam3	F11r	JAM	Cell-Cell Contact	0.0065159	0
E9	Mesenchyme - FNP Early Mesenchyme	Ectoderm - Midfacial Ectoderm	Jam3	F11r	JAM	Cell-Cell Contact	0.0110823	0
E9	Mesenchyme - MXP Early Mesenchyme	Ectoderm - Midfacial Ectoderm	Jam3	F11r	JAM	Cell-Cell Contact	0.0126593	0
E9	Ectoderm - Ectodermal Placode	Ectoderm - Surface Ectoderm	Jam3	F11r	JAM	Cell-Cell Contact	0.00551684	0.01
E9	Ectoderm - Midfacial Ectoderm	Ectoderm - Surface Ectoderm	Jam3	F11r	JAM	Cell-Cell Contact	0.0193495	0
E9	Ectoderm - Surface Ectoderm	Ectoderm - Surface Ectoderm	Jam3	F11r	JAM	Cell-Cell Contact	0.0156073	0
E9	Mesenchyme - FNP Early Mesenchyme	Ectoderm - Surface Ectoderm	Jam3	F11r	JAM	Cell-Cell Contact	0.026376	0
E9	Mesenchyme - MXP Early Mesenchyme	Ectoderm - Surface Ectoderm	Jam3	F11r	JAM	Cell-Cell Contact	0.030063	0
E9	Mesenchyme - FNP Early Mesenchyme	Mesenchyme - FNP Early Mesenchyme	Jam3	Jam3	JAM	Cell-Cell Contact	0.0365725	0
E9	Mesenchyme - MXP Early Mesenchyme	Mesenchyme - FNP Early Mesenchyme	Jam3	Jam3	JAM	Cell-Cell Contact	0.0416239	0
E9	Mesenchyme - FNP Early Mesenchyme	Mesenchyme - MXP Early Mesenchyme	Jam3	Jam3	JAM	Cell-Cell Contact	0.0416239	0
E9	Mesenchyme - MXP Early Mesenchyme	Mesenchyme - MXP Early Mesenchyme	Jam3	Jam3	JAM	Cell-Cell Contact	0.0473388	0.01
E9	Mesenchyme - MXP Early Mesenchyme	Ectoderm - Ectodermal Placode	Nectin3	Nectin2	NECTIN	Cell-Cell Contact	0.00530824	0
E9	Mesenchyme - MXP Early Mesenchyme	Ectoderm - Midfacial Ectoderm	Nectin3	Nectin2	NECTIN	Cell-Cell Contact	0.0077087	0
E9	Mesenchyme - MXP Early Mesenchyme	Ectoderm - Surface Ectoderm	Nectin3	Nectin2	NECTIN	Cell-Cell Contact	0.00890682	0
E9	Mesenchyme - MXP Early Mesenchyme	Mesenchyme - FNP Early Mesenchyme	Nectin3	Nectin2	NECTIN	Cell-Cell Contact	0.00443788	0
E9	Mesenchyme - MXP Early Mesenchyme	Mesenchyme - MXP Early Mesenchyme	Nectin3	Nectin2	NECTIN	Cell-Cell Contact	0.00331629	0
E9	Ectoderm - Ectodermal Placode	Mesenchyme - MXP Early Mesenchyme	Nectin1	Nectin3	NECTIN	Cell-Cell Contact	0.000934003	0
E9	Ectoderm - Ectodermal Placode	Ectoderm - Ectodermal Placode	Dlk1	Notch1	NOTCH	Cell-Cell Contact	0.0236204	0
E9	Ectoderm - Midfacial Ectoderm	Ectoderm - Ectodermal Placode	Dlk1	Notch1	NOTCH	Cell-Cell Contact	0.0223962	0
E9	Ectoderm - Surface Ectoderm	Ectoderm - Ectodermal Placode	Dlk1	Notch1	NOTCH	Cell-Cell Contact	0.00113186	0
E9	Mesenchyme - FNP Early Mesenchyme	Ectoderm - Ectodermal Placode	Dlk1	Notch1	NOTCH	Cell-Cell Contact	0.00682999	0
E9	Mesenchyme - MXP Early Mesenchyme	Ectoderm - Ectodermal Placode	Dlk1	Notch1	NOTCH	Cell-Cell Contact	0.000883653	0
E9	Ectoderm - Ectodermal Placode	Ectoderm - Midfacial Ectoderm	Dlk1	Notch1	NOTCH	Cell-Cell Contact	0.0302597	0
E9	Ectoderm - Midfacial Ectoderm	Ectoderm - Midfacial Ectoderm	Dlk1	Notch1	NOTCH	Cell-Cell Contact	0.0287016	0
E9	Ectoderm - Surface Ectoderm	Ectoderm - Midfacial Ectoderm	Dlk1	Notch1	NOTCH	Cell-Cell Contact	0.00145946	0
E9	Mesenchyme - FNP Early Mesenchyme	Ectoderm - Midfacial Ectoderm	Dlk1	Notch1	NOTCH	Cell-Cell Contact	0.0087923	0
E9	Mesenchyme - MXP Early Mesenchyme	Ectoderm - Midfacial Ectoderm	Dlk1	Notch1	NOTCH	Cell-Cell Contact	0.00113949	0
E9	Ectoderm - Ectodermal Placode	Ectoderm - Midfacial Ectoderm	Dlk1	Notch3	NOTCH	Cell-Cell Contact	0.0258478	0
E9	Ectoderm - Midfacial Ectoderm	Ectoderm - Midfacial Ectoderm	Dlk1	Notch3	NOTCH	Cell-Cell Contact	0.0245111	0
E9	Mesenchyme - FNP Early Mesenchyme	Ectoderm - Midfacial Ectoderm	Dlk1	Notch3	NOTCH	Cell-Cell Contact	0.00748621	0.01
E9	Ectoderm - Ectodermal Placode	Ectoderm - Surface Ectoderm	Dlk1	Notch3	NOTCH	Cell-Cell Contact	0.0058456	0.01
E9	Ectoderm - Midfacial Ectoderm	Ectoderm - Surface Ectoderm	Dlk1	Notch3	NOTCH	Cell-Cell Contact	0.00553742	0.01
E9	Mesenchyme - FNP Early Mesenchyme	Ectoderm - Surface Ectoderm	Dlk1	Notch3	NOTCH	Cell-Cell Contact	0.0016687	0.01
E9	Ectoderm - Midfacial Ectoderm	Ectoderm - Midfacial Ectoderm	Ocln	Ocln	OCLN	Cell-Cell Contact	0.000207453	0
E9	Ectoderm - Ectodermal Placode	Ectoderm - Surface Ectoderm	Sema4c	Plxnb2	SEMA4	Cell-Cell Contact	0.00116397	0
E9	Ectoderm - Ectodermal Placode	Mesenchyme - FNP Early Mesenchyme	Sema4c	Plxnb2	SEMA4	Cell-Cell Contact	0.000707646	0.03
E9	Ectoderm - Ectodermal Placode	Mesenchyme - MXP Early Mesenchyme	Sema4c	Plxnb2	SEMA4	Cell-Cell Contact	0.000837322	0.01
E9	Ectoderm - Ectodermal Placode	Ectoderm - Ectodermal Placode	Cdh3	Cdh3	CDH	Cell-Cell Contact	0.000744803	0
E9	Ectoderm - Midfacial Ectoderm	Ectoderm - Ectodermal Placode	Cdh3	Cdh3	CDH	Cell-Cell Contact	0.00112035	0
E9	Ectoderm - Surface Ectoderm	Ectoderm - Ectodermal Placode	Cdh3	Cdh3	CDH	Cell-Cell Contact	0.00339451	0
E9	Ectoderm - Ectodermal Placode	Ectoderm - Midfacial Ectoderm	Cdh3	Cdh3	CDH	Cell-Cell Contact	0.00112035	0
E9	Ectoderm - Midfacial Ectoderm	Ectoderm - Midfacial Ectoderm	Cdh3	Cdh3	CDH	Cell-Cell Contact	0.00168495	0
E9	Ectoderm - Surface Ectoderm	Ectoderm - Midfacial Ectoderm	Cdh3	Cdh3	CDH	Cell-Cell Contact	0.0050993	0
E9	Ectoderm - Ectodermal Placode	Ectoderm - Surface Ectoderm	Cdh3	Cdh3	CDH	Cell-Cell Contact	0.00339451	0
E9	Ectoderm - Midfacial Ectoderm	Ectoderm - Surface Ectoderm	Cdh3	Cdh3	CDH	Cell-Cell Contact	0.0050993	0
E9	Ectoderm - Surface Ectoderm	Ectoderm - Surface Ectoderm	Cdh3	Cdh3	CDH	Cell-Cell Contact	0.0153262	0
E9	Ectoderm - Ectodermal Placode	Ectoderm - Ectodermal Placode	Gja1	Gja1	GAP	Cell-Cell Contact	0.0833684	0
E9	Ectoderm - Midfacial Ectoderm	Ectoderm - Ectodermal Placode	Gja1	Gja1	GAP	Cell-Cell Contact	0.0964718	0
E9	Mesenchyme - FNP Early Mesenchyme	Ectoderm - Ectodermal Placode	Gja1	Gja1	GAP	Cell-Cell Contact	0.0640238	0
E9	Mesenchyme - MXP Early Mesenchyme	Ectoderm - Ectodermal Placode	Gja1	Gja1	GAP	Cell-Cell Contact	0.0681269	0
E9	Ectoderm - Ectodermal Placode	Ectoderm - Midfacial Ectoderm	Gja1	Gja1	GAP	Cell-Cell Contact	0.0964718	0
E9	Ectoderm - Midfacial Ectoderm	Ectoderm - Midfacial Ectoderm	Gja1	Gja1	GAP	Cell-Cell Contact	0.111384	0
E9	Ectoderm - Surface Ectoderm	Ectoderm - Midfacial Ectoderm	Gja1	Gja1	GAP	Cell-Cell Contact	0.0662205	0.04
E9	Mesenchyme - FNP Early Mesenchyme	Ectoderm - Midfacial Ectoderm	Gja1	Gja1	GAP	Cell-Cell Contact	0.0743333	0
E9	Mesenchyme - MXP Early Mesenchyme	Ectoderm - Midfacial Ectoderm	Gja1	Gja1	GAP	Cell-Cell Contact	0.0790413	0
E9	Ectoderm - Midfacial Ectoderm	Ectoderm - Surface Ectoderm	Gja1	Gja1	GAP	Cell-Cell Contact	0.0662205	0.04
E9	Ectoderm - Ectodermal Placode	Mesenchyme - FNP Early Mesenchyme	Gja1	Gja1	GAP	Cell-Cell Contact	0.0640238	0
E9	Ectoderm - Midfacial Ectoderm	Mesenchyme - FNP Early Mesenchyme	Gja1	Gja1	GAP	Cell-Cell Contact	0.0743333	0
E9	Ectoderm - Ectodermal Placode	Mesenchyme - MXP Early Mesenchyme	Gja1	Gja1	GAP	Cell-Cell Contact	0.0681269	0
E9	Ectoderm - Midfacial Ectoderm	Mesenchyme - MXP Early Mesenchyme	Gja1	Gja1	GAP	Cell-Cell Contact	0.0790413	0
E9	Mesenchyme - FNP Early Mesenchyme	Ectoderm - Ectodermal Placode	Gjc1	Gja1	GAP	Cell-Cell Contact	0.0353139	0
E9	Mesenchyme - MXP Early Mesenchyme	Ectoderm - Ectodermal Placode	Gjc1	Gja1	GAP	Cell-Cell Contact	0.0334231	0.04
E9	Mesenchyme - FNP Early Mesenchyme	Ectoderm - Midfacial Ectoderm	Gjc1	Gja1	GAP	Cell-Cell Contact	0.0412039	0
E9	Mesenchyme - MXP Early Mesenchyme	Ectoderm - Midfacial Ectoderm	Gjc1	Gja1	GAP	Cell-Cell Contact	0.0390105	0.01
E9	Ectoderm - Ectodermal Placode	Ectoderm - Ectodermal Placode	Cldn3	Cldn3	CLDN	Cell-Cell Contact	0.0769048	0
E9	Ectoderm - Midfacial Ectoderm	Ectoderm - Ectodermal Placode	Cldn3	Cldn3	CLDN	Cell-Cell Contact	0.0987821	0
E9	Ectoderm - Surface Ectoderm	Ectoderm - Ectodermal Placode	Cldn3	Cldn3	CLDN	Cell-Cell Contact	0.0356178	0
E9	Ectoderm - Ectodermal Placode	Ectoderm - Midfacial Ectoderm	Cldn3	Cldn3	CLDN	Cell-Cell Contact	0.0987821	0
E9	Ectoderm - Midfacial Ectoderm	Ectoderm - Midfacial Ectoderm	Cldn3	Cldn3	CLDN	Cell-Cell Contact	0.126033	0
E9	Ectoderm - Surface Ectoderm	Ectoderm - Midfacial Ectoderm	Cldn3	Cldn3	CLDN	Cell-Cell Contact	0.0463397	0
E9	Ectoderm - Ectodermal Placode	Ectoderm - Surface Ectoderm	Cldn3	Cldn3	CLDN	Cell-Cell Contact	0.0356178	0
E9	Ectoderm - Midfacial Ectoderm	Ectoderm - Surface Ectoderm	Cldn3	Cldn3	CLDN	Cell-Cell Contact	0.0463397	0
E9	Ectoderm - Surface Ectoderm	Ectoderm - Surface Ectoderm	Cldn3	Cldn3	CLDN	Cell-Cell Contact	0.0161093	0
E9	Ectoderm - Midfacial Ectoderm	Ectoderm - Ectodermal Placode	Flrt2	Adgrl1	ADGRL	Cell-Cell Contact	0.00104757	0
E9	Mesenchyme - FNP Early Mesenchyme	Ectoderm - Ectodermal Placode	Flrt2	Adgrl1	ADGRL	Cell-Cell Contact	0.000936211	0
E9	Ectoderm - Midfacial Ectoderm	Ectoderm - Surface Ectoderm	Flrt2	Adgrl1	ADGRL	Cell-Cell Contact	0.00108723	0
E9	Mesenchyme - FNP Early Mesenchyme	Ectoderm - Surface Ectoderm	Flrt2	Adgrl1	ADGRL	Cell-Cell Contact	0.000971658	0
E9	Ectoderm - Ectodermal Placode	Ectoderm - Ectodermal Placode	Flrt3	Adgrl1	ADGRL	Cell-Cell Contact	0.00144649	0.01
E9	Ectoderm - Midfacial Ectoderm	Ectoderm - Ectodermal Placode	Flrt3	Adgrl1	ADGRL	Cell-Cell Contact	0.0015416	0.01
E9	Ectoderm - Surface Ectoderm	Ectoderm - Ectodermal Placode	Flrt3	Adgrl1	ADGRL	Cell-Cell Contact	0.00519513	0
E9	Mesenchyme - FNP Early Mesenchyme	Ectoderm - Ectodermal Placode	Flrt3	Adgrl1	ADGRL	Cell-Cell Contact	0.00113877	0
E9	Mesenchyme - MXP Early Mesenchyme	Ectoderm - Ectodermal Placode	Flrt3	Adgrl1	ADGRL	Cell-Cell Contact	0.00144877	0.01
E9	Ectoderm - Ectodermal Placode	Ectoderm - Surface Ectoderm	Flrt3	Adgrl1	ADGRL	Cell-Cell Contact	0.00150122	0
E9	Ectoderm - Midfacial Ectoderm	Ectoderm - Surface Ectoderm	Flrt3	Adgrl1	ADGRL	Cell-Cell Contact	0.00159994	0.02
E9	Ectoderm - Surface Ectoderm	Ectoderm - Surface Ectoderm	Flrt3	Adgrl1	ADGRL	Cell-Cell Contact	0.00539096	0
E9	Mesenchyme - FNP Early Mesenchyme	Ectoderm - Surface Ectoderm	Flrt3	Adgrl1	ADGRL	Cell-Cell Contact	0.00118188	0.01
E9	Mesenchyme - MXP Early Mesenchyme	Ectoderm - Surface Ectoderm	Flrt3	Adgrl1	ADGRL	Cell-Cell Contact	0.00150359	0.01
E9	Ectoderm - Ectodermal Placode	Ectoderm - Ectodermal Placode	Tenm3	Adgrl1	ADGRL	Cell-Cell Contact	0.00157245	0
E9	Ectoderm - Midfacial Ectoderm	Ectoderm - Ectodermal Placode	Tenm3	Adgrl1	ADGRL	Cell-Cell Contact	0.00124943	0.01
E9	Ectoderm - Surface Ectoderm	Ectoderm - Ectodermal Placode	Tenm3	Adgrl1	ADGRL	Cell-Cell Contact	0.00146216	0
E9	Mesenchyme - FNP Early Mesenchyme	Ectoderm - Ectodermal Placode	Tenm3	Adgrl1	ADGRL	Cell-Cell Contact	0.00106729	0
E9	Mesenchyme - MXP Early Mesenchyme	Ectoderm - Ectodermal Placode	Tenm3	Adgrl1	ADGRL	Cell-Cell Contact	0.00114161	0
E9	Ectoderm - Ectodermal Placode	Ectoderm - Surface Ectoderm	Tenm3	Adgrl1	ADGRL	Cell-Cell Contact	0.00163195	0
E9	Ectoderm - Midfacial Ectoderm	Ectoderm - Surface Ectoderm	Tenm3	Adgrl1	ADGRL	Cell-Cell Contact	0.00129672	0.02
E9	Ectoderm - Surface Ectoderm	Ectoderm - Surface Ectoderm	Tenm3	Adgrl1	ADGRL	Cell-Cell Contact	0.00151749	0
E9	Mesenchyme - FNP Early Mesenchyme	Ectoderm - Surface Ectoderm	Tenm3	Adgrl1	ADGRL	Cell-Cell Contact	0.00110769	0
E9	Mesenchyme - MXP Early Mesenchyme	Ectoderm - Surface Ectoderm	Tenm3	Adgrl1	ADGRL	Cell-Cell Contact	0.00118482	0
E9	Ectoderm - Ectodermal Placode	Ectoderm - Ectodermal Placode	Tenm4	Adgrl1	ADGRL	Cell-Cell Contact	0.00100239	0
E9	Ectoderm - Midfacial Ectoderm	Ectoderm - Ectodermal Placode	Tenm4	Adgrl1	ADGRL	Cell-Cell Contact	0.0036245	0
E9	Mesenchyme - FNP Early Mesenchyme	Ectoderm - Ectodermal Placode	Tenm4	Adgrl1	ADGRL	Cell-Cell Contact	0.000931739	0
E9	Ectoderm - Ectodermal Placode	Ectoderm - Surface Ectoderm	Tenm4	Adgrl1	ADGRL	Cell-Cell Contact	0.00104034	0
E9	Ectoderm - Midfacial Ectoderm	Ectoderm - Surface Ectoderm	Tenm4	Adgrl1	ADGRL	Cell-Cell Contact	0.00376135	0
E9	Mesenchyme - FNP Early Mesenchyme	Ectoderm - Surface Ectoderm	Tenm4	Adgrl1	ADGRL	Cell-Cell Contact	0.000967016	0
E9	Ectoderm - Ectodermal Placode	Ectoderm - Ectodermal Placode	TENM4_FLRT3	Adgrl1	ADGRL	Cell-Cell Contact	0.00120416	0
E9	Ectoderm - Midfacial Ectoderm	Ectoderm - Ectodermal Placode	TENM4_FLRT3	Adgrl1	ADGRL	Cell-Cell Contact	0.00236432	0
E9	Mesenchyme - FNP Early Mesenchyme	Ectoderm - Ectodermal Placode	TENM4_FLRT3	Adgrl1	ADGRL	Cell-Cell Contact	0.00103007	0
E9	Ectoderm - Ectodermal Placode	Ectoderm - Surface Ectoderm	TENM4_FLRT3	Adgrl1	ADGRL	Cell-Cell Contact	0.00124974	0
E9	Ectoderm - Midfacial Ectoderm	Ectoderm - Surface Ectoderm	TENM4_FLRT3	Adgrl1	ADGRL	Cell-Cell Contact	0.0024537	0
E9	Mesenchyme - FNP Early Mesenchyme	Ectoderm - Surface Ectoderm	TENM4_FLRT3	Adgrl1	ADGRL	Cell-Cell Contact	0.00106907	0
E9	Mesenchyme - FNP Early Mesenchyme	Ectoderm - Midfacial Ectoderm	Flrt2	Flrt2	FLRT	Cell-Cell Contact	0.000811987	0
E9	Ectoderm - Midfacial Ectoderm	Mesenchyme - FNP Early Mesenchyme	Flrt2	Flrt2	FLRT	Cell-Cell Contact	0.000811987	0
E9	Mesenchyme - FNP Early Mesenchyme	Mesenchyme - FNP Early Mesenchyme	Flrt2	Flrt2	FLRT	Cell-Cell Contact	0.000725652	0.01
E9	Ectoderm - Surface Ectoderm	Ectoderm - Ectodermal Placode	Flrt3	Flrt3	FLRT	Cell-Cell Contact	0.00621692	0.01
E9	Ectoderm - Surface Ectoderm	Ectoderm - Midfacial Ectoderm	Flrt3	Flrt3	FLRT	Cell-Cell Contact	0.00662366	0.01
E9	Ectoderm - Ectodermal Placode	Ectoderm - Surface Ectoderm	Flrt3	Flrt3	FLRT	Cell-Cell Contact	0.00621692	0.01
E9	Ectoderm - Midfacial Ectoderm	Ectoderm - Surface Ectoderm	Flrt3	Flrt3	FLRT	Cell-Cell Contact	0.00662366	0.01
E9	Ectoderm - Surface Ectoderm	Ectoderm - Surface Ectoderm	Flrt3	Flrt3	FLRT	Cell-Cell Contact	0.0220554	0
E9	Mesenchyme - FNP Early Mesenchyme	Ectoderm - Surface Ectoderm	Flrt3	Flrt3	FLRT	Cell-Cell Contact	0.00489937	0
E9	Mesenchyme - MXP Early Mesenchyme	Ectoderm - Surface Ectoderm	Flrt3	Flrt3	FLRT	Cell-Cell Contact	0.00622668	0
E9	Ectoderm - Surface Ectoderm	Mesenchyme - FNP Early Mesenchyme	Flrt3	Flrt3	FLRT	Cell-Cell Contact	0.00489937	0
E9	Ectoderm - Surface Ectoderm	Mesenchyme - MXP Early Mesenchyme	Flrt3	Flrt3	FLRT	Cell-Cell Contact	0.00622668	0
E9	Ectoderm - Ectodermal Placode	Mesenchyme - MXP Early Mesenchyme	Cadm1	Nectin3	CADM	Cell-Cell Contact	0.00937976	0
E9	Ectoderm - Midfacial Ectoderm	Mesenchyme - MXP Early Mesenchyme	Cadm1	Nectin3	CADM	Cell-Cell Contact	0.0118599	0
E9	Ectoderm - Surface Ectoderm	Mesenchyme - MXP Early Mesenchyme	Cadm1	Nectin3	CADM	Cell-Cell Contact	0.00826882	0
E9	Mesenchyme - FNP Early Mesenchyme	Mesenchyme - MXP Early Mesenchyme	Cadm1	Nectin3	CADM	Cell-Cell Contact	0.00572446	0
E9	Mesenchyme - MXP Early Mesenchyme	Mesenchyme - MXP Early Mesenchyme	Cadm1	Nectin3	CADM	Cell-Cell Contact	0.00423178	0
E10	Ectoderm - Dental Epithelium	Ectoderm - Dorsomedial Olfactory Epithelium	Bmp4	BMPR1A_ACVR2A	BMP	Secreted Signaling	0.00750927	0
E10	Ectoderm - Olfactory Pit Rim - Six1	Ectoderm - Dorsomedial Olfactory Epithelium	Bmp4	BMPR1A_ACVR2A	BMP	Secreted Signaling	0.00577795	0
E10	Ectoderm - Olfactory Pit Rim - Wnt6	Ectoderm - Dorsomedial Olfactory Epithelium	Bmp4	BMPR1A_ACVR2A	BMP	Secreted Signaling	0.0110589	0
E10	Ectoderm - Palate Epithelium	Ectoderm - Dorsomedial Olfactory Epithelium	Bmp4	BMPR1A_ACVR2A	BMP	Secreted Signaling	0.00475151	0
E10	Ectoderm - Surface Ectoderm	Ectoderm - Dorsomedial Olfactory Epithelium	Bmp4	BMPR1A_ACVR2A	BMP	Secreted Signaling	0.00261863	0
E10	Ectoderm - Ventral Olfactory Epithelium	Ectoderm - Dorsomedial Olfactory Epithelium	Bmp4	BMPR1A_ACVR2A	BMP	Secreted Signaling	0.0144985	0
E10	Ectoderm - Dental Epithelium	Ectoderm - Olfactory Pit Rim - Six1	Bmp4	BMPR1A_ACVR2A	BMP	Secreted Signaling	0.00558135	0
E10	Ectoderm - Olfactory Pit Rim - Six1	Ectoderm - Olfactory Pit Rim - Six1	Bmp4	BMPR1A_ACVR2A	BMP	Secreted Signaling	0.00429261	0
E10	Ectoderm - Olfactory Pit Rim - Wnt6	Ectoderm - Olfactory Pit Rim - Six1	Bmp4	BMPR1A_ACVR2A	BMP	Secreted Signaling	0.00822722	0
E10	Ectoderm - Palate Epithelium	Ectoderm - Olfactory Pit Rim - Six1	Bmp4	BMPR1A_ACVR2A	BMP	Secreted Signaling	0.0035291	0
E10	Ectoderm - Surface Ectoderm	Ectoderm - Olfactory Pit Rim - Six1	Bmp4	BMPR1A_ACVR2A	BMP	Secreted Signaling	0.00194387	0
E10	Ectoderm - Ventral Olfactory Epithelium	Ectoderm - Olfactory Pit Rim - Six1	Bmp4	BMPR1A_ACVR2A	BMP	Secreted Signaling	0.0107957	0
E10	Ectoderm - Dental Epithelium	Ectoderm - Palate Epithelium	Bmp4	BMPR1A_ACVR2A	BMP	Secreted Signaling	0.0075481	0
E10	Ectoderm - Olfactory Pit Rim - Six1	Ectoderm - Palate Epithelium	Bmp4	BMPR1A_ACVR2A	BMP	Secreted Signaling	0.00580788	0
E10	Ectoderm - Olfactory Pit Rim - Wnt6	Ectoderm - Palate Epithelium	Bmp4	BMPR1A_ACVR2A	BMP	Secreted Signaling	0.0111159	0
E10	Ectoderm - Palate Epithelium	Ectoderm - Palate Epithelium	Bmp4	BMPR1A_ACVR2A	BMP	Secreted Signaling	0.00477616	0
E10	Ectoderm - Surface Ectoderm	Ectoderm - Palate Epithelium	Bmp4	BMPR1A_ACVR2A	BMP	Secreted Signaling	0.00263224	0
E10	Ectoderm - Ventral Olfactory Epithelium	Ectoderm - Palate Epithelium	Bmp4	BMPR1A_ACVR2A	BMP	Secreted Signaling	0.0145729	0
E10	Ectoderm - Dental Epithelium	Ectoderm - Surface Ectoderm	Bmp4	BMPR1A_ACVR2A	BMP	Secreted Signaling	0.00857337	0
E10	Ectoderm - Olfactory Pit Rim - Six1	Ectoderm - Surface Ectoderm	Bmp4	BMPR1A_ACVR2A	BMP	Secreted Signaling	0.00659835	0
E10	Ectoderm - Olfactory Pit Rim - Wnt6	Ectoderm - Surface Ectoderm	Bmp4	BMPR1A_ACVR2A	BMP	Secreted Signaling	0.0126196	0
E10	Ectoderm - Palate Epithelium	Ectoderm - Surface Ectoderm	Bmp4	BMPR1A_ACVR2A	BMP	Secreted Signaling	0.00542697	0
E10	Ectoderm - Surface Ectoderm	Ectoderm - Surface Ectoderm	Bmp4	BMPR1A_ACVR2A	BMP	Secreted Signaling	0.00299179	0
E10	Ectoderm - Ventral Olfactory Epithelium	Ectoderm - Surface Ectoderm	Bmp4	BMPR1A_ACVR2A	BMP	Secreted Signaling	0.0165365	0
E10	Ectoderm - Dental Epithelium	Ectoderm - Ventral Olfactory Epithelium	Bmp4	BMPR1A_ACVR2A	BMP	Secreted Signaling	0.00854623	0
E10	Ectoderm - Olfactory Pit Rim - Six1	Ectoderm - Ventral Olfactory Epithelium	Bmp4	BMPR1A_ACVR2A	BMP	Secreted Signaling	0.00657741	0
E10	Ectoderm - Olfactory Pit Rim - Wnt6	Ectoderm - Ventral Olfactory Epithelium	Bmp4	BMPR1A_ACVR2A	BMP	Secreted Signaling	0.0125798	0
E10	Ectoderm - Palate Epithelium	Ectoderm - Ventral Olfactory Epithelium	Bmp4	BMPR1A_ACVR2A	BMP	Secreted Signaling	0.00540973	0
E10	Ectoderm - Surface Ectoderm	Ectoderm - Ventral Olfactory Epithelium	Bmp4	BMPR1A_ACVR2A	BMP	Secreted Signaling	0.00298227	0
E10	Ectoderm - Ventral Olfactory Epithelium	Ectoderm - Ventral Olfactory Epithelium	Bmp4	BMPR1A_ACVR2A	BMP	Secreted Signaling	0.0164846	0
E10	Ectoderm - Dental Epithelium	Ectoderm - Dental Epithelium	Bmp4	BMPR1A_ACVR2B	BMP	Secreted Signaling	0.010761	0
E10	Ectoderm - Olfactory Pit Rim - Six1	Ectoderm - Dental Epithelium	Bmp4	BMPR1A_ACVR2B	BMP	Secreted Signaling	0.00828625	0
E10	Ectoderm - Olfactory Pit Rim - Wnt6	Ectoderm - Dental Epithelium	Bmp4	BMPR1A_ACVR2B	BMP	Secreted Signaling	0.0158233	0
E10	Ectoderm - Palate Epithelium	Ectoderm - Dental Epithelium	Bmp4	BMPR1A_ACVR2B	BMP	Secreted Signaling	0.00681728	0
E10	Ectoderm - Surface Ectoderm	Ectoderm - Dental Epithelium	Bmp4	BMPR1A_ACVR2B	BMP	Secreted Signaling	0.00376061	0
E10	Ectoderm - Ventral Olfactory Epithelium	Ectoderm - Dental Epithelium	Bmp4	BMPR1A_ACVR2B	BMP	Secreted Signaling	0.0207136	0
E10	Ectoderm - Dental Epithelium	Ectoderm - Dorsomedial Olfactory Epithelium	Bmp4	BMPR1A_ACVR2B	BMP	Secreted Signaling	0.0113955	0
E10	Ectoderm - Olfactory Pit Rim - Six1	Ectoderm - Dorsomedial Olfactory Epithelium	Bmp4	BMPR1A_ACVR2B	BMP	Secreted Signaling	0.00877611	0
E10	Ectoderm - Olfactory Pit Rim - Wnt6	Ectoderm - Dorsomedial Olfactory Epithelium	Bmp4	BMPR1A_ACVR2B	BMP	Secreted Signaling	0.0167512	0
E10	Ectoderm - Palate Epithelium	Ectoderm - Dorsomedial Olfactory Epithelium	Bmp4	BMPR1A_ACVR2B	BMP	Secreted Signaling	0.00722093	0
E10	Ectoderm - Surface Ectoderm	Ectoderm - Dorsomedial Olfactory Epithelium	Bmp4	BMPR1A_ACVR2B	BMP	Secreted Signaling	0.003984	0
E10	Ectoderm - Ventral Olfactory Epithelium	Ectoderm - Dorsomedial Olfactory Epithelium	Bmp4	BMPR1A_ACVR2B	BMP	Secreted Signaling	0.0219219	0
E10	Ectoderm - Dental Epithelium	Ectoderm - Olfactory Pit Rim - Six1	Bmp4	BMPR1A_ACVR2B	BMP	Secreted Signaling	0.00702323	0
E10	Ectoderm - Olfactory Pit Rim - Six1	Ectoderm - Olfactory Pit Rim - Six1	Bmp4	BMPR1A_ACVR2B	BMP	Secreted Signaling	0.00540336	0
E10	Ectoderm - Olfactory Pit Rim - Wnt6	Ectoderm - Olfactory Pit Rim - Six1	Bmp4	BMPR1A_ACVR2B	BMP	Secreted Signaling	0.0103455	0
E10	Ectoderm - Palate Epithelium	Ectoderm - Olfactory Pit Rim - Six1	Bmp4	BMPR1A_ACVR2B	BMP	Secreted Signaling	0.00444317	0.01
E10	Ectoderm - Surface Ectoderm	Ectoderm - Olfactory Pit Rim - Six1	Bmp4	BMPR1A_ACVR2B	BMP	Secreted Signaling	0.00244836	0.02
E10	Ectoderm - Ventral Olfactory Epithelium	Ectoderm - Olfactory Pit Rim - Six1	Bmp4	BMPR1A_ACVR2B	BMP	Secreted Signaling	0.0135662	0
E10	Ectoderm - Dental Epithelium	Ectoderm - Olfactory Pit Rim - Wnt6	Bmp4	BMPR1A_ACVR2B	BMP	Secreted Signaling	0.00831728	0
E10	Ectoderm - Olfactory Pit Rim - Six1	Ectoderm - Olfactory Pit Rim - Wnt6	Bmp4	BMPR1A_ACVR2B	BMP	Secreted Signaling	0.00640087	0
E10	Ectoderm - Olfactory Pit Rim - Wnt6	Ectoderm - Olfactory Pit Rim - Wnt6	Bmp4	BMPR1A_ACVR2B	BMP	Secreted Signaling	0.0122442	0
E10	Ectoderm - Palate Epithelium	Ectoderm - Olfactory Pit Rim - Wnt6	Bmp4	BMPR1A_ACVR2B	BMP	Secreted Signaling	0.00526436	0
E10	Ectoderm - Surface Ectoderm	Ectoderm - Olfactory Pit Rim - Wnt6	Bmp4	BMPR1A_ACVR2B	BMP	Secreted Signaling	0.00290194	0.01
E10	Ectoderm - Ventral Olfactory Epithelium	Ectoderm - Olfactory Pit Rim - Wnt6	Bmp4	BMPR1A_ACVR2B	BMP	Secreted Signaling	0.0160464	0
E10	Ectoderm - Dental Epithelium	Ectoderm - Palate Epithelium	Bmp4	BMPR1A_ACVR2B	BMP	Secreted Signaling	0.0187108	0
E10	Ectoderm - Olfactory Pit Rim - Six1	Ectoderm - Palate Epithelium	Bmp4	BMPR1A_ACVR2B	BMP	Secreted Signaling	0.0144345	0
E10	Ectoderm - Olfactory Pit Rim - Wnt6	Ectoderm - Palate Epithelium	Bmp4	BMPR1A_ACVR2B	BMP	Secreted Signaling	0.0274092	0
E10	Ectoderm - Palate Epithelium	Ectoderm - Palate Epithelium	Bmp4	BMPR1A_ACVR2B	BMP	Secreted Signaling	0.0118886	0
E10	Ectoderm - Surface Ectoderm	Ectoderm - Palate Epithelium	Bmp4	BMPR1A_ACVR2B	BMP	Secreted Signaling	0.00657315	0
E10	Ectoderm - Ventral Olfactory Epithelium	Ectoderm - Palate Epithelium	Bmp4	BMPR1A_ACVR2B	BMP	Secreted Signaling	0.0357503	0
E10	Ectoderm - Dental Epithelium	Ectoderm - Surface Ectoderm	Bmp4	BMPR1A_ACVR2B	BMP	Secreted Signaling	0.0194725	0
E10	Ectoderm - Olfactory Pit Rim - Six1	Ectoderm - Surface Ectoderm	Bmp4	BMPR1A_ACVR2B	BMP	Secreted Signaling	0.0150247	0
E10	Ectoderm - Olfactory Pit Rim - Wnt6	Ectoderm - Surface Ectoderm	Bmp4	BMPR1A_ACVR2B	BMP	Secreted Signaling	0.0285147	0
E10	Ectoderm - Palate Epithelium	Ectoderm - Surface Ectoderm	Bmp4	BMPR1A_ACVR2B	BMP	Secreted Signaling	0.0123761	0
E10	Ectoderm - Surface Ectoderm	Ectoderm - Surface Ectoderm	Bmp4	BMPR1A_ACVR2B	BMP	Secreted Signaling	0.00684417	0
E10	Ectoderm - Ventral Olfactory Epithelium	Ectoderm - Surface Ectoderm	Bmp4	BMPR1A_ACVR2B	BMP	Secreted Signaling	0.0371793	0
E10	Ectoderm - Dental Epithelium	Ectoderm - Ventral Olfactory Epithelium	Bmp4	BMPR1A_ACVR2B	BMP	Secreted Signaling	0.015306	0
E10	Ectoderm - Olfactory Pit Rim - Six1	Ectoderm - Ventral Olfactory Epithelium	Bmp4	BMPR1A_ACVR2B	BMP	Secreted Signaling	0.0117984	0
E10	Ectoderm - Olfactory Pit Rim - Wnt6	Ectoderm - Ventral Olfactory Epithelium	Bmp4	BMPR1A_ACVR2B	BMP	Secreted Signaling	0.0224578	0
E10	Ectoderm - Palate Epithelium	Ectoderm - Ventral Olfactory Epithelium	Bmp4	BMPR1A_ACVR2B	BMP	Secreted Signaling	0.00971294	0
E10	Ectoderm - Surface Ectoderm	Ectoderm - Ventral Olfactory Epithelium	Bmp4	BMPR1A_ACVR2B	BMP	Secreted Signaling	0.00536495	0
E10	Ectoderm - Ventral Olfactory Epithelium	Ectoderm - Ventral Olfactory Epithelium	Bmp4	BMPR1A_ACVR2B	BMP	Secreted Signaling	0.0293375	0
E10	Ectoderm - Dental Epithelium	Mesenchyme - LNP Mesenchyme	Bmp4	BMPR1A_ACVR2B	BMP	Secreted Signaling	0.0127426	0
E10	Ectoderm - Olfactory Pit Rim - Six1	Mesenchyme - LNP Mesenchyme	Bmp4	BMPR1A_ACVR2B	BMP	Secreted Signaling	0.0098188	0
E10	Ectoderm - Olfactory Pit Rim - Wnt6	Mesenchyme - LNP Mesenchyme	Bmp4	BMPR1A_ACVR2B	BMP	Secreted Signaling	0.018711	0
E10	Ectoderm - Palate Epithelium	Mesenchyme - LNP Mesenchyme	Bmp4	BMPR1A_ACVR2B	BMP	Secreted Signaling	0.0080814	0
E10	Ectoderm - Surface Ectoderm	Mesenchyme - LNP Mesenchyme	Bmp4	BMPR1A_ACVR2B	BMP	Secreted Signaling	0.00446168	0
E10	Ectoderm - Ventral Olfactory Epithelium	Mesenchyme - LNP Mesenchyme	Bmp4	BMPR1A_ACVR2B	BMP	Secreted Signaling	0.0244611	0
E10	Ectoderm - Dental Epithelium	Mesenchyme - MNP Mesenchyme	Bmp4	BMPR1A_ACVR2B	BMP	Secreted Signaling	0.00891198	0
E10	Ectoderm - Olfactory Pit Rim - Six1	Mesenchyme - MNP Mesenchyme	Bmp4	BMPR1A_ACVR2B	BMP	Secreted Signaling	0.00686019	0
E10	Ectoderm - Olfactory Pit Rim - Wnt6	Mesenchyme - MNP Mesenchyme	Bmp4	BMPR1A_ACVR2B	BMP	Secreted Signaling	0.0131132	0
E10	Ectoderm - Palate Epithelium	Mesenchyme - MNP Mesenchyme	Bmp4	BMPR1A_ACVR2B	BMP	Secreted Signaling	0.00564293	0
E10	Ectoderm - Surface Ectoderm	Mesenchyme - MNP Mesenchyme	Bmp4	BMPR1A_ACVR2B	BMP	Secreted Signaling	0.00311154	0.01
E10	Ectoderm - Ventral Olfactory Epithelium	Mesenchyme - MNP Mesenchyme	Bmp4	BMPR1A_ACVR2B	BMP	Secreted Signaling	0.0171772	0
E10	Ectoderm - Dental Epithelium	Mesenchyme - MXP Early Mesenchyme	Bmp4	BMPR1A_ACVR2B	BMP	Secreted Signaling	0.0163831	0
E10	Ectoderm - Olfactory Pit Rim - Six1	Mesenchyme - MXP Early Mesenchyme	Bmp4	BMPR1A_ACVR2B	BMP	Secreted Signaling	0.0126342	0
E10	Ectoderm - Olfactory Pit Rim - Wnt6	Mesenchyme - MXP Early Mesenchyme	Bmp4	BMPR1A_ACVR2B	BMP	Secreted Signaling	0.0240169	0
E10	Ectoderm - Palate Epithelium	Mesenchyme - MXP Early Mesenchyme	Bmp4	BMPR1A_ACVR2B	BMP	Secreted Signaling	0.0104036	0
E10	Ectoderm - Surface Ectoderm	Mesenchyme - MXP Early Mesenchyme	Bmp4	BMPR1A_ACVR2B	BMP	Secreted Signaling	0.00574955	0
E10	Ectoderm - Ventral Olfactory Epithelium	Mesenchyme - MXP Early Mesenchyme	Bmp4	BMPR1A_ACVR2B	BMP	Secreted Signaling	0.0313476	0
E10	Ectoderm - Dental Epithelium	Ectoderm - Olfactory Pit Rim - Six1	Bmp4	BMPR1A_BMPR2	BMP	Secreted Signaling	0.00422612	0
E10	Ectoderm - Olfactory Pit Rim - Six1	Ectoderm - Olfactory Pit Rim - Six1	Bmp4	BMPR1A_BMPR2	BMP	Secreted Signaling	0.00324928	0
E10	Ectoderm - Olfactory Pit Rim - Wnt6	Ectoderm - Olfactory Pit Rim - Six1	Bmp4	BMPR1A_BMPR2	BMP	Secreted Signaling	0.00623356	0
E10	Ectoderm - Palate Epithelium	Ectoderm - Olfactory Pit Rim - Six1	Bmp4	BMPR1A_BMPR2	BMP	Secreted Signaling	0.00267085	0
E10	Ectoderm - Surface Ectoderm	Ectoderm - Olfactory Pit Rim - Six1	Bmp4	BMPR1A_BMPR2	BMP	Secreted Signaling	0.00147056	0.03
E10	Ectoderm - Ventral Olfactory Epithelium	Ectoderm - Olfactory Pit Rim - Six1	Bmp4	BMPR1A_BMPR2	BMP	Secreted Signaling	0.00818477	0
E10	Ectoderm - Dental Epithelium	Ectoderm - Palate Epithelium	Bmp4	BMPR1A_BMPR2	BMP	Secreted Signaling	0.0103704	0
E10	Ectoderm - Olfactory Pit Rim - Six1	Ectoderm - Palate Epithelium	Bmp4	BMPR1A_BMPR2	BMP	Secreted Signaling	0.00798472	0
E10	Ectoderm - Olfactory Pit Rim - Wnt6	Ectoderm - Palate Epithelium	Bmp4	BMPR1A_BMPR2	BMP	Secreted Signaling	0.0152517	0
E10	Ectoderm - Palate Epithelium	Ectoderm - Palate Epithelium	Bmp4	BMPR1A_BMPR2	BMP	Secreted Signaling	0.00656885	0
E10	Ectoderm - Surface Ectoderm	Ectoderm - Palate Epithelium	Bmp4	BMPR1A_BMPR2	BMP	Secreted Signaling	0.00362316	0
E10	Ectoderm - Ventral Olfactory Epithelium	Ectoderm - Palate Epithelium	Bmp4	BMPR1A_BMPR2	BMP	Secreted Signaling	0.019969	0
E10	Ectoderm - Dental Epithelium	Ectoderm - Surface Ectoderm	Bmp4	BMPR1A_BMPR2	BMP	Secreted Signaling	0.00949782	0
E10	Ectoderm - Olfactory Pit Rim - Six1	Ectoderm - Surface Ectoderm	Bmp4	BMPR1A_BMPR2	BMP	Secreted Signaling	0.00731141	0
E10	Ectoderm - Olfactory Pit Rim - Wnt6	Ectoderm - Surface Ectoderm	Bmp4	BMPR1A_BMPR2	BMP	Secreted Signaling	0.0139742	0
E10	Ectoderm - Palate Epithelium	Ectoderm - Surface Ectoderm	Bmp4	BMPR1A_BMPR2	BMP	Secreted Signaling	0.00601421	0
E10	Ectoderm - Surface Ectoderm	Ectoderm - Surface Ectoderm	Bmp4	BMPR1A_BMPR2	BMP	Secreted Signaling	0.00331641	0
E10	Ectoderm - Ventral Olfactory Epithelium	Ectoderm - Surface Ectoderm	Bmp4	BMPR1A_BMPR2	BMP	Secreted Signaling	0.0183037	0
E10	Ectoderm - Dental Epithelium	Ectoderm - Ventral Olfactory Epithelium	Bmp4	BMPR1A_BMPR2	BMP	Secreted Signaling	0.00542712	0
E10	Ectoderm - Olfactory Pit Rim - Six1	Ectoderm - Ventral Olfactory Epithelium	Bmp4	BMPR1A_BMPR2	BMP	Secreted Signaling	0.00417384	0
E10	Ectoderm - Olfactory Pit Rim - Wnt6	Ectoderm - Ventral Olfactory Epithelium	Bmp4	BMPR1A_BMPR2	BMP	Secreted Signaling	0.00800046	0
E10	Ectoderm - Palate Epithelium	Ectoderm - Ventral Olfactory Epithelium	Bmp4	BMPR1A_BMPR2	BMP	Secreted Signaling	0.00343138	0
E10	Ectoderm - Surface Ectoderm	Ectoderm - Ventral Olfactory Epithelium	Bmp4	BMPR1A_BMPR2	BMP	Secreted Signaling	0.00188996	0.01
E10	Ectoderm - Ventral Olfactory Epithelium	Ectoderm - Ventral Olfactory Epithelium	Bmp4	BMPR1A_BMPR2	BMP	Secreted Signaling	0.0104989	0
E10	Ectoderm - Dental Epithelium	Mesenchyme - LNP Mesenchyme	Bmp4	BMPR1A_BMPR2	BMP	Secreted Signaling	0.00569863	0
E10	Ectoderm - Olfactory Pit Rim - Six1	Mesenchyme - LNP Mesenchyme	Bmp4	BMPR1A_BMPR2	BMP	Secreted Signaling	0.00438336	0
E10	Ectoderm - Olfactory Pit Rim - Wnt6	Mesenchyme - LNP Mesenchyme	Bmp4	BMPR1A_BMPR2	BMP	Secreted Signaling	0.00839794	0
E10	Ectoderm - Palate Epithelium	Mesenchyme - LNP Mesenchyme	Bmp4	BMPR1A_BMPR2	BMP	Secreted Signaling	0.00360398	0
E10	Ectoderm - Surface Ectoderm	Mesenchyme - LNP Mesenchyme	Bmp4	BMPR1A_BMPR2	BMP	Secreted Signaling	0.00198542	0
E10	Ectoderm - Ventral Olfactory Epithelium	Mesenchyme - LNP Mesenchyme	Bmp4	BMPR1A_BMPR2	BMP	Secreted Signaling	0.011017	0
E10	Ectoderm - Dental Epithelium	Mesenchyme - MNP Mesenchyme	Bmp4	BMPR1A_BMPR2	BMP	Secreted Signaling	0.00502705	0
E10	Ectoderm - Olfactory Pit Rim - Six1	Mesenchyme - MNP Mesenchyme	Bmp4	BMPR1A_BMPR2	BMP	Secreted Signaling	0.00386602	0
E10	Ectoderm - Olfactory Pit Rim - Wnt6	Mesenchyme - MNP Mesenchyme	Bmp4	BMPR1A_BMPR2	BMP	Secreted Signaling	0.00741124	0
E10	Ectoderm - Palate Epithelium	Mesenchyme - MNP Mesenchyme	Bmp4	BMPR1A_BMPR2	BMP	Secreted Signaling	0.00317825	0
E10	Ectoderm - Surface Ectoderm	Mesenchyme - MNP Mesenchyme	Bmp4	BMPR1A_BMPR2	BMP	Secreted Signaling	0.00175046	0.01
E10	Ectoderm - Ventral Olfactory Epithelium	Mesenchyme - MNP Mesenchyme	Bmp4	BMPR1A_BMPR2	BMP	Secreted Signaling	0.00972635	0
E10	Ectoderm - Dental Epithelium	Mesenchyme - MXP Early Mesenchyme	Bmp4	BMPR1A_BMPR2	BMP	Secreted Signaling	0.0124236	0
E10	Ectoderm - Olfactory Pit Rim - Six1	Mesenchyme - MXP Early Mesenchyme	Bmp4	BMPR1A_BMPR2	BMP	Secreted Signaling	0.00957153	0
E10	Ectoderm - Olfactory Pit Rim - Wnt6	Mesenchyme - MXP Early Mesenchyme	Bmp4	BMPR1A_BMPR2	BMP	Secreted Signaling	0.0182484	0
E10	Ectoderm - Palate Epithelium	Mesenchyme - MXP Early Mesenchyme	Bmp4	BMPR1A_BMPR2	BMP	Secreted Signaling	0.00787716	0
E10	Ectoderm - Surface Ectoderm	Mesenchyme - MXP Early Mesenchyme	Bmp4	BMPR1A_BMPR2	BMP	Secreted Signaling	0.00434809	0
E10	Ectoderm - Ventral Olfactory Epithelium	Mesenchyme - MXP Early Mesenchyme	Bmp4	BMPR1A_BMPR2	BMP	Secreted Signaling	0.0238636	0
E10	Ectoderm - Dental Epithelium	Mesenchyme - MXP Early Mesenchyme	Bmp4	BMPR1B_ACVR2B	BMP	Secreted Signaling	0.00390985	0
E10	Ectoderm - Olfactory Pit Rim - Six1	Mesenchyme - MXP Early Mesenchyme	Bmp4	BMPR1B_ACVR2B	BMP	Secreted Signaling	0.00300603	0
E10	Ectoderm - Olfactory Pit Rim - Wnt6	Mesenchyme - MXP Early Mesenchyme	Bmp4	BMPR1B_ACVR2B	BMP	Secreted Signaling	0.00576742	0
E10	Ectoderm - Palate Epithelium	Mesenchyme - MXP Early Mesenchyme	Bmp4	BMPR1B_ACVR2B	BMP	Secreted Signaling	0.00247085	0
E10	Ectoderm - Surface Ectoderm	Mesenchyme - MXP Early Mesenchyme	Bmp4	BMPR1B_ACVR2B	BMP	Secreted Signaling	0.0013604	0
E10	Ectoderm - Ventral Olfactory Epithelium	Mesenchyme - MXP Early Mesenchyme	Bmp4	BMPR1B_ACVR2B	BMP	Secreted Signaling	0.00757317	0
E10	Ectoderm - Dental Epithelium	Mesenchyme - MXP Early Mesenchyme	Bmp4	BMPR1B_BMPR2	BMP	Secreted Signaling	0.00295543	0
E10	Ectoderm - Olfactory Pit Rim - Six1	Mesenchyme - MXP Early Mesenchyme	Bmp4	BMPR1B_BMPR2	BMP	Secreted Signaling	0.0022717	0
E10	Ectoderm - Olfactory Pit Rim - Wnt6	Mesenchyme - MXP Early Mesenchyme	Bmp4	BMPR1B_BMPR2	BMP	Secreted Signaling	0.00436163	0
E10	Ectoderm - Palate Epithelium	Mesenchyme - MXP Early Mesenchyme	Bmp4	BMPR1B_BMPR2	BMP	Secreted Signaling	0.00186701	0
E10	Ectoderm - Surface Ectoderm	Mesenchyme - MXP Early Mesenchyme	Bmp4	BMPR1B_BMPR2	BMP	Secreted Signaling	0.00102764	0
E10	Ectoderm - Ventral Olfactory Epithelium	Mesenchyme - MXP Early Mesenchyme	Bmp4	BMPR1B_BMPR2	BMP	Secreted Signaling	0.00572989	0
E10	Ectoderm - Dental Epithelium	Ectoderm - Dorsomedial Olfactory Epithelium	Bmp7	BMPR1A_ACVR2A	BMP	Secreted Signaling	0.00504255	0
E10	Ectoderm - Dorsomedial Olfactory Epithelium	Ectoderm - Dorsomedial Olfactory Epithelium	Bmp7	BMPR1A_ACVR2A	BMP	Secreted Signaling	0.00101148	0.03
E10	Ectoderm - Olfactory Pit Rim - Six1	Ectoderm - Dorsomedial Olfactory Epithelium	Bmp7	BMPR1A_ACVR2A	BMP	Secreted Signaling	0.00143036	0
E10	Ectoderm - Olfactory Pit Rim - Wnt6	Ectoderm - Dorsomedial Olfactory Epithelium	Bmp7	BMPR1A_ACVR2A	BMP	Secreted Signaling	0.00325772	0
E10	Ectoderm - Palate Epithelium	Ectoderm - Dorsomedial Olfactory Epithelium	Bmp7	BMPR1A_ACVR2A	BMP	Secreted Signaling	0.00167259	0
E10	Ectoderm - Surface Ectoderm	Ectoderm - Dorsomedial Olfactory Epithelium	Bmp7	BMPR1A_ACVR2A	BMP	Secreted Signaling	0.00516383	0
E10	Mesenchyme - LNP Mesenchyme	Ectoderm - Dorsomedial Olfactory Epithelium	Bmp7	BMPR1A_ACVR2A	BMP	Secreted Signaling	0.00104543	0
E10	Mesenchyme - MNP Mesenchyme	Ectoderm - Dorsomedial Olfactory Epithelium	Bmp7	BMPR1A_ACVR2A	BMP	Secreted Signaling	0.000956822	0.02
E10	Ectoderm - Dental Epithelium	Ectoderm - Olfactory Pit Rim - Six1	Bmp7	BMPR1A_ACVR2A	BMP	Secreted Signaling	0.00374555	0
E10	Ectoderm - Olfactory Pit Rim - Six1	Ectoderm - Olfactory Pit Rim - Six1	Bmp7	BMPR1A_ACVR2A	BMP	Secreted Signaling	0.00106146	0.03
E10	Ectoderm - Olfactory Pit Rim - Wnt6	Ectoderm - Olfactory Pit Rim - Six1	Bmp7	BMPR1A_ACVR2A	BMP	Secreted Signaling	0.00241868	0
E10	Ectoderm - Palate Epithelium	Ectoderm - Olfactory Pit Rim - Six1	Bmp7	BMPR1A_ACVR2A	BMP	Secreted Signaling	0.0012413	0.04
E10	Ectoderm - Surface Ectoderm	Ectoderm - Olfactory Pit Rim - Six1	Bmp7	BMPR1A_ACVR2A	BMP	Secreted Signaling	0.00383575	0
E10	Ectoderm - Dental Epithelium	Ectoderm - Palate Epithelium	Bmp7	BMPR1A_ACVR2A	BMP	Secreted Signaling	0.00506869	0
E10	Ectoderm - Olfactory Pit Rim - Six1	Ectoderm - Palate Epithelium	Bmp7	BMPR1A_ACVR2A	BMP	Secreted Signaling	0.0014378	0
E10	Ectoderm - Olfactory Pit Rim - Wnt6	Ectoderm - Palate Epithelium	Bmp7	BMPR1A_ACVR2A	BMP	Secreted Signaling	0.00327464	0
E10	Ectoderm - Palate Epithelium	Ectoderm - Palate Epithelium	Bmp7	BMPR1A_ACVR2A	BMP	Secreted Signaling	0.00168129	0.01
E10	Ectoderm - Surface Ectoderm	Ectoderm - Palate Epithelium	Bmp7	BMPR1A_ACVR2A	BMP	Secreted Signaling	0.0051906	0
E10	Ectoderm - Dental Epithelium	Ectoderm - Surface Ectoderm	Bmp7	BMPR1A_ACVR2A	BMP	Secreted Signaling	0.00575914	0
E10	Ectoderm - Dorsomedial Olfactory Epithelium	Ectoderm - Surface Ectoderm	Bmp7	BMPR1A_ACVR2A	BMP	Secreted Signaling	0.00115588	0
E10	Ectoderm - Olfactory Pit Rim - Six1	Ectoderm - Surface Ectoderm	Bmp7	BMPR1A_ACVR2A	BMP	Secreted Signaling	0.00163446	0
E10	Ectoderm - Olfactory Pit Rim - Wnt6	Ectoderm - Surface Ectoderm	Bmp7	BMPR1A_ACVR2A	BMP	Secreted Signaling	0.00372161	0
E10	Ectoderm - Palate Epithelium	Ectoderm - Surface Ectoderm	Bmp7	BMPR1A_ACVR2A	BMP	Secreted Signaling	0.00191119	0
E10	Ectoderm - Surface Ectoderm	Ectoderm - Surface Ectoderm	Bmp7	BMPR1A_ACVR2A	BMP	Secreted Signaling	0.00589755	0
E10	Mesenchyme - LNP Mesenchyme	Ectoderm - Surface Ectoderm	Bmp7	BMPR1A_ACVR2A	BMP	Secreted Signaling	0.00119467	0
E10	Mesenchyme - MNP Mesenchyme	Ectoderm - Surface Ectoderm	Bmp7	BMPR1A_ACVR2A	BMP	Secreted Signaling	0.00109342	0
E10	Ectoderm - Dental Epithelium	Ectoderm - Ventral Olfactory Epithelium	Bmp7	BMPR1A_ACVR2A	BMP	Secreted Signaling	0.00574085	0
E10	Ectoderm - Dorsomedial Olfactory Epithelium	Ectoderm - Ventral Olfactory Epithelium	Bmp7	BMPR1A_ACVR2A	BMP	Secreted Signaling	0.00115219	0.04
E10	Ectoderm - Olfactory Pit Rim - Six1	Ectoderm - Ventral Olfactory Epithelium	Bmp7	BMPR1A_ACVR2A	BMP	Secreted Signaling	0.00162925	0
E10	Ectoderm - Olfactory Pit Rim - Wnt6	Ectoderm - Ventral Olfactory Epithelium	Bmp7	BMPR1A_ACVR2A	BMP	Secreted Signaling	0.00370977	0
E10	Ectoderm - Palate Epithelium	Ectoderm - Ventral Olfactory Epithelium	Bmp7	BMPR1A_ACVR2A	BMP	Secreted Signaling	0.0019051	0
E10	Ectoderm - Surface Ectoderm	Ectoderm - Ventral Olfactory Epithelium	Bmp7	BMPR1A_ACVR2A	BMP	Secreted Signaling	0.00587883	0
E10	Mesenchyme - LNP Mesenchyme	Ectoderm - Ventral Olfactory Epithelium	Bmp7	BMPR1A_ACVR2A	BMP	Secreted Signaling	0.00119086	0
E10	Mesenchyme - MNP Mesenchyme	Ectoderm - Ventral Olfactory Epithelium	Bmp7	BMPR1A_ACVR2A	BMP	Secreted Signaling	0.00108994	0
E10	Ectoderm - Dental Epithelium	Ectoderm - Dental Epithelium	Bmp7	BMPR1A_ACVR2B	BMP	Secreted Signaling	0.00723393	0
E10	Ectoderm - Olfactory Pit Rim - Wnt6	Ectoderm - Dental Epithelium	Bmp7	BMPR1A_ACVR2B	BMP	Secreted Signaling	0.00467709	0
E10	Ectoderm - Surface Ectoderm	Ectoderm - Dental Epithelium	Bmp7	BMPR1A_ACVR2B	BMP	Secreted Signaling	0.00740752	0
E10	Ectoderm - Dental Epithelium	Ectoderm - Dorsomedial Olfactory Epithelium	Bmp7	BMPR1A_ACVR2B	BMP	Secreted Signaling	0.00766206	0
E10	Ectoderm - Olfactory Pit Rim - Wnt6	Ectoderm - Dorsomedial Olfactory Epithelium	Bmp7	BMPR1A_ACVR2B	BMP	Secreted Signaling	0.00495465	0
E10	Ectoderm - Surface Ectoderm	Ectoderm - Dorsomedial Olfactory Epithelium	Bmp7	BMPR1A_ACVR2B	BMP	Secreted Signaling	0.00784585	0
E10	Ectoderm - Dental Epithelium	Ectoderm - Olfactory Pit Rim - Six1	Bmp7	BMPR1A_ACVR2B	BMP	Secreted Signaling	0.00471541	0
E10	Ectoderm - Surface Ectoderm	Ectoderm - Olfactory Pit Rim - Six1	Bmp7	BMPR1A_ACVR2B	BMP	Secreted Signaling	0.00482886	0
E10	Ectoderm - Dental Epithelium	Ectoderm - Olfactory Pit Rim - Wnt6	Bmp7	BMPR1A_ACVR2B	BMP	Secreted Signaling	0.00558663	0
E10	Ectoderm - Olfactory Pit Rim - Wnt6	Ectoderm - Olfactory Pit Rim - Wnt6	Bmp7	BMPR1A_ACVR2B	BMP	Secreted Signaling	0.00360992	0.02
E10	Ectoderm - Surface Ectoderm	Ectoderm - Olfactory Pit Rim - Wnt6	Bmp7	BMPR1A_ACVR2B	BMP	Secreted Signaling	0.00572093	0
E10	Ectoderm - Dental Epithelium	Ectoderm - Palate Epithelium	Bmp7	BMPR1A_ACVR2B	BMP	Secreted Signaling	0.0126113	0
E10	Ectoderm - Olfactory Pit Rim - Six1	Ectoderm - Palate Epithelium	Bmp7	BMPR1A_ACVR2B	BMP	Secreted Signaling	0.00359688	0
E10	Ectoderm - Olfactory Pit Rim - Wnt6	Ectoderm - Palate Epithelium	Bmp7	BMPR1A_ACVR2B	BMP	Secreted Signaling	0.00816944	0
E10	Ectoderm - Palate Epithelium	Ectoderm - Palate Epithelium	Bmp7	BMPR1A_ACVR2B	BMP	Secreted Signaling	0.00420446	0.01
E10	Ectoderm - Surface Ectoderm	Ectoderm - Palate Epithelium	Bmp7	BMPR1A_ACVR2B	BMP	Secreted Signaling	0.0129122	0
E10	Ectoderm - Dental Epithelium	Ectoderm - Surface Ectoderm	Bmp7	BMPR1A_ACVR2B	BMP	Secreted Signaling	0.013128	0
E10	Ectoderm - Olfactory Pit Rim - Six1	Ectoderm - Surface Ectoderm	Bmp7	BMPR1A_ACVR2B	BMP	Secreted Signaling	0.00374565	0
E10	Ectoderm - Olfactory Pit Rim - Wnt6	Ectoderm - Surface Ectoderm	Bmp7	BMPR1A_ACVR2B	BMP	Secreted Signaling	0.00850572	0
E10	Ectoderm - Palate Epithelium	Ectoderm - Surface Ectoderm	Bmp7	BMPR1A_ACVR2B	BMP	Secreted Signaling	0.00437825	0.01
E10	Ectoderm - Surface Ectoderm	Ectoderm - Surface Ectoderm	Bmp7	BMPR1A_ACVR2B	BMP	Secreted Signaling	0.0134411	0
E10	Mesenchyme - LNP Mesenchyme	Ectoderm - Surface Ectoderm	Bmp7	BMPR1A_ACVR2B	BMP	Secreted Signaling	0.00273903	0.02
E10	Mesenchyme - MNP Mesenchyme	Ectoderm - Surface Ectoderm	Bmp7	BMPR1A_ACVR2B	BMP	Secreted Signaling	0.00250735	0.03
E10	Ectoderm - Dental Epithelium	Ectoderm - Ventral Olfactory Epithelium	Bmp7	BMPR1A_ACVR2B	BMP	Secreted Signaling	0.0103047	0
E10	Ectoderm - Olfactory Pit Rim - Six1	Ectoderm - Ventral Olfactory Epithelium	Bmp7	BMPR1A_ACVR2B	BMP	Secreted Signaling	0.00293413	0.04
E10	Ectoderm - Olfactory Pit Rim - Wnt6	Ectoderm - Ventral Olfactory Epithelium	Bmp7	BMPR1A_ACVR2B	BMP	Secreted Signaling	0.0066698	0
E10	Ectoderm - Palate Epithelium	Ectoderm - Ventral Olfactory Epithelium	Bmp7	BMPR1A_ACVR2B	BMP	Secreted Signaling	0.00343014	0.02
E10	Ectoderm - Surface Ectoderm	Ectoderm - Ventral Olfactory Epithelium	Bmp7	BMPR1A_ACVR2B	BMP	Secreted Signaling	0.0105512	0
E10	Ectoderm - Dental Epithelium	Mesenchyme - LNP Mesenchyme	Bmp7	BMPR1A_ACVR2B	BMP	Secreted Signaling	0.00857433	0
E10	Ectoderm - Olfactory Pit Rim - Wnt6	Mesenchyme - LNP Mesenchyme	Bmp7	BMPR1A_ACVR2B	BMP	Secreted Signaling	0.00554762	0
E10	Ectoderm - Surface Ectoderm	Mesenchyme - LNP Mesenchyme	Bmp7	BMPR1A_ACVR2B	BMP	Secreted Signaling	0.00877967	0
E10	Ectoderm - Dental Epithelium	Mesenchyme - MNP Mesenchyme	Bmp7	BMPR1A_ACVR2B	BMP	Secreted Signaling	0.00598814	0
E10	Ectoderm - Olfactory Pit Rim - Wnt6	Mesenchyme - MNP Mesenchyme	Bmp7	BMPR1A_ACVR2B	BMP	Secreted Signaling	0.00387031	0.01
E10	Ectoderm - Surface Ectoderm	Mesenchyme - MNP Mesenchyme	Bmp7	BMPR1A_ACVR2B	BMP	Secreted Signaling	0.00613198	0
E10	Ectoderm - Dental Epithelium	Mesenchyme - MXP Early Mesenchyme	Bmp7	BMPR1A_ACVR2B	BMP	Secreted Signaling	0.0110367	0
E10	Ectoderm - Olfactory Pit Rim - Six1	Mesenchyme - MXP Early Mesenchyme	Bmp7	BMPR1A_ACVR2B	BMP	Secreted Signaling	0.00314541	0.01
E10	Ectoderm - Olfactory Pit Rim - Wnt6	Mesenchyme - MXP Early Mesenchyme	Bmp7	BMPR1A_ACVR2B	BMP	Secreted Signaling	0.00714679	0
E10	Ectoderm - Palate Epithelium	Mesenchyme - MXP Early Mesenchyme	Bmp7	BMPR1A_ACVR2B	BMP	Secreted Signaling	0.00367692	0.03
E10	Ectoderm - Surface Ectoderm	Mesenchyme - MXP Early Mesenchyme	Bmp7	BMPR1A_ACVR2B	BMP	Secreted Signaling	0.0113004	0
E10	Ectoderm - Dental Epithelium	Ectoderm - Olfactory Pit Rim - Six1	Bmp7	BMPR1A_BMPR2	BMP	Secreted Signaling	0.0028348	0
E10	Ectoderm - Surface Ectoderm	Ectoderm - Olfactory Pit Rim - Six1	Bmp7	BMPR1A_BMPR2	BMP	Secreted Signaling	0.00290314	0
E10	Ectoderm - Dental Epithelium	Ectoderm - Palate Epithelium	Bmp7	BMPR1A_BMPR2	BMP	Secreted Signaling	0.00697042	0
E10	Ectoderm - Olfactory Pit Rim - Six1	Ectoderm - Palate Epithelium	Bmp7	BMPR1A_BMPR2	BMP	Secreted Signaling	0.00197996	0
E10	Ectoderm - Olfactory Pit Rim - Wnt6	Ectoderm - Palate Epithelium	Bmp7	BMPR1A_BMPR2	BMP	Secreted Signaling	0.0045063	0
E10	Ectoderm - Palate Epithelium	Ectoderm - Palate Epithelium	Bmp7	BMPR1A_BMPR2	BMP	Secreted Signaling	0.00231505	0.01
E10	Ectoderm - Surface Ectoderm	Ectoderm - Palate Epithelium	Bmp7	BMPR1A_BMPR2	BMP	Secreted Signaling	0.00713774	0
E10	Ectoderm - Dental Epithelium	Ectoderm - Surface Ectoderm	Bmp7	BMPR1A_BMPR2	BMP	Secreted Signaling	0.00638209	0
E10	Ectoderm - Olfactory Pit Rim - Six1	Ectoderm - Surface Ectoderm	Bmp7	BMPR1A_BMPR2	BMP	Secreted Signaling	0.00181207	0.01
E10	Ectoderm - Olfactory Pit Rim - Wnt6	Ectoderm - Surface Ectoderm	Bmp7	BMPR1A_BMPR2	BMP	Secreted Signaling	0.00412508	0
E10	Ectoderm - Palate Epithelium	Ectoderm - Surface Ectoderm	Bmp7	BMPR1A_BMPR2	BMP	Secreted Signaling	0.00211881	0.01
E10	Ectoderm - Surface Ectoderm	Ectoderm - Surface Ectoderm	Bmp7	BMPR1A_BMPR2	BMP	Secreted Signaling	0.00653538	0
E10	Mesenchyme - LNP Mesenchyme	Ectoderm - Surface Ectoderm	Bmp7	BMPR1A_BMPR2	BMP	Secreted Signaling	0.00132454	0.03
E10	Ectoderm - Dental Epithelium	Ectoderm - Ventral Olfactory Epithelium	Bmp7	BMPR1A_BMPR2	BMP	Secreted Signaling	0.00364186	0
E10	Ectoderm - Olfactory Pit Rim - Wnt6	Ectoderm - Ventral Olfactory Epithelium	Bmp7	BMPR1A_BMPR2	BMP	Secreted Signaling	0.00235163	0.01
E10	Ectoderm - Surface Ectoderm	Ectoderm - Ventral Olfactory Epithelium	Bmp7	BMPR1A_BMPR2	BMP	Secreted Signaling	0.00372958	0
E10	Ectoderm - Dental Epithelium	Mesenchyme - LNP Mesenchyme	Bmp7	BMPR1A_BMPR2	BMP	Secreted Signaling	0.00382493	0
E10	Ectoderm - Olfactory Pit Rim - Wnt6	Mesenchyme - LNP Mesenchyme	Bmp7	BMPR1A_BMPR2	BMP	Secreted Signaling	0.00247026	0
E10	Ectoderm - Surface Ectoderm	Mesenchyme - LNP Mesenchyme	Bmp7	BMPR1A_BMPR2	BMP	Secreted Signaling	0.00391702	0
E10	Ectoderm - Dental Epithelium	Mesenchyme - MNP Mesenchyme	Bmp7	BMPR1A_BMPR2	BMP	Secreted Signaling	0.00337322	0
E10	Ectoderm - Olfactory Pit Rim - Wnt6	Mesenchyme - MNP Mesenchyme	Bmp7	BMPR1A_BMPR2	BMP	Secreted Signaling	0.00217809	0
E10	Ectoderm - Surface Ectoderm	Mesenchyme - MNP Mesenchyme	Bmp7	BMPR1A_BMPR2	BMP	Secreted Signaling	0.00345448	0
E10	Ectoderm - Dental Epithelium	Mesenchyme - MXP Early Mesenchyme	Bmp7	BMPR1A_BMPR2	BMP	Secreted Signaling	0.00835785	0
E10	Ectoderm - Dorsomedial Olfactory Epithelium	Mesenchyme - MXP Early Mesenchyme	Bmp7	BMPR1A_BMPR2	BMP	Secreted Signaling	0.00168151	0.01
E10	Ectoderm - Olfactory Pit Rim - Six1	Mesenchyme - MXP Early Mesenchyme	Bmp7	BMPR1A_BMPR2	BMP	Secreted Signaling	0.00237712	0
E10	Ectoderm - Olfactory Pit Rim - Wnt6	Mesenchyme - MXP Early Mesenchyme	Bmp7	BMPR1A_BMPR2	BMP	Secreted Signaling	0.00540669	0
E10	Ectoderm - Palate Epithelium	Mesenchyme - MXP Early Mesenchyme	Bmp7	BMPR1A_BMPR2	BMP	Secreted Signaling	0.00277919	0.01
E10	Ectoderm - Surface Ectoderm	Mesenchyme - MXP Early Mesenchyme	Bmp7	BMPR1A_BMPR2	BMP	Secreted Signaling	0.0085581	0
E10	Mesenchyme - LNP Mesenchyme	Mesenchyme - MXP Early Mesenchyme	Bmp7	BMPR1A_BMPR2	BMP	Secreted Signaling	0.00173782	0
E10	Mesenchyme - MNP Mesenchyme	Mesenchyme - MXP Early Mesenchyme	Bmp7	BMPR1A_BMPR2	BMP	Secreted Signaling	0.00159066	0
E10	Ectoderm - Dental Epithelium	Mesenchyme - MXP Early Mesenchyme	Bmp7	BMPR1B_ACVR2B	BMP	Secreted Signaling	0.00262255	0
E10	Ectoderm - Dorsomedial Olfactory Epithelium	Mesenchyme - MXP Early Mesenchyme	Bmp7	BMPR1B_ACVR2B	BMP	Secreted Signaling	0.000525084	0
E10	Ectoderm - Olfactory Pit Rim - Six1	Mesenchyme - MXP Early Mesenchyme	Bmp7	BMPR1B_ACVR2B	BMP	Secreted Signaling	0.000742677	0
E10	Ectoderm - Olfactory Pit Rim - Wnt6	Mesenchyme - MXP Early Mesenchyme	Bmp7	BMPR1B_ACVR2B	BMP	Secreted Signaling	0.0016929	0
E10	Ectoderm - Palate Epithelium	Mesenchyme - MXP Early Mesenchyme	Bmp7	BMPR1B_ACVR2B	BMP	Secreted Signaling	0.000868545	0
E10	Ectoderm - Surface Ectoderm	Mesenchyme - MXP Early Mesenchyme	Bmp7	BMPR1B_ACVR2B	BMP	Secreted Signaling	0.00268577	0
E10	Mesenchyme - LNP Mesenchyme	Mesenchyme - MXP Early Mesenchyme	Bmp7	BMPR1B_ACVR2B	BMP	Secreted Signaling	0.00054274	0
E10	Mesenchyme - MNP Mesenchyme	Mesenchyme - MXP Early Mesenchyme	Bmp7	BMPR1B_ACVR2B	BMP	Secreted Signaling	0.00049671	0
E10	Ectoderm - Dental Epithelium	Mesenchyme - MXP Early Mesenchyme	Bmp7	BMPR1B_BMPR2	BMP	Secreted Signaling	0.00198171	0
E10	Ectoderm - Dorsomedial Olfactory Epithelium	Mesenchyme - MXP Early Mesenchyme	Bmp7	BMPR1B_BMPR2	BMP	Secreted Signaling	0.000396562	0
E10	Ectoderm - Olfactory Pit Rim - Six1	Mesenchyme - MXP Early Mesenchyme	Bmp7	BMPR1B_BMPR2	BMP	Secreted Signaling	0.000560928	0
E10	Ectoderm - Olfactory Pit Rim - Wnt6	Mesenchyme - MXP Early Mesenchyme	Bmp7	BMPR1B_BMPR2	BMP	Secreted Signaling	0.00127892	0
E10	Ectoderm - Palate Epithelium	Mesenchyme - MXP Early Mesenchyme	Bmp7	BMPR1B_BMPR2	BMP	Secreted Signaling	0.000656014	0
E10	Ectoderm - Surface Ectoderm	Mesenchyme - MXP Early Mesenchyme	Bmp7	BMPR1B_BMPR2	BMP	Secreted Signaling	0.00202952	0
E10	Mesenchyme - LNP Mesenchyme	Mesenchyme - MXP Early Mesenchyme	Bmp7	BMPR1B_BMPR2	BMP	Secreted Signaling	0.000409903	0
E10	Mesenchyme - MNP Mesenchyme	Mesenchyme - MXP Early Mesenchyme	Bmp7	BMPR1B_BMPR2	BMP	Secreted Signaling	0.000375132	0
E10	Ectoderm - Committed Neuronal Progenitors	Ectoderm - Dorsomedial Olfactory Epithelium	Gdf11	TGFBR1_ACVR2A	GDF	Secreted Signaling	0.00188575	0.01
E10	Mesenchyme - MXP Early Mesenchyme	Ectoderm - Dorsomedial Olfactory Epithelium	Gdf11	TGFBR1_ACVR2A	GDF	Secreted Signaling	0.00100942	0
E10	Ectoderm - Committed Neuronal Progenitors	Ectoderm - Olfactory Pit Rim - Six1	Gdf11	TGFBR1_ACVR2A	GDF	Secreted Signaling	0.00158307	0
E10	Mesenchyme - MXP Early Mesenchyme	Ectoderm - Olfactory Pit Rim - Six1	Gdf11	TGFBR1_ACVR2A	GDF	Secreted Signaling	0.000847281	0
E10	Ectoderm - Committed Neuronal Progenitors	Ectoderm - Palate Epithelium	Gdf11	TGFBR1_ACVR2A	GDF	Secreted Signaling	0.00130836	0.02
E10	Ectoderm - Committed Neuronal Progenitors	Ectoderm - Surface Ectoderm	Gdf11	TGFBR1_ACVR2A	GDF	Secreted Signaling	0.00271486	0
E10	Ectoderm - Ventral Olfactory Epithelium	Ectoderm - Surface Ectoderm	Gdf11	TGFBR1_ACVR2A	GDF	Secreted Signaling	0.000902983	0
E10	Mesenchyme - LNP Mesenchyme	Ectoderm - Surface Ectoderm	Gdf11	TGFBR1_ACVR2A	GDF	Secreted Signaling	0.000937716	0
E10	Mesenchyme - MNP Mesenchyme	Ectoderm - Surface Ectoderm	Gdf11	TGFBR1_ACVR2A	GDF	Secreted Signaling	0.000765638	0
E10	Mesenchyme - MXP Early Mesenchyme	Ectoderm - Surface Ectoderm	Gdf11	TGFBR1_ACVR2A	GDF	Secreted Signaling	0.0014538	0
E10	Ectoderm - Committed Neuronal Progenitors	Ectoderm - Ventral Olfactory Epithelium	Gdf11	TGFBR1_ACVR2A	GDF	Secreted Signaling	0.00188397	0
E10	Mesenchyme - MXP Early Mesenchyme	Ectoderm - Ventral Olfactory Epithelium	Gdf11	TGFBR1_ACVR2A	GDF	Secreted Signaling	0.00100847	0
E10	Ectoderm - Committed Neuronal Progenitors	Ectoderm - Palate Epithelium	Gdf11	TGFBR1_ACVR2B	GDF	Secreted Signaling	0.00327371	0.04
E10	Ectoderm - Committed Neuronal Progenitors	Ectoderm - Surface Ectoderm	Gdf11	TGFBR1_ACVR2B	GDF	Secreted Signaling	0.00621286	0.01
E10	Mesenchyme - LNP Mesenchyme	Ectoderm - Surface Ectoderm	Gdf11	TGFBR1_ACVR2B	GDF	Secreted Signaling	0.00215087	0
E10	Mesenchyme - MXP Early Mesenchyme	Ectoderm - Surface Ectoderm	Gdf11	TGFBR1_ACVR2B	GDF	Secreted Signaling	0.0033324	0
E10	Ectoderm - Committed Neuronal Progenitors	Ectoderm - Ventral Olfactory Epithelium	Gdf11	TGFBR1_ACVR2B	GDF	Secreted Signaling	0.00339216	0.04
E10	Ectoderm - Committed Neuronal Progenitors	Mesenchyme - LNP Mesenchyme	Gdf11	TGFBR1_ACVR2B	GDF	Secreted Signaling	0.00420498	0.04
E10	Mesenchyme - MXP Early Mesenchyme	Mesenchyme - LNP Mesenchyme	Gdf11	TGFBR1_ACVR2B	GDF	Secreted Signaling	0.00225332	0
E10	Ectoderm - Committed Neuronal Progenitors	Mesenchyme - MNP Mesenchyme	Gdf11	TGFBR1_ACVR2B	GDF	Secreted Signaling	0.00371689	0.04
E10	Mesenchyme - MXP Early Mesenchyme	Mesenchyme - MNP Mesenchyme	Gdf11	TGFBR1_ACVR2B	GDF	Secreted Signaling	0.00199131	0
E10	Ectoderm - Committed Neuronal Progenitors	Mesenchyme - MXP Early Mesenchyme	Gdf11	TGFBR1_ACVR2B	GDF	Secreted Signaling	0.00481641	0.04
E10	Mesenchyme - MXP Early Mesenchyme	Mesenchyme - MXP Early Mesenchyme	Gdf11	TGFBR1_ACVR2B	GDF	Secreted Signaling	0.0025817	0
E10	Ectoderm - Surface Ectoderm	Mesenchyme - MXP Early Mesenchyme	Wnt3	FZD1_LRP5	WNT	Secreted Signaling	6.56201e-05	0
E10	Ectoderm - Surface Ectoderm	Mesenchyme - MXP Early Mesenchyme	Wnt3	FZD2_LRP5	WNT	Secreted Signaling	0.00027373	0
E10	Ectoderm - Surface Ectoderm	Mesenchyme - MXP Early Mesenchyme	Wnt3	FZD3_LRP5	WNT	Secreted Signaling	0.000155164	0
E10	Ectoderm - Surface Ectoderm	Mesenchyme - MXP Early Mesenchyme	Wnt3	FZD4_LRP5	WNT	Secreted Signaling	5.91568e-05	0
E10	Ectoderm - Surface Ectoderm	Mesenchyme - MXP Early Mesenchyme	Wnt3	FZD7_LRP5	WNT	Secreted Signaling	7.23425e-05	0
E10	Ectoderm - Dental Epithelium	Mesenchyme - MXP Early Mesenchyme	Wnt4	FZD1_LRP5	WNT	Secreted Signaling	0.000139118	0
E10	Ectoderm - Olfactory Pit Rim - Wnt6	Mesenchyme - MXP Early Mesenchyme	Wnt4	FZD1_LRP5	WNT	Secreted Signaling	0.000640954	0
E10	Ectoderm - Palate Epithelium	Mesenchyme - MXP Early Mesenchyme	Wnt4	FZD1_LRP5	WNT	Secreted Signaling	0.000226537	0
E10	Ectoderm - Surface Ectoderm	Mesenchyme - MXP Early Mesenchyme	Wnt4	FZD1_LRP5	WNT	Secreted Signaling	0.000518027	0
E10	Ectoderm - Ventral Olfactory Epithelium	Mesenchyme - MXP Early Mesenchyme	Wnt4	FZD1_LRP5	WNT	Secreted Signaling	0.000104366	0
E10	Ectoderm - Dental Epithelium	Mesenchyme - MXP Early Mesenchyme	Wnt4	FZD2_LRP5	WNT	Secreted Signaling	0.000580052	0
E10	Ectoderm - Olfactory Pit Rim - Wnt6	Mesenchyme - MXP Early Mesenchyme	Wnt4	FZD2_LRP5	WNT	Secreted Signaling	0.00265441	0
E10	Ectoderm - Palate Epithelium	Mesenchyme - MXP Early Mesenchyme	Wnt4	FZD2_LRP5	WNT	Secreted Signaling	0.000943829	0
E10	Ectoderm - Surface Ectoderm	Mesenchyme - MXP Early Mesenchyme	Wnt4	FZD2_LRP5	WNT	Secreted Signaling	0.00213476	0
E10	Ectoderm - Ventral Olfactory Epithelium	Mesenchyme - MXP Early Mesenchyme	Wnt4	FZD2_LRP5	WNT	Secreted Signaling	0.000435466	0
E10	Ectoderm - Dental Epithelium	Mesenchyme - MXP Early Mesenchyme	Wnt4	FZD3_LRP5	WNT	Secreted Signaling	0.000328889	0
E10	Ectoderm - Olfactory Pit Rim - Wnt6	Mesenchyme - MXP Early Mesenchyme	Wnt4	FZD3_LRP5	WNT	Secreted Signaling	0.00151086	0
E10	Ectoderm - Palate Epithelium	Mesenchyme - MXP Early Mesenchyme	Wnt4	FZD3_LRP5	WNT	Secreted Signaling	0.000535383	0
E10	Ectoderm - Surface Ectoderm	Mesenchyme - MXP Early Mesenchyme	Wnt4	FZD3_LRP5	WNT	Secreted Signaling	0.00121849	0
E10	Ectoderm - Ventral Olfactory Epithelium	Mesenchyme - MXP Early Mesenchyme	Wnt4	FZD3_LRP5	WNT	Secreted Signaling	0.000246809	0
E10	Ectoderm - Dental Epithelium	Mesenchyme - MXP Early Mesenchyme	Wnt4	FZD4_LRP5	WNT	Secreted Signaling	0.000125417	0
E10	Ectoderm - Olfactory Pit Rim - Wnt6	Mesenchyme - MXP Early Mesenchyme	Wnt4	FZD4_LRP5	WNT	Secreted Signaling	0.000577953	0
E10	Ectoderm - Palate Epithelium	Mesenchyme - MXP Early Mesenchyme	Wnt4	FZD4_LRP5	WNT	Secreted Signaling	0.000204232	0
E10	Ectoderm - Surface Ectoderm	Mesenchyme - MXP Early Mesenchyme	Wnt4	FZD4_LRP5	WNT	Secreted Signaling	0.000467182	0
E10	Ectoderm - Ventral Olfactory Epithelium	Mesenchyme - MXP Early Mesenchyme	Wnt4	FZD4_LRP5	WNT	Secreted Signaling	9.4086e-05	0
E10	Ectoderm - Dental Epithelium	Mesenchyme - MXP Early Mesenchyme	Wnt4	FZD7_LRP5	WNT	Secreted Signaling	0.000153367	0
E10	Ectoderm - Olfactory Pit Rim - Wnt6	Mesenchyme - MXP Early Mesenchyme	Wnt4	FZD7_LRP5	WNT	Secreted Signaling	0.000706451	0
E10	Ectoderm - Palate Epithelium	Mesenchyme - MXP Early Mesenchyme	Wnt4	FZD7_LRP5	WNT	Secreted Signaling	0.000249735	0
E10	Ectoderm - Surface Ectoderm	Mesenchyme - MXP Early Mesenchyme	Wnt4	FZD7_LRP5	WNT	Secreted Signaling	0.000570871	0
E10	Ectoderm - Ventral Olfactory Epithelium	Mesenchyme - MXP Early Mesenchyme	Wnt4	FZD7_LRP5	WNT	Secreted Signaling	0.000115059	0
E10	Ectoderm - Dental Epithelium	Mesenchyme - MXP Early Mesenchyme	Wnt6	FZD1_LRP5	WNT	Secreted Signaling	0.000517108	0
E10	Ectoderm - Olfactory Pit Rim - Wnt6	Mesenchyme - MXP Early Mesenchyme	Wnt6	FZD1_LRP5	WNT	Secreted Signaling	0.00154755	0
E10	Ectoderm - Surface Ectoderm	Mesenchyme - MXP Early Mesenchyme	Wnt6	FZD1_LRP5	WNT	Secreted Signaling	0.000956263	0
E10	Ectoderm - Dental Epithelium	Mesenchyme - MXP Early Mesenchyme	Wnt6	FZD2_LRP5	WNT	Secreted Signaling	0.00214308	0
E10	Ectoderm - Olfactory Pit Rim - Wnt6	Mesenchyme - MXP Early Mesenchyme	Wnt6	FZD2_LRP5	WNT	Secreted Signaling	0.00632857	0
E10	Ectoderm - Surface Ectoderm	Mesenchyme - MXP Early Mesenchyme	Wnt6	FZD2_LRP5	WNT	Secreted Signaling	0.00389505	0
E10	Ectoderm - Dental Epithelium	Mesenchyme - MXP Early Mesenchyme	Wnt6	FZD3_LRP5	WNT	Secreted Signaling	0.00121931	0
E10	Ectoderm - Olfactory Pit Rim - Wnt6	Mesenchyme - MXP Early Mesenchyme	Wnt6	FZD3_LRP5	WNT	Secreted Signaling	0.003628	0
E10	Ectoderm - Surface Ectoderm	Mesenchyme - MXP Early Mesenchyme	Wnt6	FZD3_LRP5	WNT	Secreted Signaling	0.00223794	0
E10	Ectoderm - Dental Epithelium	Mesenchyme - MXP Early Mesenchyme	Wnt6	FZD4_LRP5	WNT	Secreted Signaling	0.00046627	0
E10	Ectoderm - Olfactory Pit Rim - Wnt6	Mesenchyme - MXP Early Mesenchyme	Wnt6	FZD4_LRP5	WNT	Secreted Signaling	0.00139599	0
E10	Ectoderm - Surface Ectoderm	Mesenchyme - MXP Early Mesenchyme	Wnt6	FZD4_LRP5	WNT	Secreted Signaling	0.000862722	0
E10	Ectoderm - Dental Epithelium	Mesenchyme - MXP Early Mesenchyme	Wnt6	FZD7_LRP5	WNT	Secreted Signaling	0.000569963	0
E10	Ectoderm - Olfactory Pit Rim - Wnt6	Mesenchyme - MXP Early Mesenchyme	Wnt6	FZD7_LRP5	WNT	Secreted Signaling	0.00170499	0
E10	Ectoderm - Surface Ectoderm	Mesenchyme - MXP Early Mesenchyme	Wnt6	FZD7_LRP5	WNT	Secreted Signaling	0.00105341	0
E10	Ectoderm - Surface Ectoderm	Mesenchyme - MXP Early Mesenchyme	Wnt7b	FZD1_LRP5	WNT	Secreted Signaling	3.20087e-05	0
E10	Ectoderm - Surface Ectoderm	Mesenchyme - MXP Early Mesenchyme	Wnt7b	FZD2_LRP5	WNT	Secreted Signaling	0.000133644	0
E10	Ectoderm - Surface Ectoderm	Mesenchyme - MXP Early Mesenchyme	Wnt7b	FZD3_LRP5	WNT	Secreted Signaling	7.57168e-05	0
E10	Ectoderm - Surface Ectoderm	Mesenchyme - MXP Early Mesenchyme	Wnt7b	FZD4_LRP5	WNT	Secreted Signaling	2.88552e-05	0
E10	Ectoderm - Surface Ectoderm	Mesenchyme - MXP Early Mesenchyme	Wnt7b	FZD7_LRP5	WNT	Secreted Signaling	3.52889e-05	0
E10	Ectoderm - Surface Ectoderm	Mesenchyme - MXP Early Mesenchyme	Wnt9b	FZD1_LRP5	WNT	Secreted Signaling	3.22831e-05	0
E10	Ectoderm - Surface Ectoderm	Mesenchyme - MXP Early Mesenchyme	Wnt9b	FZD2_LRP5	WNT	Secreted Signaling	0.000134788	0
E10	Ectoderm - Surface Ectoderm	Mesenchyme - MXP Early Mesenchyme	Wnt9b	FZD3_LRP5	WNT	Secreted Signaling	7.63654e-05	0
E10	Ectoderm - Surface Ectoderm	Mesenchyme - MXP Early Mesenchyme	Wnt9b	FZD4_LRP5	WNT	Secreted Signaling	2.91025e-05	0
E10	Ectoderm - Surface Ectoderm	Mesenchyme - MXP Early Mesenchyme	Wnt9b	FZD7_LRP5	WNT	Secreted Signaling	3.55913e-05	0
E10	Ectoderm - Surface Ectoderm	Mesenchyme - LNP Mesenchyme	Wnt3	FZD1_LRP6	WNT	Secreted Signaling	0.000245734	0
E10	Ectoderm - Surface Ectoderm	Mesenchyme - MNP Mesenchyme	Wnt3	FZD1_LRP6	WNT	Secreted Signaling	0.000142437	0
E10	Ectoderm - Surface Ectoderm	Mesenchyme - MXP Early Mesenchyme	Wnt3	FZD1_LRP6	WNT	Secreted Signaling	0.000178534	0
E10	Ectoderm - Surface Ectoderm	Ectoderm - Committed Neuronal Progenitors	Wnt3	FZD2_LRP6	WNT	Secreted Signaling	0.0003835	0
E10	Ectoderm - Surface Ectoderm	Ectoderm - Dental Epithelium	Wnt3	FZD2_LRP6	WNT	Secreted Signaling	0.000429944	0
E10	Ectoderm - Surface Ectoderm	Ectoderm - Dorsomedial Olfactory Epithelium	Wnt3	FZD2_LRP6	WNT	Secreted Signaling	0.000627956	0
E10	Ectoderm - Surface Ectoderm	Ectoderm - Olfactory Pit Rim - Six1	Wnt3	FZD2_LRP6	WNT	Secreted Signaling	0.000382918	0
E10	Ectoderm - Surface Ectoderm	Ectoderm - Olfactory Pit Rim - Wnt6	Wnt3	FZD2_LRP6	WNT	Secreted Signaling	0.000440913	0
E10	Ectoderm - Surface Ectoderm	Ectoderm - Palate Epithelium	Wnt3	FZD2_LRP6	WNT	Secreted Signaling	0.00102671	0
E10	Ectoderm - Surface Ectoderm	Ectoderm - Surface Ectoderm	Wnt3	FZD2_LRP6	WNT	Secreted Signaling	0.0005639	0
E10	Ectoderm - Surface Ectoderm	Ectoderm - Ventral Olfactory Epithelium	Wnt3	FZD2_LRP6	WNT	Secreted Signaling	0.000677496	0
E10	Ectoderm - Surface Ectoderm	Mesenchyme - LNP Mesenchyme	Wnt3	FZD2_LRP6	WNT	Secreted Signaling	0.000670575	0
E10	Ectoderm - Surface Ectoderm	Mesenchyme - MNP Mesenchyme	Wnt3	FZD2_LRP6	WNT	Secreted Signaling	0.000553728	0
E10	Ectoderm - Surface Ectoderm	Mesenchyme - MXP Early Mesenchyme	Wnt3	FZD2_LRP6	WNT	Secreted Signaling	0.00074247	0
E10	Ectoderm - Surface Ectoderm	Ectoderm - Committed Neuronal Progenitors	Wnt3	FZD3_LRP6	WNT	Secreted Signaling	0.000809337	0
E10	Ectoderm - Surface Ectoderm	Ectoderm - Dental Epithelium	Wnt3	FZD3_LRP6	WNT	Secreted Signaling	0.000388622	0
E10	Ectoderm - Surface Ectoderm	Ectoderm - Dorsomedial Olfactory Epithelium	Wnt3	FZD3_LRP6	WNT	Secreted Signaling	0.000626164	0
E10	Ectoderm - Surface Ectoderm	Ectoderm - Olfactory Pit Rim - Six1	Wnt3	FZD3_LRP6	WNT	Secreted Signaling	0.000462897	0
E10	Ectoderm - Surface Ectoderm	Ectoderm - Olfactory Pit Rim - Wnt6	Wnt3	FZD3_LRP6	WNT	Secreted Signaling	0.000790964	0
E10	Ectoderm - Surface Ectoderm	Ectoderm - Palate Epithelium	Wnt3	FZD3_LRP6	WNT	Secreted Signaling	0.000956163	0
E10	Ectoderm - Surface Ectoderm	Ectoderm - Surface Ectoderm	Wnt3	FZD3_LRP6	WNT	Secreted Signaling	0.000641195	0
E10	Ectoderm - Surface Ectoderm	Ectoderm - Ventral Olfactory Epithelium	Wnt3	FZD3_LRP6	WNT	Secreted Signaling	0.000410228	0
E10	Ectoderm - Surface Ectoderm	Mesenchyme - LNP Mesenchyme	Wnt3	FZD3_LRP6	WNT	Secreted Signaling	0.000364787	0
E10	Ectoderm - Surface Ectoderm	Mesenchyme - MNP Mesenchyme	Wnt3	FZD3_LRP6	WNT	Secreted Signaling	0.00030525	0
E10	Ectoderm - Surface Ectoderm	Mesenchyme - MXP Early Mesenchyme	Wnt3	FZD3_LRP6	WNT	Secreted Signaling	0.000421602	0
E10	Ectoderm - Surface Ectoderm	Mesenchyme - MNP Mesenchyme	Wnt3	FZD4_LRP6	WNT	Secreted Signaling	0.000176275	0
E10	Ectoderm - Surface Ectoderm	Mesenchyme - MXP Early Mesenchyme	Wnt3	FZD4_LRP6	WNT	Secreted Signaling	0.000160964	0
E10	Ectoderm - Surface Ectoderm	Ectoderm - Palate Epithelium	Wnt3	FZD5_LRP6	WNT	Secreted Signaling	0.000192447	0
E10	Ectoderm - Surface Ectoderm	Ectoderm - Palate Epithelium	Wnt3	FZD6_LRP6	WNT	Secreted Signaling	0.000395482	0
E10	Ectoderm - Surface Ectoderm	Ectoderm - Surface Ectoderm	Wnt3	FZD6_LRP6	WNT	Secreted Signaling	0.000213276	0
E10	Ectoderm - Surface Ectoderm	Ectoderm - Palate Epithelium	Wnt3	FZD7_LRP6	WNT	Secreted Signaling	0.000405577	0
E10	Ectoderm - Surface Ectoderm	Ectoderm - Surface Ectoderm	Wnt3	FZD7_LRP6	WNT	Secreted Signaling	0.000184906	0
E10	Ectoderm - Surface Ectoderm	Ectoderm - Ventral Olfactory Epithelium	Wnt3	FZD7_LRP6	WNT	Secreted Signaling	0.000241631	0
E10	Ectoderm - Surface Ectoderm	Mesenchyme - LNP Mesenchyme	Wnt3	FZD7_LRP6	WNT	Secreted Signaling	0.00022333	0
E10	Ectoderm - Surface Ectoderm	Mesenchyme - MNP Mesenchyme	Wnt3	FZD7_LRP6	WNT	Secreted Signaling	0.000166605	0
E10	Ectoderm - Surface Ectoderm	Mesenchyme - MXP Early Mesenchyme	Wnt3	FZD7_LRP6	WNT	Secreted Signaling	0.000196804	0
E10	Ectoderm - Surface Ectoderm	Ectoderm - Dorsomedial Olfactory Epithelium	Wnt3	FZD8_LRP6	WNT	Secreted Signaling	0.000327003	0
E10	Ectoderm - Surface Ectoderm	Ectoderm - Olfactory Pit Rim - Six1	Wnt3	FZD8_LRP6	WNT	Secreted Signaling	0.000278231	0
E10	Ectoderm - Surface Ectoderm	Ectoderm - Surface Ectoderm	Wnt3	FZD8_LRP6	WNT	Secreted Signaling	0.00020112	0
E10	Ectoderm - Surface Ectoderm	Ectoderm - Ventral Olfactory Epithelium	Wnt3	FZD8_LRP6	WNT	Secreted Signaling	0.000156005	0
E10	Ectoderm - Dental Epithelium	Mesenchyme - LNP Mesenchyme	Wnt4	FZD1_LRP6	WNT	Secreted Signaling	0.000520805	0
E10	Ectoderm - Olfactory Pit Rim - Wnt6	Mesenchyme - LNP Mesenchyme	Wnt4	FZD1_LRP6	WNT	Secreted Signaling	0.00238853	0
E10	Ectoderm - Palate Epithelium	Mesenchyme - LNP Mesenchyme	Wnt4	FZD1_LRP6	WNT	Secreted Signaling	0.000847635	0
E10	Ectoderm - Surface Ectoderm	Mesenchyme - LNP Mesenchyme	Wnt4	FZD1_LRP6	WNT	Secreted Signaling	0.001924	0
E10	Ectoderm - Ventral Olfactory Epithelium	Mesenchyme - LNP Mesenchyme	Wnt4	FZD1_LRP6	WNT	Secreted Signaling	0.000390897	0
E10	Ectoderm - Dental Epithelium	Mesenchyme - MNP Mesenchyme	Wnt4	FZD1_LRP6	WNT	Secreted Signaling	0.000301926	0
E10	Ectoderm - Olfactory Pit Rim - Wnt6	Mesenchyme - MNP Mesenchyme	Wnt4	FZD1_LRP6	WNT	Secreted Signaling	0.00138786	0
E10	Ectoderm - Palate Epithelium	Mesenchyme - MNP Mesenchyme	Wnt4	FZD1_LRP6	WNT	Secreted Signaling	0.000491525	0
E10	Ectoderm - Surface Ectoderm	Mesenchyme - MNP Mesenchyme	Wnt4	FZD1_LRP6	WNT	Secreted Signaling	0.0011198	0
E10	Ectoderm - Ventral Olfactory Epithelium	Mesenchyme - MNP Mesenchyme	Wnt4	FZD1_LRP6	WNT	Secreted Signaling	0.00022656	0
E10	Ectoderm - Dental Epithelium	Mesenchyme - MXP Early Mesenchyme	Wnt4	FZD1_LRP6	WNT	Secreted Signaling	0.000378405	0
E10	Ectoderm - Olfactory Pit Rim - Wnt6	Mesenchyme - MXP Early Mesenchyme	Wnt4	FZD1_LRP6	WNT	Secreted Signaling	0.00173701	0
E10	Ectoderm - Palate Epithelium	Mesenchyme - MXP Early Mesenchyme	Wnt4	FZD1_LRP6	WNT	Secreted Signaling	0.000615934	0
E10	Ectoderm - Surface Ectoderm	Mesenchyme - MXP Early Mesenchyme	Wnt4	FZD1_LRP6	WNT	Secreted Signaling	0.0014001	0
E10	Ectoderm - Ventral Olfactory Epithelium	Mesenchyme - MXP Early Mesenchyme	Wnt4	FZD1_LRP6	WNT	Secreted Signaling	0.00028399	0
E10	Ectoderm - Dental Epithelium	Ectoderm - Committed Neuronal Progenitors	Wnt4	FZD2_LRP6	WNT	Secreted Signaling	0.000812924	0
E10	Ectoderm - Olfactory Pit Rim - Wnt6	Ectoderm - Committed Neuronal Progenitors	Wnt4	FZD2_LRP6	WNT	Secreted Signaling	0.00373762	0
E10	Ectoderm - Palate Epithelium	Ectoderm - Committed Neuronal Progenitors	Wnt4	FZD2_LRP6	WNT	Secreted Signaling	0.00132345	0
E10	Ectoderm - Surface Ectoderm	Ectoderm - Committed Neuronal Progenitors	Wnt4	FZD2_LRP6	WNT	Secreted Signaling	0.00301622	0
E10	Ectoderm - Ventral Olfactory Epithelium	Ectoderm - Committed Neuronal Progenitors	Wnt4	FZD2_LRP6	WNT	Secreted Signaling	0.00060999	0
E10	Ectoderm - Dental Epithelium	Ectoderm - Dental Epithelium	Wnt4	FZD2_LRP6	WNT	Secreted Signaling	0.000911183	0
E10	Ectoderm - Olfactory Pit Rim - Wnt6	Ectoderm - Dental Epithelium	Wnt4	FZD2_LRP6	WNT	Secreted Signaling	0.00417662	0
E10	Ectoderm - Palate Epithelium	Ectoderm - Dental Epithelium	Wnt4	FZD2_LRP6	WNT	Secreted Signaling	0.0014829	0
E10	Ectoderm - Surface Ectoderm	Ectoderm - Dental Epithelium	Wnt4	FZD2_LRP6	WNT	Secreted Signaling	0.00336301	0
E10	Ectoderm - Ventral Olfactory Epithelium	Ectoderm - Dental Epithelium	Wnt4	FZD2_LRP6	WNT	Secreted Signaling	0.000683939	0
E10	Ectoderm - Dental Epithelium	Ectoderm - Dorsomedial Olfactory Epithelium	Wnt4	FZD2_LRP6	WNT	Secreted Signaling	0.00133055	0
E10	Ectoderm - Olfactory Pit Rim - Wnt6	Ectoderm - Dorsomedial Olfactory Epithelium	Wnt4	FZD2_LRP6	WNT	Secreted Signaling	0.00607973	0
E10	Ectoderm - Palate Epithelium	Ectoderm - Dorsomedial Olfactory Epithelium	Wnt4	FZD2_LRP6	WNT	Secreted Signaling	0.00216463	0
E10	Ectoderm - Surface Ectoderm	Ectoderm - Dorsomedial Olfactory Epithelium	Wnt4	FZD2_LRP6	WNT	Secreted Signaling	0.00488427	0
E10	Ectoderm - Ventral Olfactory Epithelium	Ectoderm - Dorsomedial Olfactory Epithelium	Wnt4	FZD2_LRP6	WNT	Secreted Signaling	0.000999045	0
E10	Ectoderm - Dental Epithelium	Ectoderm - Olfactory Pit Rim - Six1	Wnt4	FZD2_LRP6	WNT	Secreted Signaling	0.0008115	0
E10	Ectoderm - Olfactory Pit Rim - Wnt6	Ectoderm - Olfactory Pit Rim - Six1	Wnt4	FZD2_LRP6	WNT	Secreted Signaling	0.0037183	0
E10	Ectoderm - Palate Epithelium	Ectoderm - Olfactory Pit Rim - Six1	Wnt4	FZD2_LRP6	WNT	Secreted Signaling	0.00132062	0
E10	Ectoderm - Surface Ectoderm	Ectoderm - Olfactory Pit Rim - Six1	Wnt4	FZD2_LRP6	WNT	Secreted Signaling	0.00299316	0
E10	Ectoderm - Ventral Olfactory Epithelium	Ectoderm - Olfactory Pit Rim - Six1	Wnt4	FZD2_LRP6	WNT	Secreted Signaling	0.00060914	0
E10	Ectoderm - Dental Epithelium	Ectoderm - Olfactory Pit Rim - Wnt6	Wnt4	FZD2_LRP6	WNT	Secreted Signaling	0.000934477	0
E10	Ectoderm - Olfactory Pit Rim - Wnt6	Ectoderm - Olfactory Pit Rim - Wnt6	Wnt4	FZD2_LRP6	WNT	Secreted Signaling	0.00428649	0
E10	Ectoderm - Palate Epithelium	Ectoderm - Olfactory Pit Rim - Wnt6	Wnt4	FZD2_LRP6	WNT	Secreted Signaling	0.00152094	0
E10	Ectoderm - Surface Ectoderm	Ectoderm - Olfactory Pit Rim - Wnt6	Wnt4	FZD2_LRP6	WNT	Secreted Signaling	0.00345329	0
E10	Ectoderm - Ventral Olfactory Epithelium	Ectoderm - Olfactory Pit Rim - Wnt6	Wnt4	FZD2_LRP6	WNT	Secreted Signaling	0.00070137	0
E10	Ectoderm - Dental Epithelium	Ectoderm - Palate Epithelium	Wnt4	FZD2_LRP6	WNT	Secreted Signaling	0.00217488	0
E10	Ectoderm - Olfactory Pit Rim - Wnt6	Ectoderm - Palate Epithelium	Wnt4	FZD2_LRP6	WNT	Secreted Signaling	0.00989973	0
E10	Ectoderm - Palate Epithelium	Ectoderm - Palate Epithelium	Wnt4	FZD2_LRP6	WNT	Secreted Signaling	0.00353672	0
E10	Ectoderm - Surface Ectoderm	Ectoderm - Palate Epithelium	Wnt4	FZD2_LRP6	WNT	Secreted Signaling	0.00793122	0
E10	Ectoderm - Ventral Olfactory Epithelium	Ectoderm - Palate Epithelium	Wnt4	FZD2_LRP6	WNT	Secreted Signaling	0.00163368	0
E10	Ectoderm - Dental Epithelium	Ectoderm - Surface Ectoderm	Wnt4	FZD2_LRP6	WNT	Secreted Signaling	0.00119437	0
E10	Ectoderm - Olfactory Pit Rim - Wnt6	Ectoderm - Surface Ectoderm	Wnt4	FZD2_LRP6	WNT	Secreted Signaling	0.00542713	0
E10	Ectoderm - Palate Epithelium	Ectoderm - Surface Ectoderm	Wnt4	FZD2_LRP6	WNT	Secreted Signaling	0.00194186	0
E10	Ectoderm - Surface Ectoderm	Ectoderm - Surface Ectoderm	Wnt4	FZD2_LRP6	WNT	Secreted Signaling	0.00434256	0
E10	Ectoderm - Ventral Olfactory Epithelium	Ectoderm - Surface Ectoderm	Wnt4	FZD2_LRP6	WNT	Secreted Signaling	0.000897323	0
E10	Ectoderm - Dental Epithelium	Ectoderm - Ventral Olfactory Epithelium	Wnt4	FZD2_LRP6	WNT	Secreted Signaling	0.00143552	0
E10	Ectoderm - Olfactory Pit Rim - Wnt6	Ectoderm - Ventral Olfactory Epithelium	Wnt4	FZD2_LRP6	WNT	Secreted Signaling	0.00655939	0
E10	Ectoderm - Palate Epithelium	Ectoderm - Ventral Olfactory Epithelium	Wnt4	FZD2_LRP6	WNT	Secreted Signaling	0.0023354	0
E10	Ectoderm - Surface Ectoderm	Ectoderm - Ventral Olfactory Epithelium	Wnt4	FZD2_LRP6	WNT	Secreted Signaling	0.00526962	0
E10	Ectoderm - Ventral Olfactory Epithelium	Ectoderm - Ventral Olfactory Epithelium	Wnt4	FZD2_LRP6	WNT	Secreted Signaling	0.00107786	0
E10	Ectoderm - Dental Epithelium	Mesenchyme - LNP Mesenchyme	Wnt4	FZD2_LRP6	WNT	Secreted Signaling	0.00142009	0
E10	Ectoderm - Olfactory Pit Rim - Wnt6	Mesenchyme - LNP Mesenchyme	Wnt4	FZD2_LRP6	WNT	Secreted Signaling	0.00643829	0
E10	Ectoderm - Palate Epithelium	Mesenchyme - LNP Mesenchyme	Wnt4	FZD2_LRP6	WNT	Secreted Signaling	0.00230826	0
E10	Ectoderm - Surface Ectoderm	Mesenchyme - LNP Mesenchyme	Wnt4	FZD2_LRP6	WNT	Secreted Signaling	0.00514337	0
E10	Ectoderm - Ventral Olfactory Epithelium	Mesenchyme - LNP Mesenchyme	Wnt4	FZD2_LRP6	WNT	Secreted Signaling	0.00106716	0
E10	Ectoderm - Dental Epithelium	Mesenchyme - MNP Mesenchyme	Wnt4	FZD2_LRP6	WNT	Secreted Signaling	0.00117273	0
E10	Ectoderm - Olfactory Pit Rim - Wnt6	Mesenchyme - MNP Mesenchyme	Wnt4	FZD2_LRP6	WNT	Secreted Signaling	0.00532248	0
E10	Ectoderm - Palate Epithelium	Mesenchyme - MNP Mesenchyme	Wnt4	FZD2_LRP6	WNT	Secreted Signaling	0.00190642	0
E10	Ectoderm - Surface Ectoderm	Mesenchyme - MNP Mesenchyme	Wnt4	FZD2_LRP6	WNT	Secreted Signaling	0.00425521	0
E10	Ectoderm - Ventral Olfactory Epithelium	Mesenchyme - MNP Mesenchyme	Wnt4	FZD2_LRP6	WNT	Secreted Signaling	0.000881176	0
E10	Ectoderm - Dental Epithelium	Mesenchyme - MXP Early Mesenchyme	Wnt4	FZD2_LRP6	WNT	Secreted Signaling	0.00157172	0
E10	Ectoderm - Olfactory Pit Rim - Wnt6	Mesenchyme - MXP Early Mesenchyme	Wnt4	FZD2_LRP6	WNT	Secreted Signaling	0.00708476	0
E10	Ectoderm - Palate Epithelium	Mesenchyme - MXP Early Mesenchyme	Wnt4	FZD2_LRP6	WNT	Secreted Signaling	0.00255304	0
E10	Ectoderm - Surface Ectoderm	Mesenchyme - MXP Early Mesenchyme	Wnt4	FZD2_LRP6	WNT	Secreted Signaling	0.00563674	0
E10	Ectoderm - Ventral Olfactory Epithelium	Mesenchyme - MXP Early Mesenchyme	Wnt4	FZD2_LRP6	WNT	Secreted Signaling	0.00118183	0
E10	Ectoderm - Dental Epithelium	Ectoderm - Committed Neuronal Progenitors	Wnt4	FZD3_LRP6	WNT	Secreted Signaling	0.00171505	0
E10	Ectoderm - Olfactory Pit Rim - Wnt6	Ectoderm - Committed Neuronal Progenitors	Wnt4	FZD3_LRP6	WNT	Secreted Signaling	0.00784868	0
E10	Ectoderm - Palate Epithelium	Ectoderm - Committed Neuronal Progenitors	Wnt4	FZD3_LRP6	WNT	Secreted Signaling	0.00279064	0
E10	Ectoderm - Surface Ectoderm	Ectoderm - Committed Neuronal Progenitors	Wnt4	FZD3_LRP6	WNT	Secreted Signaling	0.00631238	0
E10	Ectoderm - Ventral Olfactory Epithelium	Ectoderm - Committed Neuronal Progenitors	Wnt4	FZD3_LRP6	WNT	Secreted Signaling	0.00128754	0
E10	Ectoderm - Dental Epithelium	Ectoderm - Dental Epithelium	Wnt4	FZD3_LRP6	WNT	Secreted Signaling	0.000823649	0
E10	Ectoderm - Olfactory Pit Rim - Wnt6	Ectoderm - Dental Epithelium	Wnt4	FZD3_LRP6	WNT	Secreted Signaling	0.00377802	0
E10	Ectoderm - Palate Epithelium	Ectoderm - Dental Epithelium	Wnt4	FZD3_LRP6	WNT	Secreted Signaling	0.00134055	0
E10	Ectoderm - Surface Ectoderm	Ectoderm - Dental Epithelium	Wnt4	FZD3_LRP6	WNT	Secreted Signaling	0.0030436	0
E10	Ectoderm - Ventral Olfactory Epithelium	Ectoderm - Dental Epithelium	Wnt4	FZD3_LRP6	WNT	Secreted Signaling	0.00061819	0
E10	Ectoderm - Dental Epithelium	Ectoderm - Dorsomedial Olfactory Epithelium	Wnt4	FZD3_LRP6	WNT	Secreted Signaling	0.00132676	0
E10	Ectoderm - Olfactory Pit Rim - Wnt6	Ectoderm - Dorsomedial Olfactory Epithelium	Wnt4	FZD3_LRP6	WNT	Secreted Signaling	0.00606258	0
E10	Ectoderm - Palate Epithelium	Ectoderm - Dorsomedial Olfactory Epithelium	Wnt4	FZD3_LRP6	WNT	Secreted Signaling	0.00215847	0
E10	Ectoderm - Surface Ectoderm	Ectoderm - Dorsomedial Olfactory Epithelium	Wnt4	FZD3_LRP6	WNT	Secreted Signaling	0.0048706	0
E10	Ectoderm - Ventral Olfactory Epithelium	Ectoderm - Dorsomedial Olfactory Epithelium	Wnt4	FZD3_LRP6	WNT	Secreted Signaling	0.000996195	0
E10	Ectoderm - Dental Epithelium	Ectoderm - Olfactory Pit Rim - Six1	Wnt4	FZD3_LRP6	WNT	Secreted Signaling	0.000980891	0
E10	Ectoderm - Olfactory Pit Rim - Wnt6	Ectoderm - Olfactory Pit Rim - Six1	Wnt4	FZD3_LRP6	WNT	Secreted Signaling	0.00448731	0
E10	Ectoderm - Palate Epithelium	Ectoderm - Olfactory Pit Rim - Six1	Wnt4	FZD3_LRP6	WNT	Secreted Signaling	0.00159599	0
E10	Ectoderm - Surface Ectoderm	Ectoderm - Olfactory Pit Rim - Six1	Wnt4	FZD3_LRP6	WNT	Secreted Signaling	0.00360804	0
E10	Ectoderm - Ventral Olfactory Epithelium	Ectoderm - Olfactory Pit Rim - Six1	Wnt4	FZD3_LRP6	WNT	Secreted Signaling	0.000736413	0
E10	Ectoderm - Dental Epithelium	Ectoderm - Olfactory Pit Rim - Wnt6	Wnt4	FZD3_LRP6	WNT	Secreted Signaling	0.00167579	0
E10	Ectoderm - Olfactory Pit Rim - Wnt6	Ectoderm - Olfactory Pit Rim - Wnt6	Wnt4	FZD3_LRP6	WNT	Secreted Signaling	0.00764731	0
E10	Ectoderm - Palate Epithelium	Ectoderm - Olfactory Pit Rim - Wnt6	Wnt4	FZD3_LRP6	WNT	Secreted Signaling	0.00272589	0
E10	Ectoderm - Surface Ectoderm	Ectoderm - Olfactory Pit Rim - Wnt6	Wnt4	FZD3_LRP6	WNT	Secreted Signaling	0.00613785	0
E10	Ectoderm - Ventral Olfactory Epithelium	Ectoderm - Olfactory Pit Rim - Wnt6	Wnt4	FZD3_LRP6	WNT	Secreted Signaling	0.00125844	0
E10	Ectoderm - Dental Epithelium	Ectoderm - Palate Epithelium	Wnt4	FZD3_LRP6	WNT	Secreted Signaling	0.00202558	0
E10	Ectoderm - Olfactory Pit Rim - Wnt6	Ectoderm - Palate Epithelium	Wnt4	FZD3_LRP6	WNT	Secreted Signaling	0.00922908	0
E10	Ectoderm - Palate Epithelium	Ectoderm - Palate Epithelium	Wnt4	FZD3_LRP6	WNT	Secreted Signaling	0.00329428	0
E10	Ectoderm - Surface Ectoderm	Ectoderm - Palate Epithelium	Wnt4	FZD3_LRP6	WNT	Secreted Signaling	0.00739908	0
E10	Ectoderm - Ventral Olfactory Epithelium	Ectoderm - Palate Epithelium	Wnt4	FZD3_LRP6	WNT	Secreted Signaling	0.00152137	0
E10	Ectoderm - Dental Epithelium	Ectoderm - Surface Ectoderm	Wnt4	FZD3_LRP6	WNT	Secreted Signaling	0.00135788	0
E10	Ectoderm - Olfactory Pit Rim - Wnt6	Ectoderm - Surface Ectoderm	Wnt4	FZD3_LRP6	WNT	Secreted Signaling	0.00615674	0
E10	Ectoderm - Palate Epithelium	Ectoderm - Surface Ectoderm	Wnt4	FZD3_LRP6	WNT	Secreted Signaling	0.00220716	0
E10	Ectoderm - Surface Ectoderm	Ectoderm - Surface Ectoderm	Wnt4	FZD3_LRP6	WNT	Secreted Signaling	0.00491874	0
E10	Ectoderm - Ventral Olfactory Epithelium	Ectoderm - Surface Ectoderm	Wnt4	FZD3_LRP6	WNT	Secreted Signaling	0.0010204	0
E10	Ectoderm - Dental Epithelium	Ectoderm - Ventral Olfactory Epithelium	Wnt4	FZD3_LRP6	WNT	Secreted Signaling	0.000869456	0
E10	Ectoderm - Olfactory Pit Rim - Wnt6	Ectoderm - Ventral Olfactory Epithelium	Wnt4	FZD3_LRP6	WNT	Secreted Signaling	0.00398916	0
E10	Ectoderm - Palate Epithelium	Ectoderm - Ventral Olfactory Epithelium	Wnt4	FZD3_LRP6	WNT	Secreted Signaling	0.00141515	0
E10	Ectoderm - Surface Ectoderm	Ectoderm - Ventral Olfactory Epithelium	Wnt4	FZD3_LRP6	WNT	Secreted Signaling	0.00321429	0
E10	Ectoderm - Ventral Olfactory Epithelium	Ectoderm - Ventral Olfactory Epithelium	Wnt4	FZD3_LRP6	WNT	Secreted Signaling	0.000652553	0
E10	Ectoderm - Dental Epithelium	Mesenchyme - LNP Mesenchyme	Wnt4	FZD3_LRP6	WNT	Secreted Signaling	0.000772954	0
E10	Ectoderm - Olfactory Pit Rim - Wnt6	Mesenchyme - LNP Mesenchyme	Wnt4	FZD3_LRP6	WNT	Secreted Signaling	0.00353346	0
E10	Ectoderm - Palate Epithelium	Mesenchyme - LNP Mesenchyme	Wnt4	FZD3_LRP6	WNT	Secreted Signaling	0.00125756	0
E10	Ectoderm - Surface Ectoderm	Mesenchyme - LNP Mesenchyme	Wnt4	FZD3_LRP6	WNT	Secreted Signaling	0.00283959	0
E10	Ectoderm - Ventral Olfactory Epithelium	Mesenchyme - LNP Mesenchyme	Wnt4	FZD3_LRP6	WNT	Secreted Signaling	0.000580348	0
E10	Ectoderm - Dental Epithelium	Mesenchyme - MNP Mesenchyme	Wnt4	FZD3_LRP6	WNT	Secreted Signaling	0.000646821	0
E10	Ectoderm - Olfactory Pit Rim - Wnt6	Mesenchyme - MNP Mesenchyme	Wnt4	FZD3_LRP6	WNT	Secreted Signaling	0.00295822	0
E10	Ectoderm - Palate Epithelium	Mesenchyme - MNP Mesenchyme	Wnt4	FZD3_LRP6	WNT	Secreted Signaling	0.0010524	0
E10	Ectoderm - Surface Ectoderm	Mesenchyme - MNP Mesenchyme	Wnt4	FZD3_LRP6	WNT	Secreted Signaling	0.0023781	0
E10	Ectoderm - Ventral Olfactory Epithelium	Mesenchyme - MNP Mesenchyme	Wnt4	FZD3_LRP6	WNT	Secreted Signaling	0.000485621	0
E10	Ectoderm - Dental Epithelium	Mesenchyme - MXP Early Mesenchyme	Wnt4	FZD3_LRP6	WNT	Secreted Signaling	0.000893113	0
E10	Ectoderm - Olfactory Pit Rim - Wnt6	Mesenchyme - MXP Early Mesenchyme	Wnt4	FZD3_LRP6	WNT	Secreted Signaling	0.0040675	0
E10	Ectoderm - Palate Epithelium	Mesenchyme - MXP Early Mesenchyme	Wnt4	FZD3_LRP6	WNT	Secreted Signaling	0.00145244	0
E10	Ectoderm - Surface Ectoderm	Mesenchyme - MXP Early Mesenchyme	Wnt4	FZD3_LRP6	WNT	Secreted Signaling	0.00325996	0
E10	Ectoderm - Ventral Olfactory Epithelium	Mesenchyme - MXP Early Mesenchyme	Wnt4	FZD3_LRP6	WNT	Secreted Signaling	0.000670829	0
E10	Ectoderm - Dental Epithelium	Mesenchyme - MNP Mesenchyme	Wnt4	FZD4_LRP6	WNT	Secreted Signaling	0.000373627	0
E10	Ectoderm - Olfactory Pit Rim - Wnt6	Mesenchyme - MNP Mesenchyme	Wnt4	FZD4_LRP6	WNT	Secreted Signaling	0.00171563	0
E10	Ectoderm - Palate Epithelium	Mesenchyme - MNP Mesenchyme	Wnt4	FZD4_LRP6	WNT	Secreted Signaling	0.000608179	0
E10	Ectoderm - Surface Ectoderm	Mesenchyme - MNP Mesenchyme	Wnt4	FZD4_LRP6	WNT	Secreted Signaling	0.0013832	0
E10	Ectoderm - Ventral Olfactory Epithelium	Mesenchyme - MNP Mesenchyme	Wnt4	FZD4_LRP6	WNT	Secreted Signaling	0.000280394	0
E10	Ectoderm - Dental Epithelium	Mesenchyme - MXP Early Mesenchyme	Wnt4	FZD4_LRP6	WNT	Secreted Signaling	0.000341179	0
E10	Ectoderm - Olfactory Pit Rim - Wnt6	Mesenchyme - MXP Early Mesenchyme	Wnt4	FZD4_LRP6	WNT	Secreted Signaling	0.00156702	0
E10	Ectoderm - Palate Epithelium	Mesenchyme - MXP Early Mesenchyme	Wnt4	FZD4_LRP6	WNT	Secreted Signaling	0.000555377	0
E10	Ectoderm - Surface Ectoderm	Mesenchyme - MXP Early Mesenchyme	Wnt4	FZD4_LRP6	WNT	Secreted Signaling	0.00126361	0
E10	Ectoderm - Ventral Olfactory Epithelium	Mesenchyme - MXP Early Mesenchyme	Wnt4	FZD4_LRP6	WNT	Secreted Signaling	0.000256037	0
E10	Ectoderm - Dental Epithelium	Ectoderm - Palate Epithelium	Wnt4	FZD5_LRP6	WNT	Secreted Signaling	0.000407982	0
E10	Ectoderm - Olfactory Pit Rim - Wnt6	Ectoderm - Palate Epithelium	Wnt4	FZD5_LRP6	WNT	Secreted Signaling	0.00187867	0
E10	Ectoderm - Palate Epithelium	Ectoderm - Palate Epithelium	Wnt4	FZD5_LRP6	WNT	Secreted Signaling	0.000664312	0
E10	Ectoderm - Surface Ectoderm	Ectoderm - Palate Epithelium	Wnt4	FZD5_LRP6	WNT	Secreted Signaling	0.00151777	0
E10	Ectoderm - Ventral Olfactory Epithelium	Ectoderm - Palate Epithelium	Wnt4	FZD5_LRP6	WNT	Secreted Signaling	0.000306087	0
E10	Ectoderm - Dental Epithelium	Ectoderm - Palate Epithelium	Wnt4	FZD6_LRP6	WNT	Secreted Signaling	0.000838248	0
E10	Ectoderm - Olfactory Pit Rim - Wnt6	Ectoderm - Palate Epithelium	Wnt4	FZD6_LRP6	WNT	Secreted Signaling	0.00384906	0
E10	Ectoderm - Palate Epithelium	Ectoderm - Palate Epithelium	Wnt4	FZD6_LRP6	WNT	Secreted Signaling	0.00136448	0
E10	Ectoderm - Surface Ectoderm	Ectoderm - Palate Epithelium	Wnt4	FZD6_LRP6	WNT	Secreted Signaling	0.00310322	0
E10	Ectoderm - Ventral Olfactory Epithelium	Ectoderm - Palate Epithelium	Wnt4	FZD6_LRP6	WNT	Secreted Signaling	0.000629078	0
E10	Ectoderm - Dental Epithelium	Ectoderm - Surface Ectoderm	Wnt4	FZD6_LRP6	WNT	Secreted Signaling	0.000452033	0
E10	Ectoderm - Olfactory Pit Rim - Wnt6	Ectoderm - Surface Ectoderm	Wnt4	FZD6_LRP6	WNT	Secreted Signaling	0.00207447	0
E10	Ectoderm - Palate Epithelium	Ectoderm - Surface Ectoderm	Wnt4	FZD6_LRP6	WNT	Secreted Signaling	0.000735759	0
E10	Ectoderm - Surface Ectoderm	Ectoderm - Surface Ectoderm	Wnt4	FZD6_LRP6	WNT	Secreted Signaling	0.0016718	0
E10	Ectoderm - Ventral Olfactory Epithelium	Ectoderm - Surface Ectoderm	Wnt4	FZD6_LRP6	WNT	Secreted Signaling	0.000339256	0
E10	Ectoderm - Dental Epithelium	Ectoderm - Palate Epithelium	Wnt4	FZD7_LRP6	WNT	Secreted Signaling	0.000859637	0
E10	Ectoderm - Olfactory Pit Rim - Wnt6	Ectoderm - Palate Epithelium	Wnt4	FZD7_LRP6	WNT	Secreted Signaling	0.00394672	0
E10	Ectoderm - Palate Epithelium	Ectoderm - Palate Epithelium	Wnt4	FZD7_LRP6	WNT	Secreted Signaling	0.00139927	0
E10	Ectoderm - Surface Ectoderm	Ectoderm - Palate Epithelium	Wnt4	FZD7_LRP6	WNT	Secreted Signaling	0.00318163	0
E10	Ectoderm - Ventral Olfactory Epithelium	Ectoderm - Palate Epithelium	Wnt4	FZD7_LRP6	WNT	Secreted Signaling	0.000645139	0
E10	Ectoderm - Dental Epithelium	Ectoderm - Surface Ectoderm	Wnt4	FZD7_LRP6	WNT	Secreted Signaling	0.000391926	0
E10	Ectoderm - Olfactory Pit Rim - Wnt6	Ectoderm - Surface Ectoderm	Wnt4	FZD7_LRP6	WNT	Secreted Signaling	0.00180007	0
E10	Ectoderm - Palate Epithelium	Ectoderm - Surface Ectoderm	Wnt4	FZD7_LRP6	WNT	Secreted Signaling	0.000637982	0
E10	Ectoderm - Surface Ectoderm	Ectoderm - Surface Ectoderm	Wnt4	FZD7_LRP6	WNT	Secreted Signaling	0.00145152	0
E10	Ectoderm - Ventral Olfactory Epithelium	Ectoderm - Surface Ectoderm	Wnt4	FZD7_LRP6	WNT	Secreted Signaling	0.00029412	0
E10	Ectoderm - Dental Epithelium	Ectoderm - Ventral Olfactory Epithelium	Wnt4	FZD7_LRP6	WNT	Secreted Signaling	0.000512214	0
E10	Ectoderm - Olfactory Pit Rim - Wnt6	Ectoderm - Ventral Olfactory Epithelium	Wnt4	FZD7_LRP6	WNT	Secreted Signaling	0.00235619	0
E10	Ectoderm - Palate Epithelium	Ectoderm - Ventral Olfactory Epithelium	Wnt4	FZD7_LRP6	WNT	Secreted Signaling	0.000833934	0
E10	Ectoderm - Surface Ectoderm	Ectoderm - Ventral Olfactory Epithelium	Wnt4	FZD7_LRP6	WNT	Secreted Signaling	0.00190211	0
E10	Ectoderm - Ventral Olfactory Epithelium	Ectoderm - Ventral Olfactory Epithelium	Wnt4	FZD7_LRP6	WNT	Secreted Signaling	0.000384328	0
E10	Ectoderm - Dental Epithelium	Mesenchyme - LNP Mesenchyme	Wnt4	FZD7_LRP6	WNT	Secreted Signaling	0.000473341	0
E10	Ectoderm - Olfactory Pit Rim - Wnt6	Mesenchyme - LNP Mesenchyme	Wnt4	FZD7_LRP6	WNT	Secreted Signaling	0.00217218	0
E10	Ectoderm - Palate Epithelium	Mesenchyme - LNP Mesenchyme	Wnt4	FZD7_LRP6	WNT	Secreted Signaling	0.000770438	0
E10	Ectoderm - Surface Ectoderm	Mesenchyme - LNP Mesenchyme	Wnt4	FZD7_LRP6	WNT	Secreted Signaling	0.0017505	0
E10	Ectoderm - Ventral Olfactory Epithelium	Mesenchyme - LNP Mesenchyme	Wnt4	FZD7_LRP6	WNT	Secreted Signaling	0.000355249	0
E10	Ectoderm - Dental Epithelium	Mesenchyme - MNP Mesenchyme	Wnt4	FZD7_LRP6	WNT	Secreted Signaling	0.000353136	0
E10	Ectoderm - Olfactory Pit Rim - Wnt6	Mesenchyme - MNP Mesenchyme	Wnt4	FZD7_LRP6	WNT	Secreted Signaling	0.00162203	0
E10	Ectoderm - Palate Epithelium	Mesenchyme - MNP Mesenchyme	Wnt4	FZD7_LRP6	WNT	Secreted Signaling	0.000574845	0
E10	Ectoderm - Surface Ectoderm	Mesenchyme - MNP Mesenchyme	Wnt4	FZD7_LRP6	WNT	Secreted Signaling	0.00130803	0
E10	Ectoderm - Ventral Olfactory Epithelium	Mesenchyme - MNP Mesenchyme	Wnt4	FZD7_LRP6	WNT	Secreted Signaling	0.000265008	0
E10	Ectoderm - Dental Epithelium	Mesenchyme - MXP Early Mesenchyme	Wnt4	FZD7_LRP6	WNT	Secreted Signaling	0.000417112	0
E10	Ectoderm - Olfactory Pit Rim - Wnt6	Mesenchyme - MXP Early Mesenchyme	Wnt4	FZD7_LRP6	WNT	Secreted Signaling	0.00191355	0
E10	Ectoderm - Palate Epithelium	Mesenchyme - MXP Early Mesenchyme	Wnt4	FZD7_LRP6	WNT	Secreted Signaling	0.000678893	0
E10	Ectoderm - Surface Ectoderm	Mesenchyme - MXP Early Mesenchyme	Wnt4	FZD7_LRP6	WNT	Secreted Signaling	0.00154173	0
E10	Ectoderm - Ventral Olfactory Epithelium	Mesenchyme - MXP Early Mesenchyme	Wnt4	FZD7_LRP6	WNT	Secreted Signaling	0.000313059	0
E10	Ectoderm - Dental Epithelium	Ectoderm - Dorsomedial Olfactory Epithelium	Wnt4	FZD8_LRP6	WNT	Secreted Signaling	0.000693107	0
E10	Ectoderm - Olfactory Pit Rim - Wnt6	Ectoderm - Dorsomedial Olfactory Epithelium	Wnt4	FZD8_LRP6	WNT	Secreted Signaling	0.00318285	0
E10	Ectoderm - Palate Epithelium	Ectoderm - Dorsomedial Olfactory Epithelium	Wnt4	FZD8_LRP6	WNT	Secreted Signaling	0.00112823	0
E10	Ectoderm - Surface Ectoderm	Ectoderm - Dorsomedial Olfactory Epithelium	Wnt4	FZD8_LRP6	WNT	Secreted Signaling	0.00256624	0
E10	Ectoderm - Ventral Olfactory Epithelium	Ectoderm - Dorsomedial Olfactory Epithelium	Wnt4	FZD8_LRP6	WNT	Secreted Signaling	0.000520149	0
E10	Ectoderm - Dental Epithelium	Ectoderm - Olfactory Pit Rim - Six1	Wnt4	FZD8_LRP6	WNT	Secreted Signaling	0.000589726	0
E10	Ectoderm - Olfactory Pit Rim - Wnt6	Ectoderm - Olfactory Pit Rim - Six1	Wnt4	FZD8_LRP6	WNT	Secreted Signaling	0.00270777	0
E10	Ectoderm - Palate Epithelium	Ectoderm - Olfactory Pit Rim - Six1	Wnt4	FZD8_LRP6	WNT	Secreted Signaling	0.000959933	0
E10	Ectoderm - Surface Ectoderm	Ectoderm - Olfactory Pit Rim - Six1	Wnt4	FZD8_LRP6	WNT	Secreted Signaling	0.002183	0
E10	Ectoderm - Ventral Olfactory Epithelium	Ectoderm - Olfactory Pit Rim - Six1	Wnt4	FZD8_LRP6	WNT	Secreted Signaling	0.000442572	0
E10	Ectoderm - Dental Epithelium	Ectoderm - Surface Ectoderm	Wnt4	FZD8_LRP6	WNT	Secreted Signaling	0.000426279	0
E10	Ectoderm - Olfactory Pit Rim - Wnt6	Ectoderm - Surface Ectoderm	Wnt4	FZD8_LRP6	WNT	Secreted Signaling	0.00195695	0
E10	Ectoderm - Palate Epithelium	Ectoderm - Surface Ectoderm	Wnt4	FZD8_LRP6	WNT	Secreted Signaling	0.000693866	0
E10	Ectoderm - Surface Ectoderm	Ectoderm - Surface Ectoderm	Wnt4	FZD8_LRP6	WNT	Secreted Signaling	0.00157749	0
E10	Ectoderm - Ventral Olfactory Epithelium	Ectoderm - Surface Ectoderm	Wnt4	FZD8_LRP6	WNT	Secreted Signaling	0.000319915	0
E10	Ectoderm - Dental Epithelium	Ectoderm - Ventral Olfactory Epithelium	Wnt4	FZD8_LRP6	WNT	Secreted Signaling	0.000330732	0
E10	Ectoderm - Olfactory Pit Rim - Wnt6	Ectoderm - Ventral Olfactory Epithelium	Wnt4	FZD8_LRP6	WNT	Secreted Signaling	0.00152338	0
E10	Ectoderm - Palate Epithelium	Ectoderm - Ventral Olfactory Epithelium	Wnt4	FZD8_LRP6	WNT	Secreted Signaling	0.000538543	0
E10	Ectoderm - Surface Ectoderm	Ectoderm - Ventral Olfactory Epithelium	Wnt4	FZD8_LRP6	WNT	Secreted Signaling	0.00123098	0
E10	Ectoderm - Ventral Olfactory Epithelium	Ectoderm - Ventral Olfactory Epithelium	Wnt4	FZD8_LRP6	WNT	Secreted Signaling	0.000248123	0
E10	Ectoderm - Dental Epithelium	Mesenchyme - LNP Mesenchyme	Wnt6	FZD1_LRP6	WNT	Secreted Signaling	0.00192796	0
E10	Ectoderm - Olfactory Pit Rim - Wnt6	Mesenchyme - LNP Mesenchyme	Wnt6	FZD1_LRP6	WNT	Secreted Signaling	0.00571787	0
E10	Ectoderm - Surface Ectoderm	Mesenchyme - LNP Mesenchyme	Wnt6	FZD1_LRP6	WNT	Secreted Signaling	0.00352366	0
E10	Ectoderm - Dental Epithelium	Mesenchyme - MNP Mesenchyme	Wnt6	FZD1_LRP6	WNT	Secreted Signaling	0.00111997	0
E10	Ectoderm - Olfactory Pit Rim - Wnt6	Mesenchyme - MNP Mesenchyme	Wnt6	FZD1_LRP6	WNT	Secreted Signaling	0.00333649	0
E10	Ectoderm - Surface Ectoderm	Mesenchyme - MNP Mesenchyme	Wnt6	FZD1_LRP6	WNT	Secreted Signaling	0.00205887	0
E10	Ectoderm - Dental Epithelium	Mesenchyme - MXP Early Mesenchyme	Wnt6	FZD1_LRP6	WNT	Secreted Signaling	0.00140193	0
E10	Ectoderm - Olfactory Pit Rim - Wnt6	Mesenchyme - MXP Early Mesenchyme	Wnt6	FZD1_LRP6	WNT	Secreted Signaling	0.00416512	0
E10	Ectoderm - Surface Ectoderm	Mesenchyme - MXP Early Mesenchyme	Wnt6	FZD1_LRP6	WNT	Secreted Signaling	0.00256812	0
E10	Ectoderm - Dental Epithelium	Ectoderm - Committed Neuronal Progenitors	Wnt6	FZD2_LRP6	WNT	Secreted Signaling	0.0030161	0
E10	Ectoderm - Olfactory Pit Rim - Wnt6	Ectoderm - Committed Neuronal Progenitors	Wnt6	FZD2_LRP6	WNT	Secreted Signaling	0.00898934	0
E10	Ectoderm - Surface Ectoderm	Ectoderm - Committed Neuronal Progenitors	Wnt6	FZD2_LRP6	WNT	Secreted Signaling	0.00554787	0
E10	Ectoderm - Dental Epithelium	Ectoderm - Dental Epithelium	Wnt6	FZD2_LRP6	WNT	Secreted Signaling	0.00337146	0
E10	Ectoderm - Olfactory Pit Rim - Wnt6	Ectoderm - Dental Epithelium	Wnt6	FZD2_LRP6	WNT	Secreted Signaling	0.0099883	0
E10	Ectoderm - Surface Ectoderm	Ectoderm - Dental Epithelium	Wnt6	FZD2_LRP6	WNT	Secreted Signaling	0.0061534	0
E10	Ectoderm - Dental Epithelium	Ectoderm - Dorsomedial Olfactory Epithelium	Wnt6	FZD2_LRP6	WNT	Secreted Signaling	0.00490935	0
E10	Ectoderm - Olfactory Pit Rim - Wnt6	Ectoderm - Dorsomedial Olfactory Epithelium	Wnt6	FZD2_LRP6	WNT	Secreted Signaling	0.0144555	0
E10	Ectoderm - Surface Ectoderm	Ectoderm - Dorsomedial Olfactory Epithelium	Wnt6	FZD2_LRP6	WNT	Secreted Signaling	0.00888938	0
E10	Ectoderm - Dental Epithelium	Ectoderm - Olfactory Pit Rim - Six1	Wnt6	FZD2_LRP6	WNT	Secreted Signaling	0.00300162	0
E10	Ectoderm - Olfactory Pit Rim - Wnt6	Ectoderm - Olfactory Pit Rim - Six1	Wnt6	FZD2_LRP6	WNT	Secreted Signaling	0.00888605	0
E10	Ectoderm - Surface Ectoderm	Ectoderm - Olfactory Pit Rim - Six1	Wnt6	FZD2_LRP6	WNT	Secreted Signaling	0.00547315	0
E10	Ectoderm - Dental Epithelium	Ectoderm - Olfactory Pit Rim - Wnt6	Wnt6	FZD2_LRP6	WNT	Secreted Signaling	0.00345988	0
E10	Ectoderm - Olfactory Pit Rim - Wnt6	Ectoderm - Olfactory Pit Rim - Wnt6	Wnt6	FZD2_LRP6	WNT	Secreted Signaling	0.0102648	0
E10	Ectoderm - Surface Ectoderm	Ectoderm - Olfactory Pit Rim - Wnt6	Wnt6	FZD2_LRP6	WNT	Secreted Signaling	0.00632637	0
E10	Ectoderm - Dental Epithelium	Ectoderm - Palate Epithelium	Wnt6	FZD2_LRP6	WNT	Secreted Signaling	0.00799726	0
E10	Ectoderm - Olfactory Pit Rim - Wnt6	Ectoderm - Palate Epithelium	Wnt6	FZD2_LRP6	WNT	Secreted Signaling	0.0233739	0
E10	Ectoderm - Surface Ectoderm	Ectoderm - Palate Epithelium	Wnt6	FZD2_LRP6	WNT	Secreted Signaling	0.0143426	0
E10	Ectoderm - Dental Epithelium	Ectoderm - Surface Ectoderm	Wnt6	FZD2_LRP6	WNT	Secreted Signaling	0.00438499	0
E10	Ectoderm - Olfactory Pit Rim - Wnt6	Ectoderm - Surface Ectoderm	Wnt6	FZD2_LRP6	WNT	Secreted Signaling	0.0127735	0
E10	Ectoderm - Surface Ectoderm	Ectoderm - Surface Ectoderm	Wnt6	FZD2_LRP6	WNT	Secreted Signaling	0.0078304	0
E10	Ectoderm - Dental Epithelium	Ectoderm - Ventral Olfactory Epithelium	Wnt6	FZD2_LRP6	WNT	Secreted Signaling	0.00529667	0
E10	Ectoderm - Olfactory Pit Rim - Wnt6	Ectoderm - Ventral Olfactory Epithelium	Wnt6	FZD2_LRP6	WNT	Secreted Signaling	0.0155961	0
E10	Ectoderm - Surface Ectoderm	Ectoderm - Ventral Olfactory Epithelium	Wnt6	FZD2_LRP6	WNT	Secreted Signaling	0.00959077	0
E10	Ectoderm - Dental Epithelium	Mesenchyme - LNP Mesenchyme	Wnt6	FZD2_LRP6	WNT	Secreted Signaling	0.00520322	0
E10	Ectoderm - Olfactory Pit Rim - Wnt6	Mesenchyme - LNP Mesenchyme	Wnt6	FZD2_LRP6	WNT	Secreted Signaling	0.015092	0
E10	Ectoderm - Surface Ectoderm	Mesenchyme - LNP Mesenchyme	Wnt6	FZD2_LRP6	WNT	Secreted Signaling	0.00924025	0
E10	Ectoderm - Dental Epithelium	Mesenchyme - MNP Mesenchyme	Wnt6	FZD2_LRP6	WNT	Secreted Signaling	0.00430097	0
E10	Ectoderm - Olfactory Pit Rim - Wnt6	Mesenchyme - MNP Mesenchyme	Wnt6	FZD2_LRP6	WNT	Secreted Signaling	0.0125004	0
E10	Ectoderm - Surface Ectoderm	Mesenchyme - MNP Mesenchyme	Wnt6	FZD2_LRP6	WNT	Secreted Signaling	0.00765796	0
E10	Ectoderm - Dental Epithelium	Mesenchyme - MXP Early Mesenchyme	Wnt6	FZD2_LRP6	WNT	Secreted Signaling	0.00572918	0
E10	Ectoderm - Olfactory Pit Rim - Wnt6	Mesenchyme - MXP Early Mesenchyme	Wnt6	FZD2_LRP6	WNT	Secreted Signaling	0.0164378	0
E10	Ectoderm - Surface Ectoderm	Mesenchyme - MXP Early Mesenchyme	Wnt6	FZD2_LRP6	WNT	Secreted Signaling	0.0100329	0
E10	Ectoderm - Dental Epithelium	Ectoderm - Committed Neuronal Progenitors	Wnt6	FZD3_LRP6	WNT	Secreted Signaling	0.00633672	0
E10	Ectoderm - Olfactory Pit Rim - Wnt6	Ectoderm - Committed Neuronal Progenitors	Wnt6	FZD3_LRP6	WNT	Secreted Signaling	0.0187142	0
E10	Ectoderm - Surface Ectoderm	Ectoderm - Committed Neuronal Progenitors	Wnt6	FZD3_LRP6	WNT	Secreted Signaling	0.0115184	0
E10	Ectoderm - Dental Epithelium	Ectoderm - Dental Epithelium	Wnt6	FZD3_LRP6	WNT	Secreted Signaling	0.00304947	0
E10	Ectoderm - Olfactory Pit Rim - Wnt6	Ectoderm - Dental Epithelium	Wnt6	FZD3_LRP6	WNT	Secreted Signaling	0.00904672	0
E10	Ectoderm - Surface Ectoderm	Ectoderm - Dental Epithelium	Wnt6	FZD3_LRP6	WNT	Secreted Signaling	0.00557558	0
E10	Ectoderm - Dental Epithelium	Ectoderm - Dorsomedial Olfactory Epithelium	Wnt6	FZD3_LRP6	WNT	Secreted Signaling	0.00489549	0
E10	Ectoderm - Olfactory Pit Rim - Wnt6	Ectoderm - Dorsomedial Olfactory Epithelium	Wnt6	FZD3_LRP6	WNT	Secreted Signaling	0.0144155	0
E10	Ectoderm - Surface Ectoderm	Ectoderm - Dorsomedial Olfactory Epithelium	Wnt6	FZD3_LRP6	WNT	Secreted Signaling	0.00886494	0
E10	Ectoderm - Dental Epithelium	Ectoderm - Olfactory Pit Rim - Six1	Wnt6	FZD3_LRP6	WNT	Secreted Signaling	0.00362302	0
E10	Ectoderm - Olfactory Pit Rim - Wnt6	Ectoderm - Olfactory Pit Rim - Six1	Wnt6	FZD3_LRP6	WNT	Secreted Signaling	0.0106924	0
E10	Ectoderm - Surface Ectoderm	Ectoderm - Olfactory Pit Rim - Six1	Wnt6	FZD3_LRP6	WNT	Secreted Signaling	0.00657972	0
E10	Ectoderm - Dental Epithelium	Ectoderm - Olfactory Pit Rim - Wnt6	Wnt6	FZD3_LRP6	WNT	Secreted Signaling	0.00617602	0
E10	Ectoderm - Olfactory Pit Rim - Wnt6	Ectoderm - Olfactory Pit Rim - Wnt6	Wnt6	FZD3_LRP6	WNT	Secreted Signaling	0.0181394	0
E10	Ectoderm - Surface Ectoderm	Ectoderm - Olfactory Pit Rim - Wnt6	Wnt6	FZD3_LRP6	WNT	Secreted Signaling	0.0111465	0
E10	Ectoderm - Dental Epithelium	Ectoderm - Palate Epithelium	Wnt6	FZD3_LRP6	WNT	Secreted Signaling	0.00745471	0
E10	Ectoderm - Olfactory Pit Rim - Wnt6	Ectoderm - Palate Epithelium	Wnt6	FZD3_LRP6	WNT	Secreted Signaling	0.021829	0
E10	Ectoderm - Surface Ectoderm	Ectoderm - Palate Epithelium	Wnt6	FZD3_LRP6	WNT	Secreted Signaling	0.0134019	0
E10	Ectoderm - Dental Epithelium	Ectoderm - Surface Ectoderm	Wnt6	FZD3_LRP6	WNT	Secreted Signaling	0.00497564	0
E10	Ectoderm - Olfactory Pit Rim - Wnt6	Ectoderm - Surface Ectoderm	Wnt6	FZD3_LRP6	WNT	Secreted Signaling	0.0144342	0
E10	Ectoderm - Surface Ectoderm	Ectoderm - Surface Ectoderm	Wnt6	FZD3_LRP6	WNT	Secreted Signaling	0.00883787	0
E10	Ectoderm - Dental Epithelium	Ectoderm - Ventral Olfactory Epithelium	Wnt6	FZD3_LRP6	WNT	Secreted Signaling	0.00321981	0
E10	Ectoderm - Olfactory Pit Rim - Wnt6	Ectoderm - Ventral Olfactory Epithelium	Wnt6	FZD3_LRP6	WNT	Secreted Signaling	0.00955685	0
E10	Ectoderm - Surface Ectoderm	Ectoderm - Ventral Olfactory Epithelium	Wnt6	FZD3_LRP6	WNT	Secreted Signaling	0.00589086	0
E10	Ectoderm - Dental Epithelium	Mesenchyme - LNP Mesenchyme	Wnt6	FZD3_LRP6	WNT	Secreted Signaling	0.00285312	0
E10	Ectoderm - Olfactory Pit Rim - Wnt6	Mesenchyme - LNP Mesenchyme	Wnt6	FZD3_LRP6	WNT	Secreted Signaling	0.00840823	0
E10	Ectoderm - Surface Ectoderm	Mesenchyme - LNP Mesenchyme	Wnt6	FZD3_LRP6	WNT	Secreted Signaling	0.00517193	0
E10	Ectoderm - Dental Epithelium	Mesenchyme - MNP Mesenchyme	Wnt6	FZD3_LRP6	WNT	Secreted Signaling	0.00238852	0
E10	Ectoderm - Olfactory Pit Rim - Wnt6	Mesenchyme - MNP Mesenchyme	Wnt6	FZD3_LRP6	WNT	Secreted Signaling	0.00704534	0
E10	Ectoderm - Surface Ectoderm	Mesenchyme - MNP Mesenchyme	Wnt6	FZD3_LRP6	WNT	Secreted Signaling	0.00433475	0
E10	Ectoderm - Dental Epithelium	Mesenchyme - MXP Early Mesenchyme	Wnt6	FZD3_LRP6	WNT	Secreted Signaling	0.00328564	0
E10	Ectoderm - Olfactory Pit Rim - Wnt6	Mesenchyme - MXP Early Mesenchyme	Wnt6	FZD3_LRP6	WNT	Secreted Signaling	0.00961305	0
E10	Ectoderm - Surface Ectoderm	Mesenchyme - MXP Early Mesenchyme	Wnt6	FZD3_LRP6	WNT	Secreted Signaling	0.00590049	0
E10	Ectoderm - Dental Epithelium	Mesenchyme - MNP Mesenchyme	Wnt6	FZD4_LRP6	WNT	Secreted Signaling	0.00138464	0
E10	Ectoderm - Olfactory Pit Rim - Wnt6	Mesenchyme - MNP Mesenchyme	Wnt6	FZD4_LRP6	WNT	Secreted Signaling	0.00411639	0
E10	Ectoderm - Surface Ectoderm	Mesenchyme - MNP Mesenchyme	Wnt6	FZD4_LRP6	WNT	Secreted Signaling	0.00253856	0
E10	Ectoderm - Dental Epithelium	Mesenchyme - MXP Early Mesenchyme	Wnt6	FZD4_LRP6	WNT	Secreted Signaling	0.00126466	0
E10	Ectoderm - Olfactory Pit Rim - Wnt6	Mesenchyme - MXP Early Mesenchyme	Wnt6	FZD4_LRP6	WNT	Secreted Signaling	0.00376153	0
E10	Ectoderm - Surface Ectoderm	Mesenchyme - MXP Early Mesenchyme	Wnt6	FZD4_LRP6	WNT	Secreted Signaling	0.00232005	0
E10	Ectoderm - Dental Epithelium	Ectoderm - Palate Epithelium	Wnt6	FZD5_LRP6	WNT	Secreted Signaling	0.00151576	0
E10	Ectoderm - Olfactory Pit Rim - Wnt6	Ectoderm - Palate Epithelium	Wnt6	FZD5_LRP6	WNT	Secreted Signaling	0.00453136	0
E10	Ectoderm - Surface Ectoderm	Ectoderm - Palate Epithelium	Wnt6	FZD5_LRP6	WNT	Secreted Signaling	0.00279912	0
E10	Ectoderm - Dental Epithelium	Ectoderm - Palate Epithelium	Wnt6	FZD6_LRP6	WNT	Secreted Signaling	0.00310646	0
E10	Ectoderm - Olfactory Pit Rim - Wnt6	Ectoderm - Palate Epithelium	Wnt6	FZD6_LRP6	WNT	Secreted Signaling	0.00923499	0
E10	Ectoderm - Surface Ectoderm	Ectoderm - Palate Epithelium	Wnt6	FZD6_LRP6	WNT	Secreted Signaling	0.00569513	0
E10	Ectoderm - Dental Epithelium	Ectoderm - Surface Ectoderm	Wnt6	FZD6_LRP6	WNT	Secreted Signaling	0.00167434	0
E10	Ectoderm - Olfactory Pit Rim - Wnt6	Ectoderm - Surface Ectoderm	Wnt6	FZD6_LRP6	WNT	Secreted Signaling	0.00497201	0
E10	Ectoderm - Surface Ectoderm	Ectoderm - Surface Ectoderm	Wnt6	FZD6_LRP6	WNT	Secreted Signaling	0.00306518	0
E10	Ectoderm - Dental Epithelium	Ectoderm - Palate Epithelium	Wnt6	FZD7_LRP6	WNT	Secreted Signaling	0.00318533	0
E10	Ectoderm - Olfactory Pit Rim - Wnt6	Ectoderm - Palate Epithelium	Wnt6	FZD7_LRP6	WNT	Secreted Signaling	0.00946683	0
E10	Ectoderm - Surface Ectoderm	Ectoderm - Palate Epithelium	Wnt6	FZD7_LRP6	WNT	Secreted Signaling	0.00583763	0
E10	Ectoderm - Dental Epithelium	Ectoderm - Surface Ectoderm	Wnt6	FZD7_LRP6	WNT	Secreted Signaling	0.00145275	0
E10	Ectoderm - Olfactory Pit Rim - Wnt6	Ectoderm - Surface Ectoderm	Wnt6	FZD7_LRP6	WNT	Secreted Signaling	0.00432083	0
E10	Ectoderm - Surface Ectoderm	Ectoderm - Surface Ectoderm	Wnt6	FZD7_LRP6	WNT	Secreted Signaling	0.00266499	0
E10	Ectoderm - Dental Epithelium	Ectoderm - Ventral Olfactory Epithelium	Wnt6	FZD7_LRP6	WNT	Secreted Signaling	0.00190125	0
E10	Ectoderm - Olfactory Pit Rim - Wnt6	Ectoderm - Ventral Olfactory Epithelium	Wnt6	FZD7_LRP6	WNT	Secreted Signaling	0.00567208	0
E10	Ectoderm - Surface Ectoderm	Ectoderm - Ventral Olfactory Epithelium	Wnt6	FZD7_LRP6	WNT	Secreted Signaling	0.00350161	0
E10	Ectoderm - Dental Epithelium	Mesenchyme - LNP Mesenchyme	Wnt6	FZD7_LRP6	WNT	Secreted Signaling	0.00175321	0
E10	Ectoderm - Olfactory Pit Rim - Wnt6	Mesenchyme - LNP Mesenchyme	Wnt6	FZD7_LRP6	WNT	Secreted Signaling	0.00520585	0
E10	Ectoderm - Surface Ectoderm	Mesenchyme - LNP Mesenchyme	Wnt6	FZD7_LRP6	WNT	Secreted Signaling	0.00320927	0
E10	Ectoderm - Dental Epithelium	Mesenchyme - MNP Mesenchyme	Wnt6	FZD7_LRP6	WNT	Secreted Signaling	0.00130905	0
E10	Ectoderm - Olfactory Pit Rim - Wnt6	Mesenchyme - MNP Mesenchyme	Wnt6	FZD7_LRP6	WNT	Secreted Signaling	0.00389399	0
E10	Ectoderm - Surface Ectoderm	Mesenchyme - MNP Mesenchyme	Wnt6	FZD7_LRP6	WNT	Secreted Signaling	0.00240183	0
E10	Ectoderm - Dental Epithelium	Mesenchyme - MXP Early Mesenchyme	Wnt6	FZD7_LRP6	WNT	Secreted Signaling	0.00154452	0
E10	Ectoderm - Olfactory Pit Rim - Wnt6	Mesenchyme - MXP Early Mesenchyme	Wnt6	FZD7_LRP6	WNT	Secreted Signaling	0.00458338	0
E10	Ectoderm - Surface Ectoderm	Mesenchyme - MXP Early Mesenchyme	Wnt6	FZD7_LRP6	WNT	Secreted Signaling	0.00282502	0
E10	Ectoderm - Dental Epithelium	Ectoderm - Dorsomedial Olfactory Epithelium	Wnt6	FZD8_LRP6	WNT	Secreted Signaling	0.00256876	0
E10	Ectoderm - Olfactory Pit Rim - Wnt6	Ectoderm - Dorsomedial Olfactory Epithelium	Wnt6	FZD8_LRP6	WNT	Secreted Signaling	0.00763766	0
E10	Ectoderm - Surface Ectoderm	Ectoderm - Dorsomedial Olfactory Epithelium	Wnt6	FZD8_LRP6	WNT	Secreted Signaling	0.00471029	0
E10	Ectoderm - Dental Epithelium	Ectoderm - Olfactory Pit Rim - Six1	Wnt6	FZD8_LRP6	WNT	Secreted Signaling	0.00218537	0
E10	Ectoderm - Olfactory Pit Rim - Wnt6	Ectoderm - Olfactory Pit Rim - Six1	Wnt6	FZD8_LRP6	WNT	Secreted Signaling	0.00649615	0
E10	Ectoderm - Surface Ectoderm	Ectoderm - Olfactory Pit Rim - Six1	Wnt6	FZD8_LRP6	WNT	Secreted Signaling	0.00400601	0
E10	Ectoderm - Dental Epithelium	Ectoderm - Surface Ectoderm	Wnt6	FZD8_LRP6	WNT	Secreted Signaling	0.00157944	0
E10	Ectoderm - Olfactory Pit Rim - Wnt6	Ectoderm - Surface Ectoderm	Wnt6	FZD8_LRP6	WNT	Secreted Signaling	0.00469336	0
E10	Ectoderm - Surface Ectoderm	Ectoderm - Surface Ectoderm	Wnt6	FZD8_LRP6	WNT	Secreted Signaling	0.00289398	0
E10	Ectoderm - Dental Epithelium	Ectoderm - Ventral Olfactory Epithelium	Wnt6	FZD8_LRP6	WNT	Secreted Signaling	0.00122906	0
E10	Ectoderm - Olfactory Pit Rim - Wnt6	Ectoderm - Ventral Olfactory Epithelium	Wnt6	FZD8_LRP6	WNT	Secreted Signaling	0.00367633	0
E10	Ectoderm - Surface Ectoderm	Ectoderm - Ventral Olfactory Epithelium	Wnt6	FZD8_LRP6	WNT	Secreted Signaling	0.00227132	0
E10	Ectoderm - Surface Ectoderm	Mesenchyme - LNP Mesenchyme	Wnt7b	FZD1_LRP6	WNT	Secreted Signaling	0.00011994	0
E10	Ectoderm - Surface Ectoderm	Mesenchyme - MNP Mesenchyme	Wnt7b	FZD1_LRP6	WNT	Secreted Signaling	6.95006e-05	0
E10	Ectoderm - Surface Ectoderm	Mesenchyme - MXP Early Mesenchyme	Wnt7b	FZD1_LRP6	WNT	Secreted Signaling	8.71296e-05	0
E10	Ectoderm - Surface Ectoderm	Ectoderm - Committed Neuronal Progenitors	Wnt7b	FZD2_LRP6	WNT	Secreted Signaling	0.000187119	0
E10	Ectoderm - Surface Ectoderm	Ectoderm - Dental Epithelium	Wnt7b	FZD2_LRP6	WNT	Secreted Signaling	0.000209866	0
E10	Ectoderm - Surface Ectoderm	Ectoderm - Dorsomedial Olfactory Epithelium	Wnt7b	FZD2_LRP6	WNT	Secreted Signaling	0.00030665	0
E10	Ectoderm - Surface Ectoderm	Ectoderm - Olfactory Pit Rim - Six1	Wnt7b	FZD2_LRP6	WNT	Secreted Signaling	0.000186921	0
E10	Ectoderm - Surface Ectoderm	Ectoderm - Olfactory Pit Rim - Wnt6	Wnt7b	FZD2_LRP6	WNT	Secreted Signaling	0.000215199	0
E10	Ectoderm - Surface Ectoderm	Ectoderm - Palate Epithelium	Wnt7b	FZD2_LRP6	WNT	Secreted Signaling	0.000501635	0
E10	Ectoderm - Surface Ectoderm	Ectoderm - Surface Ectoderm	Wnt7b	FZD2_LRP6	WNT	Secreted Signaling	0.000275578	0
E10	Ectoderm - Surface Ectoderm	Ectoderm - Ventral Olfactory Epithelium	Wnt7b	FZD2_LRP6	WNT	Secreted Signaling	0.000330842	0
E10	Ectoderm - Surface Ectoderm	Mesenchyme - LNP Mesenchyme	Wnt7b	FZD2_LRP6	WNT	Secreted Signaling	0.000327811	0
E10	Ectoderm - Surface Ectoderm	Mesenchyme - MNP Mesenchyme	Wnt7b	FZD2_LRP6	WNT	Secreted Signaling	0.000270651	0
E10	Ectoderm - Surface Ectoderm	Mesenchyme - MXP Early Mesenchyme	Wnt7b	FZD2_LRP6	WNT	Secreted Signaling	0.000363243	0
E10	Ectoderm - Surface Ectoderm	Ectoderm - Committed Neuronal Progenitors	Wnt7b	FZD3_LRP6	WNT	Secreted Signaling	0.000395142	0
E10	Ectoderm - Surface Ectoderm	Ectoderm - Dental Epithelium	Wnt7b	FZD3_LRP6	WNT	Secreted Signaling	0.000189678	0
E10	Ectoderm - Surface Ectoderm	Ectoderm - Dorsomedial Olfactory Epithelium	Wnt7b	FZD3_LRP6	WNT	Secreted Signaling	0.000305774	0
E10	Ectoderm - Surface Ectoderm	Ectoderm - Olfactory Pit Rim - Six1	Wnt7b	FZD3_LRP6	WNT	Secreted Signaling	0.000226011	0
E10	Ectoderm - Surface Ectoderm	Ectoderm - Olfactory Pit Rim - Wnt6	Wnt7b	FZD3_LRP6	WNT	Secreted Signaling	0.00038632	0
E10	Ectoderm - Surface Ectoderm	Ectoderm - Palate Epithelium	Wnt7b	FZD3_LRP6	WNT	Secreted Signaling	0.000467105	0
E10	Ectoderm - Surface Ectoderm	Ectoderm - Surface Ectoderm	Wnt7b	FZD3_LRP6	WNT	Secreted Signaling	0.000313445	0
E10	Ectoderm - Surface Ectoderm	Ectoderm - Ventral Olfactory Epithelium	Wnt7b	FZD3_LRP6	WNT	Secreted Signaling	0.000200216	0
E10	Ectoderm - Surface Ectoderm	Mesenchyme - LNP Mesenchyme	Wnt7b	FZD3_LRP6	WNT	Secreted Signaling	0.000178126	0
E10	Ectoderm - Surface Ectoderm	Mesenchyme - MNP Mesenchyme	Wnt7b	FZD3_LRP6	WNT	Secreted Signaling	0.000149045	0
E10	Ectoderm - Surface Ectoderm	Mesenchyme - MXP Early Mesenchyme	Wnt7b	FZD3_LRP6	WNT	Secreted Signaling	0.000205973	0
E10	Ectoderm - Surface Ectoderm	Mesenchyme - MNP Mesenchyme	Wnt7b	FZD4_LRP6	WNT	Secreted Signaling	8.60238e-05	0
E10	Ectoderm - Surface Ectoderm	Mesenchyme - MXP Early Mesenchyme	Wnt7b	FZD4_LRP6	WNT	Secreted Signaling	7.85492e-05	0
E10	Ectoderm - Surface Ectoderm	Ectoderm - Palate Epithelium	Wnt7b	FZD5_LRP6	WNT	Secreted Signaling	9.38804e-05	0
E10	Ectoderm - Surface Ectoderm	Ectoderm - Palate Epithelium	Wnt7b	FZD6_LRP6	WNT	Secreted Signaling	0.000192999	0
E10	Ectoderm - Surface Ectoderm	Ectoderm - Surface Ectoderm	Wnt7b	FZD6_LRP6	WNT	Secreted Signaling	0.000104088	0
[truncated: 236,906+ more rows]

## Sheet: pathway_overview
pathway	pathway_family	gene_interactions
[truncated: 254 more rows]
