# Supplementary material for: Positional programs in early murine facial development and their role in human facial shape variability
Source: Nat Commun. 2025 Nov 18;16:10112. doi: 10.1038/s41467-025-66017-y (PMC12627740; doi:10.1038/s41467-025-66017-y)
Supplement: Supplementary file 5 — Supplementary Data 2 [file 41467_2025_66017_MOESM5_ESM.xlsx]

## Sheet: E8_outgoing
stage	source	annotation	pathway_name	prob_norm	prob_pct
E8	Mesenchyme	Secreted Signaling	KLK	0.00130543	0.13%
E8	Mesenchyme	Secreted Signaling	ncWNT	0.000395779	0.04%
E8	Mesenchyme	MK PTN family	MK	0.245936	24.59%
E8	Mesenchyme	MK PTN family	PTN	0.190743	19.07%
E8	Mesenchyme	ECM-Receptor	COLLAGEN	0.0276869	2.77%
E8	Mesenchyme	ECM-Receptor	FN1	0.00263385	0.26%
E8	Mesenchyme	ECM-Receptor	LAMININ	0.00233902	0.23%
E8	Mesenchyme	Cell-Cell Contact	CADM	0.0302435	3.02%
E8	Mesenchyme	Cell-Cell Contact	GAP	0.0177301	1.77%
E8	Mesenchyme	Cell-Cell Contact	MPZ	0.00563806	0.56%
E8	Mesenchyme	Cell-Cell Contact	FLRT	0.00324152	0.32%
E8	Mesenchyme	Cell-Cell Contact	ADGRL	0.000871478	0.09%
E8	Mesenchyme	Cell-Cell Contact	EPHA	0.000827703	0.08%
E8	Mesenchyme	Cell-Cell Contact	APP	0.000197948	0.02%
E8	Mesenchyme	Cell-Cell Contact	EPHB	0.00015323	0.02%
E8	Ectoderm	Secreted Signaling	BMP	0.00325841	0.33%
E8	Ectoderm	Secreted Signaling	PDGF	0.00316353	0.32%
E8	Ectoderm	Secreted Signaling	WNT	0.002172	0.22%
E8	Ectoderm	Secreted Signaling	KLK	0.00214236	0.21%
E8	Ectoderm	Secreted Signaling	FGF	0.00121693	0.12%
E8	Ectoderm	Secreted Signaling	ncWNT	0.000748367	0.07%
E8	Ectoderm	MK PTN family	MK	0.323501	32.35%
E8	Ectoderm	MK PTN family	PTN	0.0202861	2.03%
E8	Ectoderm	ECM-Receptor	FN1	0.0126961	1.27%
E8	Ectoderm	ECM-Receptor	COLLAGEN	0.00667536	0.67%
E8	Ectoderm	ECM-Receptor	LAMININ	0.00652523	0.65%
E8	Ectoderm	ECM-Receptor	AGRN	0.00233194	0.23%
E8	Ectoderm	ECM-Receptor	HSPG	0.000871462	0.09%
E8	Ectoderm	Cell-Cell Contact	CADM	0.0300022	3%
E8	Ectoderm	Cell-Cell Contact	GAP	0.0217395	2.17%
E8	Ectoderm	Cell-Cell Contact	FLRT	0.0153332	1.53%
E8	Ectoderm	Cell-Cell Contact	JAM	0.00895149	0.9%
E8	Ectoderm	Cell-Cell Contact	ADGRL	0.00333399	0.33%
E8	Ectoderm	Cell-Cell Contact	CDH	0.00152375	0.15%
E8	Ectoderm	Cell-Cell Contact	EPHA	0.00148832	0.15%
E8	Ectoderm	Cell-Cell Contact	MPZ	0.00141917	0.14%
E8	Ectoderm	Cell-Cell Contact	CLDN	0.0002655	0.03%
E8	Ectoderm	Cell-Cell Contact	APP	0.000218236	0.02%
E8	Ectoderm	Cell-Cell Contact	EPHB	0.000192626	0.02%

## Sheet: E9_outgoing
stage	source	annotation	pathway_name	prob_norm	prob_pct
E9	Mesenchyme	Secreted Signaling	ANGPTL	0.00158113	0.16%
E9	Mesenchyme	Secreted Signaling	KLK	0.00111513	0.11%
E9	Mesenchyme	MK PTN family	PTN	0.118833	11.88%
E9	Mesenchyme	MK PTN family	MK	0.0621103	6.21%
E9	Mesenchyme	ECM-Receptor	COLLAGEN	0.0354427	3.54%
E9	Mesenchyme	ECM-Receptor	FN1	0.00112109	0.11%
E9	Mesenchyme	Cell-Cell Contact	GAP	0.0265587	2.66%
E9	Mesenchyme	Cell-Cell Contact	JAM	0.0175189	1.75%
E9	Mesenchyme	Cell-Cell Contact	CADM	0.00740179	0.74%
E9	Mesenchyme	Cell-Cell Contact	NECTIN	0.00181416	0.18%
E9	Mesenchyme	Cell-Cell Contact	NOTCH	0.00163825	0.16%
E9	Mesenchyme	Cell-Cell Contact	EPHA	0.00146536	0.15%
E9	Mesenchyme	Cell-Cell Contact	ADGRL	0.000958501	0.1%
E9	Mesenchyme	Cell-Cell Contact	FLRT	0.000774108	0.08%
E9	Mesenchyme	Cell-Cell Contact	CDH	0.000678511	0.07%
E9	Mesenchyme	Cell-Cell Contact	EPHB	0.000163424	0.02%
E9	Ectoderm	Secreted Signaling	FGF	0.0155383	1.55%
E9	Ectoderm	Secreted Signaling	PDGF	0.00884114	0.88%
E9	Ectoderm	Secreted Signaling	KLK	0.00463709	0.46%
E9	Ectoderm	Secreted Signaling	ncWNT	0.00246299	0.25%
E9	Ectoderm	Secreted Signaling	BMP	0.00234718	0.23%
E9	Ectoderm	Secreted Signaling	WNT	0.00117027	0.12%
E9	Ectoderm	Secreted Signaling	EDN	1.12899e-05	0%
E9	Ectoderm	MK PTN family	PTN	0.249832	24.98%
E9	Ectoderm	MK PTN family	MK	0.225414	22.54%
E9	Ectoderm	ECM-Receptor	COLLAGEN	0.0081624	0.82%
E9	Ectoderm	ECM-Receptor	FN1	0.00704752	0.7%
E9	Ectoderm	ECM-Receptor	LAMININ	0.00568417	0.57%
E9	Ectoderm	ECM-Receptor	AGRN	0.00345975	0.35%
E9	Ectoderm	ECM-Receptor	THBS	0.00205607	0.21%
E9	Ectoderm	ECM-Receptor	HSPG	0.00182991	0.18%
E9	Ectoderm	Cell-Cell Contact	CADM	0.0557143	5.57%
E9	Ectoderm	Cell-Cell Contact	GAP	0.0492487	4.92%
E9	Ectoderm	Cell-Cell Contact	CLDN	0.0354865	3.55%
E9	Ectoderm	Cell-Cell Contact	JAM	0.0115585	1.16%
E9	Ectoderm	Cell-Cell Contact	CDH	0.0108806	1.09%
E9	Ectoderm	Cell-Cell Contact	NOTCH	0.0103497	1.03%
E9	Ectoderm	Cell-Cell Contact	FLRT	0.00364779	0.36%
E9	Ectoderm	Cell-Cell Contact	ADGRL	0.00270436	0.27%
E9	Ectoderm	Cell-Cell Contact	EPHA	0.00233079	0.23%
E9	Ectoderm	Cell-Cell Contact	EPHB	0.000174346	0.02%
E9	Ectoderm	Cell-Cell Contact	SEMA4	0.000165592	0.02%
E9	Ectoderm	Cell-Cell Contact	NECTIN	5.70939e-05	0.01%
E9	Ectoderm	Cell-Cell Contact	OCLN	1.26812e-05	0%

## Sheet: E10_outgoing
stage	source	annotation	pathway_name	prob_norm	prob_pct
E10	Mesenchyme	Secreted Signaling	ncWNT	0.00404197	0.4%
E10	Mesenchyme	Secreted Signaling	ANGPTL	0.00392204	0.39%
E10	Mesenchyme	Secreted Signaling	MIF	0.00313922	0.31%
E10	Mesenchyme	Secreted Signaling	IGF	0.000674622	0.07%
E10	Mesenchyme	Secreted Signaling	GDF	0.000217874	0.02%
E10	Mesenchyme	Secreted Signaling	BMP	0.000217435	0.02%
E10	Mesenchyme	Secreted Signaling	CXCL	0.000162639	0.02%
E10	Mesenchyme	Secreted Signaling	SLITRK	0.000157571	0.02%
E10	Mesenchyme	Secreted Signaling	VISFATIN	0.000156011	0.02%
E10	Mesenchyme	Secreted Signaling	NT	1.31271e-05	0%
E10	Mesenchyme	Secreted Signaling	KIT	1.07143e-05	0%
E10	Mesenchyme	MK PTN family	MK	0.0982616	9.83%
E10	Mesenchyme	MK PTN family	PTN	0.0438414	4.38%
E10	Mesenchyme	Mixed	PTPR	0.00114223	0.11%
E10	Mesenchyme	ECM-Receptor	COLLAGEN	0.0478685	4.79%
E10	Mesenchyme	ECM-Receptor	FN1	0.00909008	0.91%
E10	Mesenchyme	ECM-Receptor	LAMININ	0.0017097	0.17%
E10	Mesenchyme	ECM-Receptor	AGRN	0.000245022	0.02%
E10	Mesenchyme	ECM-Receptor	HSPG	0.000223902	0.02%
E10	Mesenchyme	Cell-Cell Contact	GAP	0.0213661	2.14%
E10	Mesenchyme	Cell-Cell Contact	JAM	0.00842028	0.84%
E10	Mesenchyme	Cell-Cell Contact	ADGRL	0.00632641	0.63%
E10	Mesenchyme	Cell-Cell Contact	CADM	0.00445763	0.45%
E10	Mesenchyme	Cell-Cell Contact	EPHA	0.0043492	0.43%
E10	Mesenchyme	Cell-Cell Contact	NECTIN	0.00237156	0.24%
E10	Mesenchyme	Cell-Cell Contact	EPHB	0.00227018	0.23%
E10	Mesenchyme	Cell-Cell Contact	MPZ	0.00188138	0.19%
E10	Mesenchyme	Cell-Cell Contact	FLRT	0.00155621	0.16%
E10	Mesenchyme	Cell-Cell Contact	NOTCH	0.0013072	0.13%
E10	Mesenchyme	Cell-Cell Contact	CDH	0.0011182	0.11%
E10	Mesenchyme	Cell-Cell Contact	UNC5	0.000870745	0.09%
E10	Mesenchyme	Cell-Cell Contact	ADGRA	0.000451413	0.05%
E10	Mesenchyme	Cell-Cell Contact	APP	0.000433988	0.04%
E10	Mesenchyme	Cell-Cell Contact	NCAM	0.000289224	0.03%
E10	Mesenchyme	Cell-Cell Contact	VCAM	0.000192114	0.02%
E10	Mesenchyme	Cell-Cell Contact	SEMA4	9.3141e-05	0.01%
E10	Mesenchyme	Cell-Cell Contact	SEMA6	5.0419e-05	0.01%
E10	Mesenchyme	Cell-Cell Contact	SEMA5	2.00261e-05	0%
E10	Ectoderm	Secreted Signaling	BMP	0.0221001	2.21%
E10	Ectoderm	Secreted Signaling	FGF	0.0217102	2.17%
E10	Ectoderm	Secreted Signaling	PDGF	0.0182595	1.83%
E10	Ectoderm	Secreted Signaling	WNT	0.0147969	1.48%
E10	Ectoderm	Secreted Signaling	KLK	0.0136068	1.36%
E10	Ectoderm	Secreted Signaling	ncWNT	0.00787171	0.79%
E10	Ectoderm	Secreted Signaling	MIF	0.00715394	0.72%
E10	Ectoderm	Secreted Signaling	GDF	0.000426622	0.04%
E10	Ectoderm	Secreted Signaling	CXCL	0.000320855	0.03%
E10	Ectoderm	Secreted Signaling	VISFATIN	0.000296261	0.03%
E10	Ectoderm	Secreted Signaling	SLIT	0.000225852	0.02%
E10	Ectoderm	Secreted Signaling	NT	8.91839e-05	0.01%
E10	Ectoderm	Secreted Signaling	SEMA3	8.09435e-05	0.01%
E10	Ectoderm	Secreted Signaling	EDN	7.58946e-05	0.01%
E10	Ectoderm	Secreted Signaling	HH	5.30711e-05	0.01%
E10	Ectoderm	Secreted Signaling	KIT	1.17343e-05	0%
E10	Ectoderm	Secreted Signaling	IGF	6.03281e-06	0%
E10	Ectoderm	MK PTN family	MK	0.285556	28.56%
E10	Ectoderm	MK PTN family	PTN	0.0480617	4.81%
E10	Ectoderm	ECM-Receptor	LAMININ	0.0303091	3.03%
E10	Ectoderm	ECM-Receptor	COLLAGEN	0.0290131	2.9%
E10	Ectoderm	ECM-Receptor	AGRN	0.00944888	0.94%
E10	Ectoderm	ECM-Receptor	FN1	0.0045503	0.46%
E10	Ectoderm	ECM-Receptor	HSPG	0.00405522	0.41%
E10	Ectoderm	ECM-Receptor	THBS	0.00212023	0.21%
E10	Ectoderm	ECM-Receptor	NPNT	0.000328426	0.03%
E10	Ectoderm	Cell-Cell Contact	CADM	0.0664493	6.64%
E10	Ectoderm	Cell-Cell Contact	CLDN	0.0426247	4.26%
E10	Ectoderm	Cell-Cell Contact	JAM	0.0223912	2.24%
E10	Ectoderm	Cell-Cell Contact	CDH	0.0153358	1.53%
E10	Ectoderm	Cell-Cell Contact	NOTCH	0.0152897	1.53%
E10	Ectoderm	Cell-Cell Contact	ADGRL	0.0106652	1.07%
E10	Ectoderm	Cell-Cell Contact	GAP	0.00951223	0.95%
E10	Ectoderm	Cell-Cell Contact	EPHA	0.00670857	0.67%
E10	Ectoderm	Cell-Cell Contact	NRXN	0.00372977	0.37%
E10	Ectoderm	Cell-Cell Contact	FLRT	0.00354809	0.35%
E10	Ectoderm	Cell-Cell Contact	NECTIN	0.00276697	0.28%
E10	Ectoderm	Cell-Cell Contact	EPHB	0.00240314	0.24%
E10	Ectoderm	Cell-Cell Contact	UNC5	0.00153874	0.15%
E10	Ectoderm	Cell-Cell Contact	MPZ	0.00112874	0.11%
E10	Ectoderm	Cell-Cell Contact	APP	0.0010718	0.11%
E10	Ectoderm	Cell-Cell Contact	ADGRA	0.000608195	0.06%
E10	Ectoderm	Cell-Cell Contact	SEMA6	0.000451975	0.05%
E10	Ectoderm	Cell-Cell Contact	OCLN	0.000191496	0.02%
E10	Ectoderm	Cell-Cell Contact	SEMA4	0.000114021	0.01%
E10	Ectoderm	Cell-Cell Contact	SEMA5	2.08188e-05	0%

## Sheet: E11_outgoing
stage	source	annotation	pathway_name	prob_norm	prob_pct
E11	Mesenchyme	Secreted Signaling	ncWNT	0.0157764	1.58%
E11	Mesenchyme	Secreted Signaling	BMP	0.00479302	0.48%
E11	Mesenchyme	Secreted Signaling	MIF	0.00421876	0.42%
E11	Mesenchyme	Secreted Signaling	ANGPTL	0.00179206	0.18%
E11	Mesenchyme	Secreted Signaling	CXCL	0.000955626	0.1%
E11	Mesenchyme	Secreted Signaling	GDF	0.000904867	0.09%
E11	Mesenchyme	Secreted Signaling	SLITRK	0.000815364	0.08%
E11	Mesenchyme	Secreted Signaling	IGF	0.000687005	0.07%
E11	Mesenchyme	Secreted Signaling	GRN	0.000180789	0.02%
E11	Mesenchyme	Secreted Signaling	NT	0.000162889	0.02%
E11	Mesenchyme	Secreted Signaling	VISFATIN	0.000108976	0.01%
E11	Mesenchyme	Secreted Signaling	SLIT	0.000108241	0.01%
E11	Mesenchyme	Secreted Signaling	SEMA3	6.95453e-05	0.01%
E11	Mesenchyme	Secreted Signaling	PERIOSTIN	3.85696e-05	0%
E11	Mesenchyme	Secreted Signaling	EDN	2.85362e-05	0%
E11	Mesenchyme	Secreted Signaling	EGF	7.01494e-06	0%
E11	Mesenchyme	MK PTN family	MK	0.0746662	7.47%
E11	Mesenchyme	MK PTN family	PTN	0.0459075	4.59%
E11	Mesenchyme	ECM-Receptor	COLLAGEN	0.039006	3.9%
E11	Mesenchyme	ECM-Receptor	FN1	0.0106861	1.07%
E11	Mesenchyme	ECM-Receptor	LAMININ	0.0031998	0.32%
E11	Mesenchyme	ECM-Receptor	THBS	0.00121463	0.12%
E11	Mesenchyme	ECM-Receptor	AGRN	0.000377981	0.04%
E11	Mesenchyme	Cell-Cell Contact	GAP	0.0101531	1.02%
E11	Mesenchyme	Cell-Cell Contact	ADGRL	0.0101024	1.01%
E11	Mesenchyme	Cell-Cell Contact	EPHA	0.00739336	0.74%
E11	Mesenchyme	Cell-Cell Contact	EPHB	0.00479176	0.48%
E11	Mesenchyme	Cell-Cell Contact	CADM	0.0023969	0.24%
E11	Mesenchyme	Cell-Cell Contact	JAM	0.00197978	0.2%
E11	Mesenchyme	Cell-Cell Contact	FLRT	0.00153742	0.15%
E11	Mesenchyme	Cell-Cell Contact	UNC5	0.00153419	0.15%
E11	Mesenchyme	Cell-Cell Contact	CDH	0.00124439	0.12%
E11	Mesenchyme	Cell-Cell Contact	NECTIN	0.00102094	0.1%
E11	Mesenchyme	Cell-Cell Contact	NOTCH	0.000956993	0.1%
E11	Mesenchyme	Cell-Cell Contact	APP	0.000888546	0.09%
E11	Mesenchyme	Cell-Cell Contact	NCAM	0.000857571	0.09%
E11	Mesenchyme	Cell-Cell Contact	ADGRG	0.000382827	0.04%
E11	Mesenchyme	Cell-Cell Contact	VCAM	0.000303182	0.03%
E11	Mesenchyme	Cell-Cell Contact	SEMA6	0.000272218	0.03%
E11	Mesenchyme	Cell-Cell Contact	MPZ	0.000185856	0.02%
E11	Mesenchyme	Cell-Cell Contact	SEMA5	0.00010986	0.01%
E11	Mesenchyme	Cell-Cell Contact	ADGRA	0.000104206	0.01%
E11	Mesenchyme	Cell-Cell Contact	ADGRE	7.13908e-05	0.01%
E11	Mesenchyme	Cell-Cell Contact	ADGRB	4.05659e-05	0%
E11	Mesenchyme	Cell-Cell Contact	CLDN	3.63795e-05	0%
E11	Ectoderm	Secreted Signaling	WNT	0.0406133	4.06%
E11	Ectoderm	Secreted Signaling	BMP	0.0296507	2.97%
E11	Ectoderm	Secreted Signaling	ncWNT	0.0292776	2.93%
E11	Ectoderm	Secreted Signaling	FGF	0.0272482	2.72%
E11	Ectoderm	Secreted Signaling	PDGF	0.0158245	1.58%
E11	Ectoderm	Secreted Signaling	MIF	0.0136773	1.37%
E11	Ectoderm	Secreted Signaling	KLK	0.00501437	0.5%
E11	Ectoderm	Secreted Signaling	GDF	0.00415463	0.42%
E11	Ectoderm	Secreted Signaling	SEMA3	0.00181366	0.18%
E11	Ectoderm	Secreted Signaling	KIT	0.00162496	0.16%
E11	Ectoderm	Secreted Signaling	SLIT	0.00133083	0.13%
E11	Ectoderm	Secreted Signaling	GRN	0.00109723	0.11%
E11	Ectoderm	Secreted Signaling	NRG	0.000705794	0.07%
E11	Ectoderm	Secreted Signaling	HH	0.000514606	0.05%
E11	Ectoderm	Secreted Signaling	CXCL	0.0005138	0.05%
E11	Ectoderm	Secreted Signaling	VISFATIN	0.000440856	0.04%
E11	Ectoderm	Secreted Signaling	IGF	0.000253639	0.03%
E11	Ectoderm	Secreted Signaling	NT	0.000191388	0.02%
E11	Ectoderm	Secreted Signaling	EDN	0.000123318	0.01%
E11	Ectoderm	Secreted Signaling	SLITRK	9.24278e-05	0.01%
E11	Ectoderm	Secreted Signaling	PTH	3.36443e-05	0%
E11	Ectoderm	Secreted Signaling	ANGPTL	2.78616e-05	0%
E11	Ectoderm	Secreted Signaling	IGFBP	2.59626e-05	0%
E11	Ectoderm	Secreted Signaling	EGF	1.3446e-05	0%
E11	Ectoderm	MK PTN family	MK	0.187355	18.74%
E11	Ectoderm	MK PTN family	PTN	0.0248071	2.48%
E11	Ectoderm	ECM-Receptor	COLLAGEN	0.0588406	5.88%
E11	Ectoderm	ECM-Receptor	LAMININ	0.0450188	4.5%
E11	Ectoderm	ECM-Receptor	FN1	0.00881813	0.88%
E11	Ectoderm	ECM-Receptor	AGRN	0.00677634	0.68%
E11	Ectoderm	ECM-Receptor	THBS	0.00451828	0.45%
E11	Ectoderm	ECM-Receptor	HSPG	0.00278704	0.28%
E11	Ectoderm	ECM-Receptor	NPNT	0.000413244	0.04%
E11	Ectoderm	Cell-Cell Contact	CADM	0.0584468	5.84%
E11	Ectoderm	Cell-Cell Contact	ADGRL	0.0382741	3.83%
E11	Ectoderm	Cell-Cell Contact	CDH	0.0203172	2.03%
E11	Ectoderm	Cell-Cell Contact	EPHA	0.0190211	1.9%
E11	Ectoderm	Cell-Cell Contact	EPHB	0.0165872	1.66%
E11	Ectoderm	Cell-Cell Contact	NOTCH	0.0165032	1.65%
E11	Ectoderm	Cell-Cell Contact	CLDN	0.0152253	1.52%
E11	Ectoderm	Cell-Cell Contact	GAP	0.014028	1.4%
E11	Ectoderm	Cell-Cell Contact	NECTIN	0.0116164	1.16%
E11	Ectoderm	Cell-Cell Contact	JAM	0.00986159	0.99%
E11	Ectoderm	Cell-Cell Contact	APP	0.00356994	0.36%
E11	Ectoderm	Cell-Cell Contact	NRXN	0.00256258	0.26%
E11	Ectoderm	Cell-Cell Contact	SEMA6	0.00198405	0.2%
E11	Ectoderm	Cell-Cell Contact	UNC5	0.00194806	0.19%
E11	Ectoderm	Cell-Cell Contact	FLRT	0.00148095	0.15%
E11	Ectoderm	Cell-Cell Contact	MPZ	0.000820463	0.08%
E11	Ectoderm	Cell-Cell Contact	OCLN	0.000675364	0.07%
E11	Ectoderm	Cell-Cell Contact	SEMA4	0.000403435	0.04%
E11	Ectoderm	Cell-Cell Contact	NCAM	0.000355507	0.04%
E11	Ectoderm	Cell-Cell Contact	ADGRA	0.00018678	0.02%
E11	Ectoderm	Cell-Cell Contact	Netrin	0.000176113	0.02%
E11	Ectoderm	Cell-Cell Contact	ADGRB	0.000104023	0.01%
E11	Ectoderm	Cell-Cell Contact	DESMOSOME	6.79058e-05	0.01%
E11	Ectoderm	Cell-Cell Contact	ADGRE	6.05454e-05	0.01%
E11	Ectoderm	Cell-Cell Contact	SEMA5	3.34801e-05	0%
E11	Ectoderm	Cell-Cell Contact	NEGR	1.01798e-05	0%
E11	Ectoderm	Cell-Cell Contact	ADGRG	8.42382e-06	0%
E11	Ectoderm	Cell-Cell Contact	PTPRM	2.73692e-06	0%
E11	Ectoderm	Cell-Cell Contact	PCDH	5.88691e-07	0%

## Sheet: E12_outgoing
stage	source	annotation	pathway_name	prob_norm	prob_pct
E12	Mesenchyme	Secreted Signaling	ncWNT	0.0462816	4.63%
E12	Mesenchyme	Secreted Signaling	BMP	0.0109477	1.09%
E12	Mesenchyme	Secreted Signaling	MIF	0.00772339	0.77%
E12	Mesenchyme	Secreted Signaling	ANGPTL	0.00243413	0.24%
E12	Mesenchyme	Secreted Signaling	CXCL	0.00212939	0.21%
E12	Mesenchyme	Secreted Signaling	SLIT	0.00137271	0.14%
E12	Mesenchyme	Secreted Signaling	IGF	0.00113452	0.11%
E12	Mesenchyme	Secreted Signaling	SLITRK	0.00111278	0.11%
E12	Mesenchyme	Secreted Signaling	PERIOSTIN	0.000880769	0.09%
E12	Mesenchyme	Secreted Signaling	FGF	0.00032412	0.03%
E12	Mesenchyme	Secreted Signaling	GDF	0.000316141	0.03%
E12	Mesenchyme	Secreted Signaling	PTH	0.000287351	0.03%
E12	Mesenchyme	Secreted Signaling	ACTIVIN	0.000261956	0.03%
E12	Mesenchyme	Secreted Signaling	SEMA3	0.000212773	0.02%
E12	Mesenchyme	Secreted Signaling	PDGF	9.34285e-05	0.01%
E12	Mesenchyme	Secreted Signaling	GRN	8.54712e-05	0.01%
E12	Mesenchyme	Secreted Signaling	NT	7.0627e-05	0.01%
E12	Mesenchyme	Secreted Signaling	WNT	3.3276e-05	0%
E12	Mesenchyme	Secreted Signaling	NTS	2.58045e-05	0%
E12	Mesenchyme	Secreted Signaling	VISFATIN	2.02828e-05	0%
E12	Mesenchyme	Secreted Signaling	PROS	1.32328e-05	0%
E12	Mesenchyme	Secreted Signaling	IGFBP	3.38889e-06	0%
E12	Mesenchyme	Secreted Signaling	LIFR	2.29241e-06	0%
E12	Mesenchyme	Secreted Signaling	NGF	5.23855e-07	0%
E12	Mesenchyme	MK PTN family	MK	0.147986	14.8%
E12	Mesenchyme	MK PTN family	PTN	0.127644	12.76%
E12	Mesenchyme	Mixed	PTPR	0.00299888	0.3%
E12	Mesenchyme	ECM-Receptor	COLLAGEN	0.0887709	8.88%
E12	Mesenchyme	ECM-Receptor	FN1	0.0209178	2.09%
E12	Mesenchyme	ECM-Receptor	LAMININ	0.00359863	0.36%
E12	Mesenchyme	ECM-Receptor	TENASCIN	0.00166062	0.17%
E12	Mesenchyme	ECM-Receptor	THBS	0.00129391	0.13%
E12	Mesenchyme	ECM-Receptor	AGRN	0.000561472	0.06%
E12	Mesenchyme	ECM-Receptor	RELN	8.39405e-05	0.01%
E12	Mesenchyme	Cell-Cell Contact	ADGRL	0.0260917	2.61%
E12	Mesenchyme	Cell-Cell Contact	EPHA	0.0196305	1.96%
E12	Mesenchyme	Cell-Cell Contact	GAP	0.0170488	1.7%
E12	Mesenchyme	Cell-Cell Contact	EPHB	0.0110292	1.1%
E12	Mesenchyme	Cell-Cell Contact	NCAM	0.0107845	1.08%
E12	Mesenchyme	Cell-Cell Contact	FLRT	0.00533091	0.53%
E12	Mesenchyme	Cell-Cell Contact	CDH	0.00415944	0.42%
E12	Mesenchyme	Cell-Cell Contact	CADM	0.00337478	0.34%
E12	Mesenchyme	Cell-Cell Contact	UNC5	0.00314051	0.31%
E12	Mesenchyme	Cell-Cell Contact	JAM	0.00220855	0.22%
E12	Mesenchyme	Cell-Cell Contact	ADGRG	0.00166876	0.17%
E12	Mesenchyme	Cell-Cell Contact	APP	0.00147356	0.15%
E12	Mesenchyme	Cell-Cell Contact	NOTCH	0.00126537	0.13%
E12	Mesenchyme	Cell-Cell Contact	MPZ	0.000757032	0.08%
E12	Mesenchyme	Cell-Cell Contact	SEMA6	0.000649147	0.06%
E12	Mesenchyme	Cell-Cell Contact	ADGRA	0.000578594	0.06%
E12	Mesenchyme	Cell-Cell Contact	NECTIN	0.000364139	0.04%
E12	Mesenchyme	Cell-Cell Contact	VCAM	0.000327397	0.03%
E12	Mesenchyme	Cell-Cell Contact	SEMA4	0.000122464	0.01%
E12	Mesenchyme	Cell-Cell Contact	SEMA5	0.000107844	0.01%
E12	Mesenchyme	Cell-Cell Contact	NEGR	1.64647e-05	0%
E12	Mesenchyme	Cell-Cell Contact	ADGRB	1.42279e-05	0%
E12	Mesenchyme	Cell-Cell Contact	CLDN	4.36644e-06	0%
E12	Ectoderm	Secreted Signaling	WNT	0.0244981	2.45%
E12	Ectoderm	Secreted Signaling	PDGF	0.0145893	1.46%
E12	Ectoderm	Secreted Signaling	FGF	0.012743	1.27%
E12	Ectoderm	Secreted Signaling	ncWNT	0.0118409	1.18%
E12	Ectoderm	Secreted Signaling	MIF	0.0108442	1.08%
E12	Ectoderm	Secreted Signaling	BMP	0.00873024	0.87%
E12	Ectoderm	Secreted Signaling	KLK	0.0022479	0.22%
E12	Ectoderm	Secreted Signaling	GDF	0.00223836	0.22%
E12	Ectoderm	Secreted Signaling	SLIT	0.00220449	0.22%
E12	Ectoderm	Secreted Signaling	SEMA3	0.00156113	0.16%
E12	Ectoderm	Secreted Signaling	NRG	0.000822309	0.08%
E12	Ectoderm	Secreted Signaling	HH	0.000790776	0.08%
E12	Ectoderm	Secreted Signaling	KIT	0.000402505	0.04%
E12	Ectoderm	Secreted Signaling	SLITRK	0.000281358	0.03%
E12	Ectoderm	Secreted Signaling	PTH	0.000274689	0.03%
E12	Ectoderm	Secreted Signaling	NT	0.000240335	0.02%
E12	Ectoderm	Secreted Signaling	CXCL	0.000224517	0.02%
E12	Ectoderm	Secreted Signaling	GRN	0.000132943	0.01%
E12	Ectoderm	Secreted Signaling	EDN	0.000111998	0.01%
E12	Ectoderm	Secreted Signaling	IGFBP	8.92962e-05	0.01%
E12	Ectoderm	Secreted Signaling	IGF	7.20502e-05	0.01%
E12	Ectoderm	Secreted Signaling	VISFATIN	3.99441e-05	0%
E12	Ectoderm	Secreted Signaling	TULP	3.79687e-05	0%
E12	Ectoderm	Secreted Signaling	LIFR	2.85776e-05	0%
E12	Ectoderm	Secreted Signaling	NGF	6.76907e-06	0%
E12	Ectoderm	MK PTN family	MK	0.100126	10.01%
E12	Ectoderm	MK PTN family	PTN	0.0162961	1.63%
E12	Ectoderm	Mixed	PTPR	0.00221093	0.22%
E12	Ectoderm	ECM-Receptor	COLLAGEN	0.0237897	2.38%
E12	Ectoderm	ECM-Receptor	LAMININ	0.0170668	1.71%
E12	Ectoderm	ECM-Receptor	AGRN	0.00337504	0.34%
E12	Ectoderm	ECM-Receptor	FN1	0.00254983	0.25%
E12	Ectoderm	ECM-Receptor	THBS	0.00188607	0.19%
E12	Ectoderm	ECM-Receptor	HSPG	0.000382039	0.04%
E12	Ectoderm	ECM-Receptor	NPNT	0.000349317	0.03%
E12	Ectoderm	ECM-Receptor	RELN	6.16655e-05	0.01%
E12	Ectoderm	Cell-Cell Contact	CADM	0.0377192	3.77%
E12	Ectoderm	Cell-Cell Contact	ADGRL	0.0351873	3.52%
E12	Ectoderm	Cell-Cell Contact	EPHA	0.016973	1.7%
E12	Ectoderm	Cell-Cell Contact	EPHB	0.0117122	1.17%
E12	Ectoderm	Cell-Cell Contact	CDH	0.00989802	0.99%
E12	Ectoderm	Cell-Cell Contact	GAP	0.00966755	0.97%
E12	Ectoderm	Cell-Cell Contact	NCAM	0.00600434	0.6%
E12	Ectoderm	Cell-Cell Contact	CLDN	0.00450989	0.45%
E12	Ectoderm	Cell-Cell Contact	NRXN	0.00399908	0.4%
E12	Ectoderm	Cell-Cell Contact	FLRT	0.00391375	0.39%
E12	Ectoderm	Cell-Cell Contact	NOTCH	0.00332533	0.33%
E12	Ectoderm	Cell-Cell Contact	NECTIN	0.0032012	0.32%
E12	Ectoderm	Cell-Cell Contact	UNC5	0.00284529	0.28%
E12	Ectoderm	Cell-Cell Contact	APP	0.00216393	0.22%
E12	Ectoderm	Cell-Cell Contact	JAM	0.00170551	0.17%
E12	Ectoderm	Cell-Cell Contact	SEMA6	0.00106619	0.11%
E12	Ectoderm	Cell-Cell Contact	ADGRG	0.00030294	0.03%
E12	Ectoderm	Cell-Cell Contact	SEMA4	0.000244144	0.02%
E12	Ectoderm	Cell-Cell Contact	CDH1	0.000236192	0.02%
E12	Ectoderm	Cell-Cell Contact	DESMOSOME	0.000232511	0.02%
E12	Ectoderm	Cell-Cell Contact	Netrin	0.000140162	0.01%
E12	Ectoderm	Cell-Cell Contact	MPZ	0.000124181	0.01%
E12	Ectoderm	Cell-Cell Contact	ADGRA	7.93899e-05	0.01%
E12	Ectoderm	Cell-Cell Contact	CNTN	6.48627e-05	0.01%
E12	Ectoderm	Cell-Cell Contact	OCLN	4.32058e-05	0%
E12	Ectoderm	Cell-Cell Contact	ADGRB	2.13563e-05	0%
E12	Ectoderm	Cell-Cell Contact	SEMA5	1.96172e-05	0%
E12	Ectoderm	Cell-Cell Contact	VCAM	1.1433e-05	0%
E12	Ectoderm	Cell-Cell Contact	NEGR	7.80599e-06	0%
E12	Ectoderm	Cell-Cell Contact	SEMA7	4.6192e-07	0%
E12	Ectoderm	Cell-Cell Contact	PTPRM	3.80278e-07	0%

## Sheet: E13_outgoing
stage	source	annotation	pathway_name	prob_norm	prob_pct
E13	Mesenchyme	Secreted Signaling	ncWNT	0.0422075	4.22%
E13	Mesenchyme	Secreted Signaling	BMP	0.0110061	1.1%
E13	Mesenchyme	Secreted Signaling	MIF	0.00684689	0.68%
E13	Mesenchyme	Secreted Signaling	ANGPTL	0.00541661	0.54%
E13	Mesenchyme	Secreted Signaling	CXCL	0.00360923	0.36%
E13	Mesenchyme	Secreted Signaling	SLIT	0.00292556	0.29%
E13	Mesenchyme	Secreted Signaling	SLITRK	0.00224608	0.22%
E13	Mesenchyme	Secreted Signaling	PERIOSTIN	0.00204085	0.2%
E13	Mesenchyme	Secreted Signaling	IGF	0.00119209	0.12%
E13	Mesenchyme	Secreted Signaling	TGFb	0.000438198	0.04%
E13	Mesenchyme	Secreted Signaling	SEMA3	0.000217924	0.02%
E13	Mesenchyme	Secreted Signaling	PDGF	0.000199148	0.02%
E13	Mesenchyme	Secreted Signaling	GRN	0.000179613	0.02%
E13	Mesenchyme	Secreted Signaling	ACTIVIN	0.000145681	0.01%
E13	Mesenchyme	Secreted Signaling	FGF	0.000127711	0.01%
E13	Mesenchyme	Secreted Signaling	NT	0.000112026	0.01%
E13	Mesenchyme	Secreted Signaling	PROS	8.92351e-05	0.01%
E13	Mesenchyme	Secreted Signaling	GDF	3.71388e-05	0%
E13	Mesenchyme	Secreted Signaling	PTH	3.47835e-05	0%
E13	Mesenchyme	Secreted Signaling	VISFATIN	2.9991e-05	0%
E13	Mesenchyme	Secreted Signaling	TWEAK	2.62082e-05	0%
E13	Mesenchyme	Secreted Signaling	IGFBP	2.4956e-05	0%
E13	Mesenchyme	Secreted Signaling	NTS	2.48509e-05	0%
E13	Mesenchyme	Secreted Signaling	LIFR	1.84302e-05	0%
E13	Mesenchyme	Secreted Signaling	EDN	1.51869e-05	0%
E13	Mesenchyme	Secreted Signaling	PSAP	8.8561e-06	0%
E13	Mesenchyme	MK PTN family	MK	0.180226	18.02%
E13	Mesenchyme	MK PTN family	PTN	0.11411	11.41%
E13	Mesenchyme	Mixed	PTPR	0.00203398	0.2%
E13	Mesenchyme	ECM-Receptor	COLLAGEN	0.139536	13.95%
E13	Mesenchyme	ECM-Receptor	FN1	0.0242481	2.42%
E13	Mesenchyme	ECM-Receptor	LAMININ	0.00733747	0.73%
E13	Mesenchyme	ECM-Receptor	THBS	0.00525195	0.53%
E13	Mesenchyme	ECM-Receptor	TENASCIN	0.00315321	0.32%
E13	Mesenchyme	ECM-Receptor	AGRN	0.000517327	0.05%
E13	Mesenchyme	ECM-Receptor	BSP	0.000484163	0.05%
E13	Mesenchyme	ECM-Receptor	HSPG	0.000356097	0.04%
E13	Mesenchyme	ECM-Receptor	RELN	2.93375e-05	0%
E13	Mesenchyme	ECM-Receptor	NPNT	7.11267e-06	0%
E13	Mesenchyme	Cell-Cell Contact	ADGRL	0.0188291	1.88%
E13	Mesenchyme	Cell-Cell Contact	NCAM	0.0158238	1.58%
E13	Mesenchyme	Cell-Cell Contact	EPHA	0.0154439	1.54%
E13	Mesenchyme	Cell-Cell Contact	GAP	0.0120081	1.2%
E13	Mesenchyme	Cell-Cell Contact	EPHB	0.00972748	0.97%
E13	Mesenchyme	Cell-Cell Contact	CDH	0.00449468	0.45%
E13	Mesenchyme	Cell-Cell Contact	CADM	0.00346659	0.35%
E13	Mesenchyme	Cell-Cell Contact	NOTCH	0.00321022	0.32%
E13	Mesenchyme	Cell-Cell Contact	ADGRG	0.00276274	0.28%
E13	Mesenchyme	Cell-Cell Contact	APP	0.00242349	0.24%
E13	Mesenchyme	Cell-Cell Contact	FLRT	0.00231428	0.23%
E13	Mesenchyme	Cell-Cell Contact	JAM	0.00207459	0.21%
E13	Mesenchyme	Cell-Cell Contact	UNC5	0.00174233	0.17%
E13	Mesenchyme	Cell-Cell Contact	ADGRA	0.000946082	0.09%
E13	Mesenchyme	Cell-Cell Contact	MPZ	0.000736113	0.07%
E13	Mesenchyme	Cell-Cell Contact	SEMA6	0.000328998	0.03%
E13	Mesenchyme	Cell-Cell Contact	NECTIN	0.00030613	0.03%
E13	Mesenchyme	Cell-Cell Contact	SEMA5	0.000206676	0.02%
E13	Mesenchyme	Cell-Cell Contact	VCAM	0.000193707	0.02%
E13	Mesenchyme	Cell-Cell Contact	ADGRB	9.59282e-05	0.01%
E13	Mesenchyme	Cell-Cell Contact	CSPG4	3.58859e-05	0%
E13	Mesenchyme	Cell-Cell Contact	NEGR	2.61594e-05	0%
E13	Mesenchyme	Cell-Cell Contact	CLDN	9.2415e-06	0%
E13	Ectoderm	Secreted Signaling	WNT	0.0202774	2.03%
E13	Ectoderm	Secreted Signaling	ncWNT	0.0113164	1.13%
E13	Ectoderm	Secreted Signaling	MIF	0.0111114	1.11%
E13	Ectoderm	Secreted Signaling	PDGF	0.0100036	1%
E13	Ectoderm	Secreted Signaling	FGF	0.00810233	0.81%
E13	Ectoderm	Secreted Signaling	BMP	0.0034049	0.34%
E13	Ectoderm	Secreted Signaling	KLK	0.00170944	0.17%
E13	Ectoderm	Secreted Signaling	SLIT	0.00141097	0.14%
E13	Ectoderm	Secreted Signaling	GDF	0.0011596	0.12%
E13	Ectoderm	Secreted Signaling	SEMA3	0.000949699	0.09%
E13	Ectoderm	Secreted Signaling	TGFb	0.000726426	0.07%
E13	Ectoderm	Secreted Signaling	NRG	0.000619407	0.06%
E13	Ectoderm	Secreted Signaling	NT	0.000346749	0.03%
E13	Ectoderm	Secreted Signaling	KIT	0.000280375	0.03%
E13	Ectoderm	Secreted Signaling	IGF	0.000178158	0.02%
E13	Ectoderm	Secreted Signaling	GRN	0.000148375	0.01%
E13	Ectoderm	Secreted Signaling	CXCL	0.000139531	0.01%
E13	Ectoderm	Secreted Signaling	HH	0.000130198	0.01%
E13	Ectoderm	Secreted Signaling	VISFATIN	0.000127082	0.01%
E13	Ectoderm	Secreted Signaling	IGFBP	0.000119775	0.01%
E13	Ectoderm	Secreted Signaling	EDN	0.000118838	0.01%
E13	Ectoderm	Secreted Signaling	PTH	0.000104795	0.01%
E13	Ectoderm	Secreted Signaling	EGF	6.33058e-05	0.01%
E13	Ectoderm	Secreted Signaling	TULP	4.14848e-05	0%
E13	Ectoderm	Secreted Signaling	LIFR	3.24248e-05	0%
E13	Ectoderm	Secreted Signaling	SLITRK	1.17987e-05	0%
E13	Ectoderm	Secreted Signaling	PSAP	1.17593e-05	0%
E13	Ectoderm	Secreted Signaling	ANGPTL	4.66537e-06	0%
E13	Ectoderm	Secreted Signaling	RBP4	3.74116e-06	0%
E13	Ectoderm	Secreted Signaling	NGF	1.57985e-06	0%
E13	Ectoderm	MK PTN family	MK	0.107185	10.72%
E13	Ectoderm	MK PTN family	PTN	0.0135445	1.35%
E13	Ectoderm	Mixed	PTPR	0.00162239	0.16%
E13	Ectoderm	ECM-Receptor	COLLAGEN	0.0163272	1.63%
E13	Ectoderm	ECM-Receptor	LAMININ	0.0120432	1.2%
E13	Ectoderm	ECM-Receptor	AGRN	0.00227005	0.23%
E13	Ectoderm	ECM-Receptor	FN1	0.00104593	0.1%
E13	Ectoderm	ECM-Receptor	THBS	0.000664633	0.07%
E13	Ectoderm	ECM-Receptor	NPNT	0.000328337	0.03%
E13	Ectoderm	ECM-Receptor	HSPG	0.000198244	0.02%
E13	Ectoderm	ECM-Receptor	RELN	2.52324e-05	0%
E13	Ectoderm	Cell-Cell Contact	CADM	0.0323734	3.24%
E13	Ectoderm	Cell-Cell Contact	ADGRL	0.0202357	2.02%
E13	Ectoderm	Cell-Cell Contact	EPHA	0.0111965	1.12%
E13	Ectoderm	Cell-Cell Contact	CLDN	0.00809097	0.81%
E13	Ectoderm	Cell-Cell Contact	EPHB	0.00756922	0.76%
E13	Ectoderm	Cell-Cell Contact	NCAM	0.00732514	0.73%
E13	Ectoderm	Cell-Cell Contact	CDH	0.00724319	0.72%
E13	Ectoderm	Cell-Cell Contact	GAP	0.00628835	0.63%
E13	Ectoderm	Cell-Cell Contact	NRXN	0.00491156	0.49%
E13	Ectoderm	Cell-Cell Contact	NECTIN	0.00260093	0.26%
E13	Ectoderm	Cell-Cell Contact	APP	0.00250221	0.25%
E13	Ectoderm	Cell-Cell Contact	NOTCH	0.00181872	0.18%
E13	Ectoderm	Cell-Cell Contact	JAM	0.00154706	0.15%
E13	Ectoderm	Cell-Cell Contact	UNC5	0.0013627	0.14%
E13	Ectoderm	Cell-Cell Contact	FLRT	0.00116228	0.12%
E13	Ectoderm	Cell-Cell Contact	DESMOSOME	0.000799829	0.08%
E13	Ectoderm	Cell-Cell Contact	ADGRG	0.000373787	0.04%
E13	Ectoderm	Cell-Cell Contact	SEMA6	0.000279646	0.03%
E13	Ectoderm	Cell-Cell Contact	SEMA4	0.00020679	0.02%
E13	Ectoderm	Cell-Cell Contact	CDH1	0.000173964	0.02%
E13	Ectoderm	Cell-Cell Contact	ADGRB	0.000110053	0.01%
E13	Ectoderm	Cell-Cell Contact	OCLN	5.68398e-05	0.01%
E13	Ectoderm	Cell-Cell Contact	ADGRA	5.37162e-05	0.01%
E13	Ectoderm	Cell-Cell Contact	Netrin	4.77227e-05	0%
E13	Ectoderm	Cell-Cell Contact	SEMA5	1.941e-05	0%
E13	Ectoderm	Cell-Cell Contact	NEGR	1.64493e-05	0%
E13	Ectoderm	Cell-Cell Contact	CNTN	2.99722e-06	0%
E13	Ectoderm	Cell-Cell Contact	PTPRM	9.92462e-07	0%
E13	Ectoderm	Cell-Cell Contact	L1CAM	6.6627e-07	0%

## Sheet: E14_outgoing
stage	source	annotation	pathway_name	prob_norm	prob_pct
E14	Mesenchyme	Secreted Signaling	ncWNT	0.0433758	4.34%
E14	Mesenchyme	Secreted Signaling	BMP	0.0095944	0.96%
E14	Mesenchyme	Secreted Signaling	ANGPTL	0.00524562	0.52%
E14	Mesenchyme	Secreted Signaling	MIF	0.00509279	0.51%
E14	Mesenchyme	Secreted Signaling	SLIT	0.00490032	0.49%
E14	Mesenchyme	Secreted Signaling	PERIOSTIN	0.00424398	0.42%
E14	Mesenchyme	Secreted Signaling	CXCL	0.00286641	0.29%
E14	Mesenchyme	Secreted Signaling	FGF	0.00243876	0.24%
E14	Mesenchyme	Secreted Signaling	TGFb	0.0020278	0.2%
E14	Mesenchyme	Secreted Signaling	SLITRK	0.00162187	0.16%
E14	Mesenchyme	Secreted Signaling	IGF	0.00160295	0.16%
E14	Mesenchyme	Secreted Signaling	SEMA3	0.0013391	0.13%
E14	Mesenchyme	Secreted Signaling	PROS	0.000346515	0.03%
E14	Mesenchyme	Secreted Signaling	GDF	0.000338137	0.03%
E14	Mesenchyme	Secreted Signaling	ACTIVIN	0.000290735	0.03%
E14	Mesenchyme	Secreted Signaling	GRN	0.000280363	0.03%
E14	Mesenchyme	Secreted Signaling	PDGF	0.000203587	0.02%
E14	Mesenchyme	Secreted Signaling	PTH	0.000183971	0.02%
E14	Mesenchyme	Secreted Signaling	NT	0.000180864	0.02%
E14	Mesenchyme	Secreted Signaling	GALECTIN	0.000160224	0.02%
E14	Mesenchyme	Secreted Signaling	TWEAK	0.000159292	0.02%
E14	Mesenchyme	Secreted Signaling	WNT	0.000148899	0.01%
E14	Mesenchyme	Secreted Signaling	IGFBP	0.000108634	0.01%
E14	Mesenchyme	Secreted Signaling	EGF	0.000106281	0.01%
E14	Mesenchyme	Secreted Signaling	PSAP	0.000102031	0.01%
E14	Mesenchyme	Secreted Signaling	VISFATIN	9.62109e-05	0.01%
E14	Mesenchyme	Secreted Signaling	LIFR	3.74042e-05	0%
E14	Mesenchyme	Secreted Signaling	ANGPT	3.48217e-05	0%
E14	Mesenchyme	Secreted Signaling	KLK	3.14412e-05	0%
E14	Mesenchyme	Secreted Signaling	KIT	2.86018e-05	0%
E14	Mesenchyme	Secreted Signaling	EDN	2.82645e-05	0%
E14	Mesenchyme	Secreted Signaling	NTS	2.28057e-05	0%
E14	Mesenchyme	Secreted Signaling	NRG	1.43572e-05	0%
E14	Mesenchyme	Secreted Signaling	GAS	1.42143e-05	0%
E14	Mesenchyme	Secreted Signaling	HGF	7.55064e-06	0%
E14	Mesenchyme	MK PTN family	MK	0.137385	13.74%
E14	Mesenchyme	MK PTN family	PTN	0.0873452	8.73%
E14	Mesenchyme	Mixed	PTPR	0.00536468	0.54%
E14	Mesenchyme	ECM-Receptor	COLLAGEN	0.217701	21.77%
E14	Mesenchyme	ECM-Receptor	FN1	0.0312924	3.13%
E14	Mesenchyme	ECM-Receptor	LAMININ	0.018901	1.89%
E14	Mesenchyme	ECM-Receptor	THBS	0.0103848	1.04%
E14	Mesenchyme	ECM-Receptor	TENASCIN	0.0049531	0.5%
E14	Mesenchyme	ECM-Receptor	HSPG	0.00060453	0.06%
E14	Mesenchyme	ECM-Receptor	AGRN	0.00051151	0.05%
E14	Mesenchyme	ECM-Receptor	BSP	0.000339932	0.03%
E14	Mesenchyme	ECM-Receptor	NPNT	0.000108304	0.01%
E14	Mesenchyme	ECM-Receptor	RELN	4.04552e-05	0%
E14	Mesenchyme	ECM-Receptor	CHAD	5.61248e-06	0%
E14	Mesenchyme	Cell-Cell Contact	ADGRL	0.0285229	2.85%
E14	Mesenchyme	Cell-Cell Contact	NCAM	0.0184903	1.85%
E14	Mesenchyme	Cell-Cell Contact	EPHA	0.0163576	1.64%
E14	Mesenchyme	Cell-Cell Contact	EPHB	0.0107984	1.08%
E14	Mesenchyme	Cell-Cell Contact	GAP	0.00665639	0.67%
E14	Mesenchyme	Cell-Cell Contact	NOTCH	0.00632544	0.63%
E14	Mesenchyme	Cell-Cell Contact	ADGRG	0.00415561	0.42%
E14	Mesenchyme	Cell-Cell Contact	CDH	0.00406624	0.41%
E14	Mesenchyme	Cell-Cell Contact	FLRT	0.00299166	0.3%
E14	Mesenchyme	Cell-Cell Contact	CADM	0.00292297	0.29%
E14	Mesenchyme	Cell-Cell Contact	APP	0.00278877	0.28%
E14	Mesenchyme	Cell-Cell Contact	JAM	0.00258328	0.26%
E14	Mesenchyme	Cell-Cell Contact	UNC5	0.00254687	0.25%
E14	Mesenchyme	Cell-Cell Contact	ADGRA	0.00228731	0.23%
E14	Mesenchyme	Cell-Cell Contact	SEMA5	0.000754249	0.08%
E14	Mesenchyme	Cell-Cell Contact	MPZ	0.000618529	0.06%
E14	Mesenchyme	Cell-Cell Contact	SEMA6	0.000567819	0.06%
E14	Mesenchyme	Cell-Cell Contact	VCAM	0.000448708	0.04%
E14	Mesenchyme	Cell-Cell Contact	NRXN	0.000410355	0.04%
E14	Mesenchyme	Cell-Cell Contact	NECTIN	0.000399232	0.04%
E14	Mesenchyme	Cell-Cell Contact	NGL	0.000360938	0.04%
E14	Mesenchyme	Cell-Cell Contact	ADGRB	0.000258301	0.03%
E14	Mesenchyme	Cell-Cell Contact	SEMA4	0.000248987	0.02%
E14	Mesenchyme	Cell-Cell Contact	CSPG4	8.57985e-05	0.01%
E14	Mesenchyme	Cell-Cell Contact	NEGR	4.64733e-05	0%
E14	Mesenchyme	Cell-Cell Contact	CLDN	8.69835e-06	0%
E14	Mesenchyme	Cell-Cell Contact	PCDH	1.48544e-06	0%
E14	Mesenchyme	Cell-Cell Contact	CD39	9.74329e-07	0%
E14	Ectoderm	Secreted Signaling	WNT	0.02331	2.33%
E14	Ectoderm	Secreted Signaling	PDGF	0.00892597	0.89%
E14	Ectoderm	Secreted Signaling	MIF	0.00702745	0.7%
E14	Ectoderm	Secreted Signaling	FGF	0.00689411	0.69%
E14	Ectoderm	Secreted Signaling	ncWNT	0.00623003	0.62%
E14	Ectoderm	Secreted Signaling	SEMA3	0.00394542	0.39%
E14	Ectoderm	Secreted Signaling	BMP	0.00304846	0.3%
E14	Ectoderm	Secreted Signaling	KLK	0.00197184	0.2%
E14	Ectoderm	Secreted Signaling	GDF	0.00167245	0.17%
E14	Ectoderm	Secreted Signaling	TGFb	0.00160112	0.16%
E14	Ectoderm	Secreted Signaling	SLIT	0.00107963	0.11%
E14	Ectoderm	Secreted Signaling	NRG	0.000799635	0.08%
E14	Ectoderm	Secreted Signaling	EGF	0.000689501	0.07%
E14	Ectoderm	Secreted Signaling	EDN	0.000539866	0.05%
E14	Ectoderm	Secreted Signaling	NT	0.000517707	0.05%
E14	Ectoderm	Secreted Signaling	IGFBP	0.000454559	0.05%
E14	Ectoderm	Secreted Signaling	KIT	0.000377014	0.04%
E14	Ectoderm	Secreted Signaling	IGF	0.000184821	0.02%
E14	Ectoderm	Secreted Signaling	VISFATIN	0.000153241	0.02%
E14	Ectoderm	Secreted Signaling	SLITRK	0.00013921	0.01%
E14	Ectoderm	Secreted Signaling	PSAP	0.000106878	0.01%
E14	Ectoderm	Secreted Signaling	LIFR	9.25216e-05	0.01%
E14	Ectoderm	Secreted Signaling	GRN	6.64621e-05	0.01%
E14	Ectoderm	Secreted Signaling	TULP	5.27704e-05	0.01%
E14	Ectoderm	Secreted Signaling	PTH	5.02247e-05	0.01%
E14	Ectoderm	Secreted Signaling	CXCL	3.76564e-05	0%
E14	Ectoderm	Secreted Signaling	GAS	1.56874e-05	0%
E14	Ectoderm	Secreted Signaling	PROS	9.13546e-06	0%
E14	Ectoderm	Secreted Signaling	NGF	5.43805e-06	0%
E14	Ectoderm	Secreted Signaling	RBP4	3.68121e-06	0%
E14	Ectoderm	Secreted Signaling	MELANOCORTIN	2.12494e-06	0%
E14	Ectoderm	Secreted Signaling	SLURP	1.87163e-06	0%
E14	Ectoderm	MK PTN family	MK	0.0474108	4.74%
E14	Ectoderm	MK PTN family	PTN	0.00828176	0.83%
E14	Ectoderm	Mixed	PTPR	0.00224584	0.22%
E14	Ectoderm	ECM-Receptor	LAMININ	0.0206884	2.07%
E14	Ectoderm	ECM-Receptor	COLLAGEN	0.0179027	1.79%
E14	Ectoderm	ECM-Receptor	AGRN	0.003059	0.31%
E14	Ectoderm	ECM-Receptor	THBS	0.00116189	0.12%
E14	Ectoderm	ECM-Receptor	NPNT	0.000846639	0.08%
E14	Ectoderm	ECM-Receptor	FN1	0.000584796	0.06%
E14	Ectoderm	ECM-Receptor	HSPG	0.000196084	0.02%
E14	Ectoderm	ECM-Receptor	RELN	6.76945e-05	0.01%
E14	Ectoderm	Cell-Cell Contact	ADGRL	0.0227216	2.27%
E14	Ectoderm	Cell-Cell Contact	CADM	0.0169458	1.69%
E14	Ectoderm	Cell-Cell Contact	EPHA	0.0112775	1.13%
E14	Ectoderm	Cell-Cell Contact	NCAM	0.0101578	1.02%
E14	Ectoderm	Cell-Cell Contact	NRXN	0.00722647	0.72%
E14	Ectoderm	Cell-Cell Contact	CDH	0.0066255	0.66%
E14	Ectoderm	Cell-Cell Contact	EPHB	0.00634107	0.63%
E14	Ectoderm	Cell-Cell Contact	GAP	0.00515232	0.52%
E14	Ectoderm	Cell-Cell Contact	CLDN	0.00511983	0.51%
E14	Ectoderm	Cell-Cell Contact	NOTCH	0.00424223	0.42%
E14	Ectoderm	Cell-Cell Contact	NECTIN	0.00244027	0.24%
E14	Ectoderm	Cell-Cell Contact	JAM	0.00207379	0.21%
E14	Ectoderm	Cell-Cell Contact	APP	0.00192753	0.19%
E14	Ectoderm	Cell-Cell Contact	UNC5	0.00182769	0.18%
E14	Ectoderm	Cell-Cell Contact	DESMOSOME	0.00127531	0.13%
E14	Ectoderm	Cell-Cell Contact	FLRT	0.00124677	0.12%
E14	Ectoderm	Cell-Cell Contact	ADGRA	0.000620433	0.06%
E14	Ectoderm	Cell-Cell Contact	ADGRG	0.000540949	0.05%
E14	Ectoderm	Cell-Cell Contact	SEMA4	0.000440683	0.04%
E14	Ectoderm	Cell-Cell Contact	SEMA6	0.00042556	0.04%
E14	Ectoderm	Cell-Cell Contact	ADGRB	0.000269371	0.03%
E14	Ectoderm	Cell-Cell Contact	CDH1	0.000254705	0.03%
E14	Ectoderm	Cell-Cell Contact	OCLN	0.000212076	0.02%
E14	Ectoderm	Cell-Cell Contact	Netrin	0.00016201	0.02%
E14	Ectoderm	Cell-Cell Contact	SEMA5	5.77225e-05	0.01%
E14	Ectoderm	Cell-Cell Contact	L1CAM	2.09333e-05	0%
E14	Ectoderm	Cell-Cell Contact	CEACAM	9.54453e-06	0%
E14	Ectoderm	Cell-Cell Contact	CSPG4	8.11146e-06	0%
E14	Ectoderm	Cell-Cell Contact	NGL	2.97577e-06	0%
E14	Ectoderm	Cell-Cell Contact	SEMA7	2.8022e-06	0%
E14	Ectoderm	Cell-Cell Contact	PCDH	6.79308e-07	0%
E14	Ectoderm	Cell-Cell Contact	CNTN	6.56689e-07	0%
E14	Ectoderm	Cell-Cell Contact	PTPRM	6.37221e-07	0%

## Sheet: E8_incoming
stage	target	annotation	pathway_name	prob_norm	prob_pct
E8	Mesenchyme	Secreted Signaling	PDGF	0.00316353	0.32%
E8	Mesenchyme	Secreted Signaling	KLK	0.0019269	0.19%
E8	Mesenchyme	Secreted Signaling	BMP	0.000727333	0.07%
E8	Mesenchyme	Secreted Signaling	ncWNT	0.00050445	0.05%
E8	Mesenchyme	Secreted Signaling	WNT	0.000490925	0.05%
E8	Mesenchyme	Secreted Signaling	FGF	0.000483012	0.05%
E8	Mesenchyme	MK PTN family	MK	0.458709	45.87%
E8	Mesenchyme	MK PTN family	PTN	0.126233	12.62%
E8	Mesenchyme	ECM-Receptor	COLLAGEN	0.0211733	2.12%
E8	Mesenchyme	ECM-Receptor	FN1	0.00944984	0.94%
E8	Mesenchyme	ECM-Receptor	LAMININ	0.00155594	0.16%
E8	Mesenchyme	ECM-Receptor	AGRN	0.000206164	0.02%
E8	Mesenchyme	ECM-Receptor	HSPG	0.000120289	0.01%
E8	Mesenchyme	Cell-Cell Contact	CADM	0.0302435	3.02%
E8	Mesenchyme	Cell-Cell Contact	GAP	0.0177301	1.77%
E8	Mesenchyme	Cell-Cell Contact	MPZ	0.00563806	0.56%
E8	Mesenchyme	Cell-Cell Contact	FLRT	0.00324152	0.32%
E8	Mesenchyme	Cell-Cell Contact	ADGRL	0.00188774	0.19%
E8	Mesenchyme	Cell-Cell Contact	APP	0.000416184	0.04%
E8	Ectoderm	Secreted Signaling	BMP	0.00253108	0.25%
E8	Ectoderm	Secreted Signaling	WNT	0.00168108	0.17%
E8	Ectoderm	Secreted Signaling	KLK	0.00152089	0.15%
E8	Ectoderm	Secreted Signaling	FGF	0.000733923	0.07%
E8	Ectoderm	Secreted Signaling	ncWNT	0.000639696	0.06%
E8	Ectoderm	MK PTN family	MK	0.110727	11.07%
E8	Ectoderm	MK PTN family	PTN	0.0847958	8.48%
E8	Ectoderm	ECM-Receptor	COLLAGEN	0.013189	1.32%
E8	Ectoderm	ECM-Receptor	LAMININ	0.00730832	0.73%
E8	Ectoderm	ECM-Receptor	FN1	0.00588015	0.59%
E8	Ectoderm	ECM-Receptor	AGRN	0.00212578	0.21%
E8	Ectoderm	ECM-Receptor	HSPG	0.000751173	0.08%
E8	Ectoderm	Cell-Cell Contact	CADM	0.0300022	3%
E8	Ectoderm	Cell-Cell Contact	GAP	0.0217395	2.17%
E8	Ectoderm	Cell-Cell Contact	FLRT	0.0153332	1.53%
E8	Ectoderm	Cell-Cell Contact	JAM	0.00895149	0.9%
E8	Ectoderm	Cell-Cell Contact	ADGRL	0.00231773	0.23%
E8	Ectoderm	Cell-Cell Contact	EPHA	0.00231602	0.23%
E8	Ectoderm	Cell-Cell Contact	CDH	0.00152375	0.15%
E8	Ectoderm	Cell-Cell Contact	MPZ	0.00141917	0.14%
E8	Ectoderm	Cell-Cell Contact	EPHB	0.000345856	0.03%
E8	Ectoderm	Cell-Cell Contact	CLDN	0.0002655	0.03%

## Sheet: E9_incoming
stage	target	annotation	pathway_name	prob_norm	prob_pct
E9	Mesenchyme	Secreted Signaling	PDGF	0.00884114	0.88%
E9	Mesenchyme	Secreted Signaling	FGF	0.00734248	0.73%
E9	Mesenchyme	Secreted Signaling	ANGPTL	0.0013952	0.14%
E9	Mesenchyme	Secreted Signaling	BMP	0.000413855	0.04%
E9	Mesenchyme	Secreted Signaling	ncWNT	0.000366664	0.04%
E9	Mesenchyme	Secreted Signaling	WNT	0.000279296	0.03%
E9	Mesenchyme	Secreted Signaling	EDN	1.12899e-05	0%
E9	Mesenchyme	MK PTN family	MK	0.261032	26.1%
E9	Mesenchyme	MK PTN family	PTN	0.165598	16.56%
E9	Mesenchyme	ECM-Receptor	COLLAGEN	0.0236243	2.36%
E9	Mesenchyme	ECM-Receptor	FN1	0.00365061	0.37%
E9	Mesenchyme	ECM-Receptor	LAMININ	0.00121307	0.12%
E9	Mesenchyme	ECM-Receptor	THBS	0.000760166	0.08%
E9	Mesenchyme	ECM-Receptor	AGRN	0.000323211	0.03%
E9	Mesenchyme	ECM-Receptor	HSPG	0.000152921	0.02%
E9	Mesenchyme	Cell-Cell Contact	GAP	0.0174536	1.75%
E9	Mesenchyme	Cell-Cell Contact	JAM	0.0106823	1.07%
E9	Mesenchyme	Cell-Cell Contact	CADM	0.00920559	0.92%
E9	Mesenchyme	Cell-Cell Contact	FLRT	0.000774108	0.08%
E9	Mesenchyme	Cell-Cell Contact	CDH	0.000678511	0.07%
E9	Mesenchyme	Cell-Cell Contact	NECTIN	0.000531092	0.05%
E9	Mesenchyme	Cell-Cell Contact	SEMA4	9.4441e-05	0.01%
E9	Ectoderm	Secreted Signaling	FGF	0.00819586	0.82%
E9	Ectoderm	Secreted Signaling	KLK	0.00575221	0.58%
E9	Ectoderm	Secreted Signaling	ncWNT	0.00209633	0.21%
E9	Ectoderm	Secreted Signaling	BMP	0.00193332	0.19%
E9	Ectoderm	Secreted Signaling	WNT	0.000890971	0.09%
E9	Ectoderm	Secreted Signaling	ANGPTL	0.000185934	0.02%
E9	Ectoderm	MK PTN family	PTN	0.203067	20.31%
E9	Ectoderm	MK PTN family	MK	0.0264927	2.65%
E9	Ectoderm	ECM-Receptor	COLLAGEN	0.0199809	2%
E9	Ectoderm	ECM-Receptor	FN1	0.004518	0.45%
E9	Ectoderm	ECM-Receptor	LAMININ	0.0044711	0.45%
E9	Ectoderm	ECM-Receptor	AGRN	0.00313654	0.31%
E9	Ectoderm	ECM-Receptor	HSPG	0.00167699	0.17%
E9	Ectoderm	ECM-Receptor	THBS	0.0012959	0.13%
E9	Ectoderm	Cell-Cell Contact	GAP	0.0583538	5.84%
E9	Ectoderm	Cell-Cell Contact	CADM	0.0539105	5.39%
E9	Ectoderm	Cell-Cell Contact	CLDN	0.0354865	3.55%
E9	Ectoderm	Cell-Cell Contact	JAM	0.0183952	1.84%
E9	Ectoderm	Cell-Cell Contact	NOTCH	0.0119879	1.2%
E9	Ectoderm	Cell-Cell Contact	CDH	0.0108806	1.09%
E9	Ectoderm	Cell-Cell Contact	EPHA	0.00379615	0.38%
E9	Ectoderm	Cell-Cell Contact	ADGRL	0.00366286	0.37%
E9	Ectoderm	Cell-Cell Contact	FLRT	0.00364779	0.36%
E9	Ectoderm	Cell-Cell Contact	NECTIN	0.00134016	0.13%
E9	Ectoderm	Cell-Cell Contact	EPHB	0.00033777	0.03%
E9	Ectoderm	Cell-Cell Contact	SEMA4	7.11512e-05	0.01%
E9	Ectoderm	Cell-Cell Contact	OCLN	1.26812e-05	0%

## Sheet: E10_incoming
stage	target	annotation	pathway_name	prob_norm	prob_pct
E10	Mesenchyme	Secreted Signaling	PDGF	0.0182595	1.83%
E10	Mesenchyme	Secreted Signaling	FGF	0.00903811	0.9%
E10	Mesenchyme	Secreted Signaling	BMP	0.00669216	0.67%
E10	Mesenchyme	Secreted Signaling	ncWNT	0.00516259	0.52%
E10	Mesenchyme	Secreted Signaling	WNT	0.00438613	0.44%
E10	Mesenchyme	Secreted Signaling	MIF	0.00285766	0.29%
E10	Mesenchyme	Secreted Signaling	KLK	0.00273871	0.27%
E10	Mesenchyme	Secreted Signaling	ANGPTL	0.00198465	0.2%
E10	Mesenchyme	Secreted Signaling	VISFATIN	0.000452272	0.05%
E10	Mesenchyme	Secreted Signaling	IGF	0.000243993	0.02%
E10	Mesenchyme	Secreted Signaling	GDF	0.000232524	0.02%
E10	Mesenchyme	Secreted Signaling	SLIT	0.000111539	0.01%
E10	Mesenchyme	Secreted Signaling	NT	0.000102311	0.01%
E10	Mesenchyme	Secreted Signaling	CXCL	8.26256e-05	0.01%
E10	Mesenchyme	Secreted Signaling	SEMA3	8.09435e-05	0.01%
E10	Mesenchyme	Secreted Signaling	EDN	7.58946e-05	0.01%
E10	Mesenchyme	Secreted Signaling	SLITRK	5.84046e-05	0.01%
E10	Mesenchyme	Secreted Signaling	HH	2.15323e-05	0%
E10	Mesenchyme	MK PTN family	MK	0.205798	20.58%
E10	Mesenchyme	MK PTN family	PTN	0.0303869	3.04%
E10	Mesenchyme	Mixed	PTPR	6.56637e-05	0.01%
E10	Mesenchyme	ECM-Receptor	COLLAGEN	0.0223119	2.23%
E10	Mesenchyme	ECM-Receptor	FN1	0.0040341	0.4%
E10	Mesenchyme	ECM-Receptor	LAMININ	0.00244375	0.24%
E10	Mesenchyme	ECM-Receptor	THBS	0.000437505	0.04%
E10	Mesenchyme	ECM-Receptor	AGRN	0.000370411	0.04%
E10	Mesenchyme	ECM-Receptor	NPNT	0.000328426	0.03%
E10	Mesenchyme	ECM-Receptor	HSPG	0.000161211	0.02%
E10	Mesenchyme	Cell-Cell Contact	GAP	0.0156141	1.56%
E10	Mesenchyme	Cell-Cell Contact	CADM	0.0077031	0.77%
E10	Mesenchyme	Cell-Cell Contact	ADGRL	0.00645211	0.65%
E10	Mesenchyme	Cell-Cell Contact	EPHA	0.00381172	0.38%
E10	Mesenchyme	Cell-Cell Contact	JAM	0.00308809	0.31%
E10	Mesenchyme	Cell-Cell Contact	MPZ	0.00188138	0.19%
E10	Mesenchyme	Cell-Cell Contact	EPHB	0.00156936	0.16%
E10	Mesenchyme	Cell-Cell Contact	FLRT	0.00155621	0.16%
E10	Mesenchyme	Cell-Cell Contact	NOTCH	0.00129146	0.13%
E10	Mesenchyme	Cell-Cell Contact	CDH	0.0011182	0.11%
E10	Mesenchyme	Cell-Cell Contact	ADGRA	0.00105961	0.11%
E10	Mesenchyme	Cell-Cell Contact	NECTIN	0.000532221	0.05%
E10	Mesenchyme	Cell-Cell Contact	NCAM	0.000289224	0.03%
E10	Mesenchyme	Cell-Cell Contact	NRXN	0.000274485	0.03%
E10	Mesenchyme	Cell-Cell Contact	APP	0.000262374	0.03%
E10	Mesenchyme	Cell-Cell Contact	VCAM	0.000192114	0.02%
E10	Mesenchyme	Cell-Cell Contact	SEMA4	9.65307e-05	0.01%
E10	Mesenchyme	Cell-Cell Contact	SEMA6	5.35915e-05	0.01%
E10	Mesenchyme	Cell-Cell Contact	SEMA5	2.07911e-05	0%
E10	Ectoderm	Secreted Signaling	BMP	0.0156254	1.56%
E10	Ectoderm	Secreted Signaling	FGF	0.0126721	1.27%
E10	Ectoderm	Secreted Signaling	KLK	0.0108681	1.09%
E10	Ectoderm	Secreted Signaling	WNT	0.0104108	1.04%
E10	Ectoderm	Secreted Signaling	MIF	0.0074355	0.74%
E10	Ectoderm	Secreted Signaling	ncWNT	0.0067511	0.68%
E10	Ectoderm	Secreted Signaling	ANGPTL	0.00193739	0.19%
E10	Ectoderm	Secreted Signaling	IGF	0.000436661	0.04%
E10	Ectoderm	Secreted Signaling	GDF	0.000411972	0.04%
E10	Ectoderm	Secreted Signaling	CXCL	0.000400869	0.04%
E10	Ectoderm	Secreted Signaling	SLIT	0.000114313	0.01%
E10	Ectoderm	Secreted Signaling	SLITRK	9.91666e-05	0.01%
E10	Ectoderm	Secreted Signaling	HH	3.15388e-05	0%
E10	Ectoderm	Secreted Signaling	KIT	2.24486e-05	0%
E10	Ectoderm	MK PTN family	MK	0.178019	17.8%
E10	Ectoderm	MK PTN family	PTN	0.0615162	6.15%
E10	Ectoderm	Mixed	PTPR	0.00107657	0.11%
E10	Ectoderm	ECM-Receptor	COLLAGEN	0.0545696	5.46%
E10	Ectoderm	ECM-Receptor	LAMININ	0.029575	2.96%
E10	Ectoderm	ECM-Receptor	FN1	0.00960628	0.96%
E10	Ectoderm	ECM-Receptor	AGRN	0.0093235	0.93%
E10	Ectoderm	ECM-Receptor	HSPG	0.00411791	0.41%
E10	Ectoderm	ECM-Receptor	THBS	0.00168273	0.17%
E10	Ectoderm	Cell-Cell Contact	CADM	0.0632038	6.32%
E10	Ectoderm	Cell-Cell Contact	CLDN	0.0426247	4.26%
E10	Ectoderm	Cell-Cell Contact	JAM	0.0277234	2.77%
E10	Ectoderm	Cell-Cell Contact	CDH	0.0153358	1.53%
E10	Ectoderm	Cell-Cell Contact	NOTCH	0.0153055	1.53%
E10	Ectoderm	Cell-Cell Contact	GAP	0.0152642	1.53%
E10	Ectoderm	Cell-Cell Contact	ADGRL	0.0105395	1.05%
E10	Ectoderm	Cell-Cell Contact	EPHA	0.00724605	0.72%
E10	Ectoderm	Cell-Cell Contact	NECTIN	0.00460631	0.46%
E10	Ectoderm	Cell-Cell Contact	FLRT	0.00354809	0.35%
E10	Ectoderm	Cell-Cell Contact	NRXN	0.00345528	0.35%
E10	Ectoderm	Cell-Cell Contact	EPHB	0.00310396	0.31%
E10	Ectoderm	Cell-Cell Contact	UNC5	0.00240948	0.24%
E10	Ectoderm	Cell-Cell Contact	APP	0.00124341	0.12%
E10	Ectoderm	Cell-Cell Contact	MPZ	0.00112874	0.11%
E10	Ectoderm	Cell-Cell Contact	SEMA6	0.000448803	0.04%
E10	Ectoderm	Cell-Cell Contact	OCLN	0.000191496	0.02%
E10	Ectoderm	Cell-Cell Contact	SEMA4	0.000110632	0.01%
E10	Ectoderm	Cell-Cell Contact	SEMA5	2.00539e-05	0%

[truncated: 4 more sheets: E11_incoming, E12_incoming, E13_incoming, E14_incoming]
