# Supplementary material for: Positional programs in early murine facial development and their role in human facial shape variability
Source: Nat Commun. 2025 Nov 18;16:10112. doi: 10.1038/s41467-025-66017-y (PMC12627740; doi:10.1038/s41467-025-66017-y)
Supplement: Supplementary file 6 — Supplementary Data 3 [file 41467_2025_66017_MOESM6_ESM.xlsx]

## Sheet: E8_outgoing
stage	source	annotation	pathway_name	prob_norm	prob_pct
E8	Mesenchyme	Secreted Signaling	KLK	0.00594636	0.59%
E8	Mesenchyme	Secreted Signaling	ncWNT	0.00180281	0.18%
E8	Mesenchyme	ECM-Receptor	COLLAGEN	0.126117	12.61%
E8	Mesenchyme	ECM-Receptor	FN1	0.0119974	1.2%
E8	Mesenchyme	ECM-Receptor	LAMININ	0.0106545	1.07%
E8	Mesenchyme	Cell-Cell Contact	CADM	0.137762	13.78%
E8	Mesenchyme	Cell-Cell Contact	GAP	0.0807621	8.08%
E8	Mesenchyme	Cell-Cell Contact	MPZ	0.0256819	2.57%
E8	Mesenchyme	Cell-Cell Contact	FLRT	0.0147654	1.48%
E8	Mesenchyme	Cell-Cell Contact	ADGRL	0.00396967	0.4%
E8	Mesenchyme	Cell-Cell Contact	EPHA	0.00377027	0.38%
E8	Mesenchyme	Cell-Cell Contact	APP	0.000901672	0.09%
E8	Mesenchyme	Cell-Cell Contact	EPHB	0.000697977	0.07%
E8	Ectoderm	Secreted Signaling	BMP	0.0148424	1.48%
E8	Ectoderm	Secreted Signaling	PDGF	0.0144102	1.44%
E8	Ectoderm	Secreted Signaling	WNT	0.00989367	0.99%
E8	Ectoderm	Secreted Signaling	KLK	0.00975867	0.98%
E8	Ectoderm	Secreted Signaling	FGF	0.00554325	0.55%
E8	Ectoderm	Secreted Signaling	ncWNT	0.00340889	0.34%
E8	Ectoderm	ECM-Receptor	FN1	0.0578322	5.78%
E8	Ectoderm	ECM-Receptor	COLLAGEN	0.0304069	3.04%
E8	Ectoderm	ECM-Receptor	LAMININ	0.0297231	2.97%
E8	Ectoderm	ECM-Receptor	AGRN	0.0106222	1.06%
E8	Ectoderm	ECM-Receptor	HSPG	0.00396959	0.4%
E8	Ectoderm	Cell-Cell Contact	CADM	0.136663	13.67%
E8	Ectoderm	Cell-Cell Contact	GAP	0.0990257	9.9%
E8	Ectoderm	Cell-Cell Contact	FLRT	0.0698442	6.98%
E8	Ectoderm	Cell-Cell Contact	JAM	0.0407749	4.08%
E8	Ectoderm	Cell-Cell Contact	ADGRL	0.0151867	1.52%
E8	Ectoderm	Cell-Cell Contact	CDH	0.00694084	0.69%
E8	Ectoderm	Cell-Cell Contact	EPHA	0.00677944	0.68%
E8	Ectoderm	Cell-Cell Contact	MPZ	0.00646445	0.65%
E8	Ectoderm	Cell-Cell Contact	CLDN	0.00120938	0.12%
E8	Ectoderm	Cell-Cell Contact	APP	0.000994087	0.1%
E8	Ectoderm	Cell-Cell Contact	EPHB	0.00087743	0.09%

## Sheet: E9_outgoing
stage	source	annotation	pathway_name	prob_norm	prob_pct
E9	Mesenchyme	Secreted Signaling	ANGPTL	0.00459884	0.46%
E9	Mesenchyme	Secreted Signaling	KLK	0.00324344	0.32%
E9	Mesenchyme	ECM-Receptor	COLLAGEN	0.103088	10.31%
E9	Mesenchyme	ECM-Receptor	FN1	0.00326077	0.33%
E9	Mesenchyme	Cell-Cell Contact	GAP	0.0772481	7.72%
E9	Mesenchyme	Cell-Cell Contact	JAM	0.0509552	5.1%
E9	Mesenchyme	Cell-Cell Contact	CADM	0.0215287	2.15%
E9	Mesenchyme	Cell-Cell Contact	NECTIN	0.00527661	0.53%
E9	Mesenchyme	Cell-Cell Contact	NOTCH	0.00476499	0.48%
E9	Mesenchyme	Cell-Cell Contact	EPHA	0.00426211	0.43%
E9	Mesenchyme	Cell-Cell Contact	ADGRL	0.00278787	0.28%
E9	Mesenchyme	Cell-Cell Contact	FLRT	0.00225155	0.23%
E9	Mesenchyme	Cell-Cell Contact	CDH	0.0019735	0.2%
E9	Mesenchyme	Cell-Cell Contact	EPHB	0.000475331	0.05%
E9	Ectoderm	Secreted Signaling	FGF	0.0451944	4.52%
E9	Ectoderm	Secreted Signaling	PDGF	0.0257151	2.57%
E9	Ectoderm	Secreted Signaling	KLK	0.0134873	1.35%
E9	Ectoderm	Secreted Signaling	ncWNT	0.00716381	0.72%
E9	Ectoderm	Secreted Signaling	BMP	0.00682694	0.68%
E9	Ectoderm	Secreted Signaling	WNT	0.00340381	0.34%
E9	Ectoderm	Secreted Signaling	EDN	3.28374e-05	0%
E9	Ectoderm	ECM-Receptor	COLLAGEN	0.023741	2.37%
E9	Ectoderm	ECM-Receptor	FN1	0.0204982	2.05%
E9	Ectoderm	ECM-Receptor	LAMININ	0.0165328	1.65%
E9	Ectoderm	ECM-Receptor	AGRN	0.0100629	1.01%
E9	Ectoderm	ECM-Receptor	THBS	0.00598024	0.6%
E9	Ectoderm	ECM-Receptor	HSPG	0.00532243	0.53%
E9	Ectoderm	Cell-Cell Contact	CADM	0.162049	16.2%
E9	Ectoderm	Cell-Cell Contact	GAP	0.143243	14.32%
E9	Ectoderm	Cell-Cell Contact	CLDN	0.103215	10.32%
E9	Ectoderm	Cell-Cell Contact	JAM	0.0336187	3.36%
E9	Ectoderm	Cell-Cell Contact	CDH	0.031647	3.16%
E9	Ectoderm	Cell-Cell Contact	NOTCH	0.0301028	3.01%
E9	Ectoderm	Cell-Cell Contact	FLRT	0.0106099	1.06%
E9	Ectoderm	Cell-Cell Contact	ADGRL	0.00786584	0.79%
E9	Ectoderm	Cell-Cell Contact	EPHA	0.00677928	0.68%
E9	Ectoderm	Cell-Cell Contact	EPHB	0.000507098	0.05%
E9	Ectoderm	Cell-Cell Contact	SEMA4	0.000481637	0.05%
E9	Ectoderm	Cell-Cell Contact	NECTIN	0.000166062	0.02%
E9	Ectoderm	Cell-Cell Contact	OCLN	3.68843e-05	0%

## Sheet: E10_outgoing
stage	source	annotation	pathway_name	prob_norm	prob_pct
E10	Mesenchyme	Secreted Signaling	ncWNT	0.00770957	0.77%
E10	Mesenchyme	Secreted Signaling	ANGPTL	0.00748082	0.75%
E10	Mesenchyme	Secreted Signaling	MIF	0.00598769	0.6%
E10	Mesenchyme	Secreted Signaling	IGF	0.00128676	0.13%
E10	Mesenchyme	Secreted Signaling	GDF	0.000415569	0.04%
E10	Mesenchyme	Secreted Signaling	BMP	0.000414732	0.04%
E10	Mesenchyme	Secreted Signaling	CXCL	0.000310215	0.03%
E10	Mesenchyme	Secreted Signaling	SLITRK	0.000300548	0.03%
E10	Mesenchyme	Secreted Signaling	VISFATIN	0.000297573	0.03%
E10	Mesenchyme	Secreted Signaling	NT	2.50384e-05	0%
E10	Mesenchyme	Secreted Signaling	KIT	2.04362e-05	0%
E10	Mesenchyme	Mixed	PTPR	0.00217868	0.22%
E10	Mesenchyme	ECM-Receptor	COLLAGEN	0.0913034	9.13%
E10	Mesenchyme	ECM-Receptor	FN1	0.0173382	1.73%
E10	Mesenchyme	ECM-Receptor	LAMININ	0.00326105	0.33%
E10	Mesenchyme	ECM-Receptor	AGRN	0.000467351	0.05%
E10	Mesenchyme	ECM-Receptor	HSPG	0.000427066	0.04%
E10	Mesenchyme	Cell-Cell Contact	GAP	0.0407532	4.08%
E10	Mesenchyme	Cell-Cell Contact	JAM	0.0160607	1.61%
E10	Mesenchyme	Cell-Cell Contact	ADGRL	0.0120669	1.21%
E10	Mesenchyme	Cell-Cell Contact	CADM	0.00850239	0.85%
E10	Mesenchyme	Cell-Cell Contact	EPHA	0.00829557	0.83%
E10	Mesenchyme	Cell-Cell Contact	NECTIN	0.00452347	0.45%
E10	Mesenchyme	Cell-Cell Contact	EPHB	0.00433009	0.43%
E10	Mesenchyme	Cell-Cell Contact	MPZ	0.00358851	0.36%
E10	Mesenchyme	Cell-Cell Contact	FLRT	0.00296828	0.3%
E10	Mesenchyme	Cell-Cell Contact	NOTCH	0.00249333	0.25%
E10	Mesenchyme	Cell-Cell Contact	CDH	0.00213283	0.21%
E10	Mesenchyme	Cell-Cell Contact	UNC5	0.00166084	0.17%
E10	Mesenchyme	Cell-Cell Contact	ADGRA	0.000861017	0.09%
E10	Mesenchyme	Cell-Cell Contact	APP	0.000827781	0.08%
E10	Mesenchyme	Cell-Cell Contact	NCAM	0.00055166	0.06%
E10	Mesenchyme	Cell-Cell Contact	VCAM	0.000366434	0.04%
E10	Mesenchyme	Cell-Cell Contact	SEMA4	0.000177655	0.02%
E10	Mesenchyme	Cell-Cell Contact	SEMA6	9.61683e-05	0.01%
E10	Mesenchyme	Cell-Cell Contact	SEMA5	3.81974e-05	0%
E10	Ectoderm	Secreted Signaling	BMP	0.0421533	4.22%
E10	Ectoderm	Secreted Signaling	FGF	0.0414096	4.14%
E10	Ectoderm	Secreted Signaling	PDGF	0.0348278	3.48%
E10	Ectoderm	Secreted Signaling	WNT	0.0282233	2.82%
E10	Ectoderm	Secreted Signaling	KLK	0.0259534	2.6%
E10	Ectoderm	Secreted Signaling	ncWNT	0.0150143	1.5%
E10	Ectoderm	Secreted Signaling	MIF	0.0136453	1.36%
E10	Ectoderm	Secreted Signaling	GDF	0.000813731	0.08%
E10	Ectoderm	Secreted Signaling	CXCL	0.000611993	0.06%
E10	Ectoderm	Secreted Signaling	VISFATIN	0.000565082	0.06%
E10	Ectoderm	Secreted Signaling	SLIT	0.000430786	0.04%
E10	Ectoderm	Secreted Signaling	NT	0.000170108	0.02%
E10	Ectoderm	Secreted Signaling	SEMA3	0.00015439	0.02%
E10	Ectoderm	Secreted Signaling	EDN	0.00014476	0.01%
E10	Ectoderm	Secreted Signaling	HH	0.000101227	0.01%
E10	Ectoderm	Secreted Signaling	KIT	2.23817e-05	0%
E10	Ectoderm	Secreted Signaling	IGF	1.15069e-05	0%
E10	Ectoderm	ECM-Receptor	LAMININ	0.057811	5.78%
E10	Ectoderm	ECM-Receptor	COLLAGEN	0.055339	5.53%
E10	Ectoderm	ECM-Receptor	AGRN	0.0180226	1.8%
E10	Ectoderm	ECM-Receptor	FN1	0.00867914	0.87%
E10	Ectoderm	ECM-Receptor	HSPG	0.00773484	0.77%
E10	Ectoderm	ECM-Receptor	THBS	0.00404408	0.4%
E10	Ectoderm	ECM-Receptor	NPNT	0.000626434	0.06%
E10	Ectoderm	Cell-Cell Contact	CADM	0.126744	12.67%
E10	Ectoderm	Cell-Cell Contact	CLDN	0.0813016	8.13%
E10	Ectoderm	Cell-Cell Contact	JAM	0.0427085	4.27%
E10	Ectoderm	Cell-Cell Contact	CDH	0.0292513	2.93%
E10	Ectoderm	Cell-Cell Contact	NOTCH	0.0291634	2.92%
E10	Ectoderm	Cell-Cell Contact	ADGRL	0.0203426	2.03%
E10	Ectoderm	Cell-Cell Contact	GAP	0.0181434	1.81%
E10	Ectoderm	Cell-Cell Contact	EPHA	0.0127958	1.28%
E10	Ectoderm	Cell-Cell Contact	NRXN	0.00711408	0.71%
E10	Ectoderm	Cell-Cell Contact	FLRT	0.00676755	0.68%
E10	Ectoderm	Cell-Cell Contact	NECTIN	0.00527766	0.53%
E10	Ectoderm	Cell-Cell Contact	EPHB	0.00458369	0.46%
E10	Ectoderm	Cell-Cell Contact	UNC5	0.00293496	0.29%
E10	Ectoderm	Cell-Cell Contact	MPZ	0.00215293	0.22%
E10	Ectoderm	Cell-Cell Contact	APP	0.00204432	0.2%
E10	Ectoderm	Cell-Cell Contact	ADGRA	0.00116006	0.12%
E10	Ectoderm	Cell-Cell Contact	SEMA6	0.000862089	0.09%
E10	Ectoderm	Cell-Cell Contact	OCLN	0.000365255	0.04%
E10	Ectoderm	Cell-Cell Contact	SEMA4	0.000217482	0.02%
E10	Ectoderm	Cell-Cell Contact	SEMA5	3.97094e-05	0%

## Sheet: E11_outgoing
stage	source	annotation	pathway_name	prob_norm	prob_pct
E11	Mesenchyme	Secreted Signaling	ncWNT	0.0236433	2.36%
E11	Mesenchyme	Secreted Signaling	BMP	0.00718309	0.72%
E11	Mesenchyme	Secreted Signaling	MIF	0.00632248	0.63%
E11	Mesenchyme	Secreted Signaling	ANGPTL	0.00268568	0.27%
E11	Mesenchyme	Secreted Signaling	CXCL	0.00143215	0.14%
E11	Mesenchyme	Secreted Signaling	GDF	0.00135608	0.14%
E11	Mesenchyme	Secreted Signaling	SLITRK	0.00122195	0.12%
E11	Mesenchyme	Secreted Signaling	IGF	0.00102958	0.1%
E11	Mesenchyme	Secreted Signaling	GRN	0.000270941	0.03%
E11	Mesenchyme	Secreted Signaling	NT	0.000244115	0.02%
E11	Mesenchyme	Secreted Signaling	VISFATIN	0.000163317	0.02%
E11	Mesenchyme	Secreted Signaling	SLIT	0.000162216	0.02%
E11	Mesenchyme	Secreted Signaling	SEMA3	0.000104224	0.01%
E11	Mesenchyme	Secreted Signaling	PERIOSTIN	5.78025e-05	0.01%
E11	Mesenchyme	Secreted Signaling	EDN	4.2766e-05	0%
E11	Mesenchyme	Secreted Signaling	EGF	1.0513e-05	0%
E11	Mesenchyme	ECM-Receptor	COLLAGEN	0.0584565	5.85%
E11	Mesenchyme	ECM-Receptor	FN1	0.0160148	1.6%
E11	Mesenchyme	ECM-Receptor	LAMININ	0.0047954	0.48%
E11	Mesenchyme	ECM-Receptor	THBS	0.00182031	0.18%
E11	Mesenchyme	ECM-Receptor	AGRN	0.000566464	0.06%
E11	Mesenchyme	Cell-Cell Contact	GAP	0.0152161	1.52%
E11	Mesenchyme	Cell-Cell Contact	ADGRL	0.0151401	1.51%
E11	Mesenchyme	Cell-Cell Contact	EPHA	0.0110801	1.11%
E11	Mesenchyme	Cell-Cell Contact	EPHB	0.0071812	0.72%
E11	Mesenchyme	Cell-Cell Contact	CADM	0.00359213	0.36%
E11	Mesenchyme	Cell-Cell Contact	JAM	0.002967	0.3%
E11	Mesenchyme	Cell-Cell Contact	FLRT	0.00230407	0.23%
E11	Mesenchyme	Cell-Cell Contact	UNC5	0.00229923	0.23%
E11	Mesenchyme	Cell-Cell Contact	CDH	0.00186492	0.19%
E11	Mesenchyme	Cell-Cell Contact	NECTIN	0.00153004	0.15%
E11	Mesenchyme	Cell-Cell Contact	NOTCH	0.0014342	0.14%
E11	Mesenchyme	Cell-Cell Contact	APP	0.00133163	0.13%
E11	Mesenchyme	Cell-Cell Contact	NCAM	0.0012852	0.13%
E11	Mesenchyme	Cell-Cell Contact	ADGRG	0.000573726	0.06%
E11	Mesenchyme	Cell-Cell Contact	VCAM	0.000454366	0.05%
E11	Mesenchyme	Cell-Cell Contact	SEMA6	0.000407961	0.04%
E11	Mesenchyme	Cell-Cell Contact	MPZ	0.000278534	0.03%
E11	Mesenchyme	Cell-Cell Contact	SEMA5	0.000164643	0.02%
E11	Mesenchyme	Cell-Cell Contact	ADGRA	0.000156169	0.02%
E11	Mesenchyme	Cell-Cell Contact	ADGRE	0.00010699	0.01%
E11	Mesenchyme	Cell-Cell Contact	ADGRB	6.07943e-05	0.01%
E11	Mesenchyme	Cell-Cell Contact	CLDN	5.45203e-05	0.01%
E11	Ectoderm	Secreted Signaling	WNT	0.0608654	6.09%
E11	Ectoderm	Secreted Signaling	BMP	0.0444362	4.44%
E11	Ectoderm	Secreted Signaling	ncWNT	0.043877	4.39%
E11	Ectoderm	Secreted Signaling	FGF	0.0408357	4.08%
E11	Ectoderm	Secreted Signaling	PDGF	0.0237155	2.37%
E11	Ectoderm	Secreted Signaling	MIF	0.0204976	2.05%
E11	Ectoderm	Secreted Signaling	KLK	0.00751482	0.75%
E11	Ectoderm	Secreted Signaling	GDF	0.00622636	0.62%
E11	Ectoderm	Secreted Signaling	SEMA3	0.00271805	0.27%
E11	Ectoderm	Secreted Signaling	KIT	0.00243526	0.24%
E11	Ectoderm	Secreted Signaling	SLIT	0.00199446	0.2%
E11	Ectoderm	Secreted Signaling	GRN	0.00164437	0.16%
E11	Ectoderm	Secreted Signaling	NRG	0.00105774	0.11%
E11	Ectoderm	Secreted Signaling	HH	0.000771218	0.08%
E11	Ectoderm	Secreted Signaling	CXCL	0.000770009	0.08%
E11	Ectoderm	Secreted Signaling	VISFATIN	0.000660692	0.07%
E11	Ectoderm	Secreted Signaling	IGF	0.000380118	0.04%
E11	Ectoderm	Secreted Signaling	NT	0.000286825	0.03%
E11	Ectoderm	Secreted Signaling	EDN	0.000184811	0.02%
E11	Ectoderm	Secreted Signaling	SLITRK	0.000138518	0.01%
E11	Ectoderm	Secreted Signaling	PTH	5.04213e-05	0.01%
E11	Ectoderm	Secreted Signaling	ANGPTL	4.1755e-05	0%
E11	Ectoderm	Secreted Signaling	IGFBP	3.89091e-05	0%
E11	Ectoderm	Secreted Signaling	EGF	2.01509e-05	0%
E11	Ectoderm	ECM-Receptor	COLLAGEN	0.0881818	8.82%
E11	Ectoderm	ECM-Receptor	LAMININ	0.0674677	6.75%
E11	Ectoderm	ECM-Receptor	FN1	0.0132153	1.32%
E11	Ectoderm	ECM-Receptor	AGRN	0.0101554	1.02%
E11	Ectoderm	ECM-Receptor	THBS	0.00677134	0.68%
E11	Ectoderm	ECM-Receptor	HSPG	0.00417681	0.42%
E11	Ectoderm	ECM-Receptor	NPNT	0.000619311	0.06%
E11	Ectoderm	Cell-Cell Contact	CADM	0.0875917	8.76%
E11	Ectoderm	Cell-Cell Contact	ADGRL	0.0573596	5.74%
E11	Ectoderm	Cell-Cell Contact	CDH	0.0304484	3.04%
E11	Ectoderm	Cell-Cell Contact	EPHA	0.0285061	2.85%
E11	Ectoderm	Cell-Cell Contact	EPHB	0.0248585	2.49%
E11	Ectoderm	Cell-Cell Contact	NOTCH	0.0247327	2.47%
E11	Ectoderm	Cell-Cell Contact	CLDN	0.0228175	2.28%
E11	Ectoderm	Cell-Cell Contact	GAP	0.0210231	2.1%
E11	Ectoderm	Cell-Cell Contact	NECTIN	0.017409	1.74%
E11	Ectoderm	Cell-Cell Contact	JAM	0.0147791	1.48%
E11	Ectoderm	Cell-Cell Contact	APP	0.00535011	0.54%
E11	Ectoderm	Cell-Cell Contact	NRXN	0.00384042	0.38%
E11	Ectoderm	Cell-Cell Contact	SEMA6	0.00297341	0.3%
E11	Ectoderm	Cell-Cell Contact	UNC5	0.00291947	0.29%
E11	Ectoderm	Cell-Cell Contact	FLRT	0.00221943	0.22%
E11	Ectoderm	Cell-Cell Contact	MPZ	0.00122959	0.12%
E11	Ectoderm	Cell-Cell Contact	OCLN	0.00101214	0.1%
E11	Ectoderm	Cell-Cell Contact	SEMA4	0.00060461	0.06%
E11	Ectoderm	Cell-Cell Contact	NCAM	0.000532783	0.05%
E11	Ectoderm	Cell-Cell Contact	ADGRA	0.000279919	0.03%
E11	Ectoderm	Cell-Cell Contact	Netrin	0.000263932	0.03%
E11	Ectoderm	Cell-Cell Contact	ADGRB	0.000155895	0.02%
E11	Ectoderm	Cell-Cell Contact	DESMOSOME	0.000101768	0.01%
E11	Ectoderm	Cell-Cell Contact	ADGRE	9.07368e-05	0.01%
E11	Ectoderm	Cell-Cell Contact	SEMA5	5.01752e-05	0.01%
E11	Ectoderm	Cell-Cell Contact	NEGR	1.52561e-05	0%
E11	Ectoderm	Cell-Cell Contact	ADGRG	1.26244e-05	0%
E11	Ectoderm	Cell-Cell Contact	PTPRM	4.1017e-06	0%
E11	Ectoderm	Cell-Cell Contact	PCDH	8.82245e-07	0%

## Sheet: E12_outgoing
stage	source	annotation	pathway_name	prob_norm	prob_pct
E12	Mesenchyme	Secreted Signaling	ncWNT	0.0761277	7.61%
E12	Mesenchyme	Secreted Signaling	BMP	0.0180077	1.8%
E12	Mesenchyme	Secreted Signaling	MIF	0.012704	1.27%
E12	Mesenchyme	Secreted Signaling	ANGPTL	0.00400385	0.4%
E12	Mesenchyme	Secreted Signaling	CXCL	0.00350258	0.35%
E12	Mesenchyme	Secreted Signaling	SLIT	0.00225795	0.23%
E12	Mesenchyme	Secreted Signaling	IGF	0.00186614	0.19%
E12	Mesenchyme	Secreted Signaling	SLITRK	0.00183038	0.18%
E12	Mesenchyme	Secreted Signaling	PERIOSTIN	0.00144876	0.14%
E12	Mesenchyme	Secreted Signaling	FGF	0.000533138	0.05%
E12	Mesenchyme	Secreted Signaling	GDF	0.000520014	0.05%
E12	Mesenchyme	Secreted Signaling	PTH	0.000472658	0.05%
E12	Mesenchyme	Secreted Signaling	ACTIVIN	0.000430886	0.04%
E12	Mesenchyme	Secreted Signaling	SEMA3	0.000349986	0.03%
E12	Mesenchyme	Secreted Signaling	PDGF	0.000153679	0.02%
E12	Mesenchyme	Secreted Signaling	GRN	0.00014059	0.01%
E12	Mesenchyme	Secreted Signaling	NT	0.000116173	0.01%
E12	Mesenchyme	Secreted Signaling	WNT	5.4735e-05	0.01%
E12	Mesenchyme	Secreted Signaling	NTS	4.24452e-05	0%
E12	Mesenchyme	Secreted Signaling	VISFATIN	3.33628e-05	0%
E12	Mesenchyme	Secreted Signaling	PROS	2.17663e-05	0%
E12	Mesenchyme	Secreted Signaling	IGFBP	5.57432e-06	0%
E12	Mesenchyme	Secreted Signaling	LIFR	3.77074e-06	0%
E12	Mesenchyme	Secreted Signaling	NGF	8.61679e-07	0%
E12	Mesenchyme	Mixed	PTPR	0.0049328	0.49%
E12	Mesenchyme	ECM-Receptor	COLLAGEN	0.146017	14.6%
E12	Mesenchyme	ECM-Receptor	FN1	0.0344072	3.44%
E12	Mesenchyme	ECM-Receptor	LAMININ	0.00591931	0.59%
E12	Mesenchyme	ECM-Receptor	TENASCIN	0.00273152	0.27%
E12	Mesenchyme	ECM-Receptor	THBS	0.00212832	0.21%
E12	Mesenchyme	ECM-Receptor	AGRN	0.000923553	0.09%
E12	Mesenchyme	ECM-Receptor	RELN	0.000138072	0.01%
E12	Mesenchyme	Cell-Cell Contact	ADGRL	0.0429178	4.29%
E12	Mesenchyme	Cell-Cell Contact	EPHA	0.0322899	3.23%
E12	Mesenchyme	Cell-Cell Contact	GAP	0.0280431	2.8%
E12	Mesenchyme	Cell-Cell Contact	EPHB	0.0181417	1.81%
E12	Mesenchyme	Cell-Cell Contact	NCAM	0.0177391	1.77%
E12	Mesenchyme	Cell-Cell Contact	FLRT	0.0087687	0.88%
E12	Mesenchyme	Cell-Cell Contact	CDH	0.00684178	0.68%
E12	Mesenchyme	Cell-Cell Contact	CADM	0.00555111	0.56%
E12	Mesenchyme	Cell-Cell Contact	UNC5	0.00516577	0.52%
E12	Mesenchyme	Cell-Cell Contact	JAM	0.00363279	0.36%
E12	Mesenchyme	Cell-Cell Contact	ADGRG	0.00274491	0.27%
E12	Mesenchyme	Cell-Cell Contact	APP	0.00242382	0.24%
E12	Mesenchyme	Cell-Cell Contact	NOTCH	0.00208137	0.21%
E12	Mesenchyme	Cell-Cell Contact	MPZ	0.00124523	0.12%
E12	Mesenchyme	Cell-Cell Contact	SEMA6	0.00106777	0.11%
E12	Mesenchyme	Cell-Cell Contact	ADGRA	0.000951718	0.1%
E12	Mesenchyme	Cell-Cell Contact	NECTIN	0.000598965	0.06%
E12	Mesenchyme	Cell-Cell Contact	VCAM	0.000538529	0.05%
E12	Mesenchyme	Cell-Cell Contact	SEMA4	0.000201438	0.02%
E12	Mesenchyme	Cell-Cell Contact	SEMA5	0.000177391	0.02%
E12	Mesenchyme	Cell-Cell Contact	NEGR	2.70824e-05	0%
E12	Mesenchyme	Cell-Cell Contact	ADGRB	2.34031e-05	0%
E12	Mesenchyme	Cell-Cell Contact	CLDN	7.18227e-06	0%
E12	Ectoderm	Secreted Signaling	WNT	0.0402963	4.03%
E12	Ectoderm	Secreted Signaling	PDGF	0.0239976	2.4%
E12	Ectoderm	Secreted Signaling	FGF	0.0209608	2.1%
E12	Ectoderm	Secreted Signaling	ncWNT	0.0194769	1.95%
E12	Ectoderm	Secreted Signaling	MIF	0.0178373	1.78%
E12	Ectoderm	Secreted Signaling	BMP	0.0143602	1.44%
E12	Ectoderm	Secreted Signaling	KLK	0.00369752	0.37%
E12	Ectoderm	Secreted Signaling	GDF	0.00368183	0.37%
E12	Ectoderm	Secreted Signaling	SLIT	0.00362612	0.36%
E12	Ectoderm	Secreted Signaling	SEMA3	0.00256787	0.26%
E12	Ectoderm	Secreted Signaling	NRG	0.0013526	0.14%
E12	Ectoderm	Secreted Signaling	HH	0.00130073	0.13%
E12	Ectoderm	Secreted Signaling	KIT	0.000662071	0.07%
E12	Ectoderm	Secreted Signaling	SLITRK	0.000462799	0.05%
E12	Ectoderm	Secreted Signaling	PTH	0.00045183	0.05%
E12	Ectoderm	Secreted Signaling	NT	0.000395322	0.04%
E12	Ectoderm	Secreted Signaling	CXCL	0.000369304	0.04%
E12	Ectoderm	Secreted Signaling	GRN	0.000218674	0.02%
E12	Ectoderm	Secreted Signaling	EDN	0.000184224	0.02%
E12	Ectoderm	Secreted Signaling	IGFBP	0.000146881	0.01%
E12	Ectoderm	Secreted Signaling	IGF	0.000118514	0.01%
E12	Ectoderm	Secreted Signaling	VISFATIN	6.57032e-05	0.01%
E12	Ectoderm	Secreted Signaling	TULP	6.2454e-05	0.01%
E12	Ectoderm	Secreted Signaling	LIFR	4.70067e-05	0%
E12	Ectoderm	Secreted Signaling	NGF	1.11343e-05	0%
E12	Ectoderm	Mixed	PTPR	0.00363672	0.36%
E12	Ectoderm	ECM-Receptor	COLLAGEN	0.0391311	3.91%
E12	Ectoderm	ECM-Receptor	LAMININ	0.0280728	2.81%
E12	Ectoderm	ECM-Receptor	AGRN	0.00555153	0.56%
E12	Ectoderm	ECM-Receptor	FN1	0.00419416	0.42%
E12	Ectoderm	ECM-Receptor	THBS	0.00310236	0.31%
E12	Ectoderm	ECM-Receptor	HSPG	0.000628408	0.06%
E12	Ectoderm	ECM-Receptor	NPNT	0.000574585	0.06%
E12	Ectoderm	ECM-Receptor	RELN	0.000101432	0.01%
E12	Ectoderm	Cell-Cell Contact	CADM	0.0620435	6.2%
E12	Ectoderm	Cell-Cell Contact	ADGRL	0.0578788	5.79%
E12	Ectoderm	Cell-Cell Contact	EPHA	0.0279185	2.79%
E12	Ectoderm	Cell-Cell Contact	EPHB	0.0192651	1.93%
E12	Ectoderm	Cell-Cell Contact	CDH	0.016281	1.63%
E12	Ectoderm	Cell-Cell Contact	GAP	0.015902	1.59%
E12	Ectoderm	Cell-Cell Contact	NCAM	0.00987641	0.99%
E12	Ectoderm	Cell-Cell Contact	CLDN	0.00741822	0.74%
E12	Ectoderm	Cell-Cell Contact	NRXN	0.006578	0.66%
E12	Ectoderm	Cell-Cell Contact	FLRT	0.00643765	0.64%
E12	Ectoderm	Cell-Cell Contact	NOTCH	0.00546977	0.55%
E12	Ectoderm	Cell-Cell Contact	NECTIN	0.00526558	0.53%
E12	Ectoderm	Cell-Cell Contact	UNC5	0.00468015	0.47%
E12	Ectoderm	Cell-Cell Contact	APP	0.0035594	0.36%
E12	Ectoderm	Cell-Cell Contact	JAM	0.00280535	0.28%
E12	Ectoderm	Cell-Cell Contact	SEMA6	0.00175375	0.18%
E12	Ectoderm	Cell-Cell Contact	ADGRG	0.000498299	0.05%
E12	Ectoderm	Cell-Cell Contact	SEMA4	0.000401588	0.04%
E12	Ectoderm	Cell-Cell Contact	CDH1	0.000388508	0.04%
E12	Ectoderm	Cell-Cell Contact	DESMOSOME	0.000382452	0.04%
E12	Ectoderm	Cell-Cell Contact	Netrin	0.00023055	0.02%
E12	Ectoderm	Cell-Cell Contact	MPZ	0.000204262	0.02%
E12	Ectoderm	Cell-Cell Contact	ADGRA	0.000130587	0.01%
E12	Ectoderm	Cell-Cell Contact	CNTN	0.000106691	0.01%
E12	Ectoderm	Cell-Cell Contact	OCLN	7.10683e-05	0.01%
E12	Ectoderm	Cell-Cell Contact	ADGRB	3.51286e-05	0%
E12	Ectoderm	Cell-Cell Contact	SEMA5	3.22679e-05	0%
E12	Ectoderm	Cell-Cell Contact	VCAM	1.88059e-05	0%
E12	Ectoderm	Cell-Cell Contact	NEGR	1.28399e-05	0%
E12	Ectoderm	Cell-Cell Contact	SEMA7	7.59803e-07	0%
E12	Ectoderm	Cell-Cell Contact	PTPRM	6.25512e-07	0%

## Sheet: E13_outgoing
stage	source	annotation	pathway_name	prob_norm	prob_pct
E13	Mesenchyme	Secreted Signaling	ncWNT	0.0721577	7.22%
E13	Mesenchyme	Secreted Signaling	BMP	0.018816	1.88%
E13	Mesenchyme	Secreted Signaling	MIF	0.0117054	1.17%
E13	Mesenchyme	Secreted Signaling	ANGPTL	0.0092602	0.93%
E13	Mesenchyme	Secreted Signaling	CXCL	0.00617032	0.62%
E13	Mesenchyme	Secreted Signaling	SLIT	0.00500153	0.5%
E13	Mesenchyme	Secreted Signaling	SLITRK	0.00383989	0.38%
E13	Mesenchyme	Secreted Signaling	PERIOSTIN	0.00348903	0.35%
E13	Mesenchyme	Secreted Signaling	IGF	0.002038	0.2%
E13	Mesenchyme	Secreted Signaling	TGFb	0.000749141	0.07%
E13	Mesenchyme	Secreted Signaling	SEMA3	0.000372561	0.04%
E13	Mesenchyme	Secreted Signaling	PDGF	0.000340462	0.03%
E13	Mesenchyme	Secreted Signaling	GRN	0.000307065	0.03%
E13	Mesenchyme	Secreted Signaling	ACTIVIN	0.000249055	0.02%
E13	Mesenchyme	Secreted Signaling	FGF	0.000218333	0.02%
E13	Mesenchyme	Secreted Signaling	NT	0.000191518	0.02%
E13	Mesenchyme	Secreted Signaling	PROS	0.000152556	0.02%
E13	Mesenchyme	Secreted Signaling	GDF	6.34922e-05	0.01%
E13	Mesenchyme	Secreted Signaling	PTH	5.94657e-05	0.01%
E13	Mesenchyme	Secreted Signaling	VISFATIN	5.12725e-05	0.01%
E13	Mesenchyme	Secreted Signaling	TWEAK	4.48054e-05	0%
E13	Mesenchyme	Secreted Signaling	IGFBP	4.26646e-05	0%
E13	Mesenchyme	Secreted Signaling	NTS	4.2485e-05	0%
E13	Mesenchyme	Secreted Signaling	LIFR	3.15083e-05	0%
E13	Mesenchyme	Secreted Signaling	EDN	2.59635e-05	0%
E13	Mesenchyme	Secreted Signaling	PSAP	1.51403e-05	0%
E13	Mesenchyme	Mixed	PTPR	0.00347728	0.35%
E13	Mesenchyme	ECM-Receptor	COLLAGEN	0.23855	23.85%
E13	Mesenchyme	ECM-Receptor	FN1	0.0414545	4.15%
E13	Mesenchyme	ECM-Receptor	LAMININ	0.0125441	1.25%
E13	Mesenchyme	ECM-Receptor	THBS	0.00897871	0.9%
E13	Mesenchyme	ECM-Receptor	TENASCIN	0.00539072	0.54%
E13	Mesenchyme	ECM-Receptor	AGRN	0.00088442	0.09%
E13	Mesenchyme	ECM-Receptor	BSP	0.000827722	0.08%
E13	Mesenchyme	ECM-Receptor	HSPG	0.000608781	0.06%
E13	Mesenchyme	ECM-Receptor	RELN	5.01552e-05	0.01%
E13	Mesenchyme	ECM-Receptor	NPNT	1.21598e-05	0%
E13	Mesenchyme	Cell-Cell Contact	ADGRL	0.0321902	3.22%
E13	Mesenchyme	Cell-Cell Contact	NCAM	0.0270523	2.71%
E13	Mesenchyme	Cell-Cell Contact	EPHA	0.0264029	2.64%
E13	Mesenchyme	Cell-Cell Contact	GAP	0.0205291	2.05%
E13	Mesenchyme	Cell-Cell Contact	EPHB	0.0166301	1.66%
E13	Mesenchyme	Cell-Cell Contact	CDH	0.00768408	0.77%
E13	Mesenchyme	Cell-Cell Contact	CADM	0.00592646	0.59%
E13	Mesenchyme	Cell-Cell Contact	NOTCH	0.00548817	0.55%
E13	Mesenchyme	Cell-Cell Contact	ADGRG	0.00472317	0.47%
E13	Mesenchyme	Cell-Cell Contact	APP	0.00414319	0.41%
E13	Mesenchyme	Cell-Cell Contact	FLRT	0.00395648	0.4%
E13	Mesenchyme	Cell-Cell Contact	JAM	0.0035467	0.35%
E13	Mesenchyme	Cell-Cell Contact	UNC5	0.00297868	0.3%
E13	Mesenchyme	Cell-Cell Contact	ADGRA	0.00161742	0.16%
E13	Mesenchyme	Cell-Cell Contact	MPZ	0.00125846	0.13%
E13	Mesenchyme	Cell-Cell Contact	SEMA6	0.000562454	0.06%
E13	Mesenchyme	Cell-Cell Contact	NECTIN	0.000523358	0.05%
E13	Mesenchyme	Cell-Cell Contact	SEMA5	0.000353332	0.04%
E13	Mesenchyme	Cell-Cell Contact	VCAM	0.00033116	0.03%
E13	Mesenchyme	Cell-Cell Contact	ADGRB	0.000163998	0.02%
E13	Mesenchyme	Cell-Cell Contact	CSPG4	6.13504e-05	0.01%
E13	Mesenchyme	Cell-Cell Contact	NEGR	4.4722e-05	0%
E13	Mesenchyme	Cell-Cell Contact	CLDN	1.57992e-05	0%
E13	Ectoderm	Secreted Signaling	WNT	0.0346661	3.47%
E13	Ectoderm	Secreted Signaling	ncWNT	0.0193465	1.93%
E13	Ectoderm	Secreted Signaling	MIF	0.0189959	1.9%
E13	Ectoderm	Secreted Signaling	PDGF	0.0171022	1.71%
E13	Ectoderm	Secreted Signaling	FGF	0.0138517	1.39%
E13	Ectoderm	Secreted Signaling	BMP	0.00582099	0.58%
E13	Ectoderm	Secreted Signaling	KLK	0.00292245	0.29%
E13	Ectoderm	Secreted Signaling	SLIT	0.00241218	0.24%
E13	Ectoderm	Secreted Signaling	GDF	0.00198245	0.2%
E13	Ectoderm	Secreted Signaling	SEMA3	0.0016236	0.16%
E13	Ectoderm	Secreted Signaling	TGFb	0.00124189	0.12%
E13	Ectoderm	Secreted Signaling	NRG	0.00105893	0.11%
E13	Ectoderm	Secreted Signaling	NT	0.0005928	0.06%
E13	Ectoderm	Secreted Signaling	KIT	0.000479327	0.05%
E13	Ectoderm	Secreted Signaling	IGF	0.000304577	0.03%
E13	Ectoderm	Secreted Signaling	GRN	0.000253661	0.03%
E13	Ectoderm	Secreted Signaling	CXCL	0.000238542	0.02%
E13	Ectoderm	Secreted Signaling	HH	0.000222586	0.02%
E13	Ectoderm	Secreted Signaling	VISFATIN	0.000217259	0.02%
E13	Ectoderm	Secreted Signaling	IGFBP	0.000204767	0.02%
E13	Ectoderm	Secreted Signaling	EDN	0.000203165	0.02%
E13	Ectoderm	Secreted Signaling	PTH	0.000179158	0.02%
E13	Ectoderm	Secreted Signaling	EGF	0.000108227	0.01%
E13	Ectoderm	Secreted Signaling	TULP	7.09222e-05	0.01%
E13	Ectoderm	Secreted Signaling	LIFR	5.54332e-05	0.01%
E13	Ectoderm	Secreted Signaling	SLITRK	2.0171e-05	0%
E13	Ectoderm	Secreted Signaling	PSAP	2.01036e-05	0%
E13	Ectoderm	Secreted Signaling	ANGPTL	7.97589e-06	0%
E13	Ectoderm	Secreted Signaling	RBP4	6.39587e-06	0%
E13	Ectoderm	Secreted Signaling	NGF	2.7009e-06	0%
E13	Ectoderm	Mixed	PTPR	0.00277363	0.28%
E13	Ectoderm	ECM-Receptor	COLLAGEN	0.0279129	2.79%
E13	Ectoderm	ECM-Receptor	LAMININ	0.0205889	2.06%
E13	Ectoderm	ECM-Receptor	AGRN	0.00388087	0.39%
E13	Ectoderm	ECM-Receptor	FN1	0.00178812	0.18%
E13	Ectoderm	ECM-Receptor	THBS	0.00113625	0.11%
E13	Ectoderm	ECM-Receptor	NPNT	0.000561322	0.06%
E13	Ectoderm	ECM-Receptor	HSPG	0.000338916	0.03%
E13	Ectoderm	ECM-Receptor	RELN	4.31372e-05	0%
E13	Ectoderm	Cell-Cell Contact	CADM	0.0553454	5.53%
E13	Ectoderm	Cell-Cell Contact	ADGRL	0.0345949	3.46%
E13	Ectoderm	Cell-Cell Contact	EPHA	0.0191414	1.91%
E13	Ectoderm	Cell-Cell Contact	CLDN	0.0138323	1.38%
E13	Ectoderm	Cell-Cell Contact	EPHB	0.0129403	1.29%
E13	Ectoderm	Cell-Cell Contact	NCAM	0.012523	1.25%
E13	Ectoderm	Cell-Cell Contact	CDH	0.0123829	1.24%
E13	Ectoderm	Cell-Cell Contact	GAP	0.0107505	1.08%
E13	Ectoderm	Cell-Cell Contact	NRXN	0.00839678	0.84%
E13	Ectoderm	Cell-Cell Contact	NECTIN	0.00444654	0.44%
E13	Ectoderm	Cell-Cell Contact	APP	0.00427777	0.43%
E13	Ectoderm	Cell-Cell Contact	NOTCH	0.00310928	0.31%
E13	Ectoderm	Cell-Cell Contact	JAM	0.00264485	0.26%
E13	Ectoderm	Cell-Cell Contact	UNC5	0.00232967	0.23%
E13	Ectoderm	Cell-Cell Contact	FLRT	0.00198703	0.2%
E13	Ectoderm	Cell-Cell Contact	DESMOSOME	0.00136738	0.14%
E13	Ectoderm	Cell-Cell Contact	ADGRG	0.000639024	0.06%
E13	Ectoderm	Cell-Cell Contact	SEMA6	0.000478082	0.05%
E13	Ectoderm	Cell-Cell Contact	SEMA4	0.000353527	0.04%
E13	Ectoderm	Cell-Cell Contact	CDH1	0.000297408	0.03%
E13	Ectoderm	Cell-Cell Contact	ADGRB	0.000188146	0.02%
E13	Ectoderm	Cell-Cell Contact	OCLN	9.71731e-05	0.01%
E13	Ectoderm	Cell-Cell Contact	ADGRA	9.18329e-05	0.01%
E13	Ectoderm	Cell-Cell Contact	Netrin	8.15865e-05	0.01%
E13	Ectoderm	Cell-Cell Contact	SEMA5	3.31832e-05	0%
E13	Ectoderm	Cell-Cell Contact	NEGR	2.81216e-05	0%
E13	Ectoderm	Cell-Cell Contact	CNTN	5.12403e-06	0%
E13	Ectoderm	Cell-Cell Contact	PTPRM	1.69671e-06	0%
E13	Ectoderm	Cell-Cell Contact	L1CAM	1.13905e-06	0%

## Sheet: E14_outgoing
stage	source	annotation	pathway_name	prob_norm	prob_pct
E14	Mesenchyme	Secreted Signaling	ncWNT	0.0602795	6.03%
E14	Mesenchyme	Secreted Signaling	BMP	0.0133334	1.33%
E14	Mesenchyme	Secreted Signaling	ANGPTL	0.00728986	0.73%
E14	Mesenchyme	Secreted Signaling	MIF	0.00707747	0.71%
E14	Mesenchyme	Secreted Signaling	SLIT	0.00680999	0.68%
E14	Mesenchyme	Secreted Signaling	PERIOSTIN	0.00589789	0.59%
E14	Mesenchyme	Secreted Signaling	CXCL	0.00398347	0.4%
E14	Mesenchyme	Secreted Signaling	FGF	0.00338916	0.34%
E14	Mesenchyme	Secreted Signaling	TGFb	0.00281804	0.28%
E14	Mesenchyme	Secreted Signaling	SLITRK	0.00225391	0.23%
E14	Mesenchyme	Secreted Signaling	IGF	0.00222762	0.22%
E14	Mesenchyme	Secreted Signaling	SEMA3	0.00186095	0.19%
E14	Mesenchyme	Secreted Signaling	PROS	0.000481554	0.05%
E14	Mesenchyme	Secreted Signaling	GDF	0.000469911	0.05%
E14	Mesenchyme	Secreted Signaling	ACTIVIN	0.000404036	0.04%
E14	Mesenchyme	Secreted Signaling	GRN	0.000389622	0.04%
E14	Mesenchyme	Secreted Signaling	PDGF	0.000282926	0.03%
E14	Mesenchyme	Secreted Signaling	PTH	0.000255665	0.03%
E14	Mesenchyme	Secreted Signaling	NT	0.000251347	0.03%
E14	Mesenchyme	Secreted Signaling	GALECTIN	0.000222664	0.02%
E14	Mesenchyme	Secreted Signaling	TWEAK	0.000221369	0.02%
E14	Mesenchyme	Secreted Signaling	WNT	0.000206926	0.02%
E14	Mesenchyme	Secreted Signaling	IGFBP	0.000150969	0.02%
E14	Mesenchyme	Secreted Signaling	EGF	0.0001477	0.01%
E14	Mesenchyme	Secreted Signaling	PSAP	0.000141793	0.01%
E14	Mesenchyme	Secreted Signaling	VISFATIN	0.000133705	0.01%
E14	Mesenchyme	Secreted Signaling	LIFR	5.19808e-05	0.01%
E14	Mesenchyme	Secreted Signaling	ANGPT	4.83919e-05	0%
E14	Mesenchyme	Secreted Signaling	KLK	4.3694e-05	0%
E14	Mesenchyme	Secreted Signaling	KIT	3.97481e-05	0%
E14	Mesenchyme	Secreted Signaling	EDN	3.92793e-05	0%
E14	Mesenchyme	Secreted Signaling	NTS	3.16931e-05	0%
E14	Mesenchyme	Secreted Signaling	NRG	1.99522e-05	0%
E14	Mesenchyme	Secreted Signaling	GAS	1.97536e-05	0%
E14	Mesenchyme	Secreted Signaling	HGF	1.04932e-05	0%
E14	Mesenchyme	Mixed	PTPR	0.00745532	0.75%
E14	Mesenchyme	ECM-Receptor	COLLAGEN	0.30254	30.25%
E14	Mesenchyme	ECM-Receptor	FN1	0.0434872	4.35%
E14	Mesenchyme	ECM-Receptor	LAMININ	0.0262668	2.63%
E14	Mesenchyme	ECM-Receptor	THBS	0.0144318	1.44%
E14	Mesenchyme	ECM-Receptor	TENASCIN	0.00688335	0.69%
E14	Mesenchyme	ECM-Receptor	HSPG	0.000840118	0.08%
E14	Mesenchyme	ECM-Receptor	AGRN	0.000710849	0.07%
E14	Mesenchyme	ECM-Receptor	BSP	0.000472405	0.05%
E14	Mesenchyme	ECM-Receptor	NPNT	0.00015051	0.02%
E14	Mesenchyme	ECM-Receptor	RELN	5.62208e-05	0.01%
E14	Mesenchyme	ECM-Receptor	CHAD	7.79969e-06	0%
E14	Mesenchyme	Cell-Cell Contact	ADGRL	0.0396383	3.96%
E14	Mesenchyme	Cell-Cell Contact	NCAM	0.0256961	2.57%
E14	Mesenchyme	Cell-Cell Contact	EPHA	0.0227322	2.27%
E14	Mesenchyme	Cell-Cell Contact	EPHB	0.0150066	1.5%
E14	Mesenchyme	Cell-Cell Contact	GAP	0.00925042	0.93%
E14	Mesenchyme	Cell-Cell Contact	NOTCH	0.0087905	0.88%
E14	Mesenchyme	Cell-Cell Contact	ADGRG	0.00577508	0.58%
E14	Mesenchyme	Cell-Cell Contact	CDH	0.00565088	0.57%
E14	Mesenchyme	Cell-Cell Contact	FLRT	0.00415752	0.42%
E14	Mesenchyme	Cell-Cell Contact	CADM	0.00406207	0.41%
E14	Mesenchyme	Cell-Cell Contact	APP	0.00387556	0.39%
E14	Mesenchyme	Cell-Cell Contact	JAM	0.00359	0.36%
E14	Mesenchyme	Cell-Cell Contact	UNC5	0.0035394	0.35%
E14	Mesenchyme	Cell-Cell Contact	ADGRA	0.00317869	0.32%
E14	Mesenchyme	Cell-Cell Contact	SEMA5	0.00104818	0.1%
E14	Mesenchyme	Cell-Cell Contact	MPZ	0.000859572	0.09%
E14	Mesenchyme	Cell-Cell Contact	SEMA6	0.000789101	0.08%
E14	Mesenchyme	Cell-Cell Contact	VCAM	0.000623571	0.06%
E14	Mesenchyme	Cell-Cell Contact	NRXN	0.000570272	0.06%
E14	Mesenchyme	Cell-Cell Contact	NECTIN	0.000554815	0.06%
E14	Mesenchyme	Cell-Cell Contact	NGL	0.000501598	0.05%
E14	Mesenchyme	Cell-Cell Contact	ADGRB	0.000358962	0.04%
E14	Mesenchyme	Cell-Cell Contact	SEMA4	0.000346019	0.03%
E14	Mesenchyme	Cell-Cell Contact	CSPG4	0.000119235	0.01%
E14	Mesenchyme	Cell-Cell Contact	NEGR	6.45841e-05	0.01%
E14	Mesenchyme	Cell-Cell Contact	CLDN	1.20881e-05	0%
E14	Mesenchyme	Cell-Cell Contact	PCDH	2.06433e-06	0%
E14	Mesenchyme	Cell-Cell Contact	CD39	1.35403e-06	0%
E14	Ectoderm	Secreted Signaling	WNT	0.032394	3.24%
E14	Ectoderm	Secreted Signaling	PDGF	0.0124045	1.24%
E14	Ectoderm	Secreted Signaling	MIF	0.00976608	0.98%
E14	Ectoderm	Secreted Signaling	FGF	0.00958077	0.96%
E14	Ectoderm	Secreted Signaling	ncWNT	0.00865791	0.87%
E14	Ectoderm	Secreted Signaling	SEMA3	0.00548297	0.55%
E14	Ectoderm	Secreted Signaling	BMP	0.00423646	0.42%
E14	Ectoderm	Secreted Signaling	KLK	0.00274028	0.27%
E14	Ectoderm	Secreted Signaling	GDF	0.00232421	0.23%
E14	Ectoderm	Secreted Signaling	TGFb	0.00222508	0.22%
E14	Ectoderm	Secreted Signaling	SLIT	0.00150036	0.15%
E14	Ectoderm	Secreted Signaling	NRG	0.00111126	0.11%
E14	Ectoderm	Secreted Signaling	EGF	0.000958203	0.1%
E14	Ectoderm	Secreted Signaling	EDN	0.000750255	0.08%
E14	Ectoderm	Secreted Signaling	NT	0.000719459	0.07%
E14	Ectoderm	Secreted Signaling	IGFBP	0.000631702	0.06%
E14	Ectoderm	Secreted Signaling	KIT	0.000523939	0.05%
E14	Ectoderm	Secreted Signaling	IGF	0.000256846	0.03%
E14	Ectoderm	Secreted Signaling	VISFATIN	0.000212959	0.02%
E14	Ectoderm	Secreted Signaling	SLITRK	0.000193461	0.02%
E14	Ectoderm	Secreted Signaling	PSAP	0.000148529	0.01%
E14	Ectoderm	Secreted Signaling	LIFR	0.000128578	0.01%
E14	Ectoderm	Secreted Signaling	GRN	9.23628e-05	0.01%
E14	Ectoderm	Secreted Signaling	TULP	7.33353e-05	0.01%
E14	Ectoderm	Secreted Signaling	PTH	6.97975e-05	0.01%
E14	Ectoderm	Secreted Signaling	CXCL	5.23313e-05	0.01%
E14	Ectoderm	Secreted Signaling	GAS	2.18009e-05	0%
E14	Ectoderm	Secreted Signaling	PROS	1.26956e-05	0%
E14	Ectoderm	Secreted Signaling	NGF	7.55729e-06	0%
E14	Ectoderm	Secreted Signaling	RBP4	5.1158e-06	0%
E14	Ectoderm	Secreted Signaling	MELANOCORTIN	2.95304e-06	0%
E14	Ectoderm	Secreted Signaling	SLURP	2.60102e-06	0%
E14	Ectoderm	Mixed	PTPR	0.00312105	0.31%
E14	Ectoderm	ECM-Receptor	LAMININ	0.0287508	2.88%
E14	Ectoderm	ECM-Receptor	COLLAGEN	0.0248795	2.49%
E14	Ectoderm	ECM-Receptor	AGRN	0.00425111	0.43%
E14	Ectoderm	ECM-Receptor	THBS	0.00161468	0.16%
E14	Ectoderm	ECM-Receptor	NPNT	0.00117658	0.12%
E14	Ectoderm	ECM-Receptor	FN1	0.000812694	0.08%
E14	Ectoderm	ECM-Receptor	HSPG	0.000272499	0.03%
E14	Ectoderm	ECM-Receptor	RELN	9.40754e-05	0.01%
E14	Ectoderm	Cell-Cell Contact	ADGRL	0.0315764	3.16%
E14	Ectoderm	Cell-Cell Contact	CADM	0.0235497	2.35%
E14	Ectoderm	Cell-Cell Contact	EPHA	0.0156724	1.57%
E14	Ectoderm	Cell-Cell Contact	NCAM	0.0141164	1.41%
E14	Ectoderm	Cell-Cell Contact	NRXN	0.0100427	1%
E14	Ectoderm	Cell-Cell Contact	CDH	0.00920749	0.92%
E14	Ectoderm	Cell-Cell Contact	EPHB	0.00881222	0.88%
E14	Ectoderm	Cell-Cell Contact	GAP	0.0071602	0.72%
E14	Ectoderm	Cell-Cell Contact	CLDN	0.00711505	0.71%
E14	Ectoderm	Cell-Cell Contact	NOTCH	0.00589545	0.59%
E14	Ectoderm	Cell-Cell Contact	NECTIN	0.00339125	0.34%
E14	Ectoderm	Cell-Cell Contact	JAM	0.00288195	0.29%
E14	Ectoderm	Cell-Cell Contact	APP	0.00267869	0.27%
E14	Ectoderm	Cell-Cell Contact	UNC5	0.00253995	0.25%
E14	Ectoderm	Cell-Cell Contact	DESMOSOME	0.00177231	0.18%
E14	Ectoderm	Cell-Cell Contact	FLRT	0.00173264	0.17%
E14	Ectoderm	Cell-Cell Contact	ADGRA	0.000862219	0.09%
E14	Ectoderm	Cell-Cell Contact	ADGRG	0.00075176	0.08%
E14	Ectoderm	Cell-Cell Contact	SEMA4	0.00061242	0.06%
E14	Ectoderm	Cell-Cell Contact	SEMA6	0.000591403	0.06%
E14	Ectoderm	Cell-Cell Contact	ADGRB	0.000374347	0.04%
E14	Ectoderm	Cell-Cell Contact	CDH1	0.000353965	0.04%
E14	Ectoderm	Cell-Cell Contact	OCLN	0.000294723	0.03%
E14	Ectoderm	Cell-Cell Contact	Netrin	0.000225146	0.02%
E14	Ectoderm	Cell-Cell Contact	SEMA5	8.02172e-05	0.01%
E14	Ectoderm	Cell-Cell Contact	L1CAM	2.90912e-05	0%
E14	Ectoderm	Cell-Cell Contact	CEACAM	1.32641e-05	0%
E14	Ectoderm	Cell-Cell Contact	CSPG4	1.12725e-05	0%
E14	Ectoderm	Cell-Cell Contact	NGL	4.13545e-06	0%
E14	Ectoderm	Cell-Cell Contact	SEMA7	3.89423e-06	0%
E14	Ectoderm	Cell-Cell Contact	PCDH	9.44037e-07	0%
E14	Ectoderm	Cell-Cell Contact	CNTN	9.12604e-07	0%
E14	Ectoderm	Cell-Cell Contact	PTPRM	8.85549e-07	0%

## Sheet: E8_incoming
stage	target	annotation	pathway_name	prob_norm	prob_pct
E8	Mesenchyme	Secreted Signaling	PDGF	0.0144102	1.44%
E8	Mesenchyme	Secreted Signaling	KLK	0.00877722	0.88%
E8	Mesenchyme	Secreted Signaling	BMP	0.00331307	0.33%
E8	Mesenchyme	Secreted Signaling	ncWNT	0.00229782	0.23%
E8	Mesenchyme	Secreted Signaling	WNT	0.00223621	0.22%
E8	Mesenchyme	Secreted Signaling	FGF	0.00220016	0.22%
E8	Mesenchyme	ECM-Receptor	COLLAGEN	0.0964463	9.64%
E8	Mesenchyme	ECM-Receptor	FN1	0.0430449	4.3%
E8	Mesenchyme	ECM-Receptor	LAMININ	0.00708744	0.71%
E8	Mesenchyme	ECM-Receptor	AGRN	0.000939098	0.09%
E8	Mesenchyme	ECM-Receptor	HSPG	0.000547926	0.05%
E8	Mesenchyme	Cell-Cell Contact	CADM	0.137762	13.78%
E8	Mesenchyme	Cell-Cell Contact	GAP	0.0807621	8.08%
E8	Mesenchyme	Cell-Cell Contact	MPZ	0.0256819	2.57%
E8	Mesenchyme	Cell-Cell Contact	FLRT	0.0147654	1.48%
E8	Mesenchyme	Cell-Cell Contact	ADGRL	0.00859883	0.86%
E8	Mesenchyme	Cell-Cell Contact	APP	0.00189576	0.19%
E8	Ectoderm	Secreted Signaling	BMP	0.0115293	1.15%
E8	Ectoderm	Secreted Signaling	WNT	0.00765746	0.77%
E8	Ectoderm	Secreted Signaling	KLK	0.0069278	0.69%
E8	Ectoderm	Secreted Signaling	FGF	0.00334309	0.33%
E8	Ectoderm	Secreted Signaling	ncWNT	0.00291388	0.29%
E8	Ectoderm	ECM-Receptor	COLLAGEN	0.0600772	6.01%
E8	Ectoderm	ECM-Receptor	LAMININ	0.0332901	3.33%
E8	Ectoderm	ECM-Receptor	FN1	0.0267847	2.68%
E8	Ectoderm	ECM-Receptor	AGRN	0.00968312	0.97%
E8	Ectoderm	ECM-Receptor	HSPG	0.00342167	0.34%
E8	Ectoderm	Cell-Cell Contact	CADM	0.136663	13.67%
E8	Ectoderm	Cell-Cell Contact	GAP	0.0990257	9.9%
E8	Ectoderm	Cell-Cell Contact	FLRT	0.0698442	6.98%
E8	Ectoderm	Cell-Cell Contact	JAM	0.0407749	4.08%
E8	Ectoderm	Cell-Cell Contact	ADGRL	0.0105575	1.06%
E8	Ectoderm	Cell-Cell Contact	EPHA	0.0105497	1.05%
E8	Ectoderm	Cell-Cell Contact	CDH	0.00694084	0.69%
E8	Ectoderm	Cell-Cell Contact	MPZ	0.00646445	0.65%
E8	Ectoderm	Cell-Cell Contact	EPHB	0.00157541	0.16%
E8	Ectoderm	Cell-Cell Contact	CLDN	0.00120938	0.12%

## Sheet: E9_incoming
stage	target	annotation	pathway_name	prob_norm	prob_pct
E9	Mesenchyme	Secreted Signaling	PDGF	0.0257151	2.57%
E9	Mesenchyme	Secreted Signaling	FGF	0.0213562	2.14%
E9	Mesenchyme	Secreted Signaling	ANGPTL	0.00405804	0.41%
E9	Mesenchyme	Secreted Signaling	BMP	0.00120373	0.12%
E9	Mesenchyme	Secreted Signaling	ncWNT	0.00106647	0.11%
E9	Mesenchyme	Secreted Signaling	WNT	0.000812354	0.08%
E9	Mesenchyme	Secreted Signaling	EDN	3.28374e-05	0%
E9	Mesenchyme	ECM-Receptor	COLLAGEN	0.0687129	6.87%
E9	Mesenchyme	ECM-Receptor	FN1	0.0106181	1.06%
E9	Mesenchyme	ECM-Receptor	LAMININ	0.00352831	0.35%
E9	Mesenchyme	ECM-Receptor	THBS	0.002211	0.22%
E9	Mesenchyme	ECM-Receptor	AGRN	0.000940082	0.09%
E9	Mesenchyme	ECM-Receptor	HSPG	0.000444782	0.04%
E9	Mesenchyme	Cell-Cell Contact	GAP	0.0507652	5.08%
E9	Mesenchyme	Cell-Cell Contact	JAM	0.0310702	3.11%
E9	Mesenchyme	Cell-Cell Contact	CADM	0.0267752	2.68%
E9	Mesenchyme	Cell-Cell Contact	FLRT	0.00225155	0.23%
E9	Mesenchyme	Cell-Cell Contact	CDH	0.0019735	0.2%
E9	Mesenchyme	Cell-Cell Contact	NECTIN	0.00154472	0.15%
E9	Mesenchyme	Cell-Cell Contact	SEMA4	0.000274689	0.03%
E9	Ectoderm	Secreted Signaling	FGF	0.0238383	2.38%
E9	Ectoderm	Secreted Signaling	KLK	0.0167308	1.67%
E9	Ectoderm	Secreted Signaling	ncWNT	0.00609734	0.61%
E9	Ectoderm	Secreted Signaling	BMP	0.00562322	0.56%
E9	Ectoderm	Secreted Signaling	WNT	0.00259146	0.26%
E9	Ectoderm	Secreted Signaling	ANGPTL	0.000540802	0.05%
E9	Ectoderm	ECM-Receptor	COLLAGEN	0.058116	5.81%
E9	Ectoderm	ECM-Receptor	FN1	0.0131409	1.31%
E9	Ectoderm	ECM-Receptor	LAMININ	0.0130045	1.3%
E9	Ectoderm	ECM-Receptor	AGRN	0.00912286	0.91%
E9	Ectoderm	ECM-Receptor	HSPG	0.00487765	0.49%
E9	Ectoderm	ECM-Receptor	THBS	0.00376924	0.38%
E9	Ectoderm	Cell-Cell Contact	GAP	0.169726	16.97%
E9	Ectoderm	Cell-Cell Contact	CADM	0.156803	15.68%
E9	Ectoderm	Cell-Cell Contact	CLDN	0.103215	10.32%
E9	Ectoderm	Cell-Cell Contact	JAM	0.0535037	5.35%
E9	Ectoderm	Cell-Cell Contact	NOTCH	0.0348678	3.49%
E9	Ectoderm	Cell-Cell Contact	CDH	0.031647	3.16%
E9	Ectoderm	Cell-Cell Contact	EPHA	0.0110414	1.1%
E9	Ectoderm	Cell-Cell Contact	ADGRL	0.0106537	1.07%
E9	Ectoderm	Cell-Cell Contact	FLRT	0.0106099	1.06%
E9	Ectoderm	Cell-Cell Contact	NECTIN	0.00389795	0.39%
E9	Ectoderm	Cell-Cell Contact	EPHB	0.00098243	0.1%
E9	Ectoderm	Cell-Cell Contact	SEMA4	0.000206949	0.02%
E9	Ectoderm	Cell-Cell Contact	OCLN	3.68843e-05	0%

## Sheet: E10_incoming
stage	target	annotation	pathway_name	prob_norm	prob_pct
E10	Mesenchyme	Secreted Signaling	PDGF	0.0348278	3.48%
E10	Mesenchyme	Secreted Signaling	FGF	0.0172391	1.72%
E10	Mesenchyme	Secreted Signaling	BMP	0.0127645	1.28%
E10	Mesenchyme	Secreted Signaling	ncWNT	0.00984701	0.98%
E10	Mesenchyme	Secreted Signaling	WNT	0.00836602	0.84%
E10	Mesenchyme	Secreted Signaling	MIF	0.00545065	0.55%
E10	Mesenchyme	Secreted Signaling	KLK	0.00522376	0.52%
E10	Mesenchyme	Secreted Signaling	ANGPTL	0.00378549	0.38%
E10	Mesenchyme	Secreted Signaling	VISFATIN	0.000862655	0.09%
E10	Mesenchyme	Secreted Signaling	IGF	0.000465387	0.05%
E10	Mesenchyme	Secreted Signaling	GDF	0.000443512	0.04%
E10	Mesenchyme	Secreted Signaling	SLIT	0.000212747	0.02%
E10	Mesenchyme	Secreted Signaling	NT	0.000195146	0.02%
E10	Mesenchyme	Secreted Signaling	CXCL	0.000157598	0.02%
E10	Mesenchyme	Secreted Signaling	SEMA3	0.00015439	0.02%
E10	Mesenchyme	Secreted Signaling	EDN	0.00014476	0.01%
E10	Mesenchyme	Secreted Signaling	SLITRK	0.0001114	0.01%
E10	Mesenchyme	Secreted Signaling	HH	4.10703e-05	0%
E10	Mesenchyme	Mixed	PTPR	0.000125246	0.01%
E10	Mesenchyme	ECM-Receptor	COLLAGEN	0.0425573	4.26%
E10	Mesenchyme	ECM-Receptor	FN1	0.00769455	0.77%
E10	Mesenchyme	ECM-Receptor	LAMININ	0.00466115	0.47%
E10	Mesenchyme	ECM-Receptor	THBS	0.000834489	0.08%
E10	Mesenchyme	ECM-Receptor	AGRN	0.000706515	0.07%
E10	Mesenchyme	ECM-Receptor	NPNT	0.000626434	0.06%
E10	Mesenchyme	ECM-Receptor	HSPG	0.00030749	0.03%
E10	Mesenchyme	Cell-Cell Contact	GAP	0.029782	2.98%
E10	Mesenchyme	Cell-Cell Contact	CADM	0.0146927	1.47%
E10	Mesenchyme	Cell-Cell Contact	ADGRL	0.0123066	1.23%
E10	Mesenchyme	Cell-Cell Contact	EPHA	0.00727039	0.73%
E10	Mesenchyme	Cell-Cell Contact	JAM	0.00589015	0.59%
E10	Mesenchyme	Cell-Cell Contact	MPZ	0.00358851	0.36%
E10	Mesenchyme	Cell-Cell Contact	EPHB	0.00299336	0.3%
E10	Mesenchyme	Cell-Cell Contact	FLRT	0.00296828	0.3%
E10	Mesenchyme	Cell-Cell Contact	NOTCH	0.0024633	0.25%
E10	Mesenchyme	Cell-Cell Contact	CDH	0.00213283	0.21%
E10	Mesenchyme	Cell-Cell Contact	ADGRA	0.00202108	0.2%
E10	Mesenchyme	Cell-Cell Contact	NECTIN	0.00101515	0.1%
E10	Mesenchyme	Cell-Cell Contact	NCAM	0.00055166	0.06%
E10	Mesenchyme	Cell-Cell Contact	NRXN	0.000523547	0.05%
E10	Mesenchyme	Cell-Cell Contact	APP	0.000500447	0.05%
E10	Mesenchyme	Cell-Cell Contact	VCAM	0.000366434	0.04%
E10	Mesenchyme	Cell-Cell Contact	SEMA4	0.000184121	0.02%
E10	Mesenchyme	Cell-Cell Contact	SEMA6	0.000102219	0.01%
E10	Mesenchyme	Cell-Cell Contact	SEMA5	3.96564e-05	0%
E10	Ectoderm	Secreted Signaling	BMP	0.0298036	2.98%
E10	Ectoderm	Secreted Signaling	FGF	0.0241705	2.42%
E10	Ectoderm	Secreted Signaling	KLK	0.0207296	2.07%
E10	Ectoderm	Secreted Signaling	WNT	0.0198573	1.99%
E10	Ectoderm	Secreted Signaling	MIF	0.0141823	1.42%
E10	Ectoderm	Secreted Signaling	ncWNT	0.0128769	1.29%
E10	Ectoderm	Secreted Signaling	ANGPTL	0.00369533	0.37%
E10	Ectoderm	Secreted Signaling	IGF	0.000832879	0.08%
E10	Ectoderm	Secreted Signaling	GDF	0.000785787	0.08%
E10	Ectoderm	Secreted Signaling	CXCL	0.000764609	0.08%
E10	Ectoderm	Secreted Signaling	SLIT	0.000218039	0.02%
E10	Ectoderm	Secreted Signaling	SLITRK	0.000189148	0.02%
E10	Ectoderm	Secreted Signaling	HH	6.01564e-05	0.01%
E10	Ectoderm	Secreted Signaling	KIT	4.2818e-05	0%
E10	Ectoderm	Mixed	PTPR	0.00205343	0.21%
E10	Ectoderm	ECM-Receptor	COLLAGEN	0.104085	10.41%
E10	Ectoderm	ECM-Receptor	LAMININ	0.0564109	5.64%
E10	Ectoderm	ECM-Receptor	FN1	0.0183228	1.83%
E10	Ectoderm	ECM-Receptor	AGRN	0.0177834	1.78%
E10	Ectoderm	ECM-Receptor	HSPG	0.00785442	0.79%
E10	Ectoderm	ECM-Receptor	THBS	0.0032096	0.32%
E10	Ectoderm	Cell-Cell Contact	CADM	0.120554	12.06%
E10	Ectoderm	Cell-Cell Contact	CLDN	0.0813016	8.13%
E10	Ectoderm	Cell-Cell Contact	JAM	0.052879	5.29%
E10	Ectoderm	Cell-Cell Contact	CDH	0.0292513	2.93%
E10	Ectoderm	Cell-Cell Contact	NOTCH	0.0291934	2.92%
E10	Ectoderm	Cell-Cell Contact	GAP	0.0291146	2.91%
E10	Ectoderm	Cell-Cell Contact	ADGRL	0.0201028	2.01%
E10	Ectoderm	Cell-Cell Contact	EPHA	0.013821	1.38%
E10	Ectoderm	Cell-Cell Contact	NECTIN	0.00878599	0.88%
E10	Ectoderm	Cell-Cell Contact	FLRT	0.00676755	0.68%
E10	Ectoderm	Cell-Cell Contact	NRXN	0.00659054	0.66%
E10	Ectoderm	Cell-Cell Contact	EPHB	0.00592042	0.59%
E10	Ectoderm	Cell-Cell Contact	UNC5	0.0045958	0.46%
E10	Ectoderm	Cell-Cell Contact	APP	0.00237165	0.24%
E10	Ectoderm	Cell-Cell Contact	MPZ	0.00215293	0.22%
E10	Ectoderm	Cell-Cell Contact	SEMA6	0.000856038	0.09%
E10	Ectoderm	Cell-Cell Contact	OCLN	0.000365255	0.04%
E10	Ectoderm	Cell-Cell Contact	SEMA4	0.000211016	0.02%
E10	Ectoderm	Cell-Cell Contact	SEMA5	3.82503e-05	0%

[truncated: 4 more sheets: E11_incoming, E12_incoming, E13_incoming, E14_incoming]
