# Supplementary material for: Positional programs in early murine facial development and their role in human facial shape variability
Source: Nat Commun. 2025 Nov 18;16:10112. doi: 10.1038/s41467-025-66017-y (PMC12627740; doi:10.1038/s41467-025-66017-y)
Supplement: Supplementary file 7 — Supplementary Data 4 [file 41467_2025_66017_MOESM7_ESM.xlsx]

## Sheet: all_cells
	targetId	variantRsId	studyId	score	diseaseFromSourceMappedId	Segment in study	Human Facial Feature	Top Cluster	LMD_score	Osteomesenchyme	Chondrocytes - Anterior Capsule	Chondrocytes - Septum/Capsule	Nasal Cavity - Dorsal	Nasal Cavity - Ventral	Perichondrium	Dermal Condensate	Lip - Dermal	Lip Fibroblasts	Lip-Nostril Fusion	Nostrils - Gata2	Nostrils - Pax7	Nostrils - Tfap2b	Philtrum	Roof - Sim1	Whisker Pad	Periocular Mesenchyme
Pik3r1	Pik3r1	rs57106444	GCST011429_25	0.489355	EFO_0007841		Eye	Perichondrium	4.73593	0.184137	0.935109	1.17686			1.75271	0.547908	-0.931847					-0.84752	1.10068	0.513304	-0.928966
Hmga2	Hmga2	rs7966340	GCST90026542	0.851618	EFO_0007841		Forehead	MXP 3		-0.306435	-1.89164	-0.240515	-0.66478		-0.605016	0.579947	1.15931	-0.392486	-1.04121		-1.51249	-0.580599	-1.82839	0.371909	0.304483
Hmga2	Hmga2	rs10878346	GCST90044778	0.862497	EFO_0007841		Whole face	MXP 3		-0.306435	-1.89164	-0.240515	-0.66478		-0.605016	0.579947	1.15931	-0.392486	-1.04121		-1.51249	-0.580599	-1.82839	0.371909	0.304483
Zeb2	Zeb2	rs148912137	GCST90007187	0.504181	EFO_0007841	Segment 7	Upper face without nose	Roof - Sim1	3.00956	1.74452	-1.96597	-2.68582	-1.03472	-1.15738	-2.51839	2.09191	0.521783	0.339233	0.900199	-0.754061	1.21657	-0.319992	1.19097	2.76221	1.73447
Hmga2	Hmga2	rs7966340	GCST90026541	0.850571	EFO_0007841		Forehead	MXP 3		-0.306435	-1.89164	-0.240515	-0.66478		-0.605016	0.579947	1.15931	-0.392486	-1.04121		-1.51249	-0.580599	-1.82839	0.371909	0.304483
Gata2	Gata2	rs2977562	GCST007989_3	0.118038	EFO_0007841	Segment 16	Upper lip, philtrum	Nostrils - Gata2	3.16428	-1.49362		-1.08334	2.32505	2.40985		-3.12209	-2.80508	-2.87223	2.09458	2.73928			-1.23798	-3.23015	-1.90283
Cadps2	Cadps2	rs798685	GCST011429_10	0.423419	EFO_0007841		Nose, nostrils		4.369
Cadps2	Cadps2	rs798685	GCST011429_16	0.421365	EFO_0007841		Nose, nostrils		4.369
Cacna2d3	Cacna2d3	rs17054293	GCST011429_9	0.415983	EFO_0007841	Segment 8	Upper lip	Lip-Nostril Fusion	3.52118	-1.29651	1.01722	-2.39371		-1.19419		1.04523	2.06557	0.660675	2.3137		1.5357		2.2308	1.73628	1.99081
Cacna2d3	Cacna2d3	rs17054293	GCST90007245	0.438871	EFO_0007841	Segment 2	Nose, philtrum, upper lip	Lip-Nostril Fusion	3.52118	-1.29651	1.01722	-2.39371		-1.19419		1.04523	2.06557	0.660675	2.3137		1.5357		2.2308	1.73628	1.99081
Cacna2d3	Cacna2d3	rs17054293	GCST011429_3	0.417407	EFO_0007841	Segment 33	Upper lip	Lip-Nostril Fusion	3.52118	-1.29651	1.01722	-2.39371		-1.19419		1.04523	2.06557	0.660675	2.3137		1.5357		2.2308	1.73628	1.99081
Sema3a	Sema3a	rs7807002	GCST90007241	0.656282	EFO_0007841		Periocular	LnP - Casz1	4.58893	0.484898	-0.466175	-0.532546	1.19045	1.02311	1.09124	-2.5881	-0.956301	-0.697099			1.28523		0.913384	0.614328	-2.30471	0.86834
Sox9	Sox9	rs759493	GCST011429_18	0.745851	EFO_0007841	Segment 47	Nose	Chondrocytes - Septum/Capsule	2.85721	-0.453182	2.7508	3.26602	0.537508	0.21893	1.26718	-3.24354	-2.94846	-2.3228	-0.972736	0.641934	-1.99701	-0.514334	-1.3455	-2.94577	-3.51131	-1.58331
Lrriq1	Lrriq1	rs11116771	GCST011429_2	0.403176	EFO_0007841	Segment 18	Philtrum	Philtrum	3.22771					-2.55384									4.79156
Lrriq1	Lrriq1	rs11116771	GCST011429_6	0.392197	EFO_0007841	Segment 37	Philtrum	Philtrum	3.22771					-2.55384									4.79156
Lrriq1	Lrriq1	rs11609649	GCST90007181	0.558799	EFO_0007841	Segment 1	Whole face	Philtrum	3.22771					-2.55384									4.79156
Ndnf	Ndnf	rs7694450	GCST011429_7	0.789039	EFO_0007841	Segment 39	Upper lip	Dermal Condensate	3.6724		-3.32998	-1.82773	-3.05565	-2.94629		2.78984	0.918724	-2.07396		-3.33576					1.20251
Rab11fip2	Rab11fip2	rs60424173	GCST012062	0.619783	EFO_0007841		Upper face (cheek)	Roof - Sim1	5.01488	0.302634		-0.25576				1.02657	0.666529	0.742439				0.312439	-0.331001	1.59006	1.29629
Six2	Six2	rs921119	GCST011429_14	0.759703	EFO_0007841		Upper lip, nostril	Dorsal Nasal Cavity	3.9619	0.452236		1.18575	1.07842	-1.5229	1.01147	-3.38477	-1.47418	-1.60265	-0.581971			-0.656818		-0.963464	-2.09286	-1.32791
Six2	Six2	rs921119	GCST011429_4	0.761162	EFO_0007841		Upper lip, nostril	Dorsal Nasal Cavity	3.9619	0.452236		1.18575	1.07842	-1.5229	1.01147	-3.38477	-1.47418	-1.60265	-0.581971			-0.656818		-0.963464	-2.09286	-1.32791
Pax1	Pax1	rs16983329	GCST009464_2	0.14791	EFO_0007841	left alare-right alare distance	Nostrils	Nostrils - Pax7	3.09307			-2.6596	-2.3452				2.65791		1.97066		4.96404			2.54893	1.2371	2.32784
Pax1	Pax1	rs927833	GCST003637	0.286076	EFO_0007841	nose wing breadth	Nostrils	Nostrils - Pax7	3.09307			-2.6596	-2.3452				2.65791		1.97066		4.96404			2.54893	1.2371	2.32784
Lrrtm4	Lrrtm4	rs10202675	GCST009464_18	0.503589	EFO_0007841		Upper face	Lip Fibroblasts	3.97275									3.23614						2.58318
Emx2	Emx2	rs242983	GCST90007181	0.725473	EFO_0007841	Segment 1	Whole face	Whisker Pad	2.85653	-1.15554	-2.57469	-2.52682	-1.65081	-2.45998		2.87061	1.34312	1.80563		-2.62029			-1.73036	2.80055	3.37435
Emx2	Emx2	rs242980	GCST90044778	0.74908	EFO_0007841	Segment 1	Whole face	Whisker Pad	2.85653	-1.15554	-2.57469	-2.52682	-1.65081	-2.45998		2.87061	1.34312	1.80563		-2.62029			-1.73036	2.80055	3.37435
Fezf1	Fezf1	rs798685	GCST011429_16	0.269187	EFO_0007841		Nose		4.8315
Fezf1	Fezf1	rs798685	GCST011429_10	0.262372	EFO_0007841		Nostrils		4.8315
Eya2	Eya2	rs3091552	GCST011429_14	0.81291	EFO_0007841		Nostrils	pvMnP	4.91988					0.872958		1.05082	-1.41232			-1.85801
Twist1	Twist1	rs212672	GCST90007181	0.174568	EFO_0007841		Whole face	LnP - Irx5			-1.486	-2.08158	-0.74469	0.338352	-1.91855	0.332558	1.30327		0.979034	0.587033	1.45476	0.297378	0.285882	1.67983	1.30489
Thsd4	Thsd4	rs34430707	GCST90007182	0.761831	EFO_0007841		Nose, philtrum, upper lip	Chondrocytes - Anterior Capsule	4.36349		1.74628		1.2949	1.13187
Thsd4	Thsd4	rs12591454	GCST011429_3	0.686481	EFO_0007841		Upper lip	Chondrocytes - Anterior Capsule	4.36349		1.74628		1.2949	1.13187
Sox9	Sox9	rs35473710	GCST009464_14	0.504505	EFO_0007841	right alare-left cheilion distance	Nostrils	Chondrocytes - Septum/Capsule	2.85721	-0.453182	2.7508	3.26602	0.537508	0.21893	1.26718	-3.24354	-2.94846	-2.3228	-0.972736	0.641934	-1.99701	-0.514334	-1.3455	-2.94577	-3.51131	-1.58331
Eya2	Eya2	rs3091552	GCST011429_16	0.740074	EFO_0007841		Nose	pvMnP	4.91988					0.872958		1.05082	-1.41232			-1.85801
Filip1l	Filip1l	rs793487	GCST90007181	0.152457	EFO_0007841		Whole face	Nostrils - Pax7	4.71479	-0.462087	-0.774988	-0.444333		0.375055		0.716514			0.920455		2.81889	0.944432			0.20332	1.25346
Col8a1	Col8a1	rs793487	GCST90007181	0.294309	EFO_0007841		Whole face	Nasal Palate - Anterior	3.7277	1.07379	1.00685	-1.67657	0.398568	0.791121		-2.16151	-0.988035	-1.45299	0.524868		0.71349	0.570776	0.788182	2.4268	-1.12582
Dmrt2	Dmrt2	rs7859005	GCST90007237	0.771183	EFO_0007841		Forehead	Osteomesenchyme	4.02829	2.93753
Farsb	Farsb	rs1966690	GCST009464_3	0.1049	EFO_0007841		Nose, nostrils	Nasal Cavity - Ventral	5.32133	-0.363396		-0.189864		1.19902	-0.968775								-0.705135	-0.374909
Farsb	Farsb	rs7579011	GCST90007182	0.781511	EFO_0007841		Nose, philtrum, upper lip	Nasal Cavity - Ventral	5.32133	-0.363396		-0.189864		1.19902	-0.968775								-0.705135	-0.374909
Zfp36l2	Zfp36l2	rs7590268	GCST90007209	0.142701	EFO_0007841		Forehead	Perichondrium	5.19013	0.280054		0.172517	0.603111	0.413671	1.80264		-0.260853		0.333261		0.601854	0.262957		-0.396196
Palld	Palld	rs4342159	GCST90007245	0.71475	EFO_0007841		Nose, philtrum, upper lip	Osteomesenchyme	4.4023	0.910009	-0.537371	-0.623734	0.281744			0.663016	0.804419		0.851277			-0.232733	0.829272	0.720114	0.537254	0.405691
Pax3	Pax3	rs79732694	GCST009464_24	0.836386	EFO_0007841	subnasale-right alare distance	Nostrils	Nostrils - Pax7	3.44326	0.136851		0.26279	-0.74208	1.61554			0.950882	1.496	0.983915	-1.06635	2.24365	1.46922		0.373558	1.49312
Ptx3	Ptx3	rs792736	GCST90007183	0.240958	EFO_0007841		Whole face without nose	Roof - Sim1	4.47495		-0.668255	1.29923	0.821266	1.33126		-1.8052		1.39215	-1.36626	-1.32313	-2.5539	-2.01072	-1.23236	1.45329
Pax3	Pax3	rs2855266	GCST011429_17	0.847356	EFO_0007841	Segment 46	Nose	Nostrils - Pax7	3.44326	0.136851		0.26279	-0.74208	1.61554			0.950882	1.496	0.983915	-1.06635	2.24365	1.46922		0.373558	1.49312
Pax3	Pax3	rs10176525	GCST90026545	0.654214	EFO_0007841	nasion depth 1	Nose	Nostrils - Pax7	3.44326	0.136851		0.26279	-0.74208	1.61554			0.950882	1.496	0.983915	-1.06635	2.24365	1.46922		0.373558	1.49312
Pax3	Pax3	rs10176525	GCST007989	0.550842	EFO_0007841	Segment 63	Brow ridge	Nostrils - Pax7	3.44326	0.136851		0.26279	-0.74208	1.61554			0.950882	1.496	0.983915	-1.06635	2.24365	1.46922		0.373558	1.49312
Grid2	Grid2	rs2578135	GCST011429_22	0.104933	EFO_0007841		Mandible	Nasal Palate - Anterior	4.32493
Pax3	Pax3	rs79732694	GCST009464_3	0.838628	EFO_0007841	left alare-subnasale distance	Nostrils	Nostrils - Pax7	3.44326	0.136851		0.26279	-0.74208	1.61554			0.950882	1.496	0.983915	-1.06635	2.24365	1.46922		0.373558	1.49312
Pax3	Pax3	rs34460569	GCST009464_22	0.581228	EFO_0007841	right exocanthion-nasion distance	Brow ridge	Nostrils - Pax7	3.44326	0.136851		0.26279	-0.74208	1.61554			0.950882	1.496	0.983915	-1.06635	2.24365	1.46922		0.373558	1.49312
Foxp1	Foxp1	rs4677030	GCST011429_11	0.752329	EFO_0007841		Nose	Nasal Palate - Anterior	3.82716			0.98102	0.651463	0.364636	2.41443	-1.68152	-2.0768	-1.84815	-1.65088	-2.07103			-0.770013		-2.46401	1.0637
Ly86	Ly86	rs2326766	GCST011429_6	0.111884	EFO_0007841		Philtrum	Roof - Sim1	3.93662															3.93249
Pkdcc	Pkdcc	rs4952552	GCST011429_14	0.766155	EFO_0007841	Segment 43	Nose	Nasal Palate - Posterior	3.62102	0.371002	-2.95239	0.422805	1.72936		0.627536	1.02211	-1.69724	-1.56084	-3.15757	-3.07418	-2.92467	-3.40897	-3.30911		-1.76976	0.78921
Pkdcc	Pkdcc	rs6740960	GCST90007181	0.6958	EFO_0007841	Segment 1	Whole face	Nasal Palate - Posterior	3.62102	0.371002	-2.95239	0.422805	1.72936		0.627536	1.02211	-1.69724	-1.56084	-3.15757	-3.07418	-2.92467	-3.40897	-3.30911		-1.76976	0.78921
Trps1	Trps1	rs11337200	GCST90007182	0.773045	EFO_0007841	Segment 2	Nose, nostrils, philtrum, upper lip	Dermal Condensate	3.15761	-1.08662	1.16262	-0.719613	0.0367167	-1.15483	0.657227	2.88942	1.97404		2.15824		1.44929	0.588519	2.62654	0.69819	2.38393	-1.97757
Tbx15	Tbx15	rs1766793	GCST011429_13	0.843124	EFO_0007841	Segment 41	Nose	Lip - Dermal	3.17645		-4.22018	-1.43161					3.97809	1.58027	-3.11556			-3.04926	-2.87965		1.52526
Tbx15	Tbx15	rs1229119	GCST009464_23	0.285855	EFO_0007841	right exocanthion-right cheilion distance	Cheek	Lip - Dermal	3.17645		-4.22018	-1.43161					3.97809	1.58027	-3.11556			-3.04926	-2.87965		1.52526
Pkdcc	Pkdcc	rs6740960	GCST007989_5	0.702512	EFO_0007841	Segment 26	Mandible	Nasal Palate - Posterior	3.62102	0.371002	-2.95239	0.422805	1.72936		0.627536	1.02211	-1.69724	-1.56084	-3.15757	-3.07418	-2.92467	-3.40897	-3.30911		-1.76976	0.78921
Pax3	Pax3	rs10176525	GCST90026541	0.646729	EFO_0007841	brow ridge protrusion 1	Brow ridge	Nostrils - Pax7	3.44326	0.136851		0.26279	-0.74208	1.61554			0.950882	1.496	0.983915	-1.06635	2.24365	1.46922		0.373558	1.49312
Pax3	Pax3	rs34032897	GCST009464_16	0.521725	EFO_0007841	right endocanthion-nasion distance	Nose	Nostrils - Pax7	3.44326	0.136851		0.26279	-0.74208	1.61554			0.950882	1.496	0.983915	-1.06635	2.24365	1.46922		0.373558	1.49312
Hoxd4	Hoxd4	rs2884836	GCST009464_23	0.274947	EFO_0007841		Upper face (cheek)		4.03035
Bnc2	Bnc2	rs10962767	GCST90007245	0.686219	EFO_0007841		Nose, philtrum, upper lip	Palatal Shelf - Anterior	4.42121	0.686288		0.15732	0.546667	0.670166	1.49178	-2.71342	-1.59073	1.00466	-1.34931	-0.954919		-0.615396	-1.19252		-1.91182
Prdm16	Prdm16	rs1572037	GCST90007182	0.445317	EFO_0007841		Nose, philtrum, upper lip	Nostrils - Gata2	4.46814	0.372753	1.77126	0.846735	-0.340041	0.472273		-1.59794	-1.94169		0.870437	1.81217		1.336	-1.14877	-1.82834	-1.5094
Efnb2	Efnb2	rs9558696	GCST90007182	0.385195	EFO_0007841		Nose, philtrum, upper lip	Nostrils - Pax7	4.45884			-0.914678	-0.794447	-0.590938			-0.577069		1.22942		2.79492	1.92393	0.407722	1.8338	0.418624
Pax3	Pax3	rs34460569	GCST009464_8	0.581228	EFO_0007841	nasion-left exocanthion distance	Brow ridge	Nostrils - Pax7	3.44326	0.136851		0.26279	-0.74208	1.61554			0.950882	1.496	0.983915	-1.06635	2.24365	1.46922		0.373558	1.49312
Tox	Tox	rs6989377	GCST90026578	0.722498	EFO_0007841		Philtrum	Chondrocytes - Septum/Capsule	4.59861	0.380608	1.02699	1.62385		-0.730141	1.02755	-1.90816	-0.667283	-1.58036	-1.652		-1.34772	-0.470874	-0.659961	0.409199	-1.76386
Pax3	Pax3	rs10176525	GCST90026546	0.646729	EFO_0007841	nasion depth 2	Nose	Nostrils - Pax7	3.44326	0.136851		0.26279	-0.74208	1.61554			0.950882	1.496	0.983915	-1.06635	2.24365	1.46922		0.373558	1.49312
Pax3	Pax3	rs11895863	GCST009464_7	0.555285	EFO_0007841	nasion-left endocanthion distance	Nose	Nostrils - Pax7	3.44326	0.136851		0.26279	-0.74208	1.61554			0.950882	1.496	0.983915	-1.06635	2.24365	1.46922		0.373558	1.49312
Sox6	Sox6	rs34121257	GCST90007187	0.74129	EFO_0007841	Segment 7	Upper face without nose	Chondrocytes - Septum/Capsule	3.00966	1.94516	1.43243	2.66521	-1.49626	-2.13895	1.21521	-3.94696	-4.10864	-2.16762	-3.01497	-1.38143	-3.95957	-2.97625	-1.1284	-3.0186	-3.39482	-1.8759
Casz1	Casz1	rs143353512	GCST009464_11	0.637793	EFO_0007841	pronasale-left alare distance	Nostrils	LnP - Casz1	3.54208										2.57083	2.9138	3.14173	3.19893
Sfrp2	Sfrp2	rs35148853	GCST009464	0.770232	EFO_0007841	left alare-labiale superius distance	Nostrils, Upper lip	Nasal Palate - Posterior	3.53335	0.5213	-1.24349	-1.01298	0.659095	0.712675					-0.827574	-2.1719	-0.99124	-1.3417	-0.926136	0.432058		0.650652
Sfrp2	Sfrp2	rs6535972	GCST009464_4	0.761666	EFO_0007841	left endocanthion-left alare distance	Nose	Nasal Palate - Posterior	3.53335	0.5213	-1.24349	-1.01298	0.659095	0.712675					-0.827574	-2.1719	-0.99124	-1.3417	-0.926136	0.432058		0.650652
Sfrp2	Sfrp2	rs9995821	GCST009464_18	0.752691	EFO_0007841	right endocanthion-right alare distance	Nose	Nasal Palate - Posterior	3.53335	0.5213	-1.24349	-1.01298	0.659095	0.712675					-0.827574	-2.1719	-0.99124	-1.3417	-0.926136	0.432058		0.650652
Sfrp2	Sfrp2	rs9995821	GCST90007182	0.748811	EFO_0007841	Segment 2	Nose, nostrils, philtrum, upper lip	Nasal Palate - Posterior	3.53335	0.5213	-1.24349	-1.01298	0.659095	0.712675					-0.827574	-2.1719	-0.99124	-1.3417	-0.926136	0.432058		0.650652
Sfrp2	Sfrp2	rs9995821	GCST007989_8	0.755641	EFO_0007841	Segment 45	Nostrils, philtrum	Nasal Palate - Posterior	3.53335	0.5213	-1.24349	-1.01298	0.659095	0.712675					-0.827574	-2.1719	-0.99124	-1.3417	-0.926136	0.432058		0.650652
Tbx3	Tbx3	rs1863716	GCST009464_13	0.534773	EFO_0007841		Nose	Philtrum	4.14337	-0.303443	-1.15955	-1.08918				-0.918279	0.972737	0.28577			-3.91871	-0.658375	1.80622	-1.90793	0.645745	-1.12248
Sfrp2	Sfrp2	rs6535972	GCST009464_6	0.764911	EFO_0007841	left exocanthion-left alare distance	Cheek	Nasal Palate - Posterior	3.53335	0.5213	-1.24349	-1.01298	0.659095	0.712675					-0.827574	-2.1719	-0.99124	-1.3417	-0.926136	0.432058		0.650652
Osr1	Osr1	rs1427539	GCST90007187	0.477159	EFO_0007841	Segment 7	Upper face without nose	Lip Fibroblasts	2.74901	-1.59413	-2.51652	-3.01613	-1.5714	0.412384	-3.18664		2.91527	3.66588	1.37172	-4.04713		-1.94203	1.67669	1.73128	2.28909	1.17755
Gadd45a	Gadd45a	rs56399962	GCST011429_23	0.769595	EFO_0007841		Philtrum	Neural Crest	5.20156			-1.0213					-0.64093
Gadd45a	Gadd45a	rs56399962	GCST011429_8	0.769595	EFO_0007841		Mandible	Neural Crest	5.20156			-1.0213					-0.64093
Cald1	Cald1	rs4732070	GCST90007183	0.411125	EFO_0007841		Upper face without nose	Philtrum		0.1362	-0.108196		0.375259	-0.0562125		-0.18368	0.124219		0.170121				0.636133	0.537377	0.369176	-0.383243
Veph1	Veph1	rs792736	GCST90007183	0.528563	EFO_0007841		Upper face without nose	Roof - Sim1	4.32238															3.31747
Alx1	Alx1	rs11116771	GCST011429_6	0.687666	EFO_0007841	Segment 37	Philtrum	Philtrum	3.31095	0.316577	0.677927		-0.26258	0.218759		-2.20074	-1.05671	-1.16016	0.91044	0.869685	0.975442	1.12109	2.50059	0.639201	-0.391202
Alx1	Alx1	rs11609649	GCST90007181	0.150611	EFO_0007841	Segment 1	Whole face	Philtrum	3.31095	0.316577	0.677927		-0.26258	0.218759		-2.20074	-1.05671	-1.16016	0.91044	0.869685	0.975442	1.12109	2.50059	0.639201	-0.391202
F13a1	F13a1	rs2326766	GCST011429_6	0.801702	EFO_0007841		Philtrum		4.2146
Bmp2	Bmp2	rs6139982	GCST90007240	0.276101	EFO_0007841		Eye	Nostrils - Pax7	4.28583			0.534177		1.04287	1.43465			-1.43622	1.81135		2.04488
Alx1	Alx1	rs11116771	GCST011429_2	0.691098	EFO_0007841	Segment 18	Philtrum	Philtrum	3.31095	0.316577	0.677927		-0.26258	0.218759		-2.20074	-1.05671	-1.16016	0.91044	0.869685	0.975442	1.12109	2.50059	0.639201	-0.391202
Fermt1	Fermt1	rs6139982	GCST90007240	0.306334	EFO_0007841		Eye		4.50886
Dmrt3	Dmrt3	rs7859005	GCST90007237	0.193533	EFO_0007841		Forehead		4.56545
Alx4	Alx4	rs7121535	GCST90007181	0.867678	EFO_0007841		Whole face	LnP - Casz1	4.72626	0.789465		-0.450209					-0.765742		0.585752			0.946143	1.30004		0.497647
Glis3	Glis3	rs10758593	GCST90007246	0.802469	EFO_0007841	Segment 3	Whole face without nose	Whisker Pad	3.63673			-3.28035				1.92046	1.89933	1.34036	2.16112		1.90423	1.33666	1.44234	1.44128	2.33914
Shox2	Shox2	rs792736	GCST90007183	0.236453	EFO_0007841	Segment 3	Whole face without nose	Palatal Shelf - Anterior	3.6335	-0.825935	-1.01298	-1.77972	1.31924	-1.80661	-1.78634	0.163231	1.74789	0.697841			-2.58171	-0.410655	-1.10264	0.900853
Has2	Has2	rs2581548	GCST90007245	0.483594	EFO_0007841		Nose, philtrum, upper lip	Dermal Condensate	4.91628	-0.870251	-1.29565	0.280037	0.537894			1.56913						-0.887685	-1.01456
Cgnl1	Cgnl1	rs1614202	GCST011429_24	0.915072	EFO_0007841		Forehead	Nasal Cavity - Dorsal	4.67177	-0.598909			2.04829				-1.35756	-2.19939				1.05768			-1.5498
Eya4	Eya4	rs519332	GCST90007208	0.883313	EFO_0007841		Forehead	Nasal Palate - Anterior	4.35411	1.23481	-0.92364	0.948463		-0.408975	1.61638	-2.53576	-2.2461	-1.52308	-1.5267	-1.67751					-1.6903
Eya4	Eya4	rs5880172	GCST007989_6	0.84908	EFO_0007841		Forehead	Nasal Palate - Anterior	4.35411	1.23481	-0.92364	0.948463		-0.408975	1.61638	-2.53576	-2.2461	-1.52308	-1.5267	-1.67751					-1.6903
Runx2	Runx2	rs1852985	GCST003637	0.131616	EFO_0007841	Nose bridge breadth	Nose	Incisor	3.56123	2.35512			-1.20215	-1.47442	0.987953	-1.355	-1.42098	-1.22325	-0.802755	0.472135				0.455497	-0.62423
Nfia	Nfia	rs4916068	GCST007989_7	0.484542	EFO_0007841		Nose	Perichondrium	4.02388	0.624411	1.03706	0.411408	1.31778	0.912823	1.35748	-1.40882	-1.05835	0.309039	0.482907			0.535105		0.266902	-0.907985
Nfia	Nfia	rs4523542	GCST011429_18	0.445528	EFO_0007841		Nose	Perichondrium	4.02388	0.624411	1.03706	0.411408	1.31778	0.912823	1.35748	-1.40882	-1.05835	0.309039	0.482907			0.535105		0.266902	-0.907985
Lhx8	Lhx8	rs79297754	GCST90007241	0.420753	EFO_0007841	Segment 61	Periocular, cheek	Palatal Shelf - Anterior	2.83343	0.393499	-3.07001	-3.27353	-3.18157	-3.72675	-27.9763	-3.77466	2.61466	1.36974	1.18979	-1.88652	-2.26457	-2.80088	-1.2152	-3.53665		-1.33019
Bmp5	Bmp5	rs4715567	GCST90007181	0.858364	EFO_0007841		Whole face	Perichondrium	4.39885	0.817448		1.8082		-1.58125	3.03301									0.96335
Tfap2b	Tfap2b	rs9381946	GCST011429_16	0.398552	EFO_0007841	Segment 45	Nostrils	Nostrils - Tfap2b	2.87123	-1.18346	1.12654	0.0605417	2.36767	-1.11532		-1.03494	-3.29441	-2.90202	1.08774			3.18714	1.38339	2.24844	-2.55675	-2.28963
Nrg1	Nrg1	rs2347498	GCST003989	0.712885	EFO_0007842		Chin	Nasal Cavity - Ventral	3.92624					4.02533
Scrg1	Scrg1	rs12505328	GCST003989	0.605671	EFO_0007842	Chin dimples	Chin	Chondrocytes - Septum/Capsule	1.94251			6.04377
Pkdcc	Pkdcc	rs6740960	GCST003989	0.707681	EFO_0007842	Chin dimples	Chin	Nasal Palate - Posterior	3.62102	0.371002	-2.95239	0.422805	1.72936		0.627536	1.02211	-1.69724	-1.56084	-3.15757	-3.07418	-2.92467	-3.40897	-3.30911		-1.76976	0.78921
Prkg1	Prkg1	rs1194708	GCST003989	0.153065	EFO_0007842		Chin	Perichondrium	4.85107			0.687662	0.79449		1.89436		0.431104		-0.653741	-2.07361		-2.11696				0.730759
Farsb	Farsb	rs4674676	GCST003989	0.790249	EFO_0007842		Chin	Nasal Cavity - Ventral	5.32133	-0.363396		-0.189864		1.19902	-0.968775								-0.705135	-0.374909
Satb2	Satb2	rs13035389	GCST003989	0.281991	EFO_0007842	Chin dimples	Chin	Incisor	3.57895	0.271332		-2.40507	-1.9449	-1.16587		-3.26031	0.448577		-1.06628	1.73453		-2.98209	0.626434			-1.38173
Glis3	Glis3	rs4237150	GCST003989	0.866602	EFO_0007842	Chin dimples	Chin	Whisker Pad	3.63673			-3.28035				1.92046	1.89933	1.34036	2.16112		1.90423	1.33666	1.44234	1.44128	2.33914
Scg5	Scg5	rs6494598	GCST003989	0.319139	EFO_0007842		Chin		4.83619
Fgf9	Fgf9	rs73168105	GCST003989	0.455364	EFO_0007842		Chin	Periocular Mesenchyme	4.3529																	3.47534
Aldh1a3	Aldh1a3	rs7167736	GCST003989	0.167152	EFO_0007842		Chin	Nasal Cavity - Dorsal	4.19873				2.58609	1.21516
Sap30	Sap30	rs12505328	GCST003989	0.149053	EFO_0007842		Chin	MXP Early	5.01079	-0.624862			-0.679859	-0.354881				-1.25297	-0.602854				-0.650019	-0.337887	-0.264656	-0.566346
Hand2	Hand2	rs12505328	GCST003989	0.280174	EFO_0007842	Chin dimples	Chin	Lip - Dermal	2.96979								4.29842
Grem1	Grem1	rs6494598	GCST003989	0.620361	EFO_0007842		Chin	Dermal Condensate	4.73609	-0.946602		-1.1749		0.893012		2.04344					1.85201				0.751917
Zfp536	Zfp536	rs55700449	GCST003989	0.778519	EFO_0007842		Chin	Nasal Cavity - Ventral	3.83886	-2.13299		-2.08062		3.20312			1.5026
Bnc2	Bnc2	rs10962767	GCST003989	0.686159	EFO_0007842		Chin	Palatal Shelf - Anterior	4.42121	0.686288		0.15732	0.546667	0.670166	1.49178	-2.71342	-1.59073	1.00466	-1.34931	-0.954919		-0.615396	-1.19252		-1.91182
Hmga2	Hmga2	rs141753469	GCST003989	0.387553	EFO_0007842		Chin	MXP 3		-0.306435	-1.89164	-0.240515	-0.66478		-0.605016	0.579947	1.15931	-0.392486	-1.04121		-1.51249	-0.580599	-1.82839	0.371909	0.304483
Zeb2	Zeb2	rs17479393	GCST003989	0.515895	EFO_0007842	Chin dimples	Chin	Roof - Sim1	3.00956	1.74452	-1.96597	-2.68582	-1.03472	-1.15738	-2.51839	2.09191	0.521783	0.339233	0.900199	-0.754061	1.21657	-0.319992	1.19097	2.76221	1.73447
Axin2	Axin2	rs11650175	GCST003989	0.111418	EFO_0007842		Chin	Roof - Sim1	4.18271	-0.55675	-0.925102	-1.30317	-0.965232	-0.720834		1.56056	1.45364	-1.32221	0.99995		1.66824	0.820595	1.24757	1.69561	1.07727
Hand1	Hand1	rs4958741	GCST003989	0.333671	EFO_0007842		Chin
Tbx15	Tbx15	rs1766786	GCST003989	0.863675	EFO_0007842	Chin dimples	Chin	Lip - Dermal	3.17645		-4.22018	-1.43161					3.97809	1.58027	-3.11556			-3.04926	-2.87965		1.52526
Dkk1	Dkk1	rs1194708	GCST003989	0.662923	EFO_0007842	Chin dimples	Chin	Nostrils - Pax7	3.09346	-2.15053	-2.08423	-3.74173	-2.30612	-2.30504	-27.6343	2.47036	0.894408		1.86457		3.40747			1.62165	2.41545
Eya1	Eya1	rs10504499	GCST003989	0.579438	EFO_0007842		Chin	avMnP	4.59385	0.740505	-0.880764	0.333484				-2.73386	-1.18449							-1.36706	-1.22476	-1.00136
Has2	Has2	rs12541121	GCST003989	0.542256	EFO_0007842		Chin	Dermal Condensate	4.91628	-0.870251	-1.29565	0.280037	0.537894			1.56913						-0.887685	-1.01456
Msx2	Msx2	rs4868444	GCST003989	0.88499	EFO_0007842	Chin dimples	Chin	avMnP	3.63465	0.603726	1.46169	-1.85529	-2.71529	-2.53361		-1.38705	-0.969332	-1.56547	1.76026	1.11185	1.40921	1.8816	0.737527	-1.29575		-2.30997
Bmp4	Bmp4	rs72678242	GCST003989	0.651171	EFO_0007842		Chin	Philtrum	4.17735		-0.528037	-1.65476	0.472869	0.996383		0.882045	-0.466497	-0.771675	2.28492	1.29563	2.09634	1.11989	2.34872	0.672401
Shox2	Shox2	rs11713363	GCST003989	0.183594	EFO_0007842	Chin dimples	Chin	Palatal Shelf - Anterior	3.6335	-0.825935	-1.01298	-1.77972	1.31924	-1.80661	-1.78634	0.163231	1.74789	0.697841			-2.58171	-0.410655	-1.10264	0.900853
Sox9	Sox9	rs34091987	GCST003999	0.708578	EFO_0007843	Nose size	Nose, nostrils	Chondrocytes - Septum/Capsule	2.85721	-0.453182	2.7508	3.26602	0.537508	0.21893	1.26718	-3.24354	-2.94846	-2.3228	-0.972736	0.641934	-1.99701	-0.514334	-1.3455	-2.94577	-3.51131	-1.58331
Sox9	Sox9	rs2193054	GCST006110_4	0.754123	EFO_0007843	Nasal tip protrusion	Nose	Chondrocytes - Septum/Capsule	2.85721	-0.453182	2.7508	3.26602	0.537508	0.21893	1.26718	-3.24354	-2.94846	-2.3228	-0.972736	0.641934	-1.99701	-0.514334	-1.3455	-2.94577	-3.51131	-1.58331
Sox9	Sox9	rs2058742	GCST006110_6	0.69617	EFO_0007843	Profile nasal angle	Nose	Chondrocytes - Septum/Capsule	2.85721	-0.453182	2.7508	3.26602	0.537508	0.21893	1.26718	-3.24354	-2.94846	-2.3228	-0.972736	0.641934	-1.99701	-0.514334	-1.3455	-2.94577	-3.51131	-1.58331
Sox9	Sox9	rs9302943	GCST90007224	0.744489	EFO_0007843	Segment 44	Nose	Chondrocytes - Septum/Capsule	2.85721	-0.453182	2.7508	3.26602	0.537508	0.21893	1.26718	-3.24354	-2.94846	-2.3228	-0.972736	0.641934	-1.99701	-0.514334	-1.3455	-2.94577	-3.51131	-1.58331
Sox9	Sox9	rs2058742	GCST006110_4	0.69617	EFO_0007843	Nasal tip protrusion	Nose	Chondrocytes - Septum/Capsule	2.85721	-0.453182	2.7508	3.26602	0.537508	0.21893	1.26718	-3.24354	-2.94846	-2.3228	-0.972736	0.641934	-1.99701	-0.514334	-1.3455	-2.94577	-3.51131	-1.58331
Lef1	Lef1	rs7674010	GCST90007263	0.519048	EFO_0007843	Segment 20	Nose	Whisker Pad	2.52875		-1.55434	-2.06155	-2.51357	-2.08918	-1.71708	3.0734	2.00026	0.310159	0.774255		1.81395	1.18688	0.854392	2.01862	3.07795
Ptch1	Ptch1	rs145965565	GCST90007224	0.851157	EFO_0007843		Nose	Palatal Shelf - Anterior	4.25748			-0.408512	-1.1268	-1.77477		2.11018	-0.335913			1.02708	-1.27128	-1.60066	-0.443187	-1.18918	0.384249	-0.767689
Bmp4	Bmp4	rs12878658	GCST90007191	0.41736	EFO_0007843		Nose	Philtrum	4.17735		-0.528037	-1.65476	0.472869	0.996383		0.882045	-0.466497	-0.771675	2.28492	1.29563	2.09634	1.11989	2.34872	0.672401
Osr2	Osr2	rs11988731	GCST012060	0.131046	EFO_0007843	Entire nose, chinese study	Nose, nostrils	Palatal Shelf - Anterior	3.37884	-2.08041	-0.984163	-2.7072	1.46454	1.36017			1.79487		1.99085		-2.23131	-0.899909		1.0693		1.11782
Six2	Six2	rs35395759	GCST90007224	0.627206	EFO_0007843		Nose	Dorsal Nasal Cavity	3.9619	0.452236		1.18575	1.07842	-1.5229	1.01147	-3.38477	-1.47418	-1.60265	-0.581971			-0.656818		-0.963464	-2.09286	-1.32791
Six2	Six2	rs921120	GCST90026563	0.761771	EFO_0007843		Nose	Dorsal Nasal Cavity	3.9619	0.452236		1.18575	1.07842	-1.5229	1.01147	-3.38477	-1.47418	-1.60265	-0.581971			-0.656818		-0.963464	-2.09286	-1.32791
Six3	Six3	rs35395759	GCST90007224	0.169906	EFO_0007843		Nose		5.06081
Sox9	Sox9	rs2193054	GCST006110_5	0.754123	EFO_0007843	Nasolabial angle	Nose	Chondrocytes - Septum/Capsule	2.85721	-0.453182	2.7508	3.26602	0.537508	0.21893	1.26718	-3.24354	-2.94846	-2.3228	-0.972736	0.641934	-1.99701	-0.514334	-1.3455	-2.94577	-3.51131	-1.58331
Fezf1	Fezf1	rs798682	GCST90007225	0.274319	EFO_0007843		Nostrils		4.8315
Sox9	Sox9	rs2058742	GCST006110_5	0.695666	EFO_0007843	Nasolabial angle	Nose	Chondrocytes - Septum/Capsule	2.85721	-0.453182	2.7508	3.26602	0.537508	0.21893	1.26718	-3.24354	-2.94846	-2.3228	-0.972736	0.641934	-1.99701	-0.514334	-1.3455	-2.94577	-3.51131	-1.58331
Cacna2d3	Cacna2d3	rs56063440	GCST90044829	0.436604	EFO_0007843	Segment 52	Nose	Lip-Nostril Fusion	3.52118	-1.29651	1.01722	-2.39371		-1.19419		1.04523	2.06557	0.660675	2.3137		1.5357		2.2308	1.73628	1.99081
Dmrt2	Dmrt2	rs10809266	GCST003999	0.76346	EFO_0007843		Nose	Osteomesenchyme	4.02829	2.93753
Tcf4	Tcf4	rs11665450	GCST90007226	0.267587	EFO_0007843		Nose, nose bridge	Dermal Condensate		-0.731678	0.89407	-0.388976	0.490991	0.363251	0.408173	1.91894	0.812101	-0.57064	1.54057	0.858837	1.22745	0.851217	1.19969	0.865731	0.823022	-0.278429
Runx2	Runx2	rs73457129	GCST90007264	0.788357	EFO_0007843	Segment 21	Nose	Incisor	3.56123	2.35512			-1.20215	-1.47442	0.987953	-1.355	-1.42098	-1.22325	-0.802755	0.472135				0.455497	-0.62423
Runx2	Runx2	rs4714845	GCST012060	0.416339	EFO_0007843	Entire nose, chinese study	Nose, nostrils	Incisor	3.56123	2.35512			-1.20215	-1.47442	0.987953	-1.355	-1.42098	-1.22325	-0.802755	0.472135				0.455497	-0.62423
Runx2	Runx2	rs778450774	GCST003999	0.284156	EFO_0007843	Nose size (6:44820741:AG_A)	Nose, nostrils	Incisor	3.56123	2.35512			-1.20215	-1.47442	0.987953	-1.355	-1.42098	-1.22325	-0.802755	0.472135				0.455497	-0.62423
Twist1	Twist1	rs1178103	GCST90026560	0.169438	EFO_0007843		Nose	LnP - Irx5			-1.486	-2.08158	-0.74469	0.338352	-1.91855	0.332558	1.30327		0.979034	0.587033	1.45476	0.297378	0.285882	1.67983	1.30489
Matn1	Matn1	rs16834081	GCST90007191	0.275779	EFO_0007843	Segment 11	Nose, nostrils	Chondrocytes - Septum/Capsule	1.3622			6.14845			2.16375
Runx2	Runx2	rs12208924	GCST012060	0.435705	EFO_0007843	Entire nose, chinese study	Nose, nostrils	Incisor	3.56123	2.35512			-1.20215	-1.47442	0.987953	-1.355	-1.42098	-1.22325	-0.802755	0.472135				0.455497	-0.62423
Runx2	Runx2	rs1852985	GCST003635_3	0.131616	EFO_0007843	Nose bridge breadth	Nose	Incisor	3.56123	2.35512			-1.20215	-1.47442	0.987953	-1.355	-1.42098	-1.22325	-0.802755	0.472135				0.455497	-0.62423
Runx2	Runx2	rs66604011	GCST012060	0.417823	EFO_0007843	Entire nose, chinese study	Nose	Incisor	3.56123	2.35512			-1.20215	-1.47442	0.987953	-1.355	-1.42098	-1.22325	-0.802755	0.472135				0.455497	-0.62423
Cacna2d3	Cacna2d3	rs56063440	GCST003999	0.417327	EFO_0007843	Nose size	Nose, nostrils	Lip-Nostril Fusion	3.52118	-1.29651	1.01722	-2.39371		-1.19419		1.04523	2.06557	0.660675	2.3137		1.5357		2.2308	1.73628	1.99081
Sox9	Sox9	rs2193054	GCST006110_6	0.752284	EFO_0007843	Profile nasal angle	Nose	Chondrocytes - Septum/Capsule	2.85721	-0.453182	2.7508	3.26602	0.537508	0.21893	1.26718	-3.24354	-2.94846	-2.3228	-0.972736	0.641934	-1.99701	-0.514334	-1.3455	-2.94577	-3.51131	-1.58331
Gsc	Gsc	rs2224309	GCST003999	0.679439	EFO_0007843	Nose size	Nose, nostrils	Nasal Cavity - Ventral	3.5476		-2.13296	0.396063	1.93294	3.22729				-1.34914	-3.19795	-3.03004	-1.92369	-1.60439	-3.06352	-2.22397
Sfrp2	Sfrp2	rs9995821	GCST90044804	0.73604	EFO_0007843	Segment 27	Nose, nostrils	Nasal Palate - Posterior	3.53335	0.5213	-1.24349	-1.01298	0.659095	0.712675					-0.827574	-2.1719	-0.99124	-1.3417	-0.926136	0.432058		0.650652
Rcan2	Rcan2	rs12055796	GCST90007265	0.832852	EFO_0007843		Nose	Nasal Cavity - Dorsal	4.87322				1.36674
Robo1	Robo1	rs424737	GCST003999	0.765588	EFO_0007843		Nose	Nasal Cavity - Dorsal	5.07259	0.564448	-0.600004	0.286308	0.930068		0.737012		-0.287346						0.737145	0.59303		0.417202
Sfrp2	Sfrp2	rs2045323	GCST003635_5	0.711252	EFO_0007843	Nose tip angle	Nose	Nasal Palate - Posterior	3.53335	0.5213	-1.24349	-1.01298	0.659095	0.712675					-0.827574	-2.1719	-0.99124	-1.3417	-0.926136	0.432058		0.650652
Tbx3	Tbx3	rs10744843	GCST006110_6	0.51134	EFO_0007843		Nose	Philtrum	4.14337	-0.303443	-1.15955	-1.08918				-0.918279	0.972737	0.28577			-3.91871	-0.658375	1.80622	-1.90793	0.645745	-1.12248
Tbx3	Tbx3	rs2098990	GCST90007185	0.535166	EFO_0007843		Nose	Philtrum	4.14337	-0.303443	-1.15955	-1.08918				-0.918279	0.972737	0.28577			-3.91871	-0.658375	1.80622	-1.90793	0.645745	-1.12248
Sfrp2	Sfrp2	rs2045323	GCST003635	0.713955	EFO_0007843	Nose tip protrusion	Nose	Nasal Palate - Posterior	3.53335	0.5213	-1.24349	-1.01298	0.659095	0.712675					-0.827574	-2.1719	-0.99124	-1.3417	-0.926136	0.432058		0.650652
Sfrp2	Sfrp2	rs2045323	GCST012060	0.733006	EFO_0007843	Entire nose, chinese study	Nose, nostrils	Nasal Palate - Posterior	3.53335	0.5213	-1.24349	-1.01298	0.659095	0.712675					-0.827574	-2.1719	-0.99124	-1.3417	-0.926136	0.432058		0.650652
Bnc2	Bnc2	rs10810682	GCST90026563	0.764277	EFO_0007843		Nose	Palatal Shelf - Anterior	4.42121	0.686288		0.15732	0.546667	0.670166	1.49178	-2.71342	-1.59073	1.00466	-1.34931	-0.954919		-0.615396	-1.19252		-1.91182
Osr1	Osr1	rs6715010	GCST90007202	0.534664	EFO_0007843	Segment 22	Nose, nostrils	Lip Fibroblasts	2.74901	-1.59413	-2.51652	-3.01613	-1.5714	0.412384	-3.18664		2.91527	3.66588	1.37172	-4.04713		-1.94203	1.67669	1.73128	2.28909	1.17755
Pax7	Pax7	rs12410669	GCST90026560	0.83295	EFO_0007843	Columella Inclination	Nose, nostrils	LnP - Casz1	3.3022	0.729796	0.715227			2.15267			-3.85037		1.65584	0.988361	3.51993	1.73971	-3.03776		-0.776958	-1.61203
Sfrp2	Sfrp2	rs9995821	GCST90026562	0.740584	EFO_0007843	Nostril size	Nostrils	Nasal Palate - Posterior	3.53335	0.5213	-1.24349	-1.01298	0.659095	0.712675					-0.827574	-2.1719	-0.99124	-1.3417	-0.926136	0.432058		0.650652
Pax7	Pax7	rs742071	GCST90007254	0.836992	EFO_0007843	Segment 11	Nose, nostrils	LnP - Casz1	3.3022	0.729796	0.715227			2.15267			-3.85037		1.65584	0.988361	3.51993	1.73971	-3.03776		-0.776958	-1.61203
Tfap2b	Tfap2b	rs9381923	GCST90007202	0.523185	EFO_0007843	Segment 22	Nose, nostrils	Nostrils - Tfap2b	2.87123	-1.18346	1.12654	0.0605417	2.36767	-1.11532		-1.03494	-3.29441	-2.90202	1.08774			3.18714	1.38339	2.24844	-2.55675	-2.28963
Sox21	Sox21	rs11842203	GCST90007248	0.624089	EFO_0007843	Segment 5	Nose, nostrils	Whisker Pad	3.06485							3.12879	1.38223	2.14062							3.97582
Sfrp2	Sfrp2	rs9995821	GCST90026554	0.74363	EFO_0007843	nose roundness 1	Nose	Nasal Palate - Posterior	3.53335	0.5213	-1.24349	-1.01298	0.659095	0.712675					-0.827574	-2.1719	-0.99124	-1.3417	-0.926136	0.432058		0.650652
Sfrp2	Sfrp2	rs9995821	GCST90026556	0.742924	EFO_0007843	nose roundness 3	Nose	Nasal Palate - Posterior	3.53335	0.5213	-1.24349	-1.01298	0.659095	0.712675					-0.827574	-2.1719	-0.99124	-1.3417	-0.926136	0.432058		0.650652
Sfrp2	Sfrp2	rs2045323	GCST003635_4	0.711252	EFO_0007843	Columella Inclination	Nose, nostrils	Nasal Palate - Posterior	3.53335	0.5213	-1.24349	-1.01298	0.659095	0.712675					-0.827574	-2.1719	-0.99124	-1.3417	-0.926136	0.432058		0.650652
Ppargc1a	Ppargc1a	rs1006883867	GCST90044830	0.141501	EFO_0007843		Not defined	Chondrocytes - Anterior Capsule	4.41737		1.95197								1.65091			1.73896
Ppargc1a	Ppargc1a	rs1006883867	GCST90044830	0.141501	EFO_0007843		Not defined	Chondrocytes - Anterior Capsule	4.41737		1.95197								1.65091			1.73896
Prdm16	Prdm16	rs36192537	GCST90026554	0.455143	EFO_0007843		Nose	Nostrils - Gata2	4.46814	0.372753	1.77126	0.846735	-0.340041	0.472273		-1.59794	-1.94169		0.870437	1.81217		1.336	-1.14877	-1.82834	-1.5094
Prdm16	Prdm16	rs36192537	GCST90026553	0.451962	EFO_0007843		Nose	Nostrils - Gata2	4.46814	0.372753	1.77126	0.846735	-0.340041	0.472273		-1.59794	-1.94169		0.870437	1.81217		1.336	-1.14877	-1.82834	-1.5094
Bmp2	Bmp2	rs3920540	GCST006517	0.439235	EFO_0007843		Nose, nose bridge	Nostrils - Pax7	4.28583			0.534177		1.04287	1.43465			-1.43622	1.81135		2.04488
Pkdcc	Pkdcc	rs10189338	GCST90007191	0.714584	EFO_0007843	Segment 11	Nose, nostrils	Nasal Palate - Posterior	3.62102	0.371002	-2.95239	0.422805	1.72936		0.627536	1.02211	-1.69724	-1.56084	-3.15757	-3.07418	-2.92467	-3.40897	-3.30911		-1.76976	0.78921
Alx1	Alx1	rs10779169	GCST003999	0.141934	EFO_0007843	Nose size	Nose, nostrils	Philtrum	3.31095	0.316577	0.677927		-0.26258	0.218759		-2.20074	-1.05671	-1.16016	0.91044	0.869685	0.975442	1.12109	2.50059	0.639201	-0.391202
Col23a1	Col23a1	rs118078182	GCST006499	0.886236	EFO_0007843		Nose	MXP 2	4.59047		-1.53931	-1.12592				1.34173		-0.698635			-1.95774	-1.15614	-1.81565	-0.605069
Nfia	Nfia	rs4916071	GCST90007191	0.520082	EFO_0007843		Nose	Perichondrium	4.02388	0.624411	1.03706	0.411408	1.31778	0.912823	1.35748	-1.40882	-1.05835	0.309039	0.482907			0.535105		0.266902	-0.907985
Pax1	Pax1	rs2424399	GCST003643_5	0.795188	EFO_0007843	Nasal width	Nostrils	Nostrils - Pax7	3.09307			-2.6596	-2.3452				2.65791		1.97066		4.96404			2.54893	1.2371	2.32784
Pax1	Pax1	rs927833	GCST90026562	0.283661	EFO_0007843	Nostril size	Nostrils	Nostrils - Pax7	3.09307			-2.6596	-2.3452				2.65791		1.97066		4.96404			2.54893	1.2371	2.32784
Pax1	Pax1	rs16983329	GCST90044831	0.160012	EFO_0007843	Segment 54	Nostrils	Nostrils - Pax7	3.09307			-2.6596	-2.3452				2.65791		1.97066		4.96404			2.54893	1.2371	2.32784
Pax1	Pax1	rs6047635	GCST90007254	0.723393	EFO_0007843	Segment 11	Nose, nostrils	Nostrils - Pax7	3.09307			-2.6596	-2.3452				2.65791		1.97066		4.96404			2.54893	1.2371	2.32784
Sfrp1	Sfrp1	rs34456170	GCST90007225	0.724205	EFO_0007843	Segment 45	Nostrils	Chondrocytes - Septum/Capsule	3.5747	-1.18165	-0.988753	1.84934	1.78922	0.286675	0.863171	-2.81225	-0.495846	-1.42252	-0.609234	-1.28866	-1.5087	-1.88535	-1.57018	-2.14045	-2.13984	-0.830295
Depdc1a	Depdc1a	rs3118389	GCST90026554	0.111659	EFO_0007843		Nose	avMnP		-0.697136	-0.56542		-0.431585						-0.418343
Adgrl2	Adgrl2	rs12070922	GCST90007191	0.768226	EFO_0007843		Nose	Lip - Dermal	4.47727			-1.06887	-0.217501	0.472959	-0.873869	-0.466909	1.29571	0.320312	0.784006		0.913417	1.17098		1.06761	0.169881
Hgf	Hgf	rs7806852	GCST90007248	0.700607	EFO_0007843		Nose	Nasal Cavity - Dorsal	4.3162				1.98842	1.65331
Arid5b	Arid5b	rs9633535	GCST90007185	0.762051	EFO_0007843		Nose	VNO Mesenchyme	4.38823	-0.429069	-0.27506	-1.18313	0.14718	0.511464		-0.888695	1.18545	0.766297	1.21451			-0.409302	1.38151	0.304317	0.360677	0.415421
Mllt3	Mllt3	rs10122939	GCST90044825	0.498483	EFO_0007843		Nose	Nostrils - Tfap2b	4.81386	-0.543727	0.799228		0.476142	0.289716		-0.375986		-1.27659	0.690169		0.907947	0.934724	0.920274		-0.360993	-0.893438
Pax3	Pax3	rs10176525	GCST90026563	0.654214	EFO_0007843	columella size	Nose, nostrils	Nostrils - Pax7	3.44326	0.136851		0.26279	-0.74208	1.61554			0.950882	1.496	0.983915	-1.06635	2.24365	1.46922		0.373558	1.49312
Cadps2	Cadps2	rs798682	GCST90007225	0.416607	EFO_0007843		Nostrils		4.369
Foxp1	Foxp1	rs9310211	GCST90007203	0.753916	EFO_0007843		Nose	Nasal Palate - Anterior	3.82716			0.98102	0.651463	0.364636	2.41443	-1.68152	-2.0768	-1.84815	-1.65088	-2.07103			-0.770013		-2.46401	1.0637
Dmrt3	Dmrt3	rs10809266	GCST003999	0.151492	EFO_0007843		Nose		4.56545
Foxp1	Foxp1	rs9310210	GCST003999	0.784032	EFO_0007843		Not found	Nasal Palate - Anterior	3.82716			0.98102	0.651463	0.364636	2.41443	-1.68152	-2.0768	-1.84815	-1.65088	-2.07103			-0.770013		-2.46401	1.0637
Laptm5	Laptm5	rs16834081	GCST90007191	0.640138	EFO_0007843		Nose		4.56472
Ppp1r3b	Ppp1r3b	rs2929451	GCST003999	0.727955	EFO_0007843		Nose	Osteomesenchyme	4.52936	1.70823		0.756137	0.391522	-0.957965			-0.91063	1.63645	-0.832988			-1.177
Tshz1	Tshz1	rs634687	GCST90007191	0.471927	EFO_0007843		Nose	Molar	5.32626			0.282411	0.287571				0.601215			-0.675038				0.605942
Gdf10	Gdf10	rs1902713	GCST90007200	0.490075	EFO_0007843		Nose, nose bridge	Chondro - VNO	3.97447	1.37191		1.49947						1.24477		-3.86358		-2.23185	-1.20324		0.21639
Pax3	Pax3	rs7559271	GCST003635_2	0.848584	EFO_0007843	nasion position	Nose	Nostrils - Pax7	3.44326	0.136851		0.26279	-0.74208	1.61554			0.950882	1.496	0.983915	-1.06635	2.24365	1.46922		0.373558	1.49312
Pax3	Pax3	rs1370926	GCST90007191	0.521725	EFO_0007843	Segment 11	Nose, nostrils	Nostrils - Pax7	3.44326	0.136851		0.26279	-0.74208	1.61554			0.950882	1.496	0.983915	-1.06635	2.24365	1.46922		0.373558	1.49312
Hmga2	Hmga2	rs7966340	GCST90026537	0.850571	EFO_0007844		Forehead	MXP 3		-0.306435	-1.89164	-0.240515	-0.66478		-0.605016	0.579947	1.15931	-0.392486	-1.04121		-1.51249	-0.580599	-1.82839	0.371909	0.304483
Cdh7	Cdh7	rs77926594	GCST90044817	0.125964	EFO_0007844		Forehead		3.97162
Hic1	Hic1	rs8069947	GCST90026537	0.182934	EFO_0007844	forehead protrusion 1	Forehead	MxP - Shox2/Meox2	3.16094	-1.2289		-1.39788	2.28383	2.12291			-2.33836					-4.05715			-2.89756	1.98879
Runx2	Runx2	rs10948192	GCST90026537	0.208973	EFO_0007844	forehead protrusion 1	Forehead	Incisor	3.56123	2.35512			-1.20215	-1.47442	0.987953	-1.355	-1.42098	-1.22325	-0.802755	0.472135				0.455497	-0.62423
Lsp1	Lsp1	rs907613	GCST90026570	0.626693	EFO_0007845		Lower lip	Palatal Shelf - Posterior	4.89965		-1.32339	-1.2559	0.683657			-0.694983	0.552564	1.12145					1.52012	-0.579499		0.892711
Skap2	Skap2	rs2465274	GCST90007252	0.461637	EFO_0007845		Upper lip, philtrum		4.92096
Alx1	Alx1	rs10779162	GCST90007189	0.453964	EFO_0007845	Segment 9	Upper lip, philtrum	Philtrum	3.31095	0.316577	0.677927		-0.26258	0.218759		-2.20074	-1.05671	-1.16016	0.91044	0.869685	0.975442	1.12109	2.50059	0.639201	-0.391202
Ndnf	Ndnf	rs7694450	GCST90007252	0.78485	EFO_0007845	Segment 9	Upper lip, philtrum	Dermal Condensate	3.6724		-3.32998	-1.82773	-3.05565	-2.94629		2.78984	0.918724	-2.07396		-3.33576					1.20251
Prdm1	Prdm1	rs6568401	GCST90007199	0.436552	EFO_0007845	Segment 19	Upper lip, philtrum	Dermal Condensate	2.81124				1.92417			5.46677
Six2	Six2	rs921119	GCST90007216	0.742813	EFO_0007845		Philtrum	Dorsal Nasal Cavity	3.9619	0.452236		1.18575	1.07842	-1.5229	1.01147	-3.38477	-1.47418	-1.60265	-0.581971			-0.656818		-0.963464	-2.09286	-1.32791
Lsp1	Lsp1	rs907613	GCST90026564	0.651337	EFO_0007845		Lower lip	Palatal Shelf - Posterior	4.89965		-1.32339	-1.2559	0.683657			-0.694983	0.552564	1.12145					1.52012	-0.579499		0.892711
Lsp1	Lsp1	rs907613	GCST90026568	0.651337	EFO_0007845		Lower lip	Palatal Shelf - Posterior	4.89965		-1.32339	-1.2559	0.683657			-0.694983	0.552564	1.12145					1.52012	-0.579499		0.892711
Skap2	Skap2	rs2522825	GCST006407	0.441439	EFO_0007845		Philtrum		4.92096
Frem1	Frem1	rs72713618	GCST004321	0.905434	EFO_0007845		Upper lip	Primary Palate	4.80305	0.235716	-1.01964	-1.61912	0.326785	0.676883		-0.819496			0.483176	0.597903				-0.638966	-0.645986
Nfib	Nfib	rs303751	GCST90007218	0.685227	EFO_0007845		Upper lip	Lip Fibroblasts		0.919606	1.1428	0.221311	1.16814	1.37103	0.947522	-1.68728		1.55327		0.561271		-0.272899	0.357073	0.409077	-1.14275	0.842646
Tfpi	Tfpi	rs8176501	GCST90007275	0.230612	EFO_0007845		Upper lip	MxP - Shox2/Meox2	5.02472		-1.50534	-0.758415	1.07186											0.927084
Alx1	Alx1	rs74112009	GCST90044807	0.546024	EFO_0007845	Segment 30	Upper lip, philtrum	Philtrum	3.31095	0.316577	0.677927		-0.26258	0.218759		-2.20074	-1.05671	-1.16016	0.91044	0.869685	0.975442	1.12109	2.50059	0.639201	-0.391202
Satb2	Satb2	rs4675617	GCST90007261	0.790939	EFO_0007845	Segment 18	Upper lip, philtrum	Incisor	3.57895	0.271332		-2.40507	-1.9449	-1.16587		-3.26031	0.448577		-1.06628	1.73453		-2.98209	0.626434			-1.38173
Calcrl	Calcrl	rs8176501	GCST90007275	0.63818	EFO_0007845		Upper lip	Nasal Cavity - Dorsal	4.18224			-1.42107	1.99308	1.70267												1.77692
Fgfr2	Fgfr2	rs1696840	GCST90007277	0.779847	EFO_0007845		Upper lip	Perichondrium	4.51487	0.759351	0.997295	1.45876	-1.03318	-0.792579	1.50702	0.853027		-0.90987		-0.97186			0.399731	0.884756	1.06144	-0.556475
Gata2	Gata2	rs7373685	GCST90007261	0.116919	EFO_0007845	Segment 18	Upper lip, philtrum	Nostrils - Gata2	3.16428	-1.49362		-1.08334	2.32505	2.40985		-3.12209	-2.80508	-2.87223	2.09458	2.73928			-1.23798	-3.23015	-1.90283
Msx1	Msx1	rs13117653	GCST90007214	0.723781	EFO_0007845	Segment 34	Upper lip	Nostrils - Pax7	2.74565	0.820449	1.85678	-2.11991	-2.09751	-1.35686	-2.6928	-1.77852	1.05106	0.898939	1.77084	1.67486	2.61356	1.71205	1.56575	-1.49606	0.915017	-2.27301
Foxf1	Foxf1	rs62051935	GCST90007199	0.69424	EFO_0007845	Segment 19	Upper lip, philtrum	Molar	3.08593	-0.967757	-2.12398		-2.47041	-3.23251		-3.92099	-3.13653	-2.91752	-3.47981			-2.78094		-3.33789	-4.16011	-2.7348
Prrx1	Prrx1	rs10919462	GCST90007189	0.750487	EFO_0007845		Upper lip, philtrum	MxP - Lhx8		0.792691	-0.823724	-0.52342	-0.472806				0.934973	0.757995	-0.826939	-2.09611		-0.468772		0.818124	0.248843	0.365666
Prrx1	Prrx1	rs10919462	GCST90007189	0.230598	EFO_0007845		Upper lip, philtrum	MxP - Lhx8		0.792691	-0.823724	-0.52342	-0.472806				0.934973	0.757995	-0.826939	-2.09611		-0.468772		0.818124	0.248843	0.365666
Nav3	Nav3	rs2695152	GCST90007215	0.656231	EFO_0007845		Upper lip	Roof - Sim1	4.11385	1.85543														2.45284	-1.52194	1.76697
Nog	Nog	rs227727	GCST90007218	0.735976	EFO_0007845		Upper lip	Chondrocytes - Anterior Capsule	4.30769		1.96508	1.95952					-1.44076			0.994081
Mafb	Mafb	rs6129564	GCST003641	0.445813	EFO_0007855		Face width	Whisker Pad	3.936	-1.15829	-1.06252		0.76086	1.62169	1.41817	2.02411			-1.16683	-2.9428		-1.53377	-1.62109	1.24308	2.23339
Foxa1	Foxa1	rs17106852	GCST003641	0.199327	EFO_0007855		Face width		4.43222
Emx2	Emx2	rs12570134	GCST006092	0.748826	EFO_0007858	Double-edged eyelids	Eye	Whisker Pad	2.85653	-1.15554	-2.57469	-2.52682	-1.65081	-2.45998		2.87061	1.34312	1.80563		-2.62029			-1.73036	2.80055	3.37435
Cobl	Cobl	rs17134499	GCST90026549	0.464473	EFO_0007858		Eye	MxP Mesenchyme	4.21984		1.58959	1.42153	1.11215												-3.29834
Tbx15	Tbx15	rs12033305	GCST012063	0.441875	EFO_0007858	Entire eye, chinese study	Eye	Lip - Dermal	3.17645		-4.22018	-1.43161					3.97809	1.58027	-3.11556			-3.04926	-2.87965		1.52526
Pcdh7	Pcdh7	rs60159418	GCST006512	0.821049	EFO_0007955		Mouth morphology	Nasal Palate - Anterior	4.66225		-0.856997		0.352178				0.923675				-2.2355	-1.05711	1.16334		-0.49056
Dlgap1	Dlgap1	rs11876749	GCST006522_3	0.744532	EFO_0009360		Eye	Nasal Cavity - Dorsal	4.27935			1.31145	1.97855	1.57228
Cdc42ep3	Cdc42ep3	rs10165224	GCST007822	0.759684	EFO_0009892		Male-related trait	Dermal Condensate	4.20864		0.925112	0.571854		-1.00019	1.61794	2.2494	0.686641			-2.44514	-2.03241			2.01274	1.23033	-0.625531
Thsd4	Thsd4	rs112087864	GCST90007267	0.694601	EFO_0010948		Cheek	Chondrocytes - Anterior Capsule	4.36349		1.74628		1.2949	1.13187
Cped1	Cped1	rs6950680	GCST90026584	0.788809	EFO_0010948		Mandible	LnP - Casz1	4.32194	-1.06965	-0.378683	-1.30074	0.720003	0.396815		1.39854		-1.47949	1.17088	0.505414	1.11514	0.831006	0.757803	0.739345	0.60531	-0.467362
Tbx2	Tbx2	rs9893705	GCST90007229	0.107099	EFO_0010948		Cheek	lMxP	4.07578	-0.877463	-0.528593	-2.32174	0.289445	1.14998	-2.28882	-1.12621	0.880274	-1.04566	0.363696	0.55222		0.471959	0.864584	-1.07151	0.867509	-0.861275
Wnt16	Wnt16	rs884373	GCST90007206	0.158554	EFO_0010948	Segment 26	Chin	Osteomesenchyme	3.67769	2.58257				1.84469
Cped1	Cped1	rs884373	GCST90007206	0.811751	EFO_0010948		Mandible	LnP - Casz1	4.32194	-1.06965	-0.378683	-1.30074	0.720003	0.396815		1.39854		-1.47949	1.17088	0.505414	1.11514	0.831006	0.757803	0.739345	0.60531	-0.467362
Scg5	Scg5	rs148375239	GCST90007233	0.132676	EFO_0010948		Chin		4.83619
Fbn2	Fbn2	rs13182341	GCST90007186	0.335204	EFO_0010948		Cheek, mandible	Lip Fibroblasts		0.261015	0.921488		0.676152	0.710088	1.01554		0.123743	1.30467	0.554873	-0.566575		-0.831465	0.913656	0.642657	0.183048	0.384298
Prrx1	Prrx1	rs577676	GCST90007231	0.744923	EFO_0010948		Mandible	MxP - Lhx8		0.792691	-0.823724	-0.52342	-0.472806				0.934973	0.757995	-0.826939	-2.09611		-0.468772		0.818124	0.248843	0.365666
Trps1	Trps1	rs2245221	GCST90007291	0.717083	EFO_0010948	Segment 48	Cheek	Dermal Condensate	3.15761	-1.08662	1.16262	-0.719613	0.0367167	-1.15483	0.657227	2.88942	1.97404		2.15824		1.44929	0.588519	2.62654	0.69819	2.38393	-1.97757
Grem1	Grem1	rs148375239	GCST90007233	0.634859	EFO_0010948		Chin	Dermal Condensate	4.73609	-0.946602		-1.1749		0.893012		2.04344					1.85201				0.751917
Nav3	Nav3	rs10160931	GCST90007193	0.735732	EFO_0010948		Chin	Roof - Sim1	4.11385	1.85543														2.45284	-1.52194	1.76697
Hand2	Hand2	rs4695846	GCST90007296	0.636217	EFO_0010948	Segment 53	Chin	Lip - Dermal	2.96979								4.29842
Rspo3	Rspo3	rs9388518	GCST90007233	0.422839	EFO_0010948		Chin	Dermal Condensate	4.31821	0.531521	-2.55094	0.157397	-0.849941			2.35016	0.3455	0.723107		-1.84398	1.24626	-0.921858	-1.44498		1.50103
Osr1	Osr1	rs79037251	GCST90007267	0.694298	EFO_0010948	Segment 24	Cheek	Lip Fibroblasts	2.74901	-1.59413	-2.51652	-3.01613	-1.5714	0.412384	-3.18664		2.91527	3.66588	1.37172	-4.04713		-1.94203	1.67669	1.73128	2.28909	1.17755
Hic1	Hic1	rs2760734	GCST90007294	0.194171	EFO_0010948	Segment 51	Mandible	MxP - Shox2/Meox2	3.16094	-1.2289		-1.39788	2.28383	2.12291			-2.33836					-4.05715			-2.89756	1.98879
Wnt16	Wnt16	rs6950680	GCST90026584	0.195497	EFO_0010948	jaw protrusion 2 (lower)	Mandible	Osteomesenchyme	3.67769	2.58257				1.84469
Tbx15	Tbx15	rs7513680	GCST90007294	0.522625	EFO_0010948	Segment 51	Mandible	Lip - Dermal	3.17645		-4.22018	-1.43161					3.97809	1.58027	-3.11556			-3.04926	-2.87965		1.52526
Hoxd1	Hoxd1	rs10178696	GCST90007267	0.111963	EFO_0010948	Segment 24	Cheek	Lip - Dermal	2.72585								4.68979
Satb2	Satb2	rs13035389	GCST90007233	0.281991	EFO_0010948	Segment 53	Chin	Incisor	3.57895	0.271332		-2.40507	-1.9449	-1.16587		-3.26031	0.448577		-1.06628	1.73453		-2.98209	0.626434			-1.38173
Bcl11a	Bcl11a	rs13035645	GCST90007270	0.262847	EFO_0010948		Chin	Lip - Dermal	4.65104		-0.324724	-0.501958	-0.315037	-0.386039	-0.906356		1.58089	0.588285					0.723003	0.248889	0.838559	0.27643
Enpep	Enpep	rs514892	GCST90007258	0.178082	EFO_0010949		Periocular, cheek, eye	Perichondrium	3.87554	1.36803			1.0485	1.46406	3.23521										-4.50612
H2-Ab1	H2-Ab1	rs9274522	GCST90007305	0.67789	EFO_0010949		Periocular	MXP 3	4.65075
En1	En1	rs332108	GCST90007257	0.189583	EFO_0010949	Segment 14	Forehead	Lip Fibroblasts	3.1102	2.2382	-3.85347	-2.72457	-2.87866	-2.84767				3.58948					-2.98918	3.30154	1.3905
Rab11fip2	Rab11fip2	rs34988394	GCST90007305	0.475464	EFO_0010949		Periocular	Roof - Sim1	5.01488	0.302634		-0.25576				1.02657	0.666529	0.742439				0.312439	-0.331001	1.59006	1.29629
Hmga2	Hmga2	rs11175967	GCST90007271	0.852013	EFO_0010949		Forehead	MXP 3		-0.306435	-1.89164	-0.240515	-0.66478		-0.605016	0.579947	1.15931	-0.392486	-1.04121		-1.51249	-0.580599	-1.82839	0.371909	0.304483
Nog	Nog	rs7218433	GCST90007250	0.130911	EFO_0010949		Upper face without nose	Chondrocytes - Anterior Capsule	4.30769		1.96508	1.95952					-1.44076			0.994081
Rarb	Rarb	rs73048344	GCST90007258	0.725421	EFO_0010949		Periocular, cheek, eye	Ventral Nasal Cavity	3.75943		-2.31954	-0.51304	2.0544	1.59034		-2.56355	-2.43027	-2.42405	-1.47274	-1.96864		-2.7929	-2.96549	-1.05593	-2.19311	0.983201
Meis1	Meis1	rs3891585	GCST90007258	0.861362	EFO_0010949		Periocular, cheek, eye	VNO Mesenchyme	4.23363	0.764738	-3.18636	-0.946197	-1.72719			1.99805		0.623654	-2.12716	-2.4132		-1.53713				2.06246
Fgf10	Fgf10	rs4866909	GCST90007305	0.582136	EFO_0010949		Periocular, temporal	Palatal Shelf - Anterior	4.78786	0.673785		-0.915028		0.856381		1.00167
Pax1	Pax1	rs6047637	GCST90007274	0.712533	EFO_0010949	Segment 31	Lateral forehead	Nostrils - Pax7	3.09307			-2.6596	-2.3452				2.65791		1.97066		4.96404			2.54893	1.2371	2.32784
Alx4	Alx4	rs10838269	GCST90007273	0.663373	EFO_0010949		Periocular, cheek	LnP - Casz1	4.72626	0.789465		-0.450209					-0.765742		0.585752			0.946143	1.30004		0.497647
Creb3l2	Creb3l2	rs6948022	GCST90007303	0.846874	EFO_0010949		Eye	Chondrocytes - Septum/Capsule	4.57242		1.59611	1.71909	0.799093		1.01611	-0.626254	-0.376792			-0.65248		-0.733441			-0.729403
Efemp1	Efemp1	rs1367228	GCST90007273	0.835481	EFO_0010949		Periocular, cheek	Lip Fibroblasts	4.39732	0.272731		-0.703171					1.4566	1.79881	-1.44479					1.10514	1.2551	0.813366
Plpp3	Plpp3	rs35622381	GCST90007273	0.14242	EFO_0010949		Periocular, cheek	Lip Fibroblasts	4.85439	0.409225	-1.01624	-0.238444	0.447081	0.253596	0.728193	-0.429125		1.07464	0.313572	-0.69878	0.589165		0.721816	0.329927	0.113914
Bcl11b	Bcl11b	rs1257585	GCST90007299	0.513367	EFO_0010949		Forehead	Whisker Pad	3.69884	0.831564		-1.18585	-1.6961	-1.06272	-1.1648	1.94569	1.36074	1.89099		1.40669	1.51918	0.203697	-0.574491	1.49918	2.00551	-0.436476

## Sheet: 8
	targetId	variantRsId	studyId	score	diseaseFromSourceMappedId	Top Cluster	LMD_score	Neural Crest	MXP Early	FNP Early
Pik3r1	Pik3r1	rs57106444	GCST011429_25	0.489355	EFO_0007841		5.33417
Hmga2	Hmga2	rs7966340	GCST90026542	0.851618	EFO_0007841
Hmga2	Hmga2	rs10878346	GCST90044778	0.862497	EFO_0007841
Zeb2	Zeb2	rs148912137	GCST90007187	0.504181	EFO_0007841	Neural Crest	4.91504	1.51342	-0.9527	-1.1613
Hmga2	Hmga2	rs7966340	GCST90026541	0.850571	EFO_0007841
Gata2	Gata2	rs2977562	GCST007989_3	0.118038	EFO_0007841
Cadps2	Cadps2	rs798685	GCST011429_10	0.423419	EFO_0007841
Cadps2	Cadps2	rs798685	GCST011429_16	0.421365	EFO_0007841
Cacna2d3	Cacna2d3	rs17054293	GCST011429_9	0.415983	EFO_0007841
Cacna2d3	Cacna2d3	rs17054293	GCST90007245	0.438871	EFO_0007841
Cacna2d3	Cacna2d3	rs17054293	GCST011429_3	0.417407	EFO_0007841
Sema3a	Sema3a	rs7807002	GCST90007241	0.656282	EFO_0007841		4.64947
Sox9	Sox9	rs759493	GCST011429_18	0.745851	EFO_0007841	Neural Crest	4.58236	1.59763	-1.50633
Lrriq1	Lrriq1	rs11116771	GCST011429_2	0.403176	EFO_0007841
Lrriq1	Lrriq1	rs11116771	GCST011429_6	0.392197	EFO_0007841
Lrriq1	Lrriq1	rs11609649	GCST90007181	0.558799	EFO_0007841
Ndnf	Ndnf	rs7694450	GCST011429_7	0.789039	EFO_0007841
Rab11fip2	Rab11fip2	rs60424173	GCST012062	0.619783	EFO_0007841		5.23476
Six2	Six2	rs921119	GCST011429_14	0.759703	EFO_0007841
Six2	Six2	rs921119	GCST011429_4	0.761162	EFO_0007841
Pax1	Pax1	rs16983329	GCST009464_2	0.14791	EFO_0007841
Pax1	Pax1	rs927833	GCST003637	0.286076	EFO_0007841
Lrrtm4	Lrrtm4	rs10202675	GCST009464_18	0.503589	EFO_0007841
Emx2	Emx2	rs242983	GCST90007181	0.725473	EFO_0007841
Emx2	Emx2	rs242980	GCST90044778	0.74908	EFO_0007841
Fezf1	Fezf1	rs798685	GCST011429_16	0.269187	EFO_0007841
Fezf1	Fezf1	rs798685	GCST011429_10	0.262372	EFO_0007841
Eya2	Eya2	rs3091552	GCST011429_14	0.81291	EFO_0007841
Twist1	Twist1	rs212672	GCST90007181	0.174568	EFO_0007841	MXP Early	4.64969	-2.59947	1.16413
Thsd4	Thsd4	rs34430707	GCST90007182	0.761831	EFO_0007841
Thsd4	Thsd4	rs12591454	GCST011429_3	0.686481	EFO_0007841
Sox9	Sox9	rs35473710	GCST009464_14	0.504505	EFO_0007841	Neural Crest	4.58236	1.59763	-1.50633
Eya2	Eya2	rs3091552	GCST011429_16	0.740074	EFO_0007841
Filip1l	Filip1l	rs793487	GCST90007181	0.152457	EFO_0007841
Col8a1	Col8a1	rs793487	GCST90007181	0.294309	EFO_0007841
Dmrt2	Dmrt2	rs7859005	GCST90007237	0.771183	EFO_0007841
Farsb	Farsb	rs1966690	GCST009464_3	0.1049	EFO_0007841
Farsb	Farsb	rs7579011	GCST90007182	0.781511	EFO_0007841
Zfp36l2	Zfp36l2	rs7590268	GCST90007209	0.142701	EFO_0007841	Neural Crest	5.37562	-1.2379
Palld	Palld	rs4342159	GCST90007245	0.71475	EFO_0007841		5.47083
Pax3	Pax3	rs79732694	GCST009464_24	0.836386	EFO_0007841	Neural Crest	4.51342	2.28181	-2.65042
Ptx3	Ptx3	rs792736	GCST90007183	0.240958	EFO_0007841
Pax3	Pax3	rs2855266	GCST011429_17	0.847356	EFO_0007841	Neural Crest	4.51342	2.28181	-2.65042
Pax3	Pax3	rs10176525	GCST90026545	0.654214	EFO_0007841	Neural Crest	4.51342	2.28181	-2.65042
Pax3	Pax3	rs10176525	GCST007989	0.550842	EFO_0007841	Neural Crest	4.51342	2.28181	-2.65042
Grid2	Grid2	rs2578135	GCST011429_22	0.104933	EFO_0007841
Pax3	Pax3	rs79732694	GCST009464_3	0.838628	EFO_0007841	Neural Crest	4.51342	2.28181	-2.65042
Pax3	Pax3	rs34460569	GCST009464_22	0.581228	EFO_0007841	Neural Crest	4.51342	2.28181	-2.65042
Foxp1	Foxp1	rs4677030	GCST011429_11	0.752329	EFO_0007841	FNP Early	4.69491			2.46943
Ly86	Ly86	rs2326766	GCST011429_6	0.111884	EFO_0007841
Pkdcc	Pkdcc	rs4952552	GCST011429_14	0.766155	EFO_0007841		5.44954
Pkdcc	Pkdcc	rs6740960	GCST90007181	0.6958	EFO_0007841		5.44954
Trps1	Trps1	rs11337200	GCST90007182	0.773045	EFO_0007841		5.14047
Tbx15	Tbx15	rs1766793	GCST011429_13	0.843124	EFO_0007841
Tbx15	Tbx15	rs1229119	GCST009464_23	0.285855	EFO_0007841
Pkdcc	Pkdcc	rs6740960	GCST007989_5	0.702512	EFO_0007841		5.44954
Pax3	Pax3	rs10176525	GCST90026541	0.646729	EFO_0007841	Neural Crest	4.51342	2.28181	-2.65042
Pax3	Pax3	rs34032897	GCST009464_16	0.521725	EFO_0007841	Neural Crest	4.51342	2.28181	-2.65042
Hoxd4	Hoxd4	rs2884836	GCST009464_23	0.274947	EFO_0007841
Bnc2	Bnc2	rs10962767	GCST90007245	0.686219	EFO_0007841
Prdm16	Prdm16	rs1572037	GCST90007182	0.445317	EFO_0007841
Efnb2	Efnb2	rs9558696	GCST90007182	0.385195	EFO_0007841		5.41862
Pax3	Pax3	rs34460569	GCST009464_8	0.581228	EFO_0007841	Neural Crest	4.51342	2.28181	-2.65042
Tox	Tox	rs6989377	GCST90026578	0.722498	EFO_0007841
Pax3	Pax3	rs10176525	GCST90026546	0.646729	EFO_0007841	Neural Crest	4.51342	2.28181	-2.65042
Pax3	Pax3	rs11895863	GCST009464_7	0.555285	EFO_0007841	Neural Crest	4.51342	2.28181	-2.65042
Sox6	Sox6	rs34121257	GCST90007187	0.74129	EFO_0007841		5.1258
Casz1	Casz1	rs143353512	GCST009464_11	0.637793	EFO_0007841
Sfrp2	Sfrp2	rs35148853	GCST009464	0.770232	EFO_0007841		5.32403
Sfrp2	Sfrp2	rs6535972	GCST009464_4	0.761666	EFO_0007841		5.32403
Sfrp2	Sfrp2	rs9995821	GCST009464_18	0.752691	EFO_0007841		5.32403
Sfrp2	Sfrp2	rs9995821	GCST90007182	0.748811	EFO_0007841		5.32403
Sfrp2	Sfrp2	rs9995821	GCST007989_8	0.755641	EFO_0007841		5.32403
Tbx3	Tbx3	rs1863716	GCST009464_13	0.534773	EFO_0007841		4.94433
Sfrp2	Sfrp2	rs6535972	GCST009464_6	0.764911	EFO_0007841		5.32403
Osr1	Osr1	rs1427539	GCST90007187	0.477159	EFO_0007841
Gadd45a	Gadd45a	rs56399962	GCST011429_23	0.769595	EFO_0007841	Neural Crest	3.32712	2.88253	-2.11075	-2.1083
Gadd45a	Gadd45a	rs56399962	GCST011429_8	0.769595	EFO_0007841	Neural Crest	3.32712	2.88253	-2.11075	-2.1083
Cald1	Cald1	rs4732070	GCST90007183	0.411125	EFO_0007841	FNP Early		-0.414368		0.378115
Veph1	Veph1	rs792736	GCST90007183	0.528563	EFO_0007841
Alx1	Alx1	rs11116771	GCST011429_6	0.687666	EFO_0007841	FNP Early	3.80451	-2.39246		2.74613
Alx1	Alx1	rs11609649	GCST90007181	0.150611	EFO_0007841	FNP Early	3.80451	-2.39246		2.74613
F13a1	F13a1	rs2326766	GCST011429_6	0.801702	EFO_0007841
Bmp2	Bmp2	rs6139982	GCST90007240	0.276101	EFO_0007841
Alx1	Alx1	rs11116771	GCST011429_2	0.691098	EFO_0007841	FNP Early	3.80451	-2.39246		2.74613
Fermt1	Fermt1	rs6139982	GCST90007240	0.306334	EFO_0007841
Dmrt3	Dmrt3	rs7859005	GCST90007237	0.193533	EFO_0007841
Alx4	Alx4	rs7121535	GCST90007181	0.867678	EFO_0007841	FNP Early	3.51988			5.71913
Glis3	Glis3	rs10758593	GCST90007246	0.802469	EFO_0007841
Shox2	Shox2	rs792736	GCST90007183	0.236453	EFO_0007841
Has2	Has2	rs2581548	GCST90007245	0.483594	EFO_0007841		5.01365
Cgnl1	Cgnl1	rs1614202	GCST011429_24	0.915072	EFO_0007841
Eya4	Eya4	rs519332	GCST90007208	0.883313	EFO_0007841
Eya4	Eya4	rs5880172	GCST007989_6	0.84908	EFO_0007841
Runx2	Runx2	rs1852985	GCST003637	0.131616	EFO_0007841
Nfia	Nfia	rs4916068	GCST007989_7	0.484542	EFO_0007841
Nfia	Nfia	rs4523542	GCST011429_18	0.445528	EFO_0007841
Lhx8	Lhx8	rs79297754	GCST90007241	0.420753	EFO_0007841
Bmp5	Bmp5	rs4715567	GCST90007181	0.858364	EFO_0007841		4.90435
Tfap2b	Tfap2b	rs9381946	GCST011429_16	0.398552	EFO_0007841	Neural Crest		1.13393	-1.3842
Nrg1	Nrg1	rs2347498	GCST003989	0.712885	EFO_0007842
Scrg1	Scrg1	rs12505328	GCST003989	0.605671	EFO_0007842
Pkdcc	Pkdcc	rs6740960	GCST003989	0.707681	EFO_0007842		5.44954
Prkg1	Prkg1	rs1194708	GCST003989	0.153065	EFO_0007842		4.16997
Farsb	Farsb	rs4674676	GCST003989	0.790249	EFO_0007842
Satb2	Satb2	rs13035389	GCST003989	0.281991	EFO_0007842
Glis3	Glis3	rs4237150	GCST003989	0.866602	EFO_0007842
Scg5	Scg5	rs6494598	GCST003989	0.319139	EFO_0007842		4.48688
Fgf9	Fgf9	rs73168105	GCST003989	0.455364	EFO_0007842
Aldh1a3	Aldh1a3	rs7167736	GCST003989	0.167152	EFO_0007842
Sap30	Sap30	rs12505328	GCST003989	0.149053	EFO_0007842
Hand2	Hand2	rs12505328	GCST003989	0.280174	EFO_0007842
Grem1	Grem1	rs6494598	GCST003989	0.620361	EFO_0007842
Zfp536	Zfp536	rs55700449	GCST003989	0.778519	EFO_0007842
Bnc2	Bnc2	rs10962767	GCST003989	0.686159	EFO_0007842
Hmga2	Hmga2	rs141753469	GCST003989	0.387553	EFO_0007842
Zeb2	Zeb2	rs17479393	GCST003989	0.515895	EFO_0007842	Neural Crest	4.91504	1.51342	-0.9527	-1.1613
Axin2	Axin2	rs11650175	GCST003989	0.111418	EFO_0007842	Neural Crest	4.97787	1.17572	-1.98522
Hand1	Hand1	rs4958741	GCST003989	0.333671	EFO_0007842
Tbx15	Tbx15	rs1766786	GCST003989	0.863675	EFO_0007842
Dkk1	Dkk1	rs1194708	GCST003989	0.662923	EFO_0007842
Eya1	Eya1	rs10504499	GCST003989	0.579438	EFO_0007842		4.8363
Has2	Has2	rs12541121	GCST003989	0.542256	EFO_0007842		5.01365
Msx2	Msx2	rs4868444	GCST003989	0.88499	EFO_0007842	Neural Crest	4.24431	2.57481		-2.89025
Bmp4	Bmp4	rs72678242	GCST003989	0.651171	EFO_0007842
Shox2	Shox2	rs11713363	GCST003989	0.183594	EFO_0007842
Sox9	Sox9	rs34091987	GCST003999	0.708578	EFO_0007843	Neural Crest	4.58236	1.59763	-1.50633
Sox9	Sox9	rs2193054	GCST006110_4	0.754123	EFO_0007843	Neural Crest	4.58236	1.59763	-1.50633
Sox9	Sox9	rs2058742	GCST006110_6	0.69617	EFO_0007843	Neural Crest	4.58236	1.59763	-1.50633
Sox9	Sox9	rs9302943	GCST90007224	0.744489	EFO_0007843	Neural Crest	4.58236	1.59763	-1.50633
Sox9	Sox9	rs2058742	GCST006110_4	0.69617	EFO_0007843	Neural Crest	4.58236	1.59763	-1.50633
Lef1	Lef1	rs7674010	GCST90007263	0.519048	EFO_0007843	Neural Crest	4.97037	1.32365		-1.30555
Ptch1	Ptch1	rs145965565	GCST90007224	0.851157	EFO_0007843		5.19443
Bmp4	Bmp4	rs12878658	GCST90007191	0.41736	EFO_0007843
Osr2	Osr2	rs11988731	GCST012060	0.131046	EFO_0007843
Six2	Six2	rs35395759	GCST90007224	0.627206	EFO_0007843
Six2	Six2	rs921120	GCST90026563	0.761771	EFO_0007843
Six3	Six3	rs35395759	GCST90007224	0.169906	EFO_0007843
Sox9	Sox9	rs2193054	GCST006110_5	0.754123	EFO_0007843	Neural Crest	4.58236	1.59763	-1.50633
Fezf1	Fezf1	rs798682	GCST90007225	0.274319	EFO_0007843
Sox9	Sox9	rs2058742	GCST006110_5	0.695666	EFO_0007843	Neural Crest	4.58236	1.59763	-1.50633
Cacna2d3	Cacna2d3	rs56063440	GCST90044829	0.436604	EFO_0007843
Dmrt2	Dmrt2	rs10809266	GCST003999	0.76346	EFO_0007843
Tcf4	Tcf4	rs11665450	GCST90007226	0.267587	EFO_0007843		5.47495
Runx2	Runx2	rs73457129	GCST90007264	0.788357	EFO_0007843
Runx2	Runx2	rs4714845	GCST012060	0.416339	EFO_0007843
Runx2	Runx2	rs778450774	GCST003999	0.284156	EFO_0007843
Twist1	Twist1	rs1178103	GCST90026560	0.169438	EFO_0007843	MXP Early	4.64969	-2.59947	1.16413
Matn1	Matn1	rs16834081	GCST90007191	0.275779	EFO_0007843
Runx2	Runx2	rs12208924	GCST012060	0.435705	EFO_0007843
Runx2	Runx2	rs1852985	GCST003635_3	0.131616	EFO_0007843
Runx2	Runx2	rs66604011	GCST012060	0.417823	EFO_0007843
Cacna2d3	Cacna2d3	rs56063440	GCST003999	0.417327	EFO_0007843
Sox9	Sox9	rs2193054	GCST006110_6	0.752284	EFO_0007843	Neural Crest	4.58236	1.59763	-1.50633
Gsc	Gsc	rs2224309	GCST003999	0.679439	EFO_0007843
Sfrp2	Sfrp2	rs9995821	GCST90044804	0.73604	EFO_0007843		5.32403
Rcan2	Rcan2	rs12055796	GCST90007265	0.832852	EFO_0007843
Robo1	Robo1	rs424737	GCST003999	0.765588	EFO_0007843		5.22018
Sfrp2	Sfrp2	rs2045323	GCST003635_5	0.711252	EFO_0007843		5.32403
Tbx3	Tbx3	rs10744843	GCST006110_6	0.51134	EFO_0007843		4.94433
Tbx3	Tbx3	rs2098990	GCST90007185	0.535166	EFO_0007843		4.94433
Sfrp2	Sfrp2	rs2045323	GCST003635	0.713955	EFO_0007843		5.32403
Sfrp2	Sfrp2	rs2045323	GCST012060	0.733006	EFO_0007843		5.32403
Bnc2	Bnc2	rs10810682	GCST90026563	0.764277	EFO_0007843
Osr1	Osr1	rs6715010	GCST90007202	0.534664	EFO_0007843
Pax7	Pax7	rs12410669	GCST90026560	0.83295	EFO_0007843		4.82121
Sfrp2	Sfrp2	rs9995821	GCST90026562	0.740584	EFO_0007843		5.32403
Pax7	Pax7	rs742071	GCST90007254	0.836992	EFO_0007843		4.82121
Tfap2b	Tfap2b	rs9381923	GCST90007202	0.523185	EFO_0007843	Neural Crest		1.13393	-1.3842
Sox21	Sox21	rs11842203	GCST90007248	0.624089	EFO_0007843
Sfrp2	Sfrp2	rs9995821	GCST90026554	0.74363	EFO_0007843		5.32403
Sfrp2	Sfrp2	rs9995821	GCST90026556	0.742924	EFO_0007843		5.32403
Sfrp2	Sfrp2	rs2045323	GCST003635_4	0.711252	EFO_0007843		5.32403
Ppargc1a	Ppargc1a	rs1006883867	GCST90044830	0.141501	EFO_0007843
Ppargc1a	Ppargc1a	rs1006883867	GCST90044830	0.141501	EFO_0007843
Prdm16	Prdm16	rs36192537	GCST90026554	0.455143	EFO_0007843
Prdm16	Prdm16	rs36192537	GCST90026553	0.451962	EFO_0007843
Bmp2	Bmp2	rs3920540	GCST006517	0.439235	EFO_0007843
Pkdcc	Pkdcc	rs10189338	GCST90007191	0.714584	EFO_0007843		5.44954
Alx1	Alx1	rs10779169	GCST003999	0.141934	EFO_0007843	FNP Early	3.80451	-2.39246		2.74613
Col23a1	Col23a1	rs118078182	GCST006499	0.886236	EFO_0007843	MXP Early	4.45605	-3.597	1.85748
Nfia	Nfia	rs4916071	GCST90007191	0.520082	EFO_0007843
Pax1	Pax1	rs2424399	GCST003643_5	0.795188	EFO_0007843
Pax1	Pax1	rs927833	GCST90026562	0.283661	EFO_0007843
Pax1	Pax1	rs16983329	GCST90044831	0.160012	EFO_0007843
Pax1	Pax1	rs6047635	GCST90007254	0.723393	EFO_0007843
Sfrp1	Sfrp1	rs34456170	GCST90007225	0.724205	EFO_0007843	MXP Early		-0.848798	0.992563
Depdc1a	Depdc1a	rs3118389	GCST90026554	0.111659	EFO_0007843
Adgrl2	Adgrl2	rs12070922	GCST90007191	0.768226	EFO_0007843		5.46564
Hgf	Hgf	rs7806852	GCST90007248	0.700607	EFO_0007843
Arid5b	Arid5b	rs9633535	GCST90007185	0.762051	EFO_0007843		5.10282
Mllt3	Mllt3	rs10122939	GCST90044825	0.498483	EFO_0007843		5.4228
Pax3	Pax3	rs10176525	GCST90026563	0.654214	EFO_0007843	Neural Crest	4.51342	2.28181	-2.65042
Cadps2	Cadps2	rs798682	GCST90007225	0.416607	EFO_0007843
Foxp1	Foxp1	rs9310211	GCST90007203	0.753916	EFO_0007843	FNP Early	4.69491			2.46943
Dmrt3	Dmrt3	rs10809266	GCST003999	0.151492	EFO_0007843
Foxp1	Foxp1	rs9310210	GCST003999	0.784032	EFO_0007843	FNP Early	4.69491			2.46943
Laptm5	Laptm5	rs16834081	GCST90007191	0.640138	EFO_0007843		4.91036
Ppp1r3b	Ppp1r3b	rs2929451	GCST003999	0.727955	EFO_0007843
Tshz1	Tshz1	rs634687	GCST90007191	0.471927	EFO_0007843		4.95501
Gdf10	Gdf10	rs1902713	GCST90007200	0.490075	EFO_0007843
Pax3	Pax3	rs7559271	GCST003635_2	0.848584	EFO_0007843	Neural Crest	4.51342	2.28181	-2.65042
Pax3	Pax3	rs1370926	GCST90007191	0.521725	EFO_0007843	Neural Crest	4.51342	2.28181	-2.65042
Hmga2	Hmga2	rs7966340	GCST90026537	0.850571	EFO_0007844
Cdh7	Cdh7	rs77926594	GCST90044817	0.125964	EFO_0007844
Hic1	Hic1	rs8069947	GCST90026537	0.182934	EFO_0007844
Runx2	Runx2	rs10948192	GCST90026537	0.208973	EFO_0007844
Lsp1	Lsp1	rs907613	GCST90026570	0.626693	EFO_0007845		4.92202
Skap2	Skap2	rs2465274	GCST90007252	0.461637	EFO_0007845		5.00327
Alx1	Alx1	rs10779162	GCST90007189	0.453964	EFO_0007845	FNP Early	3.80451	-2.39246		2.74613
Ndnf	Ndnf	rs7694450	GCST90007252	0.78485	EFO_0007845
Prdm1	Prdm1	rs6568401	GCST90007199	0.436552	EFO_0007845
Six2	Six2	rs921119	GCST90007216	0.742813	EFO_0007845
Lsp1	Lsp1	rs907613	GCST90026564	0.651337	EFO_0007845		4.92202
Lsp1	Lsp1	rs907613	GCST90026568	0.651337	EFO_0007845		4.92202
Skap2	Skap2	rs2522825	GCST006407	0.441439	EFO_0007845		5.00327
Frem1	Frem1	rs72713618	GCST004321	0.905434	EFO_0007845
Nfib	Nfib	rs303751	GCST90007218	0.685227	EFO_0007845
Tfpi	Tfpi	rs8176501	GCST90007275	0.230612	EFO_0007845		5.29647
Alx1	Alx1	rs74112009	GCST90044807	0.546024	EFO_0007845	FNP Early	3.80451	-2.39246		2.74613
Satb2	Satb2	rs4675617	GCST90007261	0.790939	EFO_0007845
Calcrl	Calcrl	rs8176501	GCST90007275	0.63818	EFO_0007845
Fgfr2	Fgfr2	rs1696840	GCST90007277	0.779847	EFO_0007845		5.21408
Gata2	Gata2	rs7373685	GCST90007261	0.116919	EFO_0007845
Msx1	Msx1	rs13117653	GCST90007214	0.723781	EFO_0007845	MXP Early	4.64755		-2.48931
Foxf1	Foxf1	rs62051935	GCST90007199	0.69424	EFO_0007845
Prrx1	Prrx1	rs10919462	GCST90007189	0.750487	EFO_0007845	FNP Early	3.83	-3.4462	0.853093	1.72591
Prrx1	Prrx1	rs10919462	GCST90007189	0.230598	EFO_0007845	FNP Early	3.83	-3.4462	0.853093	1.72591
Nav3	Nav3	rs2695152	GCST90007215	0.656231	EFO_0007845
Nog	Nog	rs227727	GCST90007218	0.735976	EFO_0007845		4.15257
Mafb	Mafb	rs6129564	GCST003641	0.445813	EFO_0007855		5.02213
Foxa1	Foxa1	rs17106852	GCST003641	0.199327	EFO_0007855
Emx2	Emx2	rs12570134	GCST006092	0.748826	EFO_0007858
Cobl	Cobl	rs17134499	GCST90026549	0.464473	EFO_0007858
Tbx15	Tbx15	rs12033305	GCST012063	0.441875	EFO_0007858
Pcdh7	Pcdh7	rs60159418	GCST006512	0.821049	EFO_0007955
Dlgap1	Dlgap1	rs11876749	GCST006522_3	0.744532	EFO_0009360
Cdc42ep3	Cdc42ep3	rs10165224	GCST007822	0.759684	EFO_0009892		4.96261
Thsd4	Thsd4	rs112087864	GCST90007267	0.694601	EFO_0010948
Cped1	Cped1	rs6950680	GCST90026584	0.788809	EFO_0010948	FNP Early	4.47566	-4.20731		1.87785
Tbx2	Tbx2	rs9893705	GCST90007229	0.107099	EFO_0010948
Wnt16	Wnt16	rs884373	GCST90007206	0.158554	EFO_0010948
Cped1	Cped1	rs884373	GCST90007206	0.811751	EFO_0010948	FNP Early	4.47566	-4.20731		1.87785
Scg5	Scg5	rs148375239	GCST90007233	0.132676	EFO_0010948		4.48688
Fbn2	Fbn2	rs13182341	GCST90007186	0.335204	EFO_0010948		5.45941
Prrx1	Prrx1	rs577676	GCST90007231	0.744923	EFO_0010948	FNP Early	3.83	-3.4462	0.853093	1.72591
Trps1	Trps1	rs2245221	GCST90007291	0.717083	EFO_0010948		5.14047
Grem1	Grem1	rs148375239	GCST90007233	0.634859	EFO_0010948
Nav3	Nav3	rs10160931	GCST90007193	0.735732	EFO_0010948
Hand2	Hand2	rs4695846	GCST90007296	0.636217	EFO_0010948
Rspo3	Rspo3	rs9388518	GCST90007233	0.422839	EFO_0010948
Osr1	Osr1	rs79037251	GCST90007267	0.694298	EFO_0010948
Hic1	Hic1	rs2760734	GCST90007294	0.194171	EFO_0010948
Wnt16	Wnt16	rs6950680	GCST90026584	0.195497	EFO_0010948
Tbx15	Tbx15	rs7513680	GCST90007294	0.522625	EFO_0010948
Hoxd1	Hoxd1	rs10178696	GCST90007267	0.111963	EFO_0010948
Satb2	Satb2	rs13035389	GCST90007233	0.281991	EFO_0010948
Bcl11a	Bcl11a	rs13035645	GCST90007270	0.262847	EFO_0010948
Enpep	Enpep	rs514892	GCST90007258	0.178082	EFO_0010949
H2-Ab1	H2-Ab1	rs9274522	GCST90007305	0.67789	EFO_0010949
En1	En1	rs332108	GCST90007257	0.189583	EFO_0010949		4.54469
Rab11fip2	Rab11fip2	rs34988394	GCST90007305	0.475464	EFO_0010949		5.23476
Hmga2	Hmga2	rs11175967	GCST90007271	0.852013	EFO_0010949
Nog	Nog	rs7218433	GCST90007250	0.130911	EFO_0010949		4.15257
Rarb	Rarb	rs73048344	GCST90007258	0.725421	EFO_0010949	FNP Early	3.62469			5.62096
Meis1	Meis1	rs3891585	GCST90007258	0.861362	EFO_0010949
Fgf10	Fgf10	rs4866909	GCST90007305	0.582136	EFO_0010949
Pax1	Pax1	rs6047637	GCST90007274	0.712533	EFO_0010949
Alx4	Alx4	rs10838269	GCST90007273	0.663373	EFO_0010949	FNP Early	3.51988			5.71913
Creb3l2	Creb3l2	rs6948022	GCST90007303	0.846874	EFO_0010949		5.34137
Efemp1	Efemp1	rs1367228	GCST90007273	0.835481	EFO_0010949
Plpp3	Plpp3	rs35622381	GCST90007273	0.14242	EFO_0010949		5.10679
Bcl11b	Bcl11b	rs1257585	GCST90007299	0.513367	EFO_0010949

## Sheet: 9
	targetId	variantRsId	studyId	score	diseaseFromSourceMappedId	Top Cluster	LMD_score	MXP Early	MXP Early 2	FNP Early	FNP Early 2	MNP 1
Pik3r1	Pik3r1	rs57106444	GCST011429_25	0.489355	EFO_0007841		5.35595
Hmga2	Hmga2	rs7966340	GCST90026542	0.851618	EFO_0007841
Hmga2	Hmga2	rs10878346	GCST90044778	0.862497	EFO_0007841
Zeb2	Zeb2	rs148912137	GCST90007187	0.504181	EFO_0007841		5.48434
Hmga2	Hmga2	rs7966340	GCST90026541	0.850571	EFO_0007841
Gata2	Gata2	rs2977562	GCST007989_3	0.118038	EFO_0007841
Cadps2	Cadps2	rs798685	GCST011429_10	0.423419	EFO_0007841
Cadps2	Cadps2	rs798685	GCST011429_16	0.421365	EFO_0007841
Cacna2d3	Cacna2d3	rs17054293	GCST011429_9	0.415983	EFO_0007841
Cacna2d3	Cacna2d3	rs17054293	GCST90007245	0.438871	EFO_0007841
Cacna2d3	Cacna2d3	rs17054293	GCST011429_3	0.417407	EFO_0007841
Sema3a	Sema3a	rs7807002	GCST90007241	0.656282	EFO_0007841		5.28974
Sox9	Sox9	rs759493	GCST011429_18	0.745851	EFO_0007841	FNP Early 2					0.854831
Lrriq1	Lrriq1	rs11116771	GCST011429_2	0.403176	EFO_0007841
Lrriq1	Lrriq1	rs11116771	GCST011429_6	0.392197	EFO_0007841
Lrriq1	Lrriq1	rs11609649	GCST90007181	0.558799	EFO_0007841
Ndnf	Ndnf	rs7694450	GCST011429_7	0.789039	EFO_0007841
Rab11fip2	Rab11fip2	rs60424173	GCST012062	0.619783	EFO_0007841		5.5417
Six2	Six2	rs921119	GCST011429_14	0.759703	EFO_0007841	FNP Early 2	4.83785				1.98658
Six2	Six2	rs921119	GCST011429_4	0.761162	EFO_0007841	FNP Early 2	4.83785				1.98658
Pax1	Pax1	rs16983329	GCST009464_2	0.14791	EFO_0007841
Pax1	Pax1	rs927833	GCST003637	0.286076	EFO_0007841
Lrrtm4	Lrrtm4	rs10202675	GCST009464_18	0.503589	EFO_0007841
Emx2	Emx2	rs242983	GCST90007181	0.725473	EFO_0007841		4.89875
Emx2	Emx2	rs242980	GCST90044778	0.74908	EFO_0007841		4.89875
Fezf1	Fezf1	rs798685	GCST011429_16	0.269187	EFO_0007841
Fezf1	Fezf1	rs798685	GCST011429_10	0.262372	EFO_0007841
Eya2	Eya2	rs3091552	GCST011429_14	0.81291	EFO_0007841
Twist1	Twist1	rs212672	GCST90007181	0.174568	EFO_0007841		5.31675
Thsd4	Thsd4	rs34430707	GCST90007182	0.761831	EFO_0007841
Thsd4	Thsd4	rs12591454	GCST011429_3	0.686481	EFO_0007841
Sox9	Sox9	rs35473710	GCST009464_14	0.504505	EFO_0007841	FNP Early 2					0.854831
Eya2	Eya2	rs3091552	GCST011429_16	0.740074	EFO_0007841
Filip1l	Filip1l	rs793487	GCST90007181	0.152457	EFO_0007841
Col8a1	Col8a1	rs793487	GCST90007181	0.294309	EFO_0007841
Dmrt2	Dmrt2	rs7859005	GCST90007237	0.771183	EFO_0007841
Farsb	Farsb	rs1966690	GCST009464_3	0.1049	EFO_0007841
Farsb	Farsb	rs7579011	GCST90007182	0.781511	EFO_0007841
Zfp36l2	Zfp36l2	rs7590268	GCST90007209	0.142701	EFO_0007841		5.5583
Palld	Palld	rs4342159	GCST90007245	0.71475	EFO_0007841		5.32707
Pax3	Pax3	rs79732694	GCST009464_24	0.836386	EFO_0007841	FNP Early	5.07753			1.75651
Ptx3	Ptx3	rs792736	GCST90007183	0.240958	EFO_0007841		5.30795
Pax3	Pax3	rs2855266	GCST011429_17	0.847356	EFO_0007841	FNP Early	5.07753			1.75651
Pax3	Pax3	rs10176525	GCST90026545	0.654214	EFO_0007841	FNP Early	5.07753			1.75651
Pax3	Pax3	rs10176525	GCST007989	0.550842	EFO_0007841	FNP Early	5.07753			1.75651
Grid2	Grid2	rs2578135	GCST011429_22	0.104933	EFO_0007841
Pax3	Pax3	rs79732694	GCST009464_3	0.838628	EFO_0007841	FNP Early	5.07753			1.75651
Pax3	Pax3	rs34460569	GCST009464_22	0.581228	EFO_0007841	FNP Early	5.07753			1.75651
Foxp1	Foxp1	rs4677030	GCST011429_11	0.752329	EFO_0007841	MNP 1	5.14838				-1.77972	1.15557
Ly86	Ly86	rs2326766	GCST011429_6	0.111884	EFO_0007841
Pkdcc	Pkdcc	rs4952552	GCST011429_14	0.766155	EFO_0007841		5.53102
Pkdcc	Pkdcc	rs6740960	GCST90007181	0.6958	EFO_0007841		5.53102
Trps1	Trps1	rs11337200	GCST90007182	0.773045	EFO_0007841		5.32395
Tbx15	Tbx15	rs1766793	GCST011429_13	0.843124	EFO_0007841
Tbx15	Tbx15	rs1229119	GCST009464_23	0.285855	EFO_0007841
Pkdcc	Pkdcc	rs6740960	GCST007989_5	0.702512	EFO_0007841		5.53102
Pax3	Pax3	rs10176525	GCST90026541	0.646729	EFO_0007841	FNP Early	5.07753			1.75651
Pax3	Pax3	rs34032897	GCST009464_16	0.521725	EFO_0007841	FNP Early	5.07753			1.75651
Hoxd4	Hoxd4	rs2884836	GCST009464_23	0.274947	EFO_0007841
Bnc2	Bnc2	rs10962767	GCST90007245	0.686219	EFO_0007841
Prdm16	Prdm16	rs1572037	GCST90007182	0.445317	EFO_0007841
Efnb2	Efnb2	rs9558696	GCST90007182	0.385195	EFO_0007841		5.2582
Pax3	Pax3	rs34460569	GCST009464_8	0.581228	EFO_0007841	FNP Early	5.07753			1.75651
Tox	Tox	rs6989377	GCST90026578	0.722498	EFO_0007841		5.46952
Pax3	Pax3	rs10176525	GCST90026546	0.646729	EFO_0007841	FNP Early	5.07753			1.75651
Pax3	Pax3	rs11895863	GCST009464_7	0.555285	EFO_0007841	FNP Early	5.07753			1.75651
Sox6	Sox6	rs34121257	GCST90007187	0.74129	EFO_0007841		5.09763
Casz1	Casz1	rs143353512	GCST009464_11	0.637793	EFO_0007841
Sfrp2	Sfrp2	rs35148853	GCST009464	0.770232	EFO_0007841		5.46855
Sfrp2	Sfrp2	rs6535972	GCST009464_4	0.761666	EFO_0007841		5.46855
Sfrp2	Sfrp2	rs9995821	GCST009464_18	0.752691	EFO_0007841		5.46855
Sfrp2	Sfrp2	rs9995821	GCST90007182	0.748811	EFO_0007841		5.46855
Sfrp2	Sfrp2	rs9995821	GCST007989_8	0.755641	EFO_0007841		5.46855
Tbx3	Tbx3	rs1863716	GCST009464_13	0.534773	EFO_0007841	FNP Early	5.17467			-2.14872
Sfrp2	Sfrp2	rs6535972	GCST009464_6	0.764911	EFO_0007841		5.46855
Osr1	Osr1	rs1427539	GCST90007187	0.477159	EFO_0007841
Gadd45a	Gadd45a	rs56399962	GCST011429_23	0.769595	EFO_0007841		5.48058
Gadd45a	Gadd45a	rs56399962	GCST011429_8	0.769595	EFO_0007841		5.48058
Cald1	Cald1	rs4732070	GCST90007183	0.411125	EFO_0007841
Veph1	Veph1	rs792736	GCST90007183	0.528563	EFO_0007841
Alx1	Alx1	rs11116771	GCST011429_6	0.687666	EFO_0007841	MNP 1		-1.88757	-1.95864	1.00061	-1.49615	1.23752
Alx1	Alx1	rs11609649	GCST90007181	0.150611	EFO_0007841	MNP 1		-1.88757	-1.95864	1.00061	-1.49615	1.23752
F13a1	F13a1	rs2326766	GCST011429_6	0.801702	EFO_0007841
Bmp2	Bmp2	rs6139982	GCST90007240	0.276101	EFO_0007841
Alx1	Alx1	rs11116771	GCST011429_2	0.691098	EFO_0007841	MNP 1		-1.88757	-1.95864	1.00061	-1.49615	1.23752
Fermt1	Fermt1	rs6139982	GCST90007240	0.306334	EFO_0007841
Dmrt3	Dmrt3	rs7859005	GCST90007237	0.193533	EFO_0007841
Alx4	Alx4	rs7121535	GCST90007181	0.867678	EFO_0007841	FNP Early 2	4.90946		-3.3582		0.974118
Glis3	Glis3	rs10758593	GCST90007246	0.802469	EFO_0007841
Shox2	Shox2	rs792736	GCST90007183	0.236453	EFO_0007841	FNP Early 2	4.54044				2.47827
Has2	Has2	rs2581548	GCST90007245	0.483594	EFO_0007841		5.29866
Cgnl1	Cgnl1	rs1614202	GCST011429_24	0.915072	EFO_0007841
Eya4	Eya4	rs519332	GCST90007208	0.883313	EFO_0007841
Eya4	Eya4	rs5880172	GCST007989_6	0.84908	EFO_0007841
Runx2	Runx2	rs1852985	GCST003637	0.131616	EFO_0007841
Nfia	Nfia	rs4916068	GCST007989_7	0.484542	EFO_0007841
Nfia	Nfia	rs4523542	GCST011429_18	0.445528	EFO_0007841
Lhx8	Lhx8	rs79297754	GCST90007241	0.420753	EFO_0007841	MXP Early 2			5.23888
Bmp5	Bmp5	rs4715567	GCST90007181	0.858364	EFO_0007841
Tfap2b	Tfap2b	rs9381946	GCST011429_16	0.398552	EFO_0007841	FNP Early		-1.99155	-1.96387	1.18384	0.647121	-1.65809
Nrg1	Nrg1	rs2347498	GCST003989	0.712885	EFO_0007842
Scrg1	Scrg1	rs12505328	GCST003989	0.605671	EFO_0007842
Pkdcc	Pkdcc	rs6740960	GCST003989	0.707681	EFO_0007842		5.53102
Prkg1	Prkg1	rs1194708	GCST003989	0.153065	EFO_0007842
Farsb	Farsb	rs4674676	GCST003989	0.790249	EFO_0007842
Satb2	Satb2	rs13035389	GCST003989	0.281991	EFO_0007842
Glis3	Glis3	rs4237150	GCST003989	0.866602	EFO_0007842
Scg5	Scg5	rs6494598	GCST003989	0.319139	EFO_0007842
Fgf9	Fgf9	rs73168105	GCST003989	0.455364	EFO_0007842
Aldh1a3	Aldh1a3	rs7167736	GCST003989	0.167152	EFO_0007842
Sap30	Sap30	rs12505328	GCST003989	0.149053	EFO_0007842
Hand2	Hand2	rs12505328	GCST003989	0.280174	EFO_0007842
Grem1	Grem1	rs6494598	GCST003989	0.620361	EFO_0007842
Zfp536	Zfp536	rs55700449	GCST003989	0.778519	EFO_0007842
Bnc2	Bnc2	rs10962767	GCST003989	0.686159	EFO_0007842
Hmga2	Hmga2	rs141753469	GCST003989	0.387553	EFO_0007842
Zeb2	Zeb2	rs17479393	GCST003989	0.515895	EFO_0007842		5.48434
Axin2	Axin2	rs11650175	GCST003989	0.111418	EFO_0007842		5.31212
Hand1	Hand1	rs4958741	GCST003989	0.333671	EFO_0007842
Tbx15	Tbx15	rs1766786	GCST003989	0.863675	EFO_0007842
Dkk1	Dkk1	rs1194708	GCST003989	0.662923	EFO_0007842
Eya1	Eya1	rs10504499	GCST003989	0.579438	EFO_0007842		5.5543
Has2	Has2	rs12541121	GCST003989	0.542256	EFO_0007842		5.29866
Msx2	Msx2	rs4868444	GCST003989	0.88499	EFO_0007842	MXP Early 2	4.17406		3.45676
Bmp4	Bmp4	rs72678242	GCST003989	0.651171	EFO_0007842
Shox2	Shox2	rs11713363	GCST003989	0.183594	EFO_0007842	FNP Early 2	4.54044				2.47827
Sox9	Sox9	rs34091987	GCST003999	0.708578	EFO_0007843	FNP Early 2					0.854831
Sox9	Sox9	rs2193054	GCST006110_4	0.754123	EFO_0007843	FNP Early 2					0.854831
Sox9	Sox9	rs2058742	GCST006110_6	0.69617	EFO_0007843	FNP Early 2					0.854831
Sox9	Sox9	rs9302943	GCST90007224	0.744489	EFO_0007843	FNP Early 2					0.854831
Sox9	Sox9	rs2058742	GCST006110_4	0.69617	EFO_0007843	FNP Early 2					0.854831
Lef1	Lef1	rs7674010	GCST90007263	0.519048	EFO_0007843		5.40503
Ptch1	Ptch1	rs145965565	GCST90007224	0.851157	EFO_0007843	MNP 1	5.09289					2.32135
Bmp4	Bmp4	rs12878658	GCST90007191	0.41736	EFO_0007843
Osr2	Osr2	rs11988731	GCST012060	0.131046	EFO_0007843
Six2	Six2	rs35395759	GCST90007224	0.627206	EFO_0007843	FNP Early 2	4.83785				1.98658
Six2	Six2	rs921120	GCST90026563	0.761771	EFO_0007843	FNP Early 2	4.83785				1.98658
Six3	Six3	rs35395759	GCST90007224	0.169906	EFO_0007843
Sox9	Sox9	rs2193054	GCST006110_5	0.754123	EFO_0007843	FNP Early 2					0.854831
Fezf1	Fezf1	rs798682	GCST90007225	0.274319	EFO_0007843
Sox9	Sox9	rs2058742	GCST006110_5	0.695666	EFO_0007843	FNP Early 2					0.854831
Cacna2d3	Cacna2d3	rs56063440	GCST90044829	0.436604	EFO_0007843
Dmrt2	Dmrt2	rs10809266	GCST003999	0.76346	EFO_0007843
Tcf4	Tcf4	rs11665450	GCST90007226	0.267587	EFO_0007843	FNP Early 2					0.912126
Runx2	Runx2	rs73457129	GCST90007264	0.788357	EFO_0007843
Runx2	Runx2	rs4714845	GCST012060	0.416339	EFO_0007843
Runx2	Runx2	rs778450774	GCST003999	0.284156	EFO_0007843
Twist1	Twist1	rs1178103	GCST90026560	0.169438	EFO_0007843		5.31675
Matn1	Matn1	rs16834081	GCST90007191	0.275779	EFO_0007843
Runx2	Runx2	rs12208924	GCST012060	0.435705	EFO_0007843
Runx2	Runx2	rs1852985	GCST003635_3	0.131616	EFO_0007843
Runx2	Runx2	rs66604011	GCST012060	0.417823	EFO_0007843
Cacna2d3	Cacna2d3	rs56063440	GCST003999	0.417327	EFO_0007843
Sox9	Sox9	rs2193054	GCST006110_6	0.752284	EFO_0007843	FNP Early 2					0.854831
Gsc	Gsc	rs2224309	GCST003999	0.679439	EFO_0007843
Sfrp2	Sfrp2	rs9995821	GCST90044804	0.73604	EFO_0007843		5.46855
Rcan2	Rcan2	rs12055796	GCST90007265	0.832852	EFO_0007843
Robo1	Robo1	rs424737	GCST003999	0.765588	EFO_0007843		5.46556
Sfrp2	Sfrp2	rs2045323	GCST003635_5	0.711252	EFO_0007843		5.46855
Tbx3	Tbx3	rs10744843	GCST006110_6	0.51134	EFO_0007843	FNP Early	5.17467			-2.14872
Tbx3	Tbx3	rs2098990	GCST90007185	0.535166	EFO_0007843	FNP Early	5.17467			-2.14872
Sfrp2	Sfrp2	rs2045323	GCST003635	0.713955	EFO_0007843		5.46855
Sfrp2	Sfrp2	rs2045323	GCST012060	0.733006	EFO_0007843		5.46855
Bnc2	Bnc2	rs10810682	GCST90026563	0.764277	EFO_0007843
Osr1	Osr1	rs6715010	GCST90007202	0.534664	EFO_0007843
Pax7	Pax7	rs12410669	GCST90026560	0.83295	EFO_0007843	FNP Early	4.79038			4.37258
Sfrp2	Sfrp2	rs9995821	GCST90026562	0.740584	EFO_0007843		5.46855
Pax7	Pax7	rs742071	GCST90007254	0.836992	EFO_0007843	FNP Early	4.79038			4.37258
Tfap2b	Tfap2b	rs9381923	GCST90007202	0.523185	EFO_0007843	FNP Early		-1.99155	-1.96387	1.18384	0.647121	-1.65809
Sox21	Sox21	rs11842203	GCST90007248	0.624089	EFO_0007843
Sfrp2	Sfrp2	rs9995821	GCST90026554	0.74363	EFO_0007843		5.46855
Sfrp2	Sfrp2	rs9995821	GCST90026556	0.742924	EFO_0007843		5.46855
Sfrp2	Sfrp2	rs2045323	GCST003635_4	0.711252	EFO_0007843		5.46855
Ppargc1a	Ppargc1a	rs1006883867	GCST90044830	0.141501	EFO_0007843
Ppargc1a	Ppargc1a	rs1006883867	GCST90044830	0.141501	EFO_0007843
Prdm16	Prdm16	rs36192537	GCST90026554	0.455143	EFO_0007843
Prdm16	Prdm16	rs36192537	GCST90026553	0.451962	EFO_0007843
Bmp2	Bmp2	rs3920540	GCST006517	0.439235	EFO_0007843
Pkdcc	Pkdcc	rs10189338	GCST90007191	0.714584	EFO_0007843		5.53102
Alx1	Alx1	rs10779169	GCST003999	0.141934	EFO_0007843	MNP 1		-1.88757	-1.95864	1.00061	-1.49615	1.23752
Col23a1	Col23a1	rs118078182	GCST006499	0.886236	EFO_0007843		5.52926
Nfia	Nfia	rs4916071	GCST90007191	0.520082	EFO_0007843
Pax1	Pax1	rs2424399	GCST003643_5	0.795188	EFO_0007843
Pax1	Pax1	rs927833	GCST90026562	0.283661	EFO_0007843
Pax1	Pax1	rs16983329	GCST90044831	0.160012	EFO_0007843
Pax1	Pax1	rs6047635	GCST90007254	0.723393	EFO_0007843
Sfrp1	Sfrp1	rs34456170	GCST90007225	0.724205	EFO_0007843	MXP Early 2	5.38301		1.34573
Depdc1a	Depdc1a	rs3118389	GCST90026554	0.111659	EFO_0007843
Adgrl2	Adgrl2	rs12070922	GCST90007191	0.768226	EFO_0007843		5.61244
Hgf	Hgf	rs7806852	GCST90007248	0.700607	EFO_0007843
Arid5b	Arid5b	rs9633535	GCST90007185	0.762051	EFO_0007843		5.22834
Mllt3	Mllt3	rs10122939	GCST90044825	0.498483	EFO_0007843		5.51651
Pax3	Pax3	rs10176525	GCST90026563	0.654214	EFO_0007843	FNP Early	5.07753			1.75651
Cadps2	Cadps2	rs798682	GCST90007225	0.416607	EFO_0007843
Foxp1	Foxp1	rs9310211	GCST90007203	0.753916	EFO_0007843	MNP 1	5.14838				-1.77972	1.15557
Dmrt3	Dmrt3	rs10809266	GCST003999	0.151492	EFO_0007843
Foxp1	Foxp1	rs9310210	GCST003999	0.784032	EFO_0007843	MNP 1	5.14838				-1.77972	1.15557
Laptm5	Laptm5	rs16834081	GCST90007191	0.640138	EFO_0007843
Ppp1r3b	Ppp1r3b	rs2929451	GCST003999	0.727955	EFO_0007843
Tshz1	Tshz1	rs634687	GCST90007191	0.471927	EFO_0007843		5.36563
Gdf10	Gdf10	rs1902713	GCST90007200	0.490075	EFO_0007843
Pax3	Pax3	rs7559271	GCST003635_2	0.848584	EFO_0007843	FNP Early	5.07753			1.75651
Pax3	Pax3	rs1370926	GCST90007191	0.521725	EFO_0007843	FNP Early	5.07753			1.75651
Hmga2	Hmga2	rs7966340	GCST90026537	0.850571	EFO_0007844
Cdh7	Cdh7	rs77926594	GCST90044817	0.125964	EFO_0007844
Hic1	Hic1	rs8069947	GCST90026537	0.182934	EFO_0007844
Runx2	Runx2	rs10948192	GCST90026537	0.208973	EFO_0007844
Lsp1	Lsp1	rs907613	GCST90026570	0.626693	EFO_0007845		5.35937
Skap2	Skap2	rs2465274	GCST90007252	0.461637	EFO_0007845
Alx1	Alx1	rs10779162	GCST90007189	0.453964	EFO_0007845	MNP 1		-1.88757	-1.95864	1.00061	-1.49615	1.23752
Ndnf	Ndnf	rs7694450	GCST90007252	0.78485	EFO_0007845
Prdm1	Prdm1	rs6568401	GCST90007199	0.436552	EFO_0007845
Six2	Six2	rs921119	GCST90007216	0.742813	EFO_0007845	FNP Early 2	4.83785				1.98658
Lsp1	Lsp1	rs907613	GCST90026564	0.651337	EFO_0007845		5.35937
Lsp1	Lsp1	rs907613	GCST90026568	0.651337	EFO_0007845		5.35937
Skap2	Skap2	rs2522825	GCST006407	0.441439	EFO_0007845
Frem1	Frem1	rs72713618	GCST004321	0.905434	EFO_0007845		5.33097
Nfib	Nfib	rs303751	GCST90007218	0.685227	EFO_0007845
Tfpi	Tfpi	rs8176501	GCST90007275	0.230612	EFO_0007845		5.44238
Alx1	Alx1	rs74112009	GCST90044807	0.546024	EFO_0007845	MNP 1		-1.88757	-1.95864	1.00061	-1.49615	1.23752
Satb2	Satb2	rs4675617	GCST90007261	0.790939	EFO_0007845
Calcrl	Calcrl	rs8176501	GCST90007275	0.63818	EFO_0007845
Fgfr2	Fgfr2	rs1696840	GCST90007277	0.779847	EFO_0007845		5.06425
Gata2	Gata2	rs7373685	GCST90007261	0.116919	EFO_0007845
Msx1	Msx1	rs13117653	GCST90007214	0.723781	EFO_0007845	FNP Early 2	4.83775				1.09491	-1.77678
Foxf1	Foxf1	rs62051935	GCST90007199	0.69424	EFO_0007845		4.72765
Prrx1	Prrx1	rs10919462	GCST90007189	0.750487	EFO_0007845	MXP Early 2			1.26921		-1.14555
Prrx1	Prrx1	rs10919462	GCST90007189	0.230598	EFO_0007845	MXP Early 2			1.26921		-1.14555
Nav3	Nav3	rs2695152	GCST90007215	0.656231	EFO_0007845
Nog	Nog	rs227727	GCST90007218	0.735976	EFO_0007845
Mafb	Mafb	rs6129564	GCST003641	0.445813	EFO_0007855
Foxa1	Foxa1	rs17106852	GCST003641	0.199327	EFO_0007855
Emx2	Emx2	rs12570134	GCST006092	0.748826	EFO_0007858		4.89875
Cobl	Cobl	rs17134499	GCST90026549	0.464473	EFO_0007858
Tbx15	Tbx15	rs12033305	GCST012063	0.441875	EFO_0007858
Pcdh7	Pcdh7	rs60159418	GCST006512	0.821049	EFO_0007955
Dlgap1	Dlgap1	rs11876749	GCST006522_3	0.744532	EFO_0009360
Cdc42ep3	Cdc42ep3	rs10165224	GCST007822	0.759684	EFO_0009892
Thsd4	Thsd4	rs112087864	GCST90007267	0.694601	EFO_0010948
Cped1	Cped1	rs6950680	GCST90026584	0.788809	EFO_0010948		5.61323
Tbx2	Tbx2	rs9893705	GCST90007229	0.107099	EFO_0010948	FNP Early 2	4.96752			-3.18678	1.96969
Wnt16	Wnt16	rs884373	GCST90007206	0.158554	EFO_0010948
Cped1	Cped1	rs884373	GCST90007206	0.811751	EFO_0010948		5.61323
Scg5	Scg5	rs148375239	GCST90007233	0.132676	EFO_0010948
Fbn2	Fbn2	rs13182341	GCST90007186	0.335204	EFO_0010948	MNP 1	5.55965					0.919164
Prrx1	Prrx1	rs577676	GCST90007231	0.744923	EFO_0010948	MXP Early 2			1.26921		-1.14555
Trps1	Trps1	rs2245221	GCST90007291	0.717083	EFO_0010948		5.32395
Grem1	Grem1	rs148375239	GCST90007233	0.634859	EFO_0010948
Nav3	Nav3	rs10160931	GCST90007193	0.735732	EFO_0010948
Hand2	Hand2	rs4695846	GCST90007296	0.636217	EFO_0010948
Rspo3	Rspo3	rs9388518	GCST90007233	0.422839	EFO_0010948
Osr1	Osr1	rs79037251	GCST90007267	0.694298	EFO_0010948
Hic1	Hic1	rs2760734	GCST90007294	0.194171	EFO_0010948
Wnt16	Wnt16	rs6950680	GCST90026584	0.195497	EFO_0010948
Tbx15	Tbx15	rs7513680	GCST90007294	0.522625	EFO_0010948
Hoxd1	Hoxd1	rs10178696	GCST90007267	0.111963	EFO_0010948
Satb2	Satb2	rs13035389	GCST90007233	0.281991	EFO_0010948
Bcl11a	Bcl11a	rs13035645	GCST90007270	0.262847	EFO_0010948
Enpep	Enpep	rs514892	GCST90007258	0.178082	EFO_0010949
H2-Ab1	H2-Ab1	rs9274522	GCST90007305	0.67789	EFO_0010949
En1	En1	rs332108	GCST90007257	0.189583	EFO_0010949
Rab11fip2	Rab11fip2	rs34988394	GCST90007305	0.475464	EFO_0010949		5.5417
Hmga2	Hmga2	rs11175967	GCST90007271	0.852013	EFO_0010949
Nog	Nog	rs7218433	GCST90007250	0.130911	EFO_0010949
Rarb	Rarb	rs73048344	GCST90007258	0.725421	EFO_0010949		5.07022
Meis1	Meis1	rs3891585	GCST90007258	0.861362	EFO_0010949
Fgf10	Fgf10	rs4866909	GCST90007305	0.582136	EFO_0010949
Pax1	Pax1	rs6047637	GCST90007274	0.712533	EFO_0010949
Alx4	Alx4	rs10838269	GCST90007273	0.663373	EFO_0010949	FNP Early 2	4.90946		-3.3582		0.974118
Creb3l2	Creb3l2	rs6948022	GCST90007303	0.846874	EFO_0010949		5.24779
Efemp1	Efemp1	rs1367228	GCST90007273	0.835481	EFO_0010949
Plpp3	Plpp3	rs35622381	GCST90007273	0.14242	EFO_0010949	FNP Early 2	5.33637				-1.47712
Bcl11b	Bcl11b	rs1257585	GCST90007299	0.513367	EFO_0010949

## Sheet: 10
	targetId	variantRsId	studyId	score	diseaseFromSourceMappedId	Top Cluster	LMD_score	MXP Early 2	MXP 1	MXP 2	MXP 3	FNP Early	FNP Early 2	LNP	MNP 1	MNP 2
Pik3r1	Pik3r1	rs57106444	GCST011429_25	0.489355	EFO_0007841
Hmga2	Hmga2	rs7966340	GCST90026542	0.851618	EFO_0007841	MXP 3			0.921331	0.726128	1.13694	-0.780966	-0.732891		-0.708902	0.338529
Hmga2	Hmga2	rs10878346	GCST90044778	0.862497	EFO_0007841	MXP 3			0.921331	0.726128	1.13694	-0.780966	-0.732891		-0.708902	0.338529
Zeb2	Zeb2	rs148912137	GCST90007187	0.504181	EFO_0007841	MNP 2	4.80028									1.08519
Hmga2	Hmga2	rs7966340	GCST90026541	0.850571	EFO_0007841	MXP 3			0.921331	0.726128	1.13694	-0.780966	-0.732891		-0.708902	0.338529
Gata2	Gata2	rs2977562	GCST007989_3	0.118038	EFO_0007841	MNP 1	4.05596	-2.37333		-3.74317		-2.9813	-1.91446		1.59087
Cadps2	Cadps2	rs798685	GCST011429_10	0.423419	EFO_0007841
Cadps2	Cadps2	rs798685	GCST011429_16	0.421365	EFO_0007841
Cacna2d3	Cacna2d3	rs17054293	GCST011429_9	0.415983	EFO_0007841
Cacna2d3	Cacna2d3	rs17054293	GCST90007245	0.438871	EFO_0007841
Cacna2d3	Cacna2d3	rs17054293	GCST011429_3	0.417407	EFO_0007841
Sema3a	Sema3a	rs7807002	GCST90007241	0.656282	EFO_0007841	MXP 2				1.58916					-0.660346	0.727312
Sox9	Sox9	rs759493	GCST011429_18	0.745851	EFO_0007841	MXP 1			0.80416		-1.08747			-1.15833		0.565443
Lrriq1	Lrriq1	rs11116771	GCST011429_2	0.403176	EFO_0007841
Lrriq1	Lrriq1	rs11116771	GCST011429_6	0.392197	EFO_0007841
Lrriq1	Lrriq1	rs11609649	GCST90007181	0.558799	EFO_0007841
Ndnf	Ndnf	rs7694450	GCST011429_7	0.789039	EFO_0007841	MXP 3					4.60836
Rab11fip2	Rab11fip2	rs60424173	GCST012062	0.619783	EFO_0007841	MXP 2	5.18513			1.24579			-0.690278
Six2	Six2	rs921119	GCST011429_14	0.759703	EFO_0007841	MNP 2	3.89734	-2.05904			-1.5577		0.83816	-1.48832		1.88606
Six2	Six2	rs921119	GCST011429_4	0.761162	EFO_0007841	MNP 2	3.89734	-2.05904			-1.5577		0.83816	-1.48832		1.88606
Pax1	Pax1	rs16983329	GCST009464_2	0.14791	EFO_0007841
Pax1	Pax1	rs927833	GCST003637	0.286076	EFO_0007841
Lrrtm4	Lrrtm4	rs10202675	GCST009464_18	0.503589	EFO_0007841
Emx2	Emx2	rs242983	GCST90007181	0.725473	EFO_0007841	MNP 1	4.51005								1.88211
Emx2	Emx2	rs242980	GCST90044778	0.74908	EFO_0007841	MNP 1	4.51005								1.88211
Fezf1	Fezf1	rs798685	GCST011429_16	0.269187	EFO_0007841
Fezf1	Fezf1	rs798685	GCST011429_10	0.262372	EFO_0007841
Eya2	Eya2	rs3091552	GCST011429_14	0.81291	EFO_0007841	MNP 1	4.47667	-5.02934					-3.39463		2.17601
Twist1	Twist1	rs212672	GCST90007181	0.174568	EFO_0007841	MXP 3			1.64346	0.80381	2.03117	-3.13381	-3.63088	1.73378	-1.26333	1.07191
Thsd4	Thsd4	rs34430707	GCST90007182	0.761831	EFO_0007841		4.64053
Thsd4	Thsd4	rs12591454	GCST011429_3	0.686481	EFO_0007841		4.64053
Sox9	Sox9	rs35473710	GCST009464_14	0.504505	EFO_0007841	MXP 1			0.80416		-1.08747			-1.15833		0.565443
Eya2	Eya2	rs3091552	GCST011429_16	0.740074	EFO_0007841	MNP 1	4.47667	-5.02934					-3.39463		2.17601
Filip1l	Filip1l	rs793487	GCST90007181	0.152457	EFO_0007841	MXP 3					1.64621
Col8a1	Col8a1	rs793487	GCST90007181	0.294309	EFO_0007841
Dmrt2	Dmrt2	rs7859005	GCST90007237	0.771183	EFO_0007841
Farsb	Farsb	rs1966690	GCST009464_3	0.1049	EFO_0007841	FNP Early						0.691947
Farsb	Farsb	rs7579011	GCST90007182	0.781511	EFO_0007841	FNP Early						0.691947
Zfp36l2	Zfp36l2	rs7590268	GCST90007209	0.142701	EFO_0007841	FNP Early 2	5.22044	-0.816022					0.615627		-0.658248	0.51072
Palld	Palld	rs4342159	GCST90007245	0.71475	EFO_0007841	MNP 1	5.12183			0.731584			-1.34124		0.813775
Pax3	Pax3	rs79732694	GCST009464_24	0.836386	EFO_0007841	LNP	3.87173	-4.48874	-7.23498	-5.19685	1.68834			2.22077	-1.3546	0.429479
Ptx3	Ptx3	rs792736	GCST90007183	0.240958	EFO_0007841	MXP 2	4.82515			1.6414
Pax3	Pax3	rs2855266	GCST011429_17	0.847356	EFO_0007841	LNP	3.87173	-4.48874	-7.23498	-5.19685	1.68834			2.22077	-1.3546	0.429479
Pax3	Pax3	rs10176525	GCST90026545	0.654214	EFO_0007841	LNP	3.87173	-4.48874	-7.23498	-5.19685	1.68834			2.22077	-1.3546	0.429479
Pax3	Pax3	rs10176525	GCST007989	0.550842	EFO_0007841	LNP	3.87173	-4.48874	-7.23498	-5.19685	1.68834			2.22077	-1.3546	0.429479
Grid2	Grid2	rs2578135	GCST011429_22	0.104933	EFO_0007841
Pax3	Pax3	rs79732694	GCST009464_3	0.838628	EFO_0007841	LNP	3.87173	-4.48874	-7.23498	-5.19685	1.68834			2.22077	-1.3546	0.429479
Pax3	Pax3	rs34460569	GCST009464_22	0.581228	EFO_0007841	LNP	3.87173	-4.48874	-7.23498	-5.19685	1.68834			2.22077	-1.3546	0.429479
Foxp1	Foxp1	rs4677030	GCST011429_11	0.752329	EFO_0007841	MXP 2	4.00069	-1.57136		1.20936			-1.52314		0.808143
Ly86	Ly86	rs2326766	GCST011429_6	0.111884	EFO_0007841
Pkdcc	Pkdcc	rs4952552	GCST011429_14	0.766155	EFO_0007841	MXP 2			1.47188	2.23194		-2.99727	-2.00738			0.942881
Pkdcc	Pkdcc	rs6740960	GCST90007181	0.6958	EFO_0007841	MXP 2			1.47188	2.23194		-2.99727	-2.00738			0.942881
Trps1	Trps1	rs11337200	GCST90007182	0.773045	EFO_0007841	MXP 2			1.08835	1.53989	0.990949	-1.9568	-2.57588		-0.902568	0.876853
Tbx15	Tbx15	rs1766793	GCST011429_13	0.843124	EFO_0007841
Tbx15	Tbx15	rs1229119	GCST009464_23	0.285855	EFO_0007841
Pkdcc	Pkdcc	rs6740960	GCST007989_5	0.702512	EFO_0007841	MXP 2			1.47188	2.23194		-2.99727	-2.00738			0.942881
Pax3	Pax3	rs10176525	GCST90026541	0.646729	EFO_0007841	LNP	3.87173	-4.48874	-7.23498	-5.19685	1.68834			2.22077	-1.3546	0.429479
Pax3	Pax3	rs34032897	GCST009464_16	0.521725	EFO_0007841	LNP	3.87173	-4.48874	-7.23498	-5.19685	1.68834			2.22077	-1.3546	0.429479
Hoxd4	Hoxd4	rs2884836	GCST009464_23	0.274947	EFO_0007841
Bnc2	Bnc2	rs10962767	GCST90007245	0.686219	EFO_0007841	MXP 2				2.1177			-2.26259
Prdm16	Prdm16	rs1572037	GCST90007182	0.445317	EFO_0007841	LNP					1.10387		-2.67278	1.86184
Efnb2	Efnb2	rs9558696	GCST90007182	0.385195	EFO_0007841	LNP		-1.5989	1.1068				-2.13077	2.01771
Pax3	Pax3	rs34460569	GCST009464_8	0.581228	EFO_0007841	LNP	3.87173	-4.48874	-7.23498	-5.19685	1.68834			2.22077	-1.3546	0.429479
Tox	Tox	rs6989377	GCST90026578	0.722498	EFO_0007841	MNP 2			0.924818					-2.02354		1.17406
Pax3	Pax3	rs10176525	GCST90026546	0.646729	EFO_0007841	LNP	3.87173	-4.48874	-7.23498	-5.19685	1.68834			2.22077	-1.3546	0.429479
Pax3	Pax3	rs11895863	GCST009464_7	0.555285	EFO_0007841	LNP	3.87173	-4.48874	-7.23498	-5.19685	1.68834			2.22077	-1.3546	0.429479
Sox6	Sox6	rs34121257	GCST90007187	0.74129	EFO_0007841		4.68767
Casz1	Casz1	rs143353512	GCST009464_11	0.637793	EFO_0007841
Sfrp2	Sfrp2	rs35148853	GCST009464	0.770232	EFO_0007841	MXP 1	5.05526		1.07937
Sfrp2	Sfrp2	rs6535972	GCST009464_4	0.761666	EFO_0007841	MXP 1	5.05526		1.07937
Sfrp2	Sfrp2	rs9995821	GCST009464_18	0.752691	EFO_0007841	MXP 1	5.05526		1.07937
Sfrp2	Sfrp2	rs9995821	GCST90007182	0.748811	EFO_0007841	MXP 1	5.05526		1.07937
Sfrp2	Sfrp2	rs9995821	GCST007989_8	0.755641	EFO_0007841	MXP 1	5.05526		1.07937
Tbx3	Tbx3	rs1863716	GCST009464_13	0.534773	EFO_0007841	MXP 3	4.36025	0.721324			1.46525	-2.05412		-2.57922	-1.02528	0.868598
Sfrp2	Sfrp2	rs6535972	GCST009464_6	0.764911	EFO_0007841	MXP 1	5.05526		1.07937
Osr1	Osr1	rs1427539	GCST90007187	0.477159	EFO_0007841	MXP 2				3.67621
Gadd45a	Gadd45a	rs56399962	GCST011429_23	0.769595	EFO_0007841		5.48246
Gadd45a	Gadd45a	rs56399962	GCST011429_8	0.769595	EFO_0007841		5.48246
Cald1	Cald1	rs4732070	GCST90007183	0.411125	EFO_0007841	MNP 2		-0.905584							0.227018	0.796779
Veph1	Veph1	rs792736	GCST90007183	0.528563	EFO_0007841
Alx1	Alx1	rs11116771	GCST011429_6	0.687666	EFO_0007841	MNP 1		-2.73095	-3.46925	-5.21392	0.747768		-1.15873	1.39236	1.52574	0.573006
Alx1	Alx1	rs11609649	GCST90007181	0.150611	EFO_0007841	MNP 1		-2.73095	-3.46925	-5.21392	0.747768		-1.15873	1.39236	1.52574	0.573006
F13a1	F13a1	rs2326766	GCST011429_6	0.801702	EFO_0007841
Bmp2	Bmp2	rs6139982	GCST90007240	0.276101	EFO_0007841
Alx1	Alx1	rs11116771	GCST011429_2	0.691098	EFO_0007841	MNP 1		-2.73095	-3.46925	-5.21392	0.747768		-1.15873	1.39236	1.52574	0.573006
Fermt1	Fermt1	rs6139982	GCST90007240	0.306334	EFO_0007841
Dmrt3	Dmrt3	rs7859005	GCST90007237	0.193533	EFO_0007841
Alx4	Alx4	rs7121535	GCST90007181	0.867678	EFO_0007841	MNP 2	4.15127	-2.40579	-3.33475	-1.38002	0.725531			1.18899	-1.26249	1.36405
Glis3	Glis3	rs10758593	GCST90007246	0.802469	EFO_0007841
Shox2	Shox2	rs792736	GCST90007183	0.236453	EFO_0007841	MNP 2	4.01664	-2.84591			-2.7248		1.63579		-1.22196	1.91696
Has2	Has2	rs2581548	GCST90007245	0.483594	EFO_0007841	MXP 1			1.5964							0.92062
Cgnl1	Cgnl1	rs1614202	GCST011429_24	0.915072	EFO_0007841
Eya4	Eya4	rs519332	GCST90007208	0.883313	EFO_0007841	FNP Early 2							-3.28408
Eya4	Eya4	rs5880172	GCST007989_6	0.84908	EFO_0007841	FNP Early 2							-3.28408
Runx2	Runx2	rs1852985	GCST003637	0.131616	EFO_0007841
Nfia	Nfia	rs4916068	GCST007989_7	0.484542	EFO_0007841	MXP 3					1.80555		-2.15312		-1.78545	1.65614
Nfia	Nfia	rs4523542	GCST011429_18	0.445528	EFO_0007841	MXP 3					1.80555		-2.15312		-1.78545	1.65614
Lhx8	Lhx8	rs79297754	GCST90007241	0.420753	EFO_0007841	MXP 1	2.41826	2.91799	2.95404		1.554		-6.71704	-4.01306	-4.83155
Bmp5	Bmp5	rs4715567	GCST90007181	0.858364	EFO_0007841
Tfap2b	Tfap2b	rs9381946	GCST011429_16	0.398552	EFO_0007841	FNP Early 2	2.88888	-3.08767	-6.74763	-5.33924	-5.82329	2.16705	2.317		-1.97367	1.05631
Nrg1	Nrg1	rs2347498	GCST003989	0.712885	EFO_0007842
Scrg1	Scrg1	rs12505328	GCST003989	0.605671	EFO_0007842
Pkdcc	Pkdcc	rs6740960	GCST003989	0.707681	EFO_0007842	MXP 2			1.47188	2.23194		-2.99727	-2.00738			0.942881
Prkg1	Prkg1	rs1194708	GCST003989	0.153065	EFO_0007842	MNP 2										1.7147
Farsb	Farsb	rs4674676	GCST003989	0.790249	EFO_0007842	FNP Early						0.691947
Satb2	Satb2	rs13035389	GCST003989	0.281991	EFO_0007842	MXP 1			3.00842		2.04696
Glis3	Glis3	rs4237150	GCST003989	0.866602	EFO_0007842
Scg5	Scg5	rs6494598	GCST003989	0.319139	EFO_0007842
Fgf9	Fgf9	rs73168105	GCST003989	0.455364	EFO_0007842
Aldh1a3	Aldh1a3	rs7167736	GCST003989	0.167152	EFO_0007842		4.93327
Sap30	Sap30	rs12505328	GCST003989	0.149053	EFO_0007842	FNP Early 2				-0.804082			0.754023			-0.340391
Hand2	Hand2	rs12505328	GCST003989	0.280174	EFO_0007842
Grem1	Grem1	rs6494598	GCST003989	0.620361	EFO_0007842
Zfp536	Zfp536	rs55700449	GCST003989	0.778519	EFO_0007842
Bnc2	Bnc2	rs10962767	GCST003989	0.686159	EFO_0007842	MXP 2				2.1177			-2.26259
Hmga2	Hmga2	rs141753469	GCST003989	0.387553	EFO_0007842	MXP 3			0.921331	0.726128	1.13694	-0.780966	-0.732891		-0.708902	0.338529
Zeb2	Zeb2	rs17479393	GCST003989	0.515895	EFO_0007842	MNP 2	4.80028									1.08519
Axin2	Axin2	rs11650175	GCST003989	0.111418	EFO_0007842	MXP 3					2.1204		-1.69954	1.16312	-1.79962
Hand1	Hand1	rs4958741	GCST003989	0.333671	EFO_0007842
Tbx15	Tbx15	rs1766786	GCST003989	0.863675	EFO_0007842
Dkk1	Dkk1	rs1194708	GCST003989	0.662923	EFO_0007842		3.88333
Eya1	Eya1	rs10504499	GCST003989	0.579438	EFO_0007842	MXP 1			1.13667		1.06386	-1.20644	-1.17916		-0.658787	0.982129
Has2	Has2	rs12541121	GCST003989	0.542256	EFO_0007842	MXP 1			1.5964							0.92062
Msx2	Msx2	rs4868444	GCST003989	0.88499	EFO_0007842	MXP 3	3.21855				2.67922		-4.08048		-3.76466	1.46531
Bmp4	Bmp4	rs72678242	GCST003989	0.651171	EFO_0007842	MXP 3					2.05664		-3.72969
Shox2	Shox2	rs11713363	GCST003989	0.183594	EFO_0007842	MNP 2	4.01664	-2.84591			-2.7248		1.63579		-1.22196	1.91696
Sox9	Sox9	rs34091987	GCST003999	0.708578	EFO_0007843	MXP 1			0.80416		-1.08747			-1.15833		0.565443
Sox9	Sox9	rs2193054	GCST006110_4	0.754123	EFO_0007843	MXP 1			0.80416		-1.08747			-1.15833		0.565443
Sox9	Sox9	rs2058742	GCST006110_6	0.69617	EFO_0007843	MXP 1			0.80416		-1.08747			-1.15833		0.565443
Sox9	Sox9	rs9302943	GCST90007224	0.744489	EFO_0007843	MXP 1			0.80416		-1.08747			-1.15833		0.565443
Sox9	Sox9	rs2058742	GCST006110_4	0.69617	EFO_0007843	MXP 1			0.80416		-1.08747			-1.15833		0.565443
Lef1	Lef1	rs7674010	GCST90007263	0.519048	EFO_0007843	MXP 3	4.30968				1.9805		-0.933108	1.4589	-2.08945
Ptch1	Ptch1	rs145965565	GCST90007224	0.851157	EFO_0007843	MXP 1	4.45923	-1.48191	1.57372			-1.94199	-1.69626	-1.968	1.40423	0.526856
Bmp4	Bmp4	rs12878658	GCST90007191	0.41736	EFO_0007843	MXP 3					2.05664		-3.72969
Osr2	Osr2	rs11988731	GCST012060	0.131046	EFO_0007843
Six2	Six2	rs35395759	GCST90007224	0.627206	EFO_0007843	MNP 2	3.89734	-2.05904			-1.5577		0.83816	-1.48832		1.88606
Six2	Six2	rs921120	GCST90026563	0.761771	EFO_0007843	MNP 2	3.89734	-2.05904			-1.5577		0.83816	-1.48832		1.88606
Six3	Six3	rs35395759	GCST90007224	0.169906	EFO_0007843
Sox9	Sox9	rs2193054	GCST006110_5	0.754123	EFO_0007843	MXP 1			0.80416		-1.08747			-1.15833		0.565443
Fezf1	Fezf1	rs798682	GCST90007225	0.274319	EFO_0007843
Sox9	Sox9	rs2058742	GCST006110_5	0.695666	EFO_0007843	MXP 1			0.80416		-1.08747			-1.15833		0.565443
Cacna2d3	Cacna2d3	rs56063440	GCST90044829	0.436604	EFO_0007843
Dmrt2	Dmrt2	rs10809266	GCST003999	0.76346	EFO_0007843
Tcf4	Tcf4	rs11665450	GCST90007226	0.267587	EFO_0007843	MNP 2		-0.899592		1.10993					-1.138	1.19222
Runx2	Runx2	rs73457129	GCST90007264	0.788357	EFO_0007843
Runx2	Runx2	rs4714845	GCST012060	0.416339	EFO_0007843
Runx2	Runx2	rs778450774	GCST003999	0.284156	EFO_0007843
Twist1	Twist1	rs1178103	GCST90026560	0.169438	EFO_0007843	MXP 3			1.64346	0.80381	2.03117	-3.13381	-3.63088	1.73378	-1.26333	1.07191
Matn1	Matn1	rs16834081	GCST90007191	0.275779	EFO_0007843
Runx2	Runx2	rs12208924	GCST012060	0.435705	EFO_0007843
Runx2	Runx2	rs1852985	GCST003635_3	0.131616	EFO_0007843
Runx2	Runx2	rs66604011	GCST012060	0.417823	EFO_0007843
Cacna2d3	Cacna2d3	rs56063440	GCST003999	0.417327	EFO_0007843
Sox9	Sox9	rs2193054	GCST006110_6	0.752284	EFO_0007843	MXP 1			0.80416		-1.08747			-1.15833		0.565443
Gsc	Gsc	rs2224309	GCST003999	0.679439	EFO_0007843
Sfrp2	Sfrp2	rs9995821	GCST90044804	0.73604	EFO_0007843	MXP 1	5.05526		1.07937
Rcan2	Rcan2	rs12055796	GCST90007265	0.832852	EFO_0007843
Robo1	Robo1	rs424737	GCST003999	0.765588	EFO_0007843	MXP 3					1.7549		-1.56482		-1.17792	0.906575
Sfrp2	Sfrp2	rs2045323	GCST003635_5	0.711252	EFO_0007843	MXP 1	5.05526		1.07937
Tbx3	Tbx3	rs10744843	GCST006110_6	0.51134	EFO_0007843	MXP 3	4.36025	0.721324			1.46525	-2.05412		-2.57922	-1.02528	0.868598
Tbx3	Tbx3	rs2098990	GCST90007185	0.535166	EFO_0007843	MXP 3	4.36025	0.721324			1.46525	-2.05412		-2.57922	-1.02528	0.868598
Sfrp2	Sfrp2	rs2045323	GCST003635	0.713955	EFO_0007843	MXP 1	5.05526		1.07937
Sfrp2	Sfrp2	rs2045323	GCST012060	0.733006	EFO_0007843	MXP 1	5.05526		1.07937
Bnc2	Bnc2	rs10810682	GCST90026563	0.764277	EFO_0007843	MXP 2				2.1177			-2.26259
Osr1	Osr1	rs6715010	GCST90007202	0.534664	EFO_0007843	MXP 2				3.67621
Pax7	Pax7	rs12410669	GCST90026560	0.83295	EFO_0007843	LNP	3.40836					1.55015		4.21619
Sfrp2	Sfrp2	rs9995821	GCST90026562	0.740584	EFO_0007843	MXP 1	5.05526		1.07937
Pax7	Pax7	rs742071	GCST90007254	0.836992	EFO_0007843	LNP	3.40836					1.55015		4.21619
Tfap2b	Tfap2b	rs9381923	GCST90007202	0.523185	EFO_0007843	FNP Early 2	2.88888	-3.08767	-6.74763	-5.33924	-5.82329	2.16705	2.317		-1.97367	1.05631
Sox21	Sox21	rs11842203	GCST90007248	0.624089	EFO_0007843
Sfrp2	Sfrp2	rs9995821	GCST90026554	0.74363	EFO_0007843	MXP 1	5.05526		1.07937
Sfrp2	Sfrp2	rs9995821	GCST90026556	0.742924	EFO_0007843	MXP 1	5.05526		1.07937
Sfrp2	Sfrp2	rs2045323	GCST003635_4	0.711252	EFO_0007843	MXP 1	5.05526		1.07937
Ppargc1a	Ppargc1a	rs1006883867	GCST90044830	0.141501	EFO_0007843
Ppargc1a	Ppargc1a	rs1006883867	GCST90044830	0.141501	EFO_0007843
Prdm16	Prdm16	rs36192537	GCST90026554	0.455143	EFO_0007843	LNP					1.10387		-2.67278	1.86184
Prdm16	Prdm16	rs36192537	GCST90026553	0.451962	EFO_0007843	LNP					1.10387		-2.67278	1.86184
Bmp2	Bmp2	rs3920540	GCST006517	0.439235	EFO_0007843
Pkdcc	Pkdcc	rs10189338	GCST90007191	0.714584	EFO_0007843	MXP 2			1.47188	2.23194		-2.99727	-2.00738			0.942881
Alx1	Alx1	rs10779169	GCST003999	0.141934	EFO_0007843	MNP 1		-2.73095	-3.46925	-5.21392	0.747768		-1.15873	1.39236	1.52574	0.573006
Col23a1	Col23a1	rs118078182	GCST006499	0.886236	EFO_0007843	MXP 2	5.02722		1.06486	1.68524					-0.649642
Nfia	Nfia	rs4916071	GCST90007191	0.520082	EFO_0007843	MXP 3					1.80555		-2.15312		-1.78545	1.65614
Pax1	Pax1	rs2424399	GCST003643_5	0.795188	EFO_0007843
Pax1	Pax1	rs927833	GCST90026562	0.283661	EFO_0007843
Pax1	Pax1	rs16983329	GCST90044831	0.160012	EFO_0007843
Pax1	Pax1	rs6047635	GCST90007254	0.723393	EFO_0007843
Sfrp1	Sfrp1	rs34456170	GCST90007225	0.724205	EFO_0007843	MXP 2				0.693139				-0.68627
Depdc1a	Depdc1a	rs3118389	GCST90026554	0.111659	EFO_0007843
Adgrl2	Adgrl2	rs12070922	GCST90007191	0.768226	EFO_0007843	MXP 3	4.1544		0.595358	0.904062	1.18223	-1.09046	-0.91838		-0.936193	0.712808
Hgf	Hgf	rs7806852	GCST90007248	0.700607	EFO_0007843		4.88909
Arid5b	Arid5b	rs9633535	GCST90007185	0.762051	EFO_0007843	MXP 3				0.710431	1.24279	-1.7058	-2.10078			0.387989
Mllt3	Mllt3	rs10122939	GCST90044825	0.498483	EFO_0007843	MNP 2	4.82943								-0.540459	0.704825
Pax3	Pax3	rs10176525	GCST90026563	0.654214	EFO_0007843	LNP	3.87173	-4.48874	-7.23498	-5.19685	1.68834			2.22077	-1.3546	0.429479
Cadps2	Cadps2	rs798682	GCST90007225	0.416607	EFO_0007843
Foxp1	Foxp1	rs9310211	GCST90007203	0.753916	EFO_0007843	MXP 2	4.00069	-1.57136		1.20936			-1.52314		0.808143
Dmrt3	Dmrt3	rs10809266	GCST003999	0.151492	EFO_0007843
Foxp1	Foxp1	rs9310210	GCST003999	0.784032	EFO_0007843	MXP 2	4.00069	-1.57136		1.20936			-1.52314		0.808143
Laptm5	Laptm5	rs16834081	GCST90007191	0.640138	EFO_0007843
Ppp1r3b	Ppp1r3b	rs2929451	GCST003999	0.727955	EFO_0007843		4.74821
Tshz1	Tshz1	rs634687	GCST90007191	0.471927	EFO_0007843	MXP 3					1.24241		-1.4733
Gdf10	Gdf10	rs1902713	GCST90007200	0.490075	EFO_0007843
Pax3	Pax3	rs7559271	GCST003635_2	0.848584	EFO_0007843	LNP	3.87173	-4.48874	-7.23498	-5.19685	1.68834			2.22077	-1.3546	0.429479
Pax3	Pax3	rs1370926	GCST90007191	0.521725	EFO_0007843	LNP	3.87173	-4.48874	-7.23498	-5.19685	1.68834			2.22077	-1.3546	0.429479
Hmga2	Hmga2	rs7966340	GCST90026537	0.850571	EFO_0007844	MXP 3			0.921331	0.726128	1.13694	-0.780966	-0.732891		-0.708902	0.338529
Cdh7	Cdh7	rs77926594	GCST90044817	0.125964	EFO_0007844
Hic1	Hic1	rs8069947	GCST90026537	0.182934	EFO_0007844
Runx2	Runx2	rs10948192	GCST90026537	0.208973	EFO_0007844
Lsp1	Lsp1	rs907613	GCST90026570	0.626693	EFO_0007845	MXP 2				1.19346
Skap2	Skap2	rs2465274	GCST90007252	0.461637	EFO_0007845		4.98047
Alx1	Alx1	rs10779162	GCST90007189	0.453964	EFO_0007845	MNP 1		-2.73095	-3.46925	-5.21392	0.747768		-1.15873	1.39236	1.52574	0.573006
Ndnf	Ndnf	rs7694450	GCST90007252	0.78485	EFO_0007845	MXP 3					4.60836
Prdm1	Prdm1	rs6568401	GCST90007199	0.436552	EFO_0007845
Six2	Six2	rs921119	GCST90007216	0.742813	EFO_0007845	MNP 2	3.89734	-2.05904			-1.5577		0.83816	-1.48832		1.88606
Lsp1	Lsp1	rs907613	GCST90026564	0.651337	EFO_0007845	MXP 2				1.19346
Lsp1	Lsp1	rs907613	GCST90026568	0.651337	EFO_0007845	MXP 2				1.19346
Skap2	Skap2	rs2522825	GCST006407	0.441439	EFO_0007845		4.98047
Frem1	Frem1	rs72713618	GCST004321	0.905434	EFO_0007845	MXP 1			1.80069		0.889024	-1.71957	-1.89376			0.898008
Nfib	Nfib	rs303751	GCST90007218	0.685227	EFO_0007845	MNP 2		-1.39344	0.789372	0.782626	0.700019	-1.34884	-1.28518		-0.493263	1.13994
Tfpi	Tfpi	rs8176501	GCST90007275	0.230612	EFO_0007845		5.15521
Alx1	Alx1	rs74112009	GCST90044807	0.546024	EFO_0007845	MNP 1		-2.73095	-3.46925	-5.21392	0.747768		-1.15873	1.39236	1.52574	0.573006
Satb2	Satb2	rs4675617	GCST90007261	0.790939	EFO_0007845	MXP 1			3.00842		2.04696
Calcrl	Calcrl	rs8176501	GCST90007275	0.63818	EFO_0007845
Fgfr2	Fgfr2	rs1696840	GCST90007277	0.779847	EFO_0007845	FNP Early 2							-2.27003
Gata2	Gata2	rs7373685	GCST90007261	0.116919	EFO_0007845	MNP 1	4.05596	-2.37333		-3.74317		-2.9813	-1.91446		1.59087
Msx1	Msx1	rs13117653	GCST90007214	0.723781	EFO_0007845	MXP 3	3.48861			-5.74048	1.92834		0.477788	1.41951	-2.87096	1.20506
Foxf1	Foxf1	rs62051935	GCST90007199	0.69424	EFO_0007845	MNP 1	4.36624							-5.40996	2.40648	0.666032
Prrx1	Prrx1	rs10919462	GCST90007189	0.750487	EFO_0007845	MXP 2		1.27944	1.53713	1.57736	0.672685		-0.95424	-1.05439	-0.565572	-0.587981
Prrx1	Prrx1	rs10919462	GCST90007189	0.230598	EFO_0007845	MXP 2		1.27944	1.53713	1.57736	0.672685		-0.95424	-1.05439	-0.565572	-0.587981
Nav3	Nav3	rs2695152	GCST90007215	0.656231	EFO_0007845
Nog	Nog	rs227727	GCST90007218	0.735976	EFO_0007845
Mafb	Mafb	rs6129564	GCST003641	0.445813	EFO_0007855	MXP 2	4.40231			2.01493
Foxa1	Foxa1	rs17106852	GCST003641	0.199327	EFO_0007855
Emx2	Emx2	rs12570134	GCST006092	0.748826	EFO_0007858	MNP 1	4.51005								1.88211
Cobl	Cobl	rs17134499	GCST90026549	0.464473	EFO_0007858
Tbx15	Tbx15	rs12033305	GCST012063	0.441875	EFO_0007858
Pcdh7	Pcdh7	rs60159418	GCST006512	0.821049	EFO_0007955	MXP 1			2.49572				-2.24005
Dlgap1	Dlgap1	rs11876749	GCST006522_3	0.744532	EFO_0009360
Cdc42ep3	Cdc42ep3	rs10165224	GCST007822	0.759684	EFO_0009892		5.00561
Thsd4	Thsd4	rs112087864	GCST90007267	0.694601	EFO_0010948		4.64053
Cped1	Cped1	rs6950680	GCST90026584	0.788809	EFO_0010948	MNP 2	4.23596	-0.673999						0.686801	-0.777924	1.30675
Tbx2	Tbx2	rs9893705	GCST90007229	0.107099	EFO_0010948	MXP 3	4.26544				1.53654	-1.88027			-1.26368	0.677817
Wnt16	Wnt16	rs884373	GCST90007206	0.158554	EFO_0010948		4.4118
Cped1	Cped1	rs884373	GCST90007206	0.811751	EFO_0010948	MNP 2	4.23596	-0.673999						0.686801	-0.777924	1.30675
Scg5	Scg5	rs148375239	GCST90007233	0.132676	EFO_0010948
Fbn2	Fbn2	rs13182341	GCST90007186	0.335204	EFO_0010948	MXP 1		-0.686948	0.732157	0.582791		-1.013	-1.2845
Prrx1	Prrx1	rs577676	GCST90007231	0.744923	EFO_0010948	MXP 2		1.27944	1.53713	1.57736	0.672685		-0.95424	-1.05439	-0.565572	-0.587981
Trps1	Trps1	rs2245221	GCST90007291	0.717083	EFO_0010948	MXP 2			1.08835	1.53989	0.990949	-1.9568	-2.57588		-0.902568	0.876853
Grem1	Grem1	rs148375239	GCST90007233	0.634859	EFO_0010948
Nav3	Nav3	rs10160931	GCST90007193	0.735732	EFO_0010948
Hand2	Hand2	rs4695846	GCST90007296	0.636217	EFO_0010948
Rspo3	Rspo3	rs9388518	GCST90007233	0.422839	EFO_0010948	MXP 1			1.64536				-3.32374
Osr1	Osr1	rs79037251	GCST90007267	0.694298	EFO_0010948	MXP 2				3.67621
Hic1	Hic1	rs2760734	GCST90007294	0.194171	EFO_0010948
Wnt16	Wnt16	rs6950680	GCST90026584	0.195497	EFO_0010948		4.4118
Tbx15	Tbx15	rs7513680	GCST90007294	0.522625	EFO_0010948
Hoxd1	Hoxd1	rs10178696	GCST90007267	0.111963	EFO_0010948
Satb2	Satb2	rs13035389	GCST90007233	0.281991	EFO_0010948	MXP 1			3.00842		2.04696
Bcl11a	Bcl11a	rs13035645	GCST90007270	0.262847	EFO_0010948	MXP 3		-0.92579	0.915083	0.757586	1.90506	-1.63918	-3.03695	0.51593		0.556907
Enpep	Enpep	rs514892	GCST90007258	0.178082	EFO_0010949
H2-Ab1	H2-Ab1	rs9274522	GCST90007305	0.67789	EFO_0010949	MNP 2										1.37017
En1	En1	rs332108	GCST90007257	0.189583	EFO_0010949
Rab11fip2	Rab11fip2	rs34988394	GCST90007305	0.475464	EFO_0010949	MXP 2	5.18513			1.24579			-0.690278
Hmga2	Hmga2	rs11175967	GCST90007271	0.852013	EFO_0010949	MXP 3			0.921331	0.726128	1.13694	-0.780966	-0.732891		-0.708902	0.338529
Nog	Nog	rs7218433	GCST90007250	0.130911	EFO_0010949
Rarb	Rarb	rs73048344	GCST90007258	0.725421	EFO_0010949	LNP	4.35553	-1.93077			1.15842		-2.4407	1.96728	0.983789
Meis1	Meis1	rs3891585	GCST90007258	0.861362	EFO_0010949	MXP 3					2.31878		-5.69033
Fgf10	Fgf10	rs4866909	GCST90007305	0.582136	EFO_0010949	MXP 1			2.94061
Pax1	Pax1	rs6047637	GCST90007274	0.712533	EFO_0010949
Alx4	Alx4	rs10838269	GCST90007273	0.663373	EFO_0010949	MNP 2	4.15127	-2.40579	-3.33475	-1.38002	0.725531			1.18899	-1.26249	1.36405
Creb3l2	Creb3l2	rs6948022	GCST90007303	0.846874	EFO_0010949	MXP 2	5.08891			1.28194			-1.4353
Efemp1	Efemp1	rs1367228	GCST90007273	0.835481	EFO_0010949
Plpp3	Plpp3	rs35622381	GCST90007273	0.14242	EFO_0010949	MNP 1	4.86898				0.531374		-1.45179		1.07115
Bcl11b	Bcl11b	rs1257585	GCST90007299	0.513367	EFO_0010949	MXP 3			0.816763	0.990993	1.90913	-2.20596	-2.96972	0.618753	-1.81447	0.940309

## Sheet: 11
	targetId	variantRsId	studyId	score	diseaseFromSourceMappedId	Top Cluster	LMD_score	Dorsal Nasal Cavity	LnP - Casz1	LnP - Gata2	LnP - Irx5	MxP - Lhx8	Ventral Nasal Cavity	aMnP	avMnP	dMxP	lMxP	mMnP	mMxP	pvMnP
Pik3r1	Pik3r1	rs57106444	GCST011429_25	0.489355	EFO_0007841	pvMnP	5.1068							-1.11871						1.11022
Hmga2	Hmga2	rs7966340	GCST90026542	0.851618	EFO_0007841	MxP - Lhx8		-0.406344	-0.853158		0.350566	0.521187		-0.501086	-0.525071	0.327712		-0.297056	0.471046
Hmga2	Hmga2	rs10878346	GCST90044778	0.862497	EFO_0007841	MxP - Lhx8		-0.406344	-0.853158		0.350566	0.521187		-0.501086	-0.525071	0.327712		-0.297056	0.471046
Zeb2	Zeb2	rs148912137	GCST90007187	0.504181	EFO_0007841	lMxP	3.22682	-1.59618	-3.27218	-1.18953		-1.22049	-2.60479	-3.02359	1.89574	-1.19248	2.3183		0.402383	0.660259
Hmga2	Hmga2	rs7966340	GCST90026541	0.850571	EFO_0007841	MxP - Lhx8		-0.406344	-0.853158		0.350566	0.521187		-0.501086	-0.525071	0.327712		-0.297056	0.471046
Gata2	Gata2	rs2977562	GCST007989_3	0.118038	EFO_0007841	avMnP	3.16909	-1.20882		1.51449	-1.7162	-3.2776	0.93638		2.18914	-2.71302	-1.09835		-1.61124	1.28048
Cadps2	Cadps2	rs798685	GCST011429_10	0.423419	EFO_0007841		4.15615
Cadps2	Cadps2	rs798685	GCST011429_16	0.421365	EFO_0007841		4.15615
Cacna2d3	Cacna2d3	rs17054293	GCST011429_9	0.415983	EFO_0007841	lMxP	3.78296								2.44625		2.66255
Cacna2d3	Cacna2d3	rs17054293	GCST90007245	0.438871	EFO_0007841	lMxP	3.78296								2.44625		2.66255
Cacna2d3	Cacna2d3	rs17054293	GCST011429_3	0.417407	EFO_0007841	lMxP	3.78296								2.44625		2.66255
Sema3a	Sema3a	rs7807002	GCST90007241	0.656282	EFO_0007841	LnP - Casz1	4.69573		1.76808		0.958167				0.911993		-0.578745		-1.46284	0.602904
Sox9	Sox9	rs759493	GCST011429_18	0.745851	EFO_0007841	pvMnP	3.24568	0.925201	-1.40478	-1.17155	-1.64484	-1.01324	0.393674	0.41645		-2.21511	-2.23502	0.438288	0.18821	2.49835
Lrriq1	Lrriq1	rs11116771	GCST011429_2	0.403176	EFO_0007841	mMnP	3.94125											2.84687
Lrriq1	Lrriq1	rs11116771	GCST011429_6	0.392197	EFO_0007841	mMnP	3.94125											2.84687
Lrriq1	Lrriq1	rs11609649	GCST90007181	0.558799	EFO_0007841	mMnP	3.94125											2.84687
Ndnf	Ndnf	rs7694450	GCST011429_7	0.789039	EFO_0007841	lMxP	3.00037	-4.69443		-2.68793	0.97054		-4.71813	-27.0892		1.77491	3.09935	-2.06118
Rab11fip2	Rab11fip2	rs60424173	GCST012062	0.619783	EFO_0007841	lMxP	5.29909	0.362842		-0.677583							0.596414
Six2	Six2	rs921119	GCST011429_14	0.759703	EFO_0007841	Dorsal Nasal Cavity	3.44066	1.74004	-4.41571	-1.89763	-1.98563		0.874501			-1.74728	-0.987946	0.863235	-0.469532	0.663546
Six2	Six2	rs921119	GCST011429_4	0.761162	EFO_0007841	Dorsal Nasal Cavity	3.44066	1.74004	-4.41571	-1.89763	-1.98563		0.874501			-1.74728	-0.987946	0.863235	-0.469532	0.663546
Pax1	Pax1	rs16983329	GCST009464_2	0.14791	EFO_0007841	LnP - Irx5	3.25956				2.16501						1.82953
Pax1	Pax1	rs927833	GCST003637	0.286076	EFO_0007841	LnP - Irx5	3.25956				2.16501						1.82953
Lrrtm4	Lrrtm4	rs10202675	GCST009464_18	0.503589	EFO_0007841
Emx2	Emx2	rs242983	GCST90007181	0.725473	EFO_0007841	lMxP	3.81459						1.41136				1.92619
Emx2	Emx2	rs242980	GCST90044778	0.74908	EFO_0007841	lMxP	3.81459						1.41136				1.92619
Fezf1	Fezf1	rs798685	GCST011429_16	0.269187	EFO_0007841		4.65817
Fezf1	Fezf1	rs798685	GCST011429_10	0.262372	EFO_0007841		4.65817
Eya2	Eya2	rs3091552	GCST011429_14	0.81291	EFO_0007841	pvMnP	4.02067			-1.49424		-2.74195	1.62959	-1.99856			-1.36832	1.31493	-0.943446	2.0394
Twist1	Twist1	rs212672	GCST90007181	0.174568	EFO_0007841	LnP - Irx5		-1.95182		0.53794	1.61639		-1.89331	-0.296998	0.993132	0.852343	1.42554		-0.342361	-0.425334
Thsd4	Thsd4	rs34430707	GCST90007182	0.761831	EFO_0007841		4.71847
Thsd4	Thsd4	rs12591454	GCST011429_3	0.686481	EFO_0007841		4.71847
Sox9	Sox9	rs35473710	GCST009464_14	0.504505	EFO_0007841	pvMnP	3.24568	0.925201	-1.40478	-1.17155	-1.64484	-1.01324	0.393674	0.41645		-2.21511	-2.23502	0.438288	0.18821	2.49835
Eya2	Eya2	rs3091552	GCST011429_16	0.740074	EFO_0007841	pvMnP	4.02067			-1.49424		-2.74195	1.62959	-1.99856			-1.36832	1.31493	-0.943446	2.0394
Filip1l	Filip1l	rs793487	GCST90007181	0.152457	EFO_0007841	LnP - Casz1	4.56465	-0.76822	2.41691		1.6961	-1.27306					0.757852	-1.20617	-1.07071
Col8a1	Col8a1	rs793487	GCST90007181	0.294309	EFO_0007841		4.15978
Dmrt2	Dmrt2	rs7859005	GCST90007237	0.771183	EFO_0007841
Farsb	Farsb	rs1966690	GCST009464_3	0.1049	EFO_0007841	LnP - Casz1	5.37233		0.819757	0.660072	0.512053								-0.402376	-0.389869
Farsb	Farsb	rs7579011	GCST90007182	0.781511	EFO_0007841	LnP - Casz1	5.37233		0.819757	0.660072	0.512053								-0.402376	-0.389869
Zfp36l2	Zfp36l2	rs7590268	GCST90007209	0.142701	EFO_0007841	LnP - Casz1	5.08568	0.867145	1.03221			-0.565459		0.617832		-0.524982	-0.86813		-0.467822
Palld	Palld	rs4342159	GCST90007245	0.71475	EFO_0007841	lMxP	4.70361		-1.19079	-0.818856			0.821546	-0.993387			0.846671	-0.702081		0.373416
Pax3	Pax3	rs79732694	GCST009464_24	0.836386	EFO_0007841	LnP - Casz1	2.61788	-0.836166	2.26742	1.51671	1.93783	-2.07759		1.02195		0.575104	1.81972	-1.9974	-4.28952	-3.86542
Ptx3	Ptx3	rs792736	GCST90007183	0.240958	EFO_0007841	Dorsal Nasal Cavity	4.28963	1.7797	-2.54579				0.884019		-2.35701		-1.96369		0.859136
Pax3	Pax3	rs2855266	GCST011429_17	0.847356	EFO_0007841	LnP - Casz1	2.61788	-0.836166	2.26742	1.51671	1.93783	-2.07759		1.02195		0.575104	1.81972	-1.9974	-4.28952	-3.86542
Pax3	Pax3	rs10176525	GCST90026545	0.654214	EFO_0007841	LnP - Casz1	2.61788	-0.836166	2.26742	1.51671	1.93783	-2.07759		1.02195		0.575104	1.81972	-1.9974	-4.28952	-3.86542
Pax3	Pax3	rs10176525	GCST007989	0.550842	EFO_0007841	LnP - Casz1	2.61788	-0.836166	2.26742	1.51671	1.93783	-2.07759		1.02195		0.575104	1.81972	-1.9974	-4.28952	-3.86542
Grid2	Grid2	rs2578135	GCST011429_22	0.104933	EFO_0007841		3.88671
Pax3	Pax3	rs79732694	GCST009464_3	0.838628	EFO_0007841	LnP - Casz1	2.61788	-0.836166	2.26742	1.51671	1.93783	-2.07759		1.02195		0.575104	1.81972	-1.9974	-4.28952	-3.86542
Pax3	Pax3	rs34460569	GCST009464_22	0.581228	EFO_0007841	LnP - Casz1	2.61788	-0.836166	2.26742	1.51671	1.93783	-2.07759		1.02195		0.575104	1.81972	-1.9974	-4.28952	-3.86542
Foxp1	Foxp1	rs4677030	GCST011429_11	0.752329	EFO_0007841	Ventral Nasal Cavity	3.16636	0.864504	-1.0782	-0.595559	0.699962	-1.19323	1.70122		-3.72777	0.95831	-1.74018	-0.481337	0.451169	0.808699
Ly86	Ly86	rs2326766	GCST011429_6	0.111884	EFO_0007841
Pkdcc	Pkdcc	rs4952552	GCST011429_14	0.766155	EFO_0007841	Dorsal Nasal Cavity	3.26742	1.67881	-3.74367	-2.00543		-1.14419	1.59393	-2.34001	-2.82106		-1.79906	-0.748124	0.719254	1.12147
Pkdcc	Pkdcc	rs6740960	GCST90007181	0.6958	EFO_0007841	Dorsal Nasal Cavity	3.26742	1.67881	-3.74367	-2.00543		-1.14419	1.59393	-2.34001	-2.82106		-1.79906	-0.748124	0.719254	1.12147
Trps1	Trps1	rs11337200	GCST90007182	0.773045	EFO_0007841	lMxP	4.11776		0.827463	-0.93243		0.613498	-1.30064			-1.11915	1.28107		-0.865224	0.184555
Tbx15	Tbx15	rs1766793	GCST011429_13	0.843124	EFO_0007841		3.33791
Tbx15	Tbx15	rs1229119	GCST009464_23	0.285855	EFO_0007841		3.33791
Pkdcc	Pkdcc	rs6740960	GCST007989_5	0.702512	EFO_0007841	Dorsal Nasal Cavity	3.26742	1.67881	-3.74367	-2.00543		-1.14419	1.59393	-2.34001	-2.82106		-1.79906	-0.748124	0.719254	1.12147
Pax3	Pax3	rs10176525	GCST90026541	0.646729	EFO_0007841	LnP - Casz1	2.61788	-0.836166	2.26742	1.51671	1.93783	-2.07759		1.02195		0.575104	1.81972	-1.9974	-4.28952	-3.86542
Pax3	Pax3	rs34032897	GCST009464_16	0.521725	EFO_0007841	LnP - Casz1	2.61788	-0.836166	2.26742	1.51671	1.93783	-2.07759		1.02195		0.575104	1.81972	-1.9974	-4.28952	-3.86542
Hoxd4	Hoxd4	rs2884836	GCST009464_23	0.274947	EFO_0007841
Bnc2	Bnc2	rs10962767	GCST90007245	0.686219	EFO_0007841	Dorsal Nasal Cavity	4.5898	1.06858				-0.915329	1.00281		-2.21353		-1.23264	-1.97736	0.797748
Prdm16	Prdm16	rs1572037	GCST90007182	0.445317	EFO_0007841	LnP - Gata2	4.41284	-1.06093	1.38375	1.46506		-1.50797			0.731629					0.548809
Efnb2	Efnb2	rs9558696	GCST90007182	0.385195	EFO_0007841	LnP - Casz1	4.30446		2.07861	0.644887	1.78048	-0.784647	-1.1397					-1.84161		0.509869
Pax3	Pax3	rs34460569	GCST009464_8	0.581228	EFO_0007841	LnP - Casz1	2.61788	-0.836166	2.26742	1.51671	1.93783	-2.07759		1.02195		0.575104	1.81972	-1.9974	-4.28952	-3.86542
Tox	Tox	rs6989377	GCST90026578	0.722498	EFO_0007841	pvMnP	4.77775	0.488867	-1.15592	-1.43997	-1.14297						-0.639813			1.4343
Pax3	Pax3	rs10176525	GCST90026546	0.646729	EFO_0007841	LnP - Casz1	2.61788	-0.836166	2.26742	1.51671	1.93783	-2.07759		1.02195		0.575104	1.81972	-1.9974	-4.28952	-3.86542
Pax3	Pax3	rs11895863	GCST009464_7	0.555285	EFO_0007841	LnP - Casz1	2.61788	-0.836166	2.26742	1.51671	1.93783	-2.07759		1.02195		0.575104	1.81972	-1.9974	-4.28952	-3.86542
Sox6	Sox6	rs34121257	GCST90007187	0.74129	EFO_0007841	pvMnP	3.98764			-2.81619										2.85869
Casz1	Casz1	rs143353512	GCST009464_11	0.637793	EFO_0007841	LnP - Casz1	3.05098		5.23602
Sfrp2	Sfrp2	rs35148853	GCST009464	0.770232	EFO_0007841	mMxP	3.65884	-0.969458		-1.22024	-1.3211	0.0969301			-0.810234		-0.657252	-0.676936	2.45516	1.11008
Sfrp2	Sfrp2	rs6535972	GCST009464_4	0.761666	EFO_0007841	mMxP	3.65884	-0.969458		-1.22024	-1.3211	0.0969301			-0.810234		-0.657252	-0.676936	2.45516	1.11008
Sfrp2	Sfrp2	rs9995821	GCST009464_18	0.752691	EFO_0007841	mMxP	3.65884	-0.969458		-1.22024	-1.3211	0.0969301			-0.810234		-0.657252	-0.676936	2.45516	1.11008
Sfrp2	Sfrp2	rs9995821	GCST90007182	0.748811	EFO_0007841	mMxP	3.65884	-0.969458		-1.22024	-1.3211	0.0969301			-0.810234		-0.657252	-0.676936	2.45516	1.11008
Sfrp2	Sfrp2	rs9995821	GCST007989_8	0.755641	EFO_0007841	mMxP	3.65884	-0.969458		-1.22024	-1.3211	0.0969301			-0.810234		-0.657252	-0.676936	2.45516	1.11008
Tbx3	Tbx3	rs1863716	GCST009464_13	0.534773	EFO_0007841	avMnP	3.30986	-1.5652	-5.56923	-1.93678	-3.72974	1.13161	-1.55925		1.56376		1.39205	0.799397
Sfrp2	Sfrp2	rs6535972	GCST009464_6	0.764911	EFO_0007841	mMxP	3.65884	-0.969458		-1.22024	-1.3211	0.0969301			-0.810234		-0.657252	-0.676936	2.45516	1.11008
Osr1	Osr1	rs1427539	GCST90007187	0.477159	EFO_0007841	Ventral Nasal Cavity	3.19309			-2.4189		2.01366	2.64668			1.63113		-4.94273	0.783142	-2.53764
Gadd45a	Gadd45a	rs56399962	GCST011429_23	0.769595	EFO_0007841	Dorsal Nasal Cavity	5.47616	-0.711926
Gadd45a	Gadd45a	rs56399962	GCST011429_8	0.769595	EFO_0007841	Dorsal Nasal Cavity	5.47616	-0.711926
Cald1	Cald1	rs4732070	GCST90007183	0.411125	EFO_0007841	pvMnP		0.292132		-0.334446		-0.641623			0.219162		0.275807	0.348216	-0.514499	0.379873
Veph1	Veph1	rs792736	GCST90007183	0.528563	EFO_0007841	Dorsal Nasal Cavity	4.23888	2.73586
Alx1	Alx1	rs11116771	GCST011429_6	0.687666	EFO_0007841	Ventral Nasal Cavity		-0.59228	-0.704055	1.3268	1.09975	-2.50781	1.61768		1.29378	-1.46189		0.973714	-2.2678
Alx1	Alx1	rs11609649	GCST90007181	0.150611	EFO_0007841	Ventral Nasal Cavity		-0.59228	-0.704055	1.3268	1.09975	-2.50781	1.61768		1.29378	-1.46189		0.973714	-2.2678
F13a1	F13a1	rs2326766	GCST011429_6	0.801702	EFO_0007841
Bmp2	Bmp2	rs6139982	GCST90007240	0.276101	EFO_0007841		4.59481
Alx1	Alx1	rs11116771	GCST011429_2	0.691098	EFO_0007841	Ventral Nasal Cavity		-0.59228	-0.704055	1.3268	1.09975	-2.50781	1.61768		1.29378	-1.46189		0.973714	-2.2678
Fermt1	Fermt1	rs6139982	GCST90007240	0.306334	EFO_0007841
Dmrt3	Dmrt3	rs7859005	GCST90007237	0.193533	EFO_0007841
Alx4	Alx4	rs7121535	GCST90007181	0.867678	EFO_0007841	LnP - Casz1	4.40323	0.438778	1.37303	0.297291	0.758462	-1.85114		0.742306		0.42528	0.401002		-1.70743	-0.780719
Glis3	Glis3	rs10758593	GCST90007246	0.802469	EFO_0007841		4.15319
Shox2	Shox2	rs792736	GCST90007183	0.236453	EFO_0007841	Dorsal Nasal Cavity	3.47631	1.99428	-3.43795	-2.81056	-3.08477	0.928926	0.929658	0.893651		-1.38993	-2.02064		-1.26943
Has2	Has2	rs2581548	GCST90007245	0.483594	EFO_0007841	pvMnP	4.99165	0.555601								-1.44902				0.592831
Cgnl1	Cgnl1	rs1614202	GCST011429_24	0.915072	EFO_0007841	Dorsal Nasal Cavity	4.79154	1.76771									-1.32307
Eya4	Eya4	rs519332	GCST90007208	0.883313	EFO_0007841	pvMnP	4.5834		-2.11337	-0.54475	0.88031			-1.93962	-1.11496		-0.841732		0.76713	1.03893
Eya4	Eya4	rs5880172	GCST007989_6	0.84908	EFO_0007841	pvMnP	4.5834		-2.11337	-0.54475	0.88031			-1.93962	-1.11496		-0.841732		0.76713	1.03893
Runx2	Runx2	rs1852985	GCST003637	0.131616	EFO_0007841	lMxP	3.6371	-2.48466				0.964975	-3.10893	-2.09842	0.874104		2.27967		-1.37092
Nfia	Nfia	rs4916068	GCST007989_7	0.484542	EFO_0007841	LnP - Casz1	4.9374	0.726826	1.23175	-0.515124		-0.61042			0.497665	-0.771424		-0.820751
Nfia	Nfia	rs4523542	GCST011429_18	0.445528	EFO_0007841	LnP - Casz1	4.9374	0.726826	1.23175	-0.515124		-0.61042			0.497665	-0.771424		-0.820751
Lhx8	Lhx8	rs79297754	GCST90007241	0.420753	EFO_0007841	MxP - Lhx8	2.17108	-4.37982	-3.15971	-2.43865	-3.36868	3.13307	-4.14596	-3.78263	1.59027	-2.64688	1.52336	-2.94657	1.40963	-2.27271
Bmp5	Bmp5	rs4715567	GCST90007181	0.858364	EFO_0007841		4.78353
Tfap2b	Tfap2b	rs9381946	GCST011429_16	0.398552	EFO_0007841	aMnP	2.04867	3.00674	2.37464			-4.00781		3.25964	-3.09183	-4.3027	-4.08805	0.27399	-4.20653	-2.57279
Nrg1	Nrg1	rs2347498	GCST003989	0.712885	EFO_0007842		4.55251
Scrg1	Scrg1	rs12505328	GCST003989	0.605671	EFO_0007842
Pkdcc	Pkdcc	rs6740960	GCST003989	0.707681	EFO_0007842	Dorsal Nasal Cavity	3.26742	1.67881	-3.74367	-2.00543		-1.14419	1.59393	-2.34001	-2.82106		-1.79906	-0.748124	0.719254	1.12147
Prkg1	Prkg1	rs1194708	GCST003989	0.153065	EFO_0007842		5.13287
Farsb	Farsb	rs4674676	GCST003989	0.790249	EFO_0007842	LnP - Casz1	5.37233		0.819757	0.660072	0.512053								-0.402376	-0.389869
Satb2	Satb2	rs13035389	GCST003989	0.281991	EFO_0007842	mMxP	3.04321	-3.59941		-1.62426			-4.21305	-3.38275	1.89496	-3.46972	1.11722		2.32071
Glis3	Glis3	rs4237150	GCST003989	0.866602	EFO_0007842		4.15319
Scg5	Scg5	rs6494598	GCST003989	0.319139	EFO_0007842		4.78709
Fgf9	Fgf9	rs73168105	GCST003989	0.455364	EFO_0007842		4.36532
Aldh1a3	Aldh1a3	rs7167736	GCST003989	0.167152	EFO_0007842		5.07278
Sap30	Sap30	rs12505328	GCST003989	0.149053	EFO_0007842	MxP - Lhx8						0.317988								-0.376078
Hand2	Hand2	rs12505328	GCST003989	0.280174	EFO_0007842
Grem1	Grem1	rs6494598	GCST003989	0.620361	EFO_0007842	LnP - Casz1	4.61916		1.49094	1.359							0.901434
Zfp536	Zfp536	rs55700449	GCST003989	0.778519	EFO_0007842	Ventral Nasal Cavity	4.13518					1.49497	2.81632
Bnc2	Bnc2	rs10962767	GCST003989	0.686159	EFO_0007842	Dorsal Nasal Cavity	4.5898	1.06858				-0.915329	1.00281		-2.21353		-1.23264	-1.97736	0.797748
Hmga2	Hmga2	rs141753469	GCST003989	0.387553	EFO_0007842	MxP - Lhx8		-0.406344	-0.853158		0.350566	0.521187		-0.501086	-0.525071	0.327712		-0.297056	0.471046
Zeb2	Zeb2	rs17479393	GCST003989	0.515895	EFO_0007842	lMxP	3.22682	-1.59618	-3.27218	-1.18953		-1.22049	-2.60479	-3.02359	1.89574	-1.19248	2.3183		0.402383	0.660259
Axin2	Axin2	rs11650175	GCST003989	0.111418	EFO_0007842	lMxP	3.43285	-1.67396			1.33804	0.516222	-2.69983		1.04375	1.15295	1.59184		-1.74791	-2.04084
Hand1	Hand1	rs4958741	GCST003989	0.333671	EFO_0007842
Tbx15	Tbx15	rs1766786	GCST003989	0.863675	EFO_0007842		3.33791
Dkk1	Dkk1	rs1194708	GCST003989	0.662923	EFO_0007842	pvMnP	2.83954	-4.25136					-4.13928	-4.10276	1.87507		1.80304			2.44062
Eya1	Eya1	rs10504499	GCST003989	0.579438	EFO_0007842	avMnP	4.77956		-0.92855			0.34225	-1.4056		0.988277	-0.72911	0.417878	0.316738
Has2	Has2	rs12541121	GCST003989	0.542256	EFO_0007842	pvMnP	4.99165	0.555601								-1.44902				0.592831
Msx2	Msx2	rs4868444	GCST003989	0.88499	EFO_0007842	avMnP	2.53996	-4.01583		0.827519			-4.18128		3.0396	-2.83009	2.02217		-3.49413	-1.93353
Bmp4	Bmp4	rs72678242	GCST003989	0.651171	EFO_0007842	lMxP	4.38964	-1.04		0.524439	0.643288				0.901121	-0.676917	1.45555		-0.992959	-1.29847
Shox2	Shox2	rs11713363	GCST003989	0.183594	EFO_0007842	Dorsal Nasal Cavity	3.47631	1.99428	-3.43795	-2.81056	-3.08477	0.928926	0.929658	0.893651		-1.38993	-2.02064		-1.26943
Sox9	Sox9	rs34091987	GCST003999	0.708578	EFO_0007843	pvMnP	3.24568	0.925201	-1.40478	-1.17155	-1.64484	-1.01324	0.393674	0.41645		-2.21511	-2.23502	0.438288	0.18821	2.49835
Sox9	Sox9	rs2193054	GCST006110_4	0.754123	EFO_0007843	pvMnP	3.24568	0.925201	-1.40478	-1.17155	-1.64484	-1.01324	0.393674	0.41645		-2.21511	-2.23502	0.438288	0.18821	2.49835
Sox9	Sox9	rs2058742	GCST006110_6	0.69617	EFO_0007843	pvMnP	3.24568	0.925201	-1.40478	-1.17155	-1.64484	-1.01324	0.393674	0.41645		-2.21511	-2.23502	0.438288	0.18821	2.49835
Sox9	Sox9	rs9302943	GCST90007224	0.744489	EFO_0007843	pvMnP	3.24568	0.925201	-1.40478	-1.17155	-1.64484	-1.01324	0.393674	0.41645		-2.21511	-2.23502	0.438288	0.18821	2.49835
Sox9	Sox9	rs2058742	GCST006110_4	0.69617	EFO_0007843	pvMnP	3.24568	0.925201	-1.40478	-1.17155	-1.64484	-1.01324	0.393674	0.41645		-2.21511	-2.23502	0.438288	0.18821	2.49835
Lef1	Lef1	rs7674010	GCST90007263	0.519048	EFO_0007843	lMxP	2.35843	-2.86307	1.14711	0.0438864	1.33441	0.577264	-3.07845	0.186589	0.644859	0.500782	2.8791		-2.95446	-2.82731
Ptch1	Ptch1	rs145965565	GCST90007224	0.851157	EFO_0007843	pvMnP	3.78615	-0.829467	-2.73421	-1.36888	-1.95298			-1.77386	0.620623	-1.22301			0.982039	2.13832
Bmp4	Bmp4	rs12878658	GCST90007191	0.41736	EFO_0007843	lMxP	4.38964	-1.04		0.524439	0.643288				0.901121	-0.676917	1.45555		-0.992959	-1.29847
Osr2	Osr2	rs11988731	GCST012060	0.131046	EFO_0007843	MxP - Lhx8	3.79362					1.73269							1.69117
Six2	Six2	rs35395759	GCST90007224	0.627206	EFO_0007843	Dorsal Nasal Cavity	3.44066	1.74004	-4.41571	-1.89763	-1.98563		0.874501			-1.74728	-0.987946	0.863235	-0.469532	0.663546
Six2	Six2	rs921120	GCST90026563	0.761771	EFO_0007843	Dorsal Nasal Cavity	3.44066	1.74004	-4.41571	-1.89763	-1.98563		0.874501			-1.74728	-0.987946	0.863235	-0.469532	0.663546
Six3	Six3	rs35395759	GCST90007224	0.169906	EFO_0007843		5.23539
Sox9	Sox9	rs2193054	GCST006110_5	0.754123	EFO_0007843	pvMnP	3.24568	0.925201	-1.40478	-1.17155	-1.64484	-1.01324	0.393674	0.41645		-2.21511	-2.23502	0.438288	0.18821	2.49835
Fezf1	Fezf1	rs798682	GCST90007225	0.274319	EFO_0007843		4.65817
Sox9	Sox9	rs2058742	GCST006110_5	0.695666	EFO_0007843	pvMnP	3.24568	0.925201	-1.40478	-1.17155	-1.64484	-1.01324	0.393674	0.41645		-2.21511	-2.23502	0.438288	0.18821	2.49835
Cacna2d3	Cacna2d3	rs56063440	GCST90044829	0.436604	EFO_0007843	lMxP	3.78296								2.44625		2.66255
Dmrt2	Dmrt2	rs10809266	GCST003999	0.76346	EFO_0007843
Tcf4	Tcf4	rs11665450	GCST90007226	0.267587	EFO_0007843	LnP - Casz1			1.16174					0.468783	0.311644		0.170838		-0.550193	-0.277213
Runx2	Runx2	rs73457129	GCST90007264	0.788357	EFO_0007843	lMxP	3.6371	-2.48466				0.964975	-3.10893	-2.09842	0.874104		2.27967		-1.37092
Runx2	Runx2	rs4714845	GCST012060	0.416339	EFO_0007843	lMxP	3.6371	-2.48466				0.964975	-3.10893	-2.09842	0.874104		2.27967		-1.37092
Runx2	Runx2	rs778450774	GCST003999	0.284156	EFO_0007843	lMxP	3.6371	-2.48466				0.964975	-3.10893	-2.09842	0.874104		2.27967		-1.37092
Twist1	Twist1	rs1178103	GCST90026560	0.169438	EFO_0007843	LnP - Irx5		-1.95182		0.53794	1.61639		-1.89331	-0.296998	0.993132	0.852343	1.42554		-0.342361	-0.425334
Matn1	Matn1	rs16834081	GCST90007191	0.275779	EFO_0007843
Runx2	Runx2	rs12208924	GCST012060	0.435705	EFO_0007843	lMxP	3.6371	-2.48466				0.964975	-3.10893	-2.09842	0.874104		2.27967		-1.37092
Runx2	Runx2	rs1852985	GCST003635_3	0.131616	EFO_0007843	lMxP	3.6371	-2.48466				0.964975	-3.10893	-2.09842	0.874104		2.27967		-1.37092
Runx2	Runx2	rs66604011	GCST012060	0.417823	EFO_0007843	lMxP	3.6371	-2.48466				0.964975	-3.10893	-2.09842	0.874104		2.27967		-1.37092
Cacna2d3	Cacna2d3	rs56063440	GCST003999	0.417327	EFO_0007843	lMxP	3.78296								2.44625		2.66255
Sox9	Sox9	rs2193054	GCST006110_6	0.752284	EFO_0007843	pvMnP	3.24568	0.925201	-1.40478	-1.17155	-1.64484	-1.01324	0.393674	0.41645		-2.21511	-2.23502	0.438288	0.18821	2.49835
Gsc	Gsc	rs2224309	GCST003999	0.679439	EFO_0007843	Ventral Nasal Cavity	3.31502		-3.10555	1.08073		-2.38707	3.21078	-4.54399	-3.93805			-2.23877	0.538308
Sfrp2	Sfrp2	rs9995821	GCST90044804	0.73604	EFO_0007843	mMxP	3.65884	-0.969458		-1.22024	-1.3211	0.0969301			-0.810234		-0.657252	-0.676936	2.45516	1.11008
Rcan2	Rcan2	rs12055796	GCST90007265	0.832852	EFO_0007843		4.99722
Robo1	Robo1	rs424737	GCST003999	0.765588	EFO_0007843	Dorsal Nasal Cavity	4.79439	0.836802	-0.980487	-0.719176				-0.528617		0.534347	0.621614		-0.932498	-0.729114
Sfrp2	Sfrp2	rs2045323	GCST003635_5	0.711252	EFO_0007843	mMxP	3.65884	-0.969458		-1.22024	-1.3211	0.0969301			-0.810234		-0.657252	-0.676936	2.45516	1.11008
Tbx3	Tbx3	rs10744843	GCST006110_6	0.51134	EFO_0007843	avMnP	3.30986	-1.5652	-5.56923	-1.93678	-3.72974	1.13161	-1.55925		1.56376		1.39205	0.799397
Tbx3	Tbx3	rs2098990	GCST90007185	0.535166	EFO_0007843	avMnP	3.30986	-1.5652	-5.56923	-1.93678	-3.72974	1.13161	-1.55925		1.56376		1.39205	0.799397
Sfrp2	Sfrp2	rs2045323	GCST003635	0.713955	EFO_0007843	mMxP	3.65884	-0.969458		-1.22024	-1.3211	0.0969301			-0.810234		-0.657252	-0.676936	2.45516	1.11008
Sfrp2	Sfrp2	rs2045323	GCST012060	0.733006	EFO_0007843	mMxP	3.65884	-0.969458		-1.22024	-1.3211	0.0969301			-0.810234		-0.657252	-0.676936	2.45516	1.11008
Bnc2	Bnc2	rs10810682	GCST90026563	0.764277	EFO_0007843	Dorsal Nasal Cavity	4.5898	1.06858				-0.915329	1.00281		-2.21353		-1.23264	-1.97736	0.797748
Osr1	Osr1	rs6715010	GCST90007202	0.534664	EFO_0007843	Ventral Nasal Cavity	3.19309			-2.4189		2.01366	2.64668			1.63113		-4.94273	0.783142	-2.53764
Pax7	Pax7	rs12410669	GCST90026560	0.83295	EFO_0007843	LnP - Casz1	2.1015	0.435265	3.25771	3.13565	2.21385	-5.09422	0.83745		-2.94847	-4.64121	-4.91124	-5.17696	-4.69688	-4.38921
Sfrp2	Sfrp2	rs9995821	GCST90026562	0.740584	EFO_0007843	mMxP	3.65884	-0.969458		-1.22024	-1.3211	0.0969301			-0.810234		-0.657252	-0.676936	2.45516	1.11008
Pax7	Pax7	rs742071	GCST90007254	0.836992	EFO_0007843	LnP - Casz1	2.1015	0.435265	3.25771	3.13565	2.21385	-5.09422	0.83745		-2.94847	-4.64121	-4.91124	-5.17696	-4.69688	-4.38921
Tfap2b	Tfap2b	rs9381923	GCST90007202	0.523185	EFO_0007843	aMnP	2.04867	3.00674	2.37464			-4.00781		3.25964	-3.09183	-4.3027	-4.08805	0.27399	-4.20653	-2.57279
Sox21	Sox21	rs11842203	GCST90007248	0.624089	EFO_0007843		4.89611
Sfrp2	Sfrp2	rs9995821	GCST90026554	0.74363	EFO_0007843	mMxP	3.65884	-0.969458		-1.22024	-1.3211	0.0969301			-0.810234		-0.657252	-0.676936	2.45516	1.11008
Sfrp2	Sfrp2	rs9995821	GCST90026556	0.742924	EFO_0007843	mMxP	3.65884	-0.969458		-1.22024	-1.3211	0.0969301			-0.810234		-0.657252	-0.676936	2.45516	1.11008
Sfrp2	Sfrp2	rs2045323	GCST003635_4	0.711252	EFO_0007843	mMxP	3.65884	-0.969458		-1.22024	-1.3211	0.0969301			-0.810234		-0.657252	-0.676936	2.45516	1.11008
Ppargc1a	Ppargc1a	rs1006883867	GCST90044830	0.141501	EFO_0007843		4.5234
Ppargc1a	Ppargc1a	rs1006883867	GCST90044830	0.141501	EFO_0007843		4.5234
Prdm16	Prdm16	rs36192537	GCST90026554	0.455143	EFO_0007843	LnP - Gata2	4.41284	-1.06093	1.38375	1.46506		-1.50797			0.731629					0.548809
Prdm16	Prdm16	rs36192537	GCST90026553	0.451962	EFO_0007843	LnP - Gata2	4.41284	-1.06093	1.38375	1.46506		-1.50797			0.731629					0.548809
Bmp2	Bmp2	rs3920540	GCST006517	0.439235	EFO_0007843		4.59481
Pkdcc	Pkdcc	rs10189338	GCST90007191	0.714584	EFO_0007843	Dorsal Nasal Cavity	3.26742	1.67881	-3.74367	-2.00543		-1.14419	1.59393	-2.34001	-2.82106		-1.79906	-0.748124	0.719254	1.12147
Alx1	Alx1	rs10779169	GCST003999	0.141934	EFO_0007843	Ventral Nasal Cavity		-0.59228	-0.704055	1.3268	1.09975	-2.50781	1.61768		1.29378	-1.46189		0.973714	-2.2678
Col23a1	Col23a1	rs118078182	GCST006499	0.886236	EFO_0007843	mMxP	4.98443					0.412745				0.716354		-1.39138	1.14259
Nfia	Nfia	rs4916071	GCST90007191	0.520082	EFO_0007843	LnP - Casz1	4.9374	0.726826	1.23175	-0.515124		-0.61042			0.497665	-0.771424		-0.820751
Pax1	Pax1	rs2424399	GCST003643_5	0.795188	EFO_0007843	LnP - Irx5	3.25956				2.16501						1.82953
Pax1	Pax1	rs927833	GCST90026562	0.283661	EFO_0007843	LnP - Irx5	3.25956				2.16501						1.82953
Pax1	Pax1	rs16983329	GCST90044831	0.160012	EFO_0007843	LnP - Irx5	3.25956				2.16501						1.82953
Pax1	Pax1	rs6047635	GCST90007254	0.723393	EFO_0007843	LnP - Irx5	3.25956				2.16501						1.82953
Sfrp1	Sfrp1	rs34456170	GCST90007225	0.724205	EFO_0007843	pvMnP	4.321	0.661181	-1.15999	-0.619831	-1.38401			-0.542293			-1.0918	-0.497371	0.571067	1.54599
Depdc1a	Depdc1a	rs3118389	GCST90026554	0.111659	EFO_0007843	avMnP									0.68923
Adgrl2	Adgrl2	rs12070922	GCST90007191	0.768226	EFO_0007843	aMnP			0.732987	-0.552987		0.326202	-0.861633	1.00431	-0.485947	0.783887	0.679373	-0.705341		-0.512401
Hgf	Hgf	rs7806852	GCST90007248	0.700607	EFO_0007843	Dorsal Nasal Cavity	4.11052	1.86536
Arid5b	Arid5b	rs9633535	GCST90007185	0.762051	EFO_0007843	pvMnP		-0.330759		-0.631967	-0.891565				0.385038		0.433635			0.558071
Mllt3	Mllt3	rs10122939	GCST90044825	0.498483	EFO_0007843	avMnP			0.457172						0.600365	-0.93788			-0.676392	0.345463
Pax3	Pax3	rs10176525	GCST90026563	0.654214	EFO_0007843	LnP - Casz1	2.61788	-0.836166	2.26742	1.51671	1.93783	-2.07759		1.02195		0.575104	1.81972	-1.9974	-4.28952	-3.86542
Cadps2	Cadps2	rs798682	GCST90007225	0.416607	EFO_0007843		4.15615
Foxp1	Foxp1	rs9310211	GCST90007203	0.753916	EFO_0007843	Ventral Nasal Cavity	3.16636	0.864504	-1.0782	-0.595559	0.699962	-1.19323	1.70122		-3.72777	0.95831	-1.74018	-0.481337	0.451169	0.808699
Dmrt3	Dmrt3	rs10809266	GCST003999	0.151492	EFO_0007843
Foxp1	Foxp1	rs9310210	GCST003999	0.784032	EFO_0007843	Ventral Nasal Cavity	3.16636	0.864504	-1.0782	-0.595559	0.699962	-1.19323	1.70122		-3.72777	0.95831	-1.74018	-0.481337	0.451169	0.808699
Laptm5	Laptm5	rs16834081	GCST90007191	0.640138	EFO_0007843		4.63698
Ppp1r3b	Ppp1r3b	rs2929451	GCST003999	0.727955	EFO_0007843		4.91502
Tshz1	Tshz1	rs634687	GCST90007191	0.471927	EFO_0007843	dMxP	5.34544			-0.857762						0.771891	0.418237
Gdf10	Gdf10	rs1902713	GCST90007200	0.490075	EFO_0007843		4.00552
Pax3	Pax3	rs7559271	GCST003635_2	0.848584	EFO_0007843	LnP - Casz1	2.61788	-0.836166	2.26742	1.51671	1.93783	-2.07759		1.02195		0.575104	1.81972	-1.9974	-4.28952	-3.86542
Pax3	Pax3	rs1370926	GCST90007191	0.521725	EFO_0007843	LnP - Casz1	2.61788	-0.836166	2.26742	1.51671	1.93783	-2.07759		1.02195		0.575104	1.81972	-1.9974	-4.28952	-3.86542
Hmga2	Hmga2	rs7966340	GCST90026537	0.850571	EFO_0007844	MxP - Lhx8		-0.406344	-0.853158		0.350566	0.521187		-0.501086	-0.525071	0.327712		-0.297056	0.471046
Cdh7	Cdh7	rs77926594	GCST90044817	0.125964	EFO_0007844
Hic1	Hic1	rs8069947	GCST90026537	0.182934	EFO_0007844	Dorsal Nasal Cavity	3.0222	2.90137					2.53021
Runx2	Runx2	rs10948192	GCST90026537	0.208973	EFO_0007844	lMxP	3.6371	-2.48466				0.964975	-3.10893	-2.09842	0.874104		2.27967		-1.37092
Lsp1	Lsp1	rs907613	GCST90026570	0.626693	EFO_0007845	mMnP	5.38657											-0.907851
Skap2	Skap2	rs2465274	GCST90007252	0.461637	EFO_0007845		4.85094
Alx1	Alx1	rs10779162	GCST90007189	0.453964	EFO_0007845	Ventral Nasal Cavity		-0.59228	-0.704055	1.3268	1.09975	-2.50781	1.61768		1.29378	-1.46189		0.973714	-2.2678
Ndnf	Ndnf	rs7694450	GCST90007252	0.78485	EFO_0007845	lMxP	3.00037	-4.69443		-2.68793	0.97054		-4.71813	-27.0892		1.77491	3.09935	-2.06118
Prdm1	Prdm1	rs6568401	GCST90007199	0.436552	EFO_0007845
Six2	Six2	rs921119	GCST90007216	0.742813	EFO_0007845	Dorsal Nasal Cavity	3.44066	1.74004	-4.41571	-1.89763	-1.98563		0.874501			-1.74728	-0.987946	0.863235	-0.469532	0.663546
Lsp1	Lsp1	rs907613	GCST90026564	0.651337	EFO_0007845	mMnP	5.38657											-0.907851
Lsp1	Lsp1	rs907613	GCST90026568	0.651337	EFO_0007845	mMnP	5.38657											-0.907851
Skap2	Skap2	rs2522825	GCST006407	0.441439	EFO_0007845		4.85094
Frem1	Frem1	rs72713618	GCST004321	0.905434	EFO_0007845	avMnP	4.85774	-0.820261	-1.23536	-0.845353	-0.975323				0.995409	-0.699033			0.556089	0.990815
Nfib	Nfib	rs303751	GCST90007218	0.685227	EFO_0007845	Ventral Nasal Cavity		0.431869		0.409662		-0.500616	0.492001	-0.981034	-0.604022			-1.08496		0.349729
Tfpi	Tfpi	rs8176501	GCST90007275	0.230612	EFO_0007845		5.12773
Alx1	Alx1	rs74112009	GCST90044807	0.546024	EFO_0007845	Ventral Nasal Cavity		-0.59228	-0.704055	1.3268	1.09975	-2.50781	1.61768		1.29378	-1.46189		0.973714	-2.2678
Satb2	Satb2	rs4675617	GCST90007261	0.790939	EFO_0007845	mMxP	3.04321	-3.59941		-1.62426			-4.21305	-3.38275	1.89496	-3.46972	1.11722		2.32071
Calcrl	Calcrl	rs8176501	GCST90007275	0.63818	EFO_0007845	Ventral Nasal Cavity	4.16638						3.37815
Fgfr2	Fgfr2	rs1696840	GCST90007277	0.779847	EFO_0007845	pvMnP	4.82743			-0.906118		-1.1104								1.4909
Gata2	Gata2	rs7373685	GCST90007261	0.116919	EFO_0007845	avMnP	3.16909	-1.20882		1.51449	-1.7162	-3.2776	0.93638		2.18914	-2.71302	-1.09835		-1.61124	1.28048
Msx1	Msx1	rs13117653	GCST90007214	0.723781	EFO_0007845	avMnP	2.17292	-2.74702	2.26305	1.19949	0.637735	0.594379	-4.23508	0.506517	2.62431	-2.00434	2.04272	0.624724	-2.39915	-1.92591
Foxf1	Foxf1	rs62051935	GCST90007199	0.69424	EFO_0007845	pvMnP	2.80421	-2.23233	-27.1926	-4.78962				-4.76215	0.871498	-4.26984	-2.91746	1.59535	0.805633	3.22229
Prrx1	Prrx1	rs10919462	GCST90007189	0.750487	EFO_0007845	MxP - Lhx8		-0.420124	-1.01397	-1.39293	0.566504	1.68385		-0.949436	-2.15803	1.52358	0.531731	-1.47425	1.26251
Prrx1	Prrx1	rs10919462	GCST90007189	0.230598	EFO_0007845	MxP - Lhx8		-0.420124	-1.01397	-1.39293	0.566504	1.68385		-0.949436	-2.15803	1.52358	0.531731	-1.47425	1.26251
Nav3	Nav3	rs2695152	GCST90007215	0.656231	EFO_0007845		4.81187
Nog	Nog	rs227727	GCST90007218	0.735976	EFO_0007845		4.29495
Mafb	Mafb	rs6129564	GCST003641	0.445813	EFO_0007855	mMxP	4.2889			-1.24848				-3.42441					1.85027	1.19908
Foxa1	Foxa1	rs17106852	GCST003641	0.199327	EFO_0007855
Emx2	Emx2	rs12570134	GCST006092	0.748826	EFO_0007858	lMxP	3.81459						1.41136				1.92619
Cobl	Cobl	rs17134499	GCST90026549	0.464473	EFO_0007858		3.8252
Tbx15	Tbx15	rs12033305	GCST012063	0.441875	EFO_0007858		3.33791
Pcdh7	Pcdh7	rs60159418	GCST006512	0.821049	EFO_0007955	pvMnP	3.73897	-0.86636	-4.90955	-3.3028	-2.75644	1.00023	0.832159	-1.35664		-1.72603	-1.56221		1.03565	1.85367
Dlgap1	Dlgap1	rs11876749	GCST006522_3	0.744532	EFO_0009360		4.60016
Cdc42ep3	Cdc42ep3	rs10165224	GCST007822	0.759684	EFO_0009892	Ventral Nasal Cavity	4.56301			-2.38556			2.09501
Thsd4	Thsd4	rs112087864	GCST90007267	0.694601	EFO_0010948		4.71847
Cped1	Cped1	rs6950680	GCST90026584	0.788809	EFO_0010948	LnP - Casz1		0.340972	1.43733			-0.592965		1.00422	0.35138	-0.562129	-0.336364		-1.25927
Tbx2	Tbx2	rs9893705	GCST90007229	0.107099	EFO_0010948	lMxP	3.71675	-1.26951	0.628094	0.344659	-0.659627	0.83894	-1.06156		0.760628		1.16742		-1.10085
Wnt16	Wnt16	rs884373	GCST90007206	0.158554	EFO_0010948		4.12251
Cped1	Cped1	rs884373	GCST90007206	0.811751	EFO_0010948	LnP - Casz1		0.340972	1.43733			-0.592965		1.00422	0.35138	-0.562129	-0.336364		-1.25927
Scg5	Scg5	rs148375239	GCST90007233	0.132676	EFO_0010948		4.78709
Fbn2	Fbn2	rs13182341	GCST90007186	0.335204	EFO_0010948	pvMnP			-0.630802			-0.396385	0.338294	-0.930547				-0.531633	0.376248	0.93206
Prrx1	Prrx1	rs577676	GCST90007231	0.744923	EFO_0010948	MxP - Lhx8		-0.420124	-1.01397	-1.39293	0.566504	1.68385		-0.949436	-2.15803	1.52358	0.531731	-1.47425	1.26251
Trps1	Trps1	rs2245221	GCST90007291	0.717083	EFO_0010948	lMxP	4.11776		0.827463	-0.93243		0.613498	-1.30064			-1.11915	1.28107		-0.865224	0.184555
Grem1	Grem1	rs148375239	GCST90007233	0.634859	EFO_0010948	LnP - Casz1	4.61916		1.49094	1.359							0.901434
Nav3	Nav3	rs10160931	GCST90007193	0.735732	EFO_0010948		4.81187
Hand2	Hand2	rs4695846	GCST90007296	0.636217	EFO_0010948
Rspo3	Rspo3	rs9388518	GCST90007233	0.422839	EFO_0010948	avMnP	4.0095	-3.15143	-1.88904		1.31982	1.0552	-1.29665	-2.79794	1.53885		0.5407		1.03169
Osr1	Osr1	rs79037251	GCST90007267	0.694298	EFO_0010948	Ventral Nasal Cavity	3.19309			-2.4189		2.01366	2.64668			1.63113		-4.94273	0.783142	-2.53764
Hic1	Hic1	rs2760734	GCST90007294	0.194171	EFO_0010948	Dorsal Nasal Cavity	3.0222	2.90137					2.53021
Wnt16	Wnt16	rs6950680	GCST90026584	0.195497	EFO_0010948		4.12251
Tbx15	Tbx15	rs7513680	GCST90007294	0.522625	EFO_0010948		3.33791
Hoxd1	Hoxd1	rs10178696	GCST90007267	0.111963	EFO_0010948
Satb2	Satb2	rs13035389	GCST90007233	0.281991	EFO_0010948	mMxP	3.04321	-3.59941		-1.62426			-4.21305	-3.38275	1.89496	-3.46972	1.11722		2.32071
Bcl11a	Bcl11a	rs13035645	GCST90007270	0.262847	EFO_0010948	lMxP		-0.588861	-0.68068	-0.597973		0.469742		-0.873578		0.870385	1.11141	-0.37353		-0.424496
Enpep	Enpep	rs514892	GCST90007258	0.178082	EFO_0010949
H2-Ab1	H2-Ab1	rs9274522	GCST90007305	0.67789	EFO_0010949	LnP - Gata2	5.12768			1.0538
En1	En1	rs332108	GCST90007257	0.189583	EFO_0010949		3.65128
Rab11fip2	Rab11fip2	rs34988394	GCST90007305	0.475464	EFO_0010949	lMxP	5.29909	0.362842		-0.677583							0.596414
Hmga2	Hmga2	rs11175967	GCST90007271	0.852013	EFO_0010949	MxP - Lhx8		-0.406344	-0.853158		0.350566	0.521187		-0.501086	-0.525071	0.327712		-0.297056	0.471046
Nog	Nog	rs7218433	GCST90007250	0.130911	EFO_0010949		4.29495
Rarb	Rarb	rs73048344	GCST90007258	0.725421	EFO_0010949	Ventral Nasal Cavity	4.01756	0.723683		0.906891		-1.46265	1.81173	-3.12251	-1.15603	0.880564		-3.20164		-0.615882
Meis1	Meis1	rs3891585	GCST90007258	0.861362	EFO_0010949	LnP - Irx5	3.83802	-2.85427	-3.61878	-1.17654	1.59623	-1.31525		-3.1016	1.38815		1.26765	-2.02835		1.58634
Fgf10	Fgf10	rs4866909	GCST90007305	0.582136	EFO_0010949	mMxP	4.50005					0.79076							1.21425
Pax1	Pax1	rs6047637	GCST90007274	0.712533	EFO_0010949	LnP - Irx5	3.25956				2.16501						1.82953
Alx4	Alx4	rs10838269	GCST90007273	0.663373	EFO_0010949	LnP - Casz1	4.40323	0.438778	1.37303	0.297291	0.758462	-1.85114		0.742306		0.42528	0.401002		-1.70743	-0.780719
Creb3l2	Creb3l2	rs6948022	GCST90007303	0.846874	EFO_0010949	pvMnP	5.16673			-0.633341		-0.85661		-0.91032						1.17467
Efemp1	Efemp1	rs1367228	GCST90007273	0.835481	EFO_0010949		4.57485
Plpp3	Plpp3	rs35622381	GCST90007273	0.14242	EFO_0010949	mMxP			-1.17086	-0.369968		-0.869534	1.01948	-1.08607	-0.933758			-0.498434	1.12085	0.462504
Bcl11b	Bcl11b	rs1257585	GCST90007299	0.513367	EFO_0010949	lMxP	4.36703	-0.914577				0.364008	-1.14847		1.17978		1.60069		-0.563976	-0.709971

## Sheet: 12
	targetId	variantRsId	studyId	score	diseaseFromSourceMappedId	Top Cluster	LMD_score	MxP Mesenchyme	Osteoblast	Osteomesenchyme	Palatal Shelf - Anterior	Palatal Shelf - Posterior	Primary Palate	Chondrocytes - Septum/Capsule	Nasal Cavity - Dorsal	Nasal Cavity - Ventral	VNO Mesenchyme	Dermal Condensate	Lip - Dermal	Lip-Nostril Fusion	Nostrils - Gata2	Nostrils - Pax7	Nostrils - Tfap2b	Philtrum	Roof - Sim1	Whisker Pad	Periocular Mesenchyme
Pik3r1	Pik3r1	rs57106444	GCST011429_25	0.489355	EFO_0007841	Palatal Shelf - Anterior	5.0271	0.551053			1.19348	0.871843						0.757566	-0.995328				-0.659852	0.552362	1.11663	-0.97082
Hmga2	Hmga2	rs7966340	GCST90026542	0.851618	EFO_0007841	Lip - Dermal			-0.898992		0.692237				-0.505616			0.761503	1.76744	-1.58192	-0.628311	-1.93023	-1.04723	-2.317
Hmga2	Hmga2	rs10878346	GCST90044778	0.862497	EFO_0007841	Lip - Dermal			-0.898992		0.692237				-0.505616			0.761503	1.76744	-1.58192	-0.628311	-1.93023	-1.04723	-2.317
Zeb2	Zeb2	rs148912137	GCST90007187	0.504181	EFO_0007841	Roof - Sim1	3.24908	-1.12747	1.81348	1.12068	-1.17007		-0.810597	-2.81204	-1.72816	-1.65324		1.73667		1.15973	-1.14035	0.862296	-0.72863	1.14133	2.32314	1.2899
Hmga2	Hmga2	rs7966340	GCST90026541	0.850571	EFO_0007841	Lip - Dermal			-0.898992		0.692237				-0.505616			0.761503	1.76744	-1.58192	-0.628311	-1.93023	-1.04723	-2.317
Gata2	Gata2	rs2977562	GCST007989_3	0.118038	EFO_0007841	Nostrils - Gata2	3.49282	-1.89841			-3.30624	-2.97432	-2.30525	-1.25996	1.81828	2.019	2.01256	-3.72862	-3.7938	2.65705	2.87537				-3.47026	-2.10699
Cadps2	Cadps2	rs798685	GCST011429_10	0.423419	EFO_0007841		4.33443
Cadps2	Cadps2	rs798685	GCST011429_16	0.421365	EFO_0007841		4.33443
Cacna2d3	Cacna2d3	rs17054293	GCST011429_9	0.415983	EFO_0007841	Whisker Pad	3.86298	-3.16961		-1.79883	-2.20817	-3.01475		-2.87613	-2.03782	-2.32224			1.22446	1.70185		1.44834		1.48683		2.06517
Cacna2d3	Cacna2d3	rs17054293	GCST90007245	0.438871	EFO_0007841	Whisker Pad	3.86298	-3.16961		-1.79883	-2.20817	-3.01475		-2.87613	-2.03782	-2.32224			1.22446	1.70185		1.44834		1.48683		2.06517
Cacna2d3	Cacna2d3	rs17054293	GCST011429_3	0.417407	EFO_0007841	Whisker Pad	3.86298	-3.16961		-1.79883	-2.20817	-3.01475		-2.87613	-2.03782	-2.32224			1.22446	1.70185		1.44834		1.48683		2.06517
Sema3a	Sema3a	rs7807002	GCST90007241	0.656282	EFO_0007841	Nostrils - Pax7	4.52349	-0.599971	1.08089	0.670982	-0.986896		0.589805		0.974013	0.467998		-3.65635	-0.74324			1.21601		0.770306	1.09704	-2.25582	1.13245
Sox9	Sox9	rs759493	GCST011429_18	0.745851	EFO_0007841	Chondrocytes - Septum/Capsule	2.90592				-0.783948		0.662246	3.55384	1.37133	0.475197	2.35601	-3.09301	-2.79196	-2.92538	0.851232	-1.82489			-2.5159	-3.34686	-1.43788
Lrriq1	Lrriq1	rs11116771	GCST011429_2	0.403176	EFO_0007841	Philtrum	3.68285		2.0222				2.80686											4.57049
Lrriq1	Lrriq1	rs11116771	GCST011429_6	0.392197	EFO_0007841	Philtrum	3.68285		2.0222				2.80686											4.57049
Lrriq1	Lrriq1	rs11609649	GCST90007181	0.558799	EFO_0007841	Philtrum	3.68285		2.0222				2.80686											4.57049
Ndnf	Ndnf	rs7694450	GCST011429_7	0.789039	EFO_0007841	Dermal Condensate	3.74353	-1.75312		-1.20731	1.83403		1.74749	-1.47689	-3.60232	-3.40548		2.37761	0.479745		-3.71341		-1.12913	-1.66088	1.00133	1.03042
Rab11fip2	Rab11fip2	rs60424173	GCST012062	0.619783	EFO_0007841	Whisker Pad	4.96708	-0.57158	-0.958266		-0.624314	-0.715497	-0.808009	-0.467628	-0.443661	-0.809625	-0.631824	0.643921	0.441323		-0.73509			-0.907101	0.686099	1.20751
Six2	Six2	rs921119	GCST011429_14	0.759703	EFO_0007841	Chondrocytes - Septum/Capsule	3.99086	1.01669			1.36938			1.53902	1.31542	-1.35758	0.386008	-3.60119	-1.19426				-0.803197	0.94161		-2.03028	-1.81768
Six2	Six2	rs921119	GCST011429_4	0.761162	EFO_0007841	Chondrocytes - Septum/Capsule	3.99086	1.01669			1.36938			1.53902	1.31542	-1.35758	0.386008	-3.60119	-1.19426				-0.803197	0.94161		-2.03028	-1.81768
Pax1	Pax1	rs16983329	GCST009464_2	0.14791	EFO_0007841	Nostrils - Pax7	3.44302	-1.97648			-2.83111	-3.51021	-3.61049	-2.67243	-3.04163	-2.54019	-3.1368		2.64524			4.14193		-2.74556	1.5175	0.22022	2.36648
Pax1	Pax1	rs927833	GCST003637	0.286076	EFO_0007841	Nostrils - Pax7	3.44302	-1.97648			-2.83111	-3.51021	-3.61049	-2.67243	-3.04163	-2.54019	-3.1368		2.64524			4.14193		-2.74556	1.5175	0.22022	2.36648
Lrrtm4	Lrrtm4	rs10202675	GCST009464_18	0.503589	EFO_0007841	Lip - Dermal	4.30033												2.86732
Emx2	Emx2	rs242983	GCST90007181	0.725473	EFO_0007841	Whisker Pad	2.8977	-1.94595	-3.4986	-1.40602	-3.14987	-2.00321	-3.12864	-2.90001	-2.29598	-2.89515	-2.96411	2.27186	0.78626		-3.2536		-1.44788	-3.02462	0.722751	3.12506	0.506392
Emx2	Emx2	rs242980	GCST90044778	0.74908	EFO_0007841	Whisker Pad	2.8977	-1.94595	-3.4986	-1.40602	-3.14987	-2.00321	-3.12864	-2.90001	-2.29598	-2.89515	-2.96411	2.27186	0.78626		-3.2536		-1.44788	-3.02462	0.722751	3.12506	0.506392
Fezf1	Fezf1	rs798685	GCST011429_16	0.269187	EFO_0007841		4.78382
Fezf1	Fezf1	rs798685	GCST011429_10	0.262372	EFO_0007841		4.78382
Eya2	Eya2	rs3091552	GCST011429_14	0.81291	EFO_0007841	Nasal Cavity - Ventral	5.12169	-1.10264			-2.44178					0.925844		0.858661	-2.11762		-1.84937					0.420933
Twist1	Twist1	rs212672	GCST90007181	0.174568	EFO_0007841	Roof - Sim1		-1.37223						-2.07071	-1.48245	-0.4398			0.987362	1.33057		1.04013		0.536292	1.57836	1.09215	0.498682
Thsd4	Thsd4	rs34430707	GCST90007182	0.761831	EFO_0007841		4.72464
Thsd4	Thsd4	rs12591454	GCST011429_3	0.686481	EFO_0007841		4.72464
Sox9	Sox9	rs35473710	GCST009464_14	0.504505	EFO_0007841	Chondrocytes - Septum/Capsule	2.90592				-0.783948		0.662246	3.55384	1.37133	0.475197	2.35601	-3.09301	-2.79196	-2.92538	0.851232	-1.82489			-2.5159	-3.34686	-1.43788
Eya2	Eya2	rs3091552	GCST011429_16	0.740074	EFO_0007841	Nasal Cavity - Ventral	5.12169	-1.10264			-2.44178					0.925844		0.858661	-2.11762		-1.84937					0.420933
Filip1l	Filip1l	rs793487	GCST90007181	0.152457	EFO_0007841	Nostrils - Pax7	4.82048	-1.07328			1.05045		-0.79569		-0.687312		-0.960687				-0.719248	2.4756	0.587249				0.512287
Col8a1	Col8a1	rs793487	GCST90007181	0.294309	EFO_0007841	Roof - Sim1	4.24698	-1.55745		1.0978		0.933701	2.10565	-1.961		-0.853391	1.47337	-3.32044	-1.33501			0.929577	0.842843		2.47076	-1.01766
Dmrt2	Dmrt2	rs7859005	GCST90007237	0.771183	EFO_0007841	Osteomesenchyme	4.14014			3.11135
Farsb	Farsb	rs1966690	GCST009464_3	0.1049	EFO_0007841	Nasal Cavity - Ventral	5.45958				-0.385505		-0.62557			0.994386
Farsb	Farsb	rs7579011	GCST90007182	0.781511	EFO_0007841	Nasal Cavity - Ventral	5.45958				-0.385505		-0.62557			0.994386
Zfp36l2	Zfp36l2	rs7590268	GCST90007209	0.142701	EFO_0007841	Nostrils - Pax7	5.27849	-0.537125			-0.597944				0.504237	0.370735	0.596379		-0.328991	0.546921		0.664368	0.340654		-0.777151		-0.500071
Palld	Palld	rs4342159	GCST90007245	0.71475	EFO_0007841	Lip-Nostril Fusion			0.475418	0.40308	-0.346058			-0.740796		-0.81962	-0.803123		0.657549	0.93913			-0.562298		0.361806	0.385504
Pax3	Pax3	rs79732694	GCST009464_24	0.836386	EFO_0007841	Nostrils - Pax7	3.61349	-2.21161	-1.25165	0.820013	-3.36829	-4.07697	-3.33338	-0.397416	-0.630465	1.03069	-2.23091	-0.494798		0.817241	-1.43263	1.92633	1.19639			1.29153	0.600145
Ptx3	Ptx3	rs792736	GCST90007183	0.240958	EFO_0007841	Nasal Cavity - Ventral	4.49246	0.514328	-1.69367		-1.9196		-2.25685	1.41264	1.24255	1.46371		-1.82008	0.703439	-2.33407	-1.47211	-2.69267	-2.21047	-2.14481
Pax3	Pax3	rs2855266	GCST011429_17	0.847356	EFO_0007841	Nostrils - Pax7	3.61349	-2.21161	-1.25165	0.820013	-3.36829	-4.07697	-3.33338	-0.397416	-0.630465	1.03069	-2.23091	-0.494798		0.817241	-1.43263	1.92633	1.19639			1.29153	0.600145
Pax3	Pax3	rs10176525	GCST90026545	0.654214	EFO_0007841	Nostrils - Pax7	3.61349	-2.21161	-1.25165	0.820013	-3.36829	-4.07697	-3.33338	-0.397416	-0.630465	1.03069	-2.23091	-0.494798		0.817241	-1.43263	1.92633	1.19639			1.29153	0.600145
Pax3	Pax3	rs10176525	GCST007989	0.550842	EFO_0007841	Nostrils - Pax7	3.61349	-2.21161	-1.25165	0.820013	-3.36829	-4.07697	-3.33338	-0.397416	-0.630465	1.03069	-2.23091	-0.494798		0.817241	-1.43263	1.92633	1.19639			1.29153	0.600145
Grid2	Grid2	rs2578135	GCST011429_22	0.104933	EFO_0007841		4.42912
Pax3	Pax3	rs79732694	GCST009464_3	0.838628	EFO_0007841	Nostrils - Pax7	3.61349	-2.21161	-1.25165	0.820013	-3.36829	-4.07697	-3.33338	-0.397416	-0.630465	1.03069	-2.23091	-0.494798		0.817241	-1.43263	1.92633	1.19639			1.29153	0.600145
Pax3	Pax3	rs34460569	GCST009464_22	0.581228	EFO_0007841	Nostrils - Pax7	3.61349	-2.21161	-1.25165	0.820013	-3.36829	-4.07697	-3.33338	-0.397416	-0.630465	1.03069	-2.23091	-0.494798		0.817241	-1.43263	1.92633	1.19639			1.29153	0.600145
Foxp1	Foxp1	rs4677030	GCST011429_11	0.752329	EFO_0007841	Chondrocytes - Septum/Capsule	3.95775	1.19335	-1.86539		-0.659697	0.836167		1.32849	1.12137	0.63697		-1.61522	-1.82749	-1.71129	-2.02712			-0.837654	0.637902	-2.44839	1.08206
Ly86	Ly86	rs2326766	GCST011429_6	0.111884	EFO_0007841		4.35684
Pkdcc	Pkdcc	rs4952552	GCST011429_14	0.766155	EFO_0007841	Palatal Shelf - Posterior	3.63815	0.568444	-2.39224		-0.871076	2.15108		0.272872	2.08446		1.50071	1.62075	-1.14165	-4.46867	-3.03509	-2.86595	-3.42634	-3.73208	0.482113	-1.74397	0.584541
Pkdcc	Pkdcc	rs6740960	GCST90007181	0.6958	EFO_0007841	Palatal Shelf - Posterior	3.63815	0.568444	-2.39224		-0.871076	2.15108		0.272872	2.08446		1.50071	1.62075	-1.14165	-4.46867	-3.03509	-2.86595	-3.42634	-3.73208	0.482113	-1.74397	0.584541
Trps1	Trps1	rs11337200	GCST90007182	0.773045	EFO_0007841	Dermal Condensate	3.08341	-2.84534		-1.59722	-1.95729	-1.43381		-0.678498	-0.757746	-1.81493		2.34474	1.0857	2.1393	-0.60001	0.989455		2.05346		1.94556	-2.23509
Tbx15	Tbx15	rs1766793	GCST011429_13	0.843124	EFO_0007841	Lip - Dermal	2.87175			-2.32876			-3.44992	-2.76435	-1.50754		-3.82423		4.42903		-3.37063		-3.67976	-4.12754		0.776428
Tbx15	Tbx15	rs1229119	GCST009464_23	0.285855	EFO_0007841	Lip - Dermal	2.87175			-2.32876			-3.44992	-2.76435	-1.50754		-3.82423		4.42903		-3.37063		-3.67976	-4.12754		0.776428
Pkdcc	Pkdcc	rs6740960	GCST007989_5	0.702512	EFO_0007841	Palatal Shelf - Posterior	3.63815	0.568444	-2.39224		-0.871076	2.15108		0.272872	2.08446		1.50071	1.62075	-1.14165	-4.46867	-3.03509	-2.86595	-3.42634	-3.73208	0.482113	-1.74397	0.584541
Pax3	Pax3	rs10176525	GCST90026541	0.646729	EFO_0007841	Nostrils - Pax7	3.61349	-2.21161	-1.25165	0.820013	-3.36829	-4.07697	-3.33338	-0.397416	-0.630465	1.03069	-2.23091	-0.494798		0.817241	-1.43263	1.92633	1.19639			1.29153	0.600145
Pax3	Pax3	rs34032897	GCST009464_16	0.521725	EFO_0007841	Nostrils - Pax7	3.61349	-2.21161	-1.25165	0.820013	-3.36829	-4.07697	-3.33338	-0.397416	-0.630465	1.03069	-2.23091	-0.494798		0.817241	-1.43263	1.92633	1.19639			1.29153	0.600145
Hoxd4	Hoxd4	rs2884836	GCST009464_23	0.274947	EFO_0007841		4.60096
Bnc2	Bnc2	rs10962767	GCST90007245	0.686219	EFO_0007841	Palatal Shelf - Anterior	4.44785	0.754636		0.349859	1.69338	1.57458	1.25859		0.400274	0.680255		-2.51925	-1.39087	-2.5208	-0.838422			-1.73304		-1.58522
Prdm16	Prdm16	rs1572037	GCST90007182	0.445317	EFO_0007841	Nostrils - Gata2	4.3874			0.852365	-1.26048	-1.00758		0.693381		0.783643	0.793185	-1.94639	-2.20702		1.69511		1.25299	-1.26832	-1.7366	-1.72696
Efnb2	Efnb2	rs9558696	GCST90007182	0.385195	EFO_0007841	Nostrils - Pax7	4.33548	-1.59886			-1.15195			-0.753712	-0.931464	-0.790147			-1.45486	1.1627		2.53457	1.75338		1.65061
Pax3	Pax3	rs34460569	GCST009464_8	0.581228	EFO_0007841	Nostrils - Pax7	3.61349	-2.21161	-1.25165	0.820013	-3.36829	-4.07697	-3.33338	-0.397416	-0.630465	1.03069	-2.23091	-0.494798		0.817241	-1.43263	1.92633	1.19639			1.29153	0.600145
Tox	Tox	rs6989377	GCST90026578	0.722498	EFO_0007841	Chondrocytes - Septum/Capsule	4.63153	1.16344		0.33235	-0.936693		1.15284	1.7317	0.334611	-1.01955	1.04173	-2.00479	-0.548484	-1.91175		-1.34804	-0.486634		0.477526	-1.5639
Pax3	Pax3	rs10176525	GCST90026546	0.646729	EFO_0007841	Nostrils - Pax7	3.61349	-2.21161	-1.25165	0.820013	-3.36829	-4.07697	-3.33338	-0.397416	-0.630465	1.03069	-2.23091	-0.494798		0.817241	-1.43263	1.92633	1.19639			1.29153	0.600145
Pax3	Pax3	rs11895863	GCST009464_7	0.555285	EFO_0007841	Nostrils - Pax7	3.61349	-2.21161	-1.25165	0.820013	-3.36829	-4.07697	-3.33338	-0.397416	-0.630465	1.03069	-2.23091	-0.494798		0.817241	-1.43263	1.92633	1.19639			1.29153	0.600145
Sox6	Sox6	rs34121257	GCST90007187	0.74129	EFO_0007841	Chondrocytes - Septum/Capsule	3.35747	0.801295	1.53881	1.28975				2.77102		-1.90641	1.74436	-3.61604	-3.65018	-4.28274		-3.70246	-2.78194		-3.35858	-3.12288	-1.49799
Casz1	Casz1	rs143353512	GCST009464_11	0.637793	EFO_0007841	Nostrils - Tfap2b	3.40253														2.53966		3.11136
Sfrp2	Sfrp2	rs35148853	GCST009464	0.770232	EFO_0007841	Palatal Shelf - Posterior	4.15089	1.83704	-1.09158	-0.891146	0.845654	2.70901		-1.09418		-0.506388	2.27368	0.279525	0.333518	-0.996222	-1.97759		-1.16802	-1.47686	-1.07221
Sfrp2	Sfrp2	rs6535972	GCST009464_4	0.761666	EFO_0007841	Palatal Shelf - Posterior	4.15089	1.83704	-1.09158	-0.891146	0.845654	2.70901		-1.09418		-0.506388	2.27368	0.279525	0.333518	-0.996222	-1.97759		-1.16802	-1.47686	-1.07221
Sfrp2	Sfrp2	rs9995821	GCST009464_18	0.752691	EFO_0007841	Palatal Shelf - Posterior	4.15089	1.83704	-1.09158	-0.891146	0.845654	2.70901		-1.09418		-0.506388	2.27368	0.279525	0.333518	-0.996222	-1.97759		-1.16802	-1.47686	-1.07221
Sfrp2	Sfrp2	rs9995821	GCST90007182	0.748811	EFO_0007841	Palatal Shelf - Posterior	4.15089	1.83704	-1.09158	-0.891146	0.845654	2.70901		-1.09418		-0.506388	2.27368	0.279525	0.333518	-0.996222	-1.97759		-1.16802	-1.47686	-1.07221
Sfrp2	Sfrp2	rs9995821	GCST007989_8	0.755641	EFO_0007841	Palatal Shelf - Posterior	4.15089	1.83704	-1.09158	-0.891146	0.845654	2.70901		-1.09418		-0.506388	2.27368	0.279525	0.333518	-0.996222	-1.97759		-1.16802	-1.47686	-1.07221
Tbx3	Tbx3	rs1863716	GCST009464_13	0.534773	EFO_0007841	Philtrum	4.28913	0.929533	0.766826	-0.777211	0.723682		0.976451	-0.57504	-0.615982	-0.539196	0.738191	-1.79942	0.654732		-0.505044	-4.16138	-0.933538	1.87552	-2.92802	0.715518	-1.1534
Sfrp2	Sfrp2	rs6535972	GCST009464_6	0.764911	EFO_0007841	Palatal Shelf - Posterior	4.15089	1.83704	-1.09158	-0.891146	0.845654	2.70901		-1.09418		-0.506388	2.27368	0.279525	0.333518	-0.996222	-1.97759		-1.16802	-1.47686	-1.07221
Osr1	Osr1	rs1427539	GCST90007187	0.477159	EFO_0007841	Whisker Pad	3.21479	0.648483	-2.38208	-2.28744	-2.85822		-1.34942	-3.47888	-1.52438		-2.7935		2.32342		-4.22431	-1.58408	-2.1592			2.46972	0.438616
Gadd45a	Gadd45a	rs56399962	GCST011429_23	0.769595	EFO_0007841	Roof - Sim1	5.34607																		1.24349
Gadd45a	Gadd45a	rs56399962	GCST011429_8	0.769595	EFO_0007841	Roof - Sim1	5.34607																		1.24349
Cald1	Cald1	rs4732070	GCST90007183	0.411125	EFO_0007841	Roof - Sim1		-0.250476	0.23028	0.169131	-0.301166			0.149834		-0.376285		-0.463635			-0.152934		-0.158929	0.500805	0.502352	0.311175
Veph1	Veph1	rs792736	GCST90007183	0.528563	EFO_0007841		4.56456
Alx1	Alx1	rs11116771	GCST011429_6	0.687666	EFO_0007841	Philtrum	3.36884	-1.5332	1.41915	0.711677	-0.526001	-3.43476	1.27528	0.397998		0.372808		-3.08228	-3.02468	1.48602	0.754911	0.852231	1.05122	2.67452	0.747056	-0.248795
Alx1	Alx1	rs11609649	GCST90007181	0.150611	EFO_0007841	Philtrum	3.36884	-1.5332	1.41915	0.711677	-0.526001	-3.43476	1.27528	0.397998		0.372808		-3.08228	-3.02468	1.48602	0.754911	0.852231	1.05122	2.67452	0.747056	-0.248795
F13a1	F13a1	rs2326766	GCST011429_6	0.801702	EFO_0007841
Bmp2	Bmp2	rs6139982	GCST90007240	0.276101	EFO_0007841	Lip-Nostril Fusion	4.31065			-1.36052	-1.79568			-1.61862	-0.910424			-1.997		2.61367		2.25904	0.786021			0.576995
Alx1	Alx1	rs11116771	GCST011429_2	0.691098	EFO_0007841	Philtrum	3.36884	-1.5332	1.41915	0.711677	-0.526001	-3.43476	1.27528	0.397998		0.372808		-3.08228	-3.02468	1.48602	0.754911	0.852231	1.05122	2.67452	0.747056	-0.248795
Fermt1	Fermt1	rs6139982	GCST90007240	0.306334	EFO_0007841		4.59675
Dmrt3	Dmrt3	rs7859005	GCST90007237	0.193533	EFO_0007841		4.43967
Alx4	Alx4	rs7121535	GCST90007181	0.867678	EFO_0007841	Osteomesenchyme	4.69145			1.00584	-1.68042	-1.47499					-0.764571	-0.565246	-2.30768				0.819674	0.979272		0.514333
Glis3	Glis3	rs10758593	GCST90007246	0.802469	EFO_0007841	Whisker Pad	3.81216	-3.34798		-1.15604	-3.39414		-4.57549	-3.01854	-2.62664	-1.97386	-2.78506	0.97967	1.13078	1.58095		1.3902	0.839225	1.03134		2.09001	-3.25275
Shox2	Shox2	rs792736	GCST90007183	0.236453	EFO_0007841	Palatal Shelf - Anterior	3.96518	-1.09743	-1.91006	-1.78538	2.53315			-0.912701	0.778988	-2.14498	-1.85391		2.34946			-2.79919	-0.651038	-2.30136	0.233441	-1.10426
Has2	Has2	rs2581548	GCST90007245	0.483594	EFO_0007841	Dermal Condensate	4.92294	-2.00688	-2.24259	-1.34519			-1.14062		0.68054			1.4778		1.32774			-1.08308	-2.89749
Cgnl1	Cgnl1	rs1614202	GCST011429_24	0.915072	EFO_0007841	Nasal Cavity - Dorsal	4.63021								1.9594			-2.04969	-1.28728				1.30843			-1.30528
Eya4	Eya4	rs519332	GCST90007208	0.883313	EFO_0007841	Primary Palate	4.24967	1.25173		1.04631			1.43302	1.08801		-0.654277	1.38282	-2.65747	-2.43438	-1.6419	-1.92301		-0.690622		0.83228	-1.76286
Eya4	Eya4	rs5880172	GCST007989_6	0.84908	EFO_0007841	Primary Palate	4.24967	1.25173		1.04631			1.43302	1.08801		-0.654277	1.38282	-2.65747	-2.43438	-1.6419	-1.92301		-0.690622		0.83228	-1.76286
Runx2	Runx2	rs1852985	GCST003637	0.131616	EFO_0007841	Osteoblast	4.01938	1.2294	2.41774	1.98527	0.710791			-0.863475	-1.75931	-2.21287		-1.81568	-1.2683						1.17177	-0.556994
Nfia	Nfia	rs4916068	GCST007989_7	0.484542	EFO_0007841	Nasal Cavity - Dorsal	4.56385		-0.719394		0.829901	0.54841		0.290816	0.88183	0.56554		-2.07639	-1.35776	-0.935338	0.382921		0.743571	-0.473428		-1.03116	-0.467849
Nfia	Nfia	rs4523542	GCST011429_18	0.445528	EFO_0007841	Nasal Cavity - Dorsal	4.56385		-0.719394		0.829901	0.54841		0.290816	0.88183	0.56554		-2.07639	-1.35776	-0.935338	0.382921		0.743571	-0.473428		-1.03116	-0.467849
Lhx8	Lhx8	rs79297754	GCST90007241	0.420753	EFO_0007841	Lip - Dermal	3.00865	1.37748	0.352824		2.547	1.15316	-1.55832	-3.2665	-3.16645	-3.97351	-2.44669	-4.16243	2.7059	2.0199	-2.16933	-2.53102	-3.14154		-4.06855		-2.06301
Bmp5	Bmp5	rs4715567	GCST90007181	0.858364	EFO_0007841		4.91753
Tfap2b	Tfap2b	rs9381946	GCST011429_16	0.398552	EFO_0007841	Nostrils - Tfap2b	3.0901	-2.82062	-2.7446	-1.8769	-1.48741	-1.29701	-1.75858	0.826041	2.0588	-1.16917	-3.02019	-2.65905	-3.27512				3.60617	1.39932	1.43892	-3.19323	-2.04505
Nrg1	Nrg1	rs2347498	GCST003989	0.712885	EFO_0007842	Nasal Cavity - Ventral	4.39438									3.29414
Scrg1	Scrg1	rs12505328	GCST003989	0.605671	EFO_0007842	Chondrocytes - Septum/Capsule	2.45098							6.18957
Pkdcc	Pkdcc	rs6740960	GCST003989	0.707681	EFO_0007842	Palatal Shelf - Posterior	3.63815	0.568444	-2.39224		-0.871076	2.15108		0.272872	2.08446		1.50071	1.62075	-1.14165	-4.46867	-3.03509	-2.86595	-3.42634	-3.73208	0.482113	-1.74397	0.584541
Prkg1	Prkg1	rs1194708	GCST003989	0.153065	EFO_0007842	Nasal Cavity - Dorsal	4.89322				0.641501			0.584888	0.861519				0.745338		-2.00533		-2.09058
Farsb	Farsb	rs4674676	GCST003989	0.790249	EFO_0007842	Nasal Cavity - Ventral	5.45958				-0.385505		-0.62557			0.994386
Satb2	Satb2	rs13035389	GCST003989	0.281991	EFO_0007842	Palatal Shelf - Anterior	3.74487	1.08546	2.02507		2.53673		1.53899	-2.82618	-2.58193	-1.37085		-3.82107			1.65641	-2.95315	-3.19977	0.67563			-1.99709
Glis3	Glis3	rs4237150	GCST003989	0.866602	EFO_0007842	Whisker Pad	3.81216	-3.34798		-1.15604	-3.39414		-4.57549	-3.01854	-2.62664	-1.97386	-2.78506	0.97967	1.13078	1.58095		1.3902	0.839225	1.03134		2.09001	-3.25275
Scg5	Scg5	rs6494598	GCST003989	0.319139	EFO_0007842		4.9918
Fgf9	Fgf9	rs73168105	GCST003989	0.455364	EFO_0007842		4.47681
Aldh1a3	Aldh1a3	rs7167736	GCST003989	0.167152	EFO_0007842	Nasal Cavity - Ventral	4.80383									1.37327
Sap30	Sap30	rs12505328	GCST003989	0.149053	EFO_0007842	Chondrocytes - Septum/Capsule	5.3711					-0.549123		0.323862					0.289661
Hand2	Hand2	rs12505328	GCST003989	0.280174	EFO_0007842	Lip - Dermal	3.34617												3.37119
Grem1	Grem1	rs6494598	GCST003989	0.620361	EFO_0007842	Dermal Condensate	4.76416				-3.2379					1.19946		2.03331								0.530985
Zfp536	Zfp536	rs55700449	GCST003989	0.778519	EFO_0007842	Nasal Cavity - Ventral	4.00165									3.05698			1.86718
Bnc2	Bnc2	rs10962767	GCST003989	0.686159	EFO_0007842	Palatal Shelf - Anterior	4.44785	0.754636		0.349859	1.69338	1.57458	1.25859		0.400274	0.680255		-2.51925	-1.39087	-2.5208	-0.838422			-1.73304		-1.58522
Hmga2	Hmga2	rs141753469	GCST003989	0.387553	EFO_0007842	Lip - Dermal			-0.898992		0.692237				-0.505616			0.761503	1.76744	-1.58192	-0.628311	-1.93023	-1.04723	-2.317
Zeb2	Zeb2	rs17479393	GCST003989	0.515895	EFO_0007842	Roof - Sim1	3.24908	-1.12747	1.81348	1.12068	-1.17007		-0.810597	-2.81204	-1.72816	-1.65324		1.73667		1.15973	-1.14035	0.862296	-0.72863	1.14133	2.32314	1.2899
Axin2	Axin2	rs11650175	GCST003989	0.111418	EFO_0007842	Lip-Nostril Fusion	3.98931	-1.29877		-0.852415	-0.665638	-1.10163	-0.965631	-1.53212	-1.88348	-1.6765	-1.26485	1.11929	1.37311	1.72498	-0.711076	1.1864	0.328938	1.42757	1.54185	0.726757
Hand1	Hand1	rs4958741	GCST003989	0.333671	EFO_0007842
Tbx15	Tbx15	rs1766786	GCST003989	0.863675	EFO_0007842	Lip - Dermal	2.87175			-2.32876			-3.44992	-2.76435	-1.50754		-3.82423		4.42903		-3.37063		-3.67976	-4.12754		0.776428
Dkk1	Dkk1	rs1194708	GCST003989	0.662923	EFO_0007842	Lip-Nostril Fusion	3.41545	-3.34124		-1.98868	-1.62319	-2.60948		-3.52145	-2.87066	-2.68108	1.61709	1.80632	0.473245	2.60547		2.57798			1.76779	1.73803
Eya1	Eya1	rs10504499	GCST003989	0.579438	EFO_0007842	Palatal Shelf - Anterior	4.60028	0.793834		0.743707	1.42459	-0.858576	1.05268	0.611686	-0.43441		0.431269	-3.1129	-1.02261	1.13568				1.10433	-0.826512	-1.16973	-0.958101
Has2	Has2	rs12541121	GCST003989	0.542256	EFO_0007842	Dermal Condensate	4.92294	-2.00688	-2.24259	-1.34519			-1.14062		0.68054			1.4778		1.32774			-1.08308	-2.89749
Msx2	Msx2	rs4868444	GCST003989	0.88499	EFO_0007842	Lip-Nostril Fusion	3.96592	-1.24865	2.0725	1.15788	-1.41405	-1.11279	-1.73691	-2.02095	-2.77546	-2.18579		-2.47226	-1.35042	2.20306	1.05456	1.3396	1.97989	1.19664			-1.94942
Bmp4	Bmp4	rs72678242	GCST003989	0.651171	EFO_0007842	Lip-Nostril Fusion	4.29128		0.654309			-0.826668		-2.32446	-0.487928		-0.765477		-0.826816	2.93203	1.00516	1.80499	0.85077	2.27755			-0.703577
Shox2	Shox2	rs11713363	GCST003989	0.183594	EFO_0007842	Palatal Shelf - Anterior	3.96518	-1.09743	-1.91006	-1.78538	2.53315			-0.912701	0.778988	-2.14498	-1.85391		2.34946			-2.79919	-0.651038	-2.30136	0.233441	-1.10426
Sox9	Sox9	rs34091987	GCST003999	0.708578	EFO_0007843	Chondrocytes - Septum/Capsule	2.90592				-0.783948		0.662246	3.55384	1.37133	0.475197	2.35601	-3.09301	-2.79196	-2.92538	0.851232	-1.82489			-2.5159	-3.34686	-1.43788
Sox9	Sox9	rs2193054	GCST006110_4	0.754123	EFO_0007843	Chondrocytes - Septum/Capsule	2.90592				-0.783948		0.662246	3.55384	1.37133	0.475197	2.35601	-3.09301	-2.79196	-2.92538	0.851232	-1.82489			-2.5159	-3.34686	-1.43788
Sox9	Sox9	rs2058742	GCST006110_6	0.69617	EFO_0007843	Chondrocytes - Septum/Capsule	2.90592				-0.783948		0.662246	3.55384	1.37133	0.475197	2.35601	-3.09301	-2.79196	-2.92538	0.851232	-1.82489			-2.5159	-3.34686	-1.43788
Sox9	Sox9	rs9302943	GCST90007224	0.744489	EFO_0007843	Chondrocytes - Septum/Capsule	2.90592				-0.783948		0.662246	3.55384	1.37133	0.475197	2.35601	-3.09301	-2.79196	-2.92538	0.851232	-1.82489			-2.5159	-3.34686	-1.43788
Sox9	Sox9	rs2058742	GCST006110_4	0.69617	EFO_0007843	Chondrocytes - Septum/Capsule	2.90592				-0.783948		0.662246	3.55384	1.37133	0.475197	2.35601	-3.09301	-2.79196	-2.92538	0.851232	-1.82489			-2.5159	-3.34686	-1.43788
Lef1	Lef1	rs7674010	GCST90007263	0.519048	EFO_0007843	Whisker Pad	2.23968	-2.17837			-2.00772	-3.21464	-3.11986	-2.91531	-3.46573	-2.92097	-3.15836	2.41286	1.59024	1.19517	-1.07498	0.884199		0.77056	1.85292	2.60686
Ptch1	Ptch1	rs145965565	GCST90007224	0.851157	EFO_0007843	Palatal Shelf - Anterior	4.23088		1.02289		2.30201	0.83995	1.47005	-0.798324	-1.38041	-1.86819		2.20374			0.865551	-1.46385	-1.85707		-0.963777		-0.835909
Bmp4	Bmp4	rs12878658	GCST90007191	0.41736	EFO_0007843	Lip-Nostril Fusion	4.29128		0.654309			-0.826668		-2.32446	-0.487928		-0.765477		-0.826816	2.93203	1.00516	1.80499	0.85077	2.27755			-0.703577
Osr2	Osr2	rs11988731	GCST012060	0.131046	EFO_0007843	Lip - Dermal	3.86902	-2.69086	-2.73482	-2.73296	1.8301			-3.0685					2.17611	1.92484	-1.0911	-2.39125	-1.09846				0.596948
Six2	Six2	rs35395759	GCST90007224	0.627206	EFO_0007843	Chondrocytes - Septum/Capsule	3.99086	1.01669			1.36938			1.53902	1.31542	-1.35758	0.386008	-3.60119	-1.19426				-0.803197	0.94161		-2.03028	-1.81768
Six2	Six2	rs921120	GCST90026563	0.761771	EFO_0007843	Chondrocytes - Septum/Capsule	3.99086	1.01669			1.36938			1.53902	1.31542	-1.35758	0.386008	-3.60119	-1.19426				-0.803197	0.94161		-2.03028	-1.81768
Six3	Six3	rs35395759	GCST90007224	0.169906	EFO_0007843		4.99348
Sox9	Sox9	rs2193054	GCST006110_5	0.754123	EFO_0007843	Chondrocytes - Septum/Capsule	2.90592				-0.783948		0.662246	3.55384	1.37133	0.475197	2.35601	-3.09301	-2.79196	-2.92538	0.851232	-1.82489			-2.5159	-3.34686	-1.43788
Fezf1	Fezf1	rs798682	GCST90007225	0.274319	EFO_0007843		4.78382
Sox9	Sox9	rs2058742	GCST006110_5	0.695666	EFO_0007843	Chondrocytes - Septum/Capsule	2.90592				-0.783948		0.662246	3.55384	1.37133	0.475197	2.35601	-3.09301	-2.79196	-2.92538	0.851232	-1.82489			-2.5159	-3.34686	-1.43788
Cacna2d3	Cacna2d3	rs56063440	GCST90044829	0.436604	EFO_0007843	Whisker Pad	3.86298	-3.16961		-1.79883	-2.20817	-3.01475		-2.87613	-2.03782	-2.32224			1.22446	1.70185		1.44834		1.48683		2.06517
Dmrt2	Dmrt2	rs10809266	GCST003999	0.76346	EFO_0007843	Osteomesenchyme	4.14014			3.11135
Tcf4	Tcf4	rs11665450	GCST90007226	0.267587	EFO_0007843	Dermal Condensate		-1.1464	-1.16549	-1.09949	-0.428934			-0.441332	-0.178693		-0.474166	1.45488	0.533587	1.17488	0.564346	0.931465	0.571159	1.01654	0.313893	0.141293	-0.400477
Runx2	Runx2	rs73457129	GCST90007264	0.788357	EFO_0007843	Osteoblast	4.01938	1.2294	2.41774	1.98527	0.710791			-0.863475	-1.75931	-2.21287		-1.81568	-1.2683						1.17177	-0.556994
Runx2	Runx2	rs4714845	GCST012060	0.416339	EFO_0007843	Osteoblast	4.01938	1.2294	2.41774	1.98527	0.710791			-0.863475	-1.75931	-2.21287		-1.81568	-1.2683						1.17177	-0.556994
Runx2	Runx2	rs778450774	GCST003999	0.284156	EFO_0007843	Osteoblast	4.01938	1.2294	2.41774	1.98527	0.710791			-0.863475	-1.75931	-2.21287		-1.81568	-1.2683						1.17177	-0.556994
Twist1	Twist1	rs1178103	GCST90026560	0.169438	EFO_0007843	Roof - Sim1		-1.37223						-2.07071	-1.48245	-0.4398			0.987362	1.33057		1.04013		0.536292	1.57836	1.09215	0.498682
Matn1	Matn1	rs16834081	GCST90007191	0.275779	EFO_0007843		2.98179
Runx2	Runx2	rs12208924	GCST012060	0.435705	EFO_0007843	Osteoblast	4.01938	1.2294	2.41774	1.98527	0.710791			-0.863475	-1.75931	-2.21287		-1.81568	-1.2683						1.17177	-0.556994
Runx2	Runx2	rs1852985	GCST003635_3	0.131616	EFO_0007843	Osteoblast	4.01938	1.2294	2.41774	1.98527	0.710791			-0.863475	-1.75931	-2.21287		-1.81568	-1.2683						1.17177	-0.556994
Runx2	Runx2	rs66604011	GCST012060	0.417823	EFO_0007843	Osteoblast	4.01938	1.2294	2.41774	1.98527	0.710791			-0.863475	-1.75931	-2.21287		-1.81568	-1.2683						1.17177	-0.556994
Cacna2d3	Cacna2d3	rs56063440	GCST003999	0.417327	EFO_0007843	Whisker Pad	3.86298	-3.16961		-1.79883	-2.20817	-3.01475		-2.87613	-2.03782	-2.32224			1.22446	1.70185		1.44834		1.48683		2.06517
Sox9	Sox9	rs2193054	GCST006110_6	0.752284	EFO_0007843	Chondrocytes - Septum/Capsule	2.90592				-0.783948		0.662246	3.55384	1.37133	0.475197	2.35601	-3.09301	-2.79196	-2.92538	0.851232	-1.82489			-2.5159	-3.34686	-1.43788
Gsc	Gsc	rs2224309	GCST003999	0.679439	EFO_0007843	Nasal Cavity - Ventral	3.81954		-2.45125	-1.11729	-3.03701		-1.98022		1.87871	3.35564			0.374007	-3.72768	-3.19806	-2.0697	-1.80733	-3.20603	-2.23085
Sfrp2	Sfrp2	rs9995821	GCST90044804	0.73604	EFO_0007843	Palatal Shelf - Posterior	4.15089	1.83704	-1.09158	-0.891146	0.845654	2.70901		-1.09418		-0.506388	2.27368	0.279525	0.333518	-0.996222	-1.97759		-1.16802	-1.47686	-1.07221
Rcan2	Rcan2	rs12055796	GCST90007265	0.832852	EFO_0007843		5.09155
Robo1	Robo1	rs424737	GCST003999	0.765588	EFO_0007843	Nasal Cavity - Dorsal	5.04096	-0.402895		0.735544	-1.0062		-0.622208	0.583362	0.762797	-0.532813	-0.478122		-0.377784				-0.465611	0.705435	0.577657
Sfrp2	Sfrp2	rs2045323	GCST003635_5	0.711252	EFO_0007843	Palatal Shelf - Posterior	4.15089	1.83704	-1.09158	-0.891146	0.845654	2.70901		-1.09418		-0.506388	2.27368	0.279525	0.333518	-0.996222	-1.97759		-1.16802	-1.47686	-1.07221
Tbx3	Tbx3	rs10744843	GCST006110_6	0.51134	EFO_0007843	Philtrum	4.28913	0.929533	0.766826	-0.777211	0.723682		0.976451	-0.57504	-0.615982	-0.539196	0.738191	-1.79942	0.654732		-0.505044	-4.16138	-0.933538	1.87552	-2.92802	0.715518	-1.1534
Tbx3	Tbx3	rs2098990	GCST90007185	0.535166	EFO_0007843	Philtrum	4.28913	0.929533	0.766826	-0.777211	0.723682		0.976451	-0.57504	-0.615982	-0.539196	0.738191	-1.79942	0.654732		-0.505044	-4.16138	-0.933538	1.87552	-2.92802	0.715518	-1.1534
Sfrp2	Sfrp2	rs2045323	GCST003635	0.713955	EFO_0007843	Palatal Shelf - Posterior	4.15089	1.83704	-1.09158	-0.891146	0.845654	2.70901		-1.09418		-0.506388	2.27368	0.279525	0.333518	-0.996222	-1.97759		-1.16802	-1.47686	-1.07221
Sfrp2	Sfrp2	rs2045323	GCST012060	0.733006	EFO_0007843	Palatal Shelf - Posterior	4.15089	1.83704	-1.09158	-0.891146	0.845654	2.70901		-1.09418		-0.506388	2.27368	0.279525	0.333518	-0.996222	-1.97759		-1.16802	-1.47686	-1.07221
Bnc2	Bnc2	rs10810682	GCST90026563	0.764277	EFO_0007843	Palatal Shelf - Anterior	4.44785	0.754636		0.349859	1.69338	1.57458	1.25859		0.400274	0.680255		-2.51925	-1.39087	-2.5208	-0.838422			-1.73304		-1.58522
Osr1	Osr1	rs6715010	GCST90007202	0.534664	EFO_0007843	Whisker Pad	3.21479	0.648483	-2.38208	-2.28744	-2.85822		-1.34942	-3.47888	-1.52438		-2.7935		2.32342		-4.22431	-1.58408	-2.1592			2.46972	0.438616
Pax7	Pax7	rs12410669	GCST90026560	0.83295	EFO_0007843	Nostrils - Pax7	3.45264	-3.44534	-1.97055	1.40438	-3.91548	-3.88738	-3.84144			2.18115	-3.48744		-3.90127	1.3534		3.29723	1.56551	-3.67068	0.803649	-1.21168
Sfrp2	Sfrp2	rs9995821	GCST90026562	0.740584	EFO_0007843	Palatal Shelf - Posterior	4.15089	1.83704	-1.09158	-0.891146	0.845654	2.70901		-1.09418		-0.506388	2.27368	0.279525	0.333518	-0.996222	-1.97759		-1.16802	-1.47686	-1.07221
Pax7	Pax7	rs742071	GCST90007254	0.836992	EFO_0007843	Nostrils - Pax7	3.45264	-3.44534	-1.97055	1.40438	-3.91548	-3.88738	-3.84144			2.18115	-3.48744		-3.90127	1.3534		3.29723	1.56551	-3.67068	0.803649	-1.21168
Tfap2b	Tfap2b	rs9381923	GCST90007202	0.523185	EFO_0007843	Nostrils - Tfap2b	3.0901	-2.82062	-2.7446	-1.8769	-1.48741	-1.29701	-1.75858	0.826041	2.0588	-1.16917	-3.02019	-2.65905	-3.27512				3.60617	1.39932	1.43892	-3.19323	-2.04505
Sox21	Sox21	rs11842203	GCST90007248	0.624089	EFO_0007843	Whisker Pad	3.41035											2.17702								3.27719
Sfrp2	Sfrp2	rs9995821	GCST90026554	0.74363	EFO_0007843	Palatal Shelf - Posterior	4.15089	1.83704	-1.09158	-0.891146	0.845654	2.70901		-1.09418		-0.506388	2.27368	0.279525	0.333518	-0.996222	-1.97759		-1.16802	-1.47686	-1.07221
Sfrp2	Sfrp2	rs9995821	GCST90026556	0.742924	EFO_0007843	Palatal Shelf - Posterior	4.15089	1.83704	-1.09158	-0.891146	0.845654	2.70901		-1.09418		-0.506388	2.27368	0.279525	0.333518	-0.996222	-1.97759		-1.16802	-1.47686	-1.07221
Sfrp2	Sfrp2	rs2045323	GCST003635_4	0.711252	EFO_0007843	Palatal Shelf - Posterior	4.15089	1.83704	-1.09158	-0.891146	0.845654	2.70901		-1.09418		-0.506388	2.27368	0.279525	0.333518	-0.996222	-1.97759		-1.16802	-1.47686	-1.07221
Ppargc1a	Ppargc1a	rs1006883867	GCST90044830	0.141501	EFO_0007843	Nostrils - Tfap2b	4.62572																1.74575
Ppargc1a	Ppargc1a	rs1006883867	GCST90044830	0.141501	EFO_0007843	Nostrils - Tfap2b	4.62572																1.74575
Prdm16	Prdm16	rs36192537	GCST90026554	0.455143	EFO_0007843	Nostrils - Gata2	4.3874			0.852365	-1.26048	-1.00758		0.693381		0.783643	0.793185	-1.94639	-2.20702		1.69511		1.25299	-1.26832	-1.7366	-1.72696
Prdm16	Prdm16	rs36192537	GCST90026553	0.451962	EFO_0007843	Nostrils - Gata2	4.3874			0.852365	-1.26048	-1.00758		0.693381		0.783643	0.793185	-1.94639	-2.20702		1.69511		1.25299	-1.26832	-1.7366	-1.72696
Bmp2	Bmp2	rs3920540	GCST006517	0.439235	EFO_0007843	Lip-Nostril Fusion	4.31065			-1.36052	-1.79568			-1.61862	-0.910424			-1.997		2.61367		2.25904	0.786021			0.576995
Pkdcc	Pkdcc	rs10189338	GCST90007191	0.714584	EFO_0007843	Palatal Shelf - Posterior	3.63815	0.568444	-2.39224		-0.871076	2.15108		0.272872	2.08446		1.50071	1.62075	-1.14165	-4.46867	-3.03509	-2.86595	-3.42634	-3.73208	0.482113	-1.74397	0.584541
Alx1	Alx1	rs10779169	GCST003999	0.141934	EFO_0007843	Philtrum	3.36884	-1.5332	1.41915	0.711677	-0.526001	-3.43476	1.27528	0.397998		0.372808		-3.08228	-3.02468	1.48602	0.754911	0.852231	1.05122	2.67452	0.747056	-0.248795
Col23a1	Col23a1	rs118078182	GCST006499	0.886236	EFO_0007843	Dermal Condensate	4.8743	0.612686			0.655811	1.03651		-1.62531				1.68919				-1.64536	-0.86812	-1.31441	-2.3503
Nfia	Nfia	rs4916071	GCST90007191	0.520082	EFO_0007843	Nasal Cavity - Dorsal	4.56385		-0.719394		0.829901	0.54841		0.290816	0.88183	0.56554		-2.07639	-1.35776	-0.935338	0.382921		0.743571	-0.473428		-1.03116	-0.467849
Pax1	Pax1	rs2424399	GCST003643_5	0.795188	EFO_0007843	Nostrils - Pax7	3.44302	-1.97648			-2.83111	-3.51021	-3.61049	-2.67243	-3.04163	-2.54019	-3.1368		2.64524			4.14193		-2.74556	1.5175	0.22022	2.36648
Pax1	Pax1	rs927833	GCST90026562	0.283661	EFO_0007843	Nostrils - Pax7	3.44302	-1.97648			-2.83111	-3.51021	-3.61049	-2.67243	-3.04163	-2.54019	-3.1368		2.64524			4.14193		-2.74556	1.5175	0.22022	2.36648
Pax1	Pax1	rs16983329	GCST90044831	0.160012	EFO_0007843	Nostrils - Pax7	3.44302	-1.97648			-2.83111	-3.51021	-3.61049	-2.67243	-3.04163	-2.54019	-3.1368		2.64524			4.14193		-2.74556	1.5175	0.22022	2.36648
Pax1	Pax1	rs6047635	GCST90007254	0.723393	EFO_0007843	Nostrils - Pax7	3.44302	-1.97648			-2.83111	-3.51021	-3.61049	-2.67243	-3.04163	-2.54019	-3.1368		2.64524			4.14193		-2.74556	1.5175	0.22022	2.36648
Sfrp1	Sfrp1	rs34456170	GCST90007225	0.724205	EFO_0007843	Chondrocytes - Septum/Capsule	3.57124		-1.05533	-1.48341	0.110508	0.7729	1.41874	2.3664	1.64522		2.03942	-2.88333	0.110472		-1.05518	-1.26652	-1.69952	-1.46707	-2.46727	-1.88815	-0.892296
Depdc1a	Depdc1a	rs3118389	GCST90026554	0.111659	EFO_0007843	Osteomesenchyme				-0.628433
Adgrl2	Adgrl2	rs12070922	GCST90007191	0.768226	EFO_0007843	Lip - Dermal	4.57615		-1.09041	-0.291984	0.730956	-0.607378	-0.707899	-0.869519	-0.66655		-0.694527	-0.99839	1.24451	0.576998	-0.647674	0.643604	0.94604		0.500784
Hgf	Hgf	rs7806852	GCST90007248	0.700607	EFO_0007843	Nasal Cavity - Dorsal	4.52288								2.02664
Arid5b	Arid5b	rs9633535	GCST90007185	0.762051	EFO_0007843	Lip-Nostril Fusion	4.5594		0.404312	-0.580278	0.230636		1.04986	-1.13488	-0.362714		1.12637	-1.45399	0.87234	1.53652			-0.673675	1.08883	-0.824845	0.332217	-0.319446
Mllt3	Mllt3	rs10122939	GCST90044825	0.498483	EFO_0007843	Lip-Nostril Fusion	4.74308	-1.3522		-0.538913			0.632113	0.354212			0.277435	-1.11691		1.22179		0.715718	0.778655	1.1469	-0.864179	-0.512079	-1.00251
Pax3	Pax3	rs10176525	GCST90026563	0.654214	EFO_0007843	Nostrils - Pax7	3.61349	-2.21161	-1.25165	0.820013	-3.36829	-4.07697	-3.33338	-0.397416	-0.630465	1.03069	-2.23091	-0.494798		0.817241	-1.43263	1.92633	1.19639			1.29153	0.600145
Cadps2	Cadps2	rs798682	GCST90007225	0.416607	EFO_0007843		4.33443
Foxp1	Foxp1	rs9310211	GCST90007203	0.753916	EFO_0007843	Chondrocytes - Septum/Capsule	3.95775	1.19335	-1.86539		-0.659697	0.836167		1.32849	1.12137	0.63697		-1.61522	-1.82749	-1.71129	-2.02712			-0.837654	0.637902	-2.44839	1.08206
Dmrt3	Dmrt3	rs10809266	GCST003999	0.151492	EFO_0007843		4.43967
Foxp1	Foxp1	rs9310210	GCST003999	0.784032	EFO_0007843	Chondrocytes - Septum/Capsule	3.95775	1.19335	-1.86539		-0.659697	0.836167		1.32849	1.12137	0.63697		-1.61522	-1.82749	-1.71129	-2.02712			-0.837654	0.637902	-2.44839	1.08206
Laptm5	Laptm5	rs16834081	GCST90007191	0.640138	EFO_0007843		4.43935
Ppp1r3b	Ppp1r3b	rs2929451	GCST003999	0.727955	EFO_0007843	MxP Mesenchyme	4.86881	1.29118		1.2461						-1.71133		-1.47197	-1.66024				-1.01724			0.772753
Tshz1	Tshz1	rs634687	GCST90007191	0.471927	EFO_0007843	Lip - Dermal	5.28535	0.632565		-0.611564	0.445776	0.696747						-0.780289	0.788255		-0.730782		-0.399803
Gdf10	Gdf10	rs1902713	GCST90007200	0.490075	EFO_0007843	MxP Mesenchyme	4.35865	2.42237		1.42149	-2.14015						1.5958		-1.52403		-3.61807		-2.01912	-3.13268		0.359584
Pax3	Pax3	rs7559271	GCST003635_2	0.848584	EFO_0007843	Nostrils - Pax7	3.61349	-2.21161	-1.25165	0.820013	-3.36829	-4.07697	-3.33338	-0.397416	-0.630465	1.03069	-2.23091	-0.494798		0.817241	-1.43263	1.92633	1.19639			1.29153	0.600145
Pax3	Pax3	rs1370926	GCST90007191	0.521725	EFO_0007843	Nostrils - Pax7	3.61349	-2.21161	-1.25165	0.820013	-3.36829	-4.07697	-3.33338	-0.397416	-0.630465	1.03069	-2.23091	-0.494798		0.817241	-1.43263	1.92633	1.19639			1.29153	0.600145
Hmga2	Hmga2	rs7966340	GCST90026537	0.850571	EFO_0007844	Lip - Dermal			-0.898992		0.692237				-0.505616			0.761503	1.76744	-1.58192	-0.628311	-1.93023	-1.04723	-2.317
Cdh7	Cdh7	rs77926594	GCST90044817	0.125964	EFO_0007844		4.30853
Hic1	Hic1	rs8069947	GCST90026537	0.182934	EFO_0007844	Nasal Cavity - Ventral	3.28734					2.4758			2.41709	2.62539											1.60615
Runx2	Runx2	rs10948192	GCST90026537	0.208973	EFO_0007844	Osteoblast	4.01938	1.2294	2.41774	1.98527	0.710791			-0.863475	-1.75931	-2.21287		-1.81568	-1.2683						1.17177	-0.556994
Lsp1	Lsp1	rs907613	GCST90026570	0.626693	EFO_0007845	Palatal Shelf - Posterior	5.241	0.557281				1.2241		-1.18069	0.707091			-1.33173						0.792696	-1.49053	0.384308
Skap2	Skap2	rs2465274	GCST90007252	0.461637	EFO_0007845		4.97064
Alx1	Alx1	rs10779162	GCST90007189	0.453964	EFO_0007845	Philtrum	3.36884	-1.5332	1.41915	0.711677	-0.526001	-3.43476	1.27528	0.397998		0.372808		-3.08228	-3.02468	1.48602	0.754911	0.852231	1.05122	2.67452	0.747056	-0.248795
Ndnf	Ndnf	rs7694450	GCST90007252	0.78485	EFO_0007845	Dermal Condensate	3.74353	-1.75312		-1.20731	1.83403		1.74749	-1.47689	-3.60232	-3.40548		2.37761	0.479745		-3.71341		-1.12913	-1.66088	1.00133	1.03042
Prdm1	Prdm1	rs6568401	GCST90007199	0.436552	EFO_0007845	Dermal Condensate	2.69193											5.28741
Six2	Six2	rs921119	GCST90007216	0.742813	EFO_0007845	Chondrocytes - Septum/Capsule	3.99086	1.01669			1.36938			1.53902	1.31542	-1.35758	0.386008	-3.60119	-1.19426				-0.803197	0.94161		-2.03028	-1.81768
Lsp1	Lsp1	rs907613	GCST90026564	0.651337	EFO_0007845	Palatal Shelf - Posterior	5.241	0.557281				1.2241		-1.18069	0.707091			-1.33173						0.792696	-1.49053	0.384308
Lsp1	Lsp1	rs907613	GCST90026568	0.651337	EFO_0007845	Palatal Shelf - Posterior	5.241	0.557281				1.2241		-1.18069	0.707091			-1.33173						0.792696	-1.49053	0.384308
Skap2	Skap2	rs2522825	GCST006407	0.441439	EFO_0007845		4.97064
Frem1	Frem1	rs72713618	GCST004321	0.905434	EFO_0007845	Primary Palate	4.96999		0.701078		0.85783		1.2262	-1.93325				-1.20371						0.752253		-0.677229
Nfib	Nfib	rs303751	GCST90007218	0.685227	EFO_0007845	Nasal Cavity - Ventral		0.840628	-1.01326	0.502458	0.351935	0.395774			0.79106	0.957475		-1.87968	-0.164922	-2.11317	0.593714		-0.269711	-0.447363		-1.21437	0.659308
Tfpi	Tfpi	rs8176501	GCST90007275	0.230612	EFO_0007845		5.23341
Alx1	Alx1	rs74112009	GCST90044807	0.546024	EFO_0007845	Philtrum	3.36884	-1.5332	1.41915	0.711677	-0.526001	-3.43476	1.27528	0.397998		0.372808		-3.08228	-3.02468	1.48602	0.754911	0.852231	1.05122	2.67452	0.747056	-0.248795
Satb2	Satb2	rs4675617	GCST90007261	0.790939	EFO_0007845	Palatal Shelf - Anterior	3.74487	1.08546	2.02507		2.53673		1.53899	-2.82618	-2.58193	-1.37085		-3.82107			1.65641	-2.95315	-3.19977	0.67563			-1.99709
Calcrl	Calcrl	rs8176501	GCST90007275	0.63818	EFO_0007845	Nasal Cavity - Dorsal	4.49877								1.52537
Fgfr2	Fgfr2	rs1696840	GCST90007277	0.779847	EFO_0007845	Roof - Sim1	4.87109	-0.53273		0.400193	-1.219	-0.779641		0.974385	-1.03673	-0.745845		0.474446	-0.665586		-0.993923		-0.410438		1.01343	0.987382
Gata2	Gata2	rs7373685	GCST90007261	0.116919	EFO_0007845	Nostrils - Gata2	3.49282	-1.89841			-3.30624	-2.97432	-2.30525	-1.25996	1.81828	2.019	2.01256	-3.72862	-3.7938	2.65705	2.87537				-3.47026	-2.10699
Msx1	Msx1	rs13117653	GCST90007214	0.723781	EFO_0007845	Osteoblast	2.96306		2.38268	0.968693	1.3457	-2.75831		-2.29152	-3.04174	-1.66398	-1.21415	-3.15019		1.67644	1.30824	2.24268	1.39193	1.67202	-1.4513	1.024	-2.40817
Foxf1	Foxf1	rs62051935	GCST90007199	0.69424	EFO_0007845	Primary Palate	3.07123		1.47921	-2.56251	3.29727	1.4714	3.72576	0.663512	-2.10133	-3.22679	2.17982	-3.86988	-3.48891				-2.80568			-4.32044	-3.33675
Prrx1	Prrx1	rs10919462	GCST90007189	0.750487	EFO_0007845	MxP Mesenchyme		1.62431	-1.36215		0.949725	0.381191		-0.705051	-0.767778	-0.442075	0.458512		1.10588	-1.6027	-2.28632		-0.65614	-1.04374	0.779815	0.383033
Prrx1	Prrx1	rs10919462	GCST90007189	0.230598	EFO_0007845	MxP Mesenchyme		1.62431	-1.36215		0.949725	0.381191		-0.705051	-0.767778	-0.442075	0.458512		1.10588	-1.6027	-2.28632		-0.65614	-1.04374	0.779815	0.383033
Nav3	Nav3	rs2695152	GCST90007215	0.656231	EFO_0007845	Roof - Sim1	4.66585			1.13968															2.50593		1.54117
Nog	Nog	rs227727	GCST90007218	0.735976	EFO_0007845	Chondrocytes - Septum/Capsule	4.87719		1.05008		-2.48297			1.22679					-1.78428		1.09189
Mafb	Mafb	rs6129564	GCST003641	0.445813	EFO_0007855	Whisker Pad	4.01729		-1.71817	-2.03149	-1.17693		-2.16466	-1.79284	0.527488	1.02363		1.70867	-1.95658	-1.45372	-3.03152		-1.65353	-2.10681		2.2702
Foxa1	Foxa1	rs17106852	GCST003641	0.199327	EFO_0007855
Emx2	Emx2	rs12570134	GCST006092	0.748826	EFO_0007858	Whisker Pad	2.8977	-1.94595	-3.4986	-1.40602	-3.14987	-2.00321	-3.12864	-2.90001	-2.29598	-2.89515	-2.96411	2.27186	0.78626		-3.2536		-1.44788	-3.02462	0.722751	3.12506	0.506392
Cobl	Cobl	rs17134499	GCST90026549	0.464473	EFO_0007858	Nasal Cavity - Dorsal	4.15609								1.877
Tbx15	Tbx15	rs12033305	GCST012063	0.441875	EFO_0007858	Lip - Dermal	2.87175			-2.32876			-3.44992	-2.76435	-1.50754		-3.82423		4.42903		-3.37063		-3.67976	-4.12754		0.776428
Pcdh7	Pcdh7	rs60159418	GCST006512	0.821049	EFO_0007955	Philtrum	4.6705			-1.04648	0.927365		1.02837	0.318508			0.51782	-0.86839	1.02996			-2.51879	-1.38878	1.1899		-0.968439
Dlgap1	Dlgap1	rs11876749	GCST006522_3	0.744532	EFO_0009360	Chondrocytes - Septum/Capsule	4.58353							1.621
Cdc42ep3	Cdc42ep3	rs10165224	GCST007822	0.759684	EFO_0009892	Dermal Condensate	4.04572	-1.1302		-1.98069	-2.20026		-1.52269		-0.941455	-2.24686		2.52195	1.07898		-2.38792	-1.95722			1.01452	1.46307	-0.942051
Thsd4	Thsd4	rs112087864	GCST90007267	0.694601	EFO_0010948		4.72464
Cped1	Cped1	rs6950680	GCST90026584	0.788809	EFO_0010948	Lip-Nostril Fusion	4.54647	-1.92828	-0.665523	-1.08079	-0.924142	-1.02807		-0.788627	0.43661			1.14256	-0.537446	1.27355		0.946273	0.690385		0.793109	0.412968
Tbx2	Tbx2	rs9893705	GCST90007229	0.107099	EFO_0010948	Whisker Pad	4.52064	-0.569505		-0.493154		-1.09341	-0.826462	-1.79253		0.809014		-1.72601	0.498257	0.806755				0.929601	-1.80386	1.032	-0.727297
Wnt16	Wnt16	rs884373	GCST90007206	0.158554	EFO_0010948	Osteomesenchyme	3.44969			3.53978
Cped1	Cped1	rs884373	GCST90007206	0.811751	EFO_0010948	Lip-Nostril Fusion	4.54647	-1.92828	-0.665523	-1.08079	-0.924142	-1.02807		-0.788627	0.43661			1.14256	-0.537446	1.27355		0.946273	0.690385		0.793109	0.412968
Scg5	Scg5	rs148375239	GCST90007233	0.132676	EFO_0010948		4.9918
Fbn2	Fbn2	rs13182341	GCST90007186	0.335204	EFO_0010948	Nostrils - Pax7				0.203524	-0.653163			0.266748	0.36031						-0.511213	0.469836	-0.806078
Prrx1	Prrx1	rs577676	GCST90007231	0.744923	EFO_0010948	MxP Mesenchyme		1.62431	-1.36215		0.949725	0.381191		-0.705051	-0.767778	-0.442075	0.458512		1.10588	-1.6027	-2.28632		-0.65614	-1.04374	0.779815	0.383033
Trps1	Trps1	rs2245221	GCST90007291	0.717083	EFO_0010948	Dermal Condensate	3.08341	-2.84534		-1.59722	-1.95729	-1.43381		-0.678498	-0.757746	-1.81493		2.34474	1.0857	2.1393	-0.60001	0.989455		2.05346		1.94556	-2.23509
Grem1	Grem1	rs148375239	GCST90007233	0.634859	EFO_0010948	Dermal Condensate	4.76416				-3.2379					1.19946		2.03331								0.530985
Nav3	Nav3	rs10160931	GCST90007193	0.735732	EFO_0010948	Roof - Sim1	4.66585			1.13968															2.50593		1.54117
Hand2	Hand2	rs4695846	GCST90007296	0.636217	EFO_0010948	Lip - Dermal	3.34617												3.37119
Rspo3	Rspo3	rs9388518	GCST90007233	0.422839	EFO_0010948	Dermal Condensate	4.34416	0.737644	-0.943611			1.1449	1.00523	-0.742627	-1.4129			2.09474			-2.18931	0.942288	-1.29783	-1.45285		1.37336	-0.939873
Osr1	Osr1	rs79037251	GCST90007267	0.694298	EFO_0010948	Whisker Pad	3.21479	0.648483	-2.38208	-2.28744	-2.85822		-1.34942	-3.47888	-1.52438		-2.7935		2.32342		-4.22431	-1.58408	-2.1592			2.46972	0.438616
Hic1	Hic1	rs2760734	GCST90007294	0.194171	EFO_0010948	Nasal Cavity - Ventral	3.28734					2.4758			2.41709	2.62539											1.60615
Wnt16	Wnt16	rs6950680	GCST90026584	0.195497	EFO_0010948	Osteomesenchyme	3.44969			3.53978
Tbx15	Tbx15	rs7513680	GCST90007294	0.522625	EFO_0010948	Lip - Dermal	2.87175			-2.32876			-3.44992	-2.76435	-1.50754		-3.82423		4.42903		-3.37063		-3.67976	-4.12754		0.776428
Hoxd1	Hoxd1	rs10178696	GCST90007267	0.111963	EFO_0010948	Lip - Dermal													4.44349
Satb2	Satb2	rs13035389	GCST90007233	0.281991	EFO_0010948	Palatal Shelf - Anterior	3.74487	1.08546	2.02507		2.53673		1.53899	-2.82618	-2.58193	-1.37085		-3.82107			1.65641	-2.95315	-3.19977	0.67563			-1.99709
Bcl11a	Bcl11a	rs13035645	GCST90007270	0.262847	EFO_0010948	Lip - Dermal		0.39491				-0.781343	-0.654387	-0.361819	-0.468544	-0.566703	-1.05053	-0.3176	1.37121		-0.64648	-0.848846	-0.572895	0.670257		0.558855	0.238835
Enpep	Enpep	rs514892	GCST90007258	0.178082	EFO_0010949		4.14051
H2-Ab1	H2-Ab1	rs9274522	GCST90007305	0.67789	EFO_0010949		4.82038
En1	En1	rs332108	GCST90007257	0.189583	EFO_0010949	Roof - Sim1	3.59763			1.56261				-2.98955	-3.26371	-3.25453	-4.703		0.692479				-2.10529		3.10152	1.6309
Rab11fip2	Rab11fip2	rs34988394	GCST90007305	0.475464	EFO_0010949	Whisker Pad	4.96708	-0.57158	-0.958266		-0.624314	-0.715497	-0.808009	-0.467628	-0.443661	-0.809625	-0.631824	0.643921	0.441323		-0.73509			-0.907101	0.686099	1.20751
Hmga2	Hmga2	rs11175967	GCST90007271	0.852013	EFO_0010949	Lip - Dermal			-0.898992		0.692237				-0.505616			0.761503	1.76744	-1.58192	-0.628311	-1.93023	-1.04723	-2.317
Nog	Nog	rs7218433	GCST90007250	0.130911	EFO_0010949	Chondrocytes - Septum/Capsule	4.87719		1.05008		-2.48297			1.22679					-1.78428		1.09189
Rarb	Rarb	rs73048344	GCST90007258	0.725421	EFO_0010949	Nasal Cavity - Dorsal	3.91992	1.33384			-1.39482		-3.18096	-0.990204	2.45224	1.926		-1.98832	-1.90974		-1.62636		-2.50047	-2.76157		-1.78596	1.32215
Meis1	Meis1	rs3891585	GCST90007258	0.861362	EFO_0010949	Dermal Condensate	4.3762			0.821976			1.34787	-1.77418	-1.60323		1.17688	2.28651	-1.29376	-2.54589	-2.69463	-2.67377	-1.85625	-2.29636			1.71085
Fgf10	Fgf10	rs4866909	GCST90007305	0.582136	EFO_0010949	Palatal Shelf - Anterior	4.95566			0.646013	1.37376			-1.9324					-1.22944
Pax1	Pax1	rs6047637	GCST90007274	0.712533	EFO_0010949	Nostrils - Pax7	3.44302	-1.97648			-2.83111	-3.51021	-3.61049	-2.67243	-3.04163	-2.54019	-3.1368		2.64524			4.14193		-2.74556	1.5175	0.22022	2.36648
Alx4	Alx4	rs10838269	GCST90007273	0.663373	EFO_0010949	Osteomesenchyme	4.69145			1.00584	-1.68042	-1.47499					-0.764571	-0.565246	-2.30768				0.819674	0.979272		0.514333
Creb3l2	Creb3l2	rs6948022	GCST90007303	0.846874	EFO_0010949	Chondrocytes - Septum/Capsule	5.02996							1.43504	0.751612		0.605285	-0.646079	-0.365015				-0.575997			-0.562452
Efemp1	Efemp1	rs1367228	GCST90007273	0.835481	EFO_0010949	Lip - Dermal	4.64266				-1.40561			-1.38603					1.75036		-1.74017		-1.38584			0.740389
Plpp3	Plpp3	rs35622381	GCST90007273	0.14242	EFO_0010949	Nostrils - Pax7	5.22452	0.664154	-0.790332	0.204845	0.382306			-0.516264	0.51027	0.3886		-0.760985	-0.46638		-0.637514	0.670523
Bcl11b	Bcl11b	rs1257585	GCST90007299	0.513367	EFO_0010949	Whisker Pad	3.73676	-1.07192	0.499805	0.605058		-1.55332	-1.32551	-1.38131	-1.97104	-1.6788	-1.53337	1.39047	1.09234		0.739387	0.849229	-0.517906		1.07503	1.5527	-0.399331

## Sheet: 13
	targetId	variantRsId	studyId	score	diseaseFromSourceMappedId	Top Cluster	LMD_score	Incisor	Molar	MxP - Shox2/Meox2	MxP Mesenchyme	Nasal Palate - Anterior	Nasal Palate - Posterior	Osteoblast	Osteomesenchyme	Palatal Shelf - Anterior	Palatal Shelf - Posterior	Primary Palate	Chondro - VNO	Chondrocytes - Anterior Capsule	Chondrocytes - Septum/Capsule	Nasal Cavity - Dorsal	Nasal Cavity - Ventral	VNO Mesenchyme	Dermal Condensate	Lip - Dermal	Lip Fibroblasts	Lip-Nostril Fusion	Philtrum	Roof - Sim1	Whisker Pad	Periocular Mesenchyme
Pik3r1	Pik3r1	rs57106444	GCST011429_25	0.489355	EFO_0007841	Chondrocytes - Septum/Capsule	4.78935				-0.849811					0.759035		-0.455778			1.1138	-0.525529	-0.58857			-1.06484	-0.91041		0.927957		-0.893903	-0.873683
Hmga2	Hmga2	rs7966340	GCST90026542	0.851618	EFO_0007841	Palatal Shelf - Anterior	4.50431	0.828517	0.780712	0.566818	-0.45176	-0.861307		-1.82051		1.57434				-1.32814	0.220234	-0.477574			-1.279	-0.395607	0.349734	-0.348406	-1.10611	0.847517		-0.788978
Hmga2	Hmga2	rs10878346	GCST90044778	0.862497	EFO_0007841	Palatal Shelf - Anterior	4.50431	0.828517	0.780712	0.566818	-0.45176	-0.861307		-1.82051		1.57434				-1.32814	0.220234	-0.477574			-1.279	-0.395607	0.349734	-0.348406	-1.10611	0.847517		-0.788978
Zeb2	Zeb2	rs148912137	GCST90007187	0.504181	EFO_0007841	Roof - Sim1	2.96875	1.79527	0.805621	-0.869182		0.481389	1.24312	1.13227	1.66865	-1.53324	-0.729436	0.833332	-1.23428	-2.22813	-3.15062	-1.09938	-1.37267		1.85408	0.356054			0.477689	2.51323	1.77761	-1.35073
Hmga2	Hmga2	rs7966340	GCST90026541	0.850571	EFO_0007841	Palatal Shelf - Anterior	4.50431	0.828517	0.780712	0.566818	-0.45176	-0.861307		-1.82051		1.57434				-1.32814	0.220234	-0.477574			-1.279	-0.395607	0.349734	-0.348406	-1.10611	0.847517		-0.788978
Gata2	Gata2	rs2977562	GCST007989_3	0.118038	EFO_0007841	Nasal Cavity - Dorsal	2.78636	-3.77298	-28.1604	-3.20338			-2.85255	-1.99158	-2.66666	-2.42255	-2.95017	-3.70048	0.97189		-1.09806	2.66552	2.60952	1.8045	-3.33304	-1.96694	-3.67301	1.91095	-2.15845	-3.14991	-1.47302
Cadps2	Cadps2	rs798685	GCST011429_10	0.423419	EFO_0007841		4.43834
Cadps2	Cadps2	rs798685	GCST011429_16	0.421365	EFO_0007841		4.43834
Cacna2d3	Cacna2d3	rs17054293	GCST011429_9	0.415983	EFO_0007841	Lip - Dermal	3.45855				-3.20532			-2.93187	-1.70114	-1.82269	-2.41325				-2.74443		-1.33946		1.94092	2.51962		1.83572	2.07387	1.75299	1.40446
Cacna2d3	Cacna2d3	rs17054293	GCST90007245	0.438871	EFO_0007841	Lip - Dermal	3.45855				-3.20532			-2.93187	-1.70114	-1.82269	-2.41325				-2.74443		-1.33946		1.94092	2.51962		1.83572	2.07387	1.75299	1.40446
Cacna2d3	Cacna2d3	rs17054293	GCST011429_3	0.417407	EFO_0007841	Lip - Dermal	3.45855				-3.20532			-2.93187	-1.70114	-1.82269	-2.41325				-2.74443		-1.33946		1.94092	2.51962		1.83572	2.07387	1.75299	1.40446
Sema3a	Sema3a	rs7807002	GCST90007241	0.656282	EFO_0007841	Nasal Cavity - Dorsal	4.53506				-0.893195	0.970597		0.400345						-0.591858	-0.713445	1.1573	1.12527		-1.43981	-1.91345	-1.15814		0.880032		-3.91711
Sox9	Sox9	rs759493	GCST011429_18	0.745851	EFO_0007841	Chondrocytes - Septum/Capsule	2.71646	-1.21218		-1.96689	-1.26725				-0.904931	-1.30058	-0.798496	-1.99766	2.4477	2.46838	3.18023			0.384995	-3.34071	-3.2751	-2.5788	-0.75609	-1.82867	-3.3383	-4.14548	-2.06323
Lrriq1	Lrriq1	rs11116771	GCST011429_2	0.403176	EFO_0007841	Philtrum	2.9946	2.43379										2.63169											4.60718
Lrriq1	Lrriq1	rs11116771	GCST011429_6	0.392197	EFO_0007841	Philtrum	2.9946	2.43379										2.63169											4.60718
Lrriq1	Lrriq1	rs11609649	GCST90007181	0.558799	EFO_0007841	Philtrum	2.9946	2.43379										2.63169											4.60718
Ndnf	Ndnf	rs7694450	GCST011429_7	0.789039	EFO_0007841	Dermal Condensate	3.49604	1.50523				2.47613				2.84131	0.9976	1.78438		-3.35223	-2.22868	-3.17076	-2.86906		3.78073	1.06475	-2.01855
Rab11fip2	Rab11fip2	rs60424173	GCST012062	0.619783	EFO_0007841	Roof - Sim1	5.18287	-0.75044						-1.06614			-0.633335				-0.44283				1.37054	0.426588	0.569825			1.64542	0.686715
Six2	Six2	rs921119	GCST011429_14	0.759703	EFO_0007841	Molar	3.92181	-2.45917	1.68597		0.742816	1.1635	-0.899164	-1.30305	0.592405	0.615024	0.777914		0.750733		1.06535	0.940901	-1.80658		-3.51365	-2.66983	-1.68638	-1.09228		-1.49818	-3.59708	-1.62219
Six2	Six2	rs921119	GCST011429_4	0.761162	EFO_0007841	Molar	3.92181	-2.45917	1.68597		0.742816	1.1635	-0.899164	-1.30305	0.592405	0.615024	0.777914		0.750733		1.06535	0.940901	-1.80658		-3.51365	-2.66983	-1.68638	-1.09228		-1.49818	-3.59708	-1.62219
Pax1	Pax1	rs16983329	GCST009464_2	0.14791	EFO_0007841	Roof - Sim1	3.15885														-2.95917	-2.41188	1.33552					2.6658		3.18504	1.73822
Pax1	Pax1	rs927833	GCST003637	0.286076	EFO_0007841	Roof - Sim1	3.15885														-2.95917	-2.41188	1.33552					2.6658		3.18504	1.73822
Lrrtm4	Lrrtm4	rs10202675	GCST009464_18	0.503589	EFO_0007841	Roof - Sim1	4.0636																				2.49214			2.56166
Emx2	Emx2	rs242983	GCST90007181	0.725473	EFO_0007841	Roof - Sim1	2.80116								-1.28105	-2.75873		-3.28043		-2.51354	-2.62198	-1.43244	-2.40234		3.34913	1.24329	1.9916			3.43109	2.95059
Emx2	Emx2	rs242980	GCST90044778	0.74908	EFO_0007841	Roof - Sim1	2.80116								-1.28105	-2.75873		-3.28043		-2.51354	-2.62198	-1.43244	-2.40234		3.34913	1.24329	1.9916			3.43109	2.95059
Fezf1	Fezf1	rs798685	GCST011429_16	0.269187	EFO_0007841		4.93399
Fezf1	Fezf1	rs798685	GCST011429_10	0.262372	EFO_0007841		4.93399
Eya2	Eya2	rs3091552	GCST011429_14	0.81291	EFO_0007841	Dermal Condensate	4.95706				1.51911					-1.69254							0.852337		2.01772
Twist1	Twist1	rs212672	GCST90007181	0.174568	EFO_0007841	Roof - Sim1					-1.75032		0.877551	-1.19728		1.07337	0.741061	0.882764		-1.30178	-2.1755	-0.385405	0.749247	1.28669	1.21094	1.31941		0.974352		1.81044	0.85538	-0.581385
Thsd4	Thsd4	rs34430707	GCST90007182	0.761831	EFO_0007841	Palatal Shelf - Anterior	4.68152									1.31316						1.1332
Thsd4	Thsd4	rs12591454	GCST011429_3	0.686481	EFO_0007841	Palatal Shelf - Anterior	4.68152									1.31316						1.1332
Sox9	Sox9	rs35473710	GCST009464_14	0.504505	EFO_0007841	Chondrocytes - Septum/Capsule	2.71646	-1.21218		-1.96689	-1.26725				-0.904931	-1.30058	-0.798496	-1.99766	2.4477	2.46838	3.18023			0.384995	-3.34071	-3.2751	-2.5788	-0.75609	-1.82867	-3.3383	-4.14548	-2.06323
Eya2	Eya2	rs3091552	GCST011429_16	0.740074	EFO_0007841	Dermal Condensate	4.95706				1.51911					-1.69254							0.852337		2.01772
Filip1l	Filip1l	rs793487	GCST90007181	0.152457	EFO_0007841	Molar	4.68805	1.06946	2.26238						-0.780337	0.909207					-1.11742				1.39214			1.19872				1.50457
Col8a1	Col8a1	rs793487	GCST90007181	0.294309	EFO_0007841	Nasal Palate - Anterior	3.91708	-2.92039			-1.27188	2.5791	1.27825	-2.46897		0.574831	1.87957	0.983997	1.69282		-2.35155		0.764101	1.25717		-1.09702	-2.21394		0.83525	1.69324	-1.75688
Dmrt2	Dmrt2	rs7859005	GCST90007237	0.771183	EFO_0007841	Osteomesenchyme	4.09912								2.2402
Farsb	Farsb	rs1966690	GCST009464_3	0.1049	EFO_0007841	Nasal Cavity - Ventral	5.25946				-0.640794												1.52283						-0.575168
Farsb	Farsb	rs7579011	GCST90007182	0.781511	EFO_0007841	Nasal Cavity - Ventral	5.25946				-0.640794												1.52283						-0.575168
Zfp36l2	Zfp36l2	rs7590268	GCST90007209	0.142701	EFO_0007841	VNO Mesenchyme	5.31522							-0.946567								0.451023		0.603775			-0.428789		-0.508414	-0.496648
Palld	Palld	rs4342159	GCST90007245	0.71475	EFO_0007841	Dermal Condensate	4.52905	0.504674							0.69987			0.540346	-0.886275	-0.732745	-0.932803				0.983493	0.258211	-0.432566	0.433157	0.725758	0.479221	-0.336767
Pax3	Pax3	rs79732694	GCST009464_24	0.836386	EFO_0007841	Nasal Cavity - Ventral	3.52134	-1.55014	-3.81103	-2.82127	-3.42174	-1.97318	-3.57396		-0.626152	-1.4479	-3.8883	-1.57249			0.433571	-1.37549	1.80791	-1.086	0.715019	1.65333	1.49999	0.926515			1.21787
Ptx3	Ptx3	rs792736	GCST90007183	0.240958	EFO_0007841	Roof - Sim1	4.42354		-3.98502			-1.96274	-1.95283	-2.1053		-1.12871	-2.10381	-2.29424		-1.23386	1.03387		0.951105		-3.07163	-0.941487	1.28463	-1.34932	-1.21176	1.67638	-1.09071
Pax3	Pax3	rs2855266	GCST011429_17	0.847356	EFO_0007841	Nasal Cavity - Ventral	3.52134	-1.55014	-3.81103	-2.82127	-3.42174	-1.97318	-3.57396		-0.626152	-1.4479	-3.8883	-1.57249			0.433571	-1.37549	1.80791	-1.086	0.715019	1.65333	1.49999	0.926515			1.21787
Pax3	Pax3	rs10176525	GCST90026545	0.654214	EFO_0007841	Nasal Cavity - Ventral	3.52134	-1.55014	-3.81103	-2.82127	-3.42174	-1.97318	-3.57396		-0.626152	-1.4479	-3.8883	-1.57249			0.433571	-1.37549	1.80791	-1.086	0.715019	1.65333	1.49999	0.926515			1.21787
Pax3	Pax3	rs10176525	GCST007989	0.550842	EFO_0007841	Nasal Cavity - Ventral	3.52134	-1.55014	-3.81103	-2.82127	-3.42174	-1.97318	-3.57396		-0.626152	-1.4479	-3.8883	-1.57249			0.433571	-1.37549	1.80791	-1.086	0.715019	1.65333	1.49999	0.926515			1.21787
Grid2	Grid2	rs2578135	GCST011429_22	0.104933	EFO_0007841	Palatal Shelf - Posterior	4.41546										2.19025
Pax3	Pax3	rs79732694	GCST009464_3	0.838628	EFO_0007841	Nasal Cavity - Ventral	3.52134	-1.55014	-3.81103	-2.82127	-3.42174	-1.97318	-3.57396		-0.626152	-1.4479	-3.8883	-1.57249			0.433571	-1.37549	1.80791	-1.086	0.715019	1.65333	1.49999	0.926515			1.21787
Pax3	Pax3	rs34460569	GCST009464_22	0.581228	EFO_0007841	Nasal Cavity - Ventral	3.52134	-1.55014	-3.81103	-2.82127	-3.42174	-1.97318	-3.57396		-0.626152	-1.4479	-3.8883	-1.57249			0.433571	-1.37549	1.80791	-1.086	0.715019	1.65333	1.49999	0.926515			1.21787
Foxp1	Foxp1	rs4677030	GCST011429_11	0.752329	EFO_0007841	Nasal Palate - Anterior	3.84716			0.825131	1.33473	2.78974	1.18615	-1.21886		-0.807198					0.956812	0.375828		-1.24843	-1.59477	-2.64037	-1.9683	-1.9113	-0.657339		-2.8687	1.35426
Ly86	Ly86	rs2326766	GCST011429_6	0.111884	EFO_0007841	Roof - Sim1	3.62569																							4.31177
Pkdcc	Pkdcc	rs4952552	GCST011429_14	0.766155	EFO_0007841	MxP Mesenchyme	3.60982			0.690994	2.07995	1.24037	1.91145	0.599915	0.403406		0.945493	-2.56955		-3.13931	0.297317	1.45137	-0.636696	0.942274	-1.73428	-3.71176	-1.73802	-3.09502	-3.24589		-2.0842
Pkdcc	Pkdcc	rs6740960	GCST90007181	0.6958	EFO_0007841	MxP Mesenchyme	3.60982			0.690994	2.07995	1.24037	1.91145	0.599915	0.403406		0.945493	-2.56955		-3.13931	0.297317	1.45137	-0.636696	0.942274	-1.73428	-3.71176	-1.73802	-3.09502	-3.24589		-2.0842
Trps1	Trps1	rs11337200	GCST90007182	0.773045	EFO_0007841	Dermal Condensate	3.17651			-1.12372	-2.04786	0.706652		-0.897961	-1.38736	-1.35297	-0.969925			0.978638	-1.18653		-1.309	-1.46002	3.33189	2.55744		1.8006	2.47472	0.633871	2.43512	-2.70145
Tbx15	Tbx15	rs1766793	GCST011429_13	0.843124	EFO_0007841	Lip - Dermal	3.53061													-4.36242	-1.40809					2.41385	1.65586	-2.96815			1.95739
Tbx15	Tbx15	rs1229119	GCST009464_23	0.285855	EFO_0007841	Lip - Dermal	3.53061													-4.36242	-1.40809					2.41385	1.65586	-2.96815			1.95739
Pkdcc	Pkdcc	rs6740960	GCST007989_5	0.702512	EFO_0007841	MxP Mesenchyme	3.60982			0.690994	2.07995	1.24037	1.91145	0.599915	0.403406		0.945493	-2.56955		-3.13931	0.297317	1.45137	-0.636696	0.942274	-1.73428	-3.71176	-1.73802	-3.09502	-3.24589		-2.0842
Pax3	Pax3	rs10176525	GCST90026541	0.646729	EFO_0007841	Nasal Cavity - Ventral	3.52134	-1.55014	-3.81103	-2.82127	-3.42174	-1.97318	-3.57396		-0.626152	-1.4479	-3.8883	-1.57249			0.433571	-1.37549	1.80791	-1.086	0.715019	1.65333	1.49999	0.926515			1.21787
Pax3	Pax3	rs34032897	GCST009464_16	0.521725	EFO_0007841	Nasal Cavity - Ventral	3.52134	-1.55014	-3.81103	-2.82127	-3.42174	-1.97318	-3.57396		-0.626152	-1.4479	-3.8883	-1.57249			0.433571	-1.37549	1.80791	-1.086	0.715019	1.65333	1.49999	0.926515			1.21787
Hoxd4	Hoxd4	rs2884836	GCST009464_23	0.274947	EFO_0007841
Bnc2	Bnc2	rs10962767	GCST90007245	0.686219	EFO_0007841	Palatal Shelf - Anterior	4.43847	-0.907931		0.59856	0.590189	0.710472		-2.29229	0.486832	1.15259	1.00226					0.306247			-3.82507	-2.22495	0.608739	-1.59583	-1.40276	-0.94262	-3.89544
Prdm16	Prdm16	rs1572037	GCST90007182	0.445317	EFO_0007841	Chondrocytes - Anterior Capsule	4.46328				-1.79656			-2.09577		-0.966808	-1.35426			1.90689	0.954614	-0.67006		0.928654		-1.87359		1.19147	-1.13307	-1.99108	-1.5289
Efnb2	Efnb2	rs9558696	GCST90007182	0.385195	EFO_0007841	Roof - Sim1	4.53682				-1.25311			-1.51585			0.721623				-1.02872	-0.952632			1.37453			1.39309		1.95327
Pax3	Pax3	rs34460569	GCST009464_8	0.581228	EFO_0007841	Nasal Cavity - Ventral	3.52134	-1.55014	-3.81103	-2.82127	-3.42174	-1.97318	-3.57396		-0.626152	-1.4479	-3.8883	-1.57249			0.433571	-1.37549	1.80791	-1.086	0.715019	1.65333	1.49999	0.926515			1.21787
Tox	Tox	rs6989377	GCST90026578	0.722498	EFO_0007841	Chondrocytes - Septum/Capsule	4.47333					1.24833		-1.60189		-0.655667		-0.684207	0.914418	0.759261	1.40318		-0.894775		-1.696	-1.19596	-1.82036	-1.88511	-0.939795		-3.59841
Pax3	Pax3	rs10176525	GCST90026546	0.646729	EFO_0007841	Nasal Cavity - Ventral	3.52134	-1.55014	-3.81103	-2.82127	-3.42174	-1.97318	-3.57396		-0.626152	-1.4479	-3.8883	-1.57249			0.433571	-1.37549	1.80791	-1.086	0.715019	1.65333	1.49999	0.926515			1.21787
Pax3	Pax3	rs11895863	GCST009464_7	0.555285	EFO_0007841	Nasal Cavity - Ventral	3.52134	-1.55014	-3.81103	-2.82127	-3.42174	-1.97318	-3.57396		-0.626152	-1.4479	-3.8883	-1.57249			0.433571	-1.37549	1.80791	-1.086	0.715019	1.65333	1.49999	0.926515			1.21787
Sox6	Sox6	rs34121257	GCST90007187	0.74129	EFO_0007841	Chondrocytes - Septum/Capsule	2.87169			-1.71918	-1.91268		1.27259	1.15884	1.68156	-2.49603			1.42677	0.653998	2.09654	-2.99302	-2.76763		-4.61743	-5.31747	-2.91676	-3.28949	-2.5782	-3.47583	-4.40397	-3.5684
Casz1	Casz1	rs143353512	GCST009464_11	0.637793	EFO_0007841	Lip-Nostril Fusion	3.73873																					3.95459
Sfrp2	Sfrp2	rs35148853	GCST009464	0.770232	EFO_0007841	VNO Mesenchyme	3.45788	-1.51429	0.965947	1.03852	2.16796	1.26592	2.14219	-1.60612	0.400827	0.732029	1.83559	-0.955938	1.04883	-1.83298	-1.48417	0.697842	0.796895	2.33404		-1.21708	-0.571528	-1.39626	-1.27773		-0.676374	0.945707
Sfrp2	Sfrp2	rs6535972	GCST009464_4	0.761666	EFO_0007841	VNO Mesenchyme	3.45788	-1.51429	0.965947	1.03852	2.16796	1.26592	2.14219	-1.60612	0.400827	0.732029	1.83559	-0.955938	1.04883	-1.83298	-1.48417	0.697842	0.796895	2.33404		-1.21708	-0.571528	-1.39626	-1.27773		-0.676374	0.945707
Sfrp2	Sfrp2	rs9995821	GCST009464_18	0.752691	EFO_0007841	VNO Mesenchyme	3.45788	-1.51429	0.965947	1.03852	2.16796	1.26592	2.14219	-1.60612	0.400827	0.732029	1.83559	-0.955938	1.04883	-1.83298	-1.48417	0.697842	0.796895	2.33404		-1.21708	-0.571528	-1.39626	-1.27773		-0.676374	0.945707
Sfrp2	Sfrp2	rs9995821	GCST90007182	0.748811	EFO_0007841	VNO Mesenchyme	3.45788	-1.51429	0.965947	1.03852	2.16796	1.26592	2.14219	-1.60612	0.400827	0.732029	1.83559	-0.955938	1.04883	-1.83298	-1.48417	0.697842	0.796895	2.33404		-1.21708	-0.571528	-1.39626	-1.27773		-0.676374	0.945707
Sfrp2	Sfrp2	rs9995821	GCST007989_8	0.755641	EFO_0007841	VNO Mesenchyme	3.45788	-1.51429	0.965947	1.03852	2.16796	1.26592	2.14219	-1.60612	0.400827	0.732029	1.83559	-0.955938	1.04883	-1.83298	-1.48417	0.697842	0.796895	2.33404		-1.21708	-0.571528	-1.39626	-1.27773		-0.676374	0.945707
Tbx3	Tbx3	rs1863716	GCST009464_13	0.534773	EFO_0007841	Philtrum	4.09761				-0.985071	1.03921	-1.18735			0.878334	0.712336	0.697601	0.7462	-1.11213	-1.40804		0.442868	1.44066		1.26258	0.427594	-0.477641	1.64168	-1.66804		-2.17633
Sfrp2	Sfrp2	rs6535972	GCST009464_6	0.764911	EFO_0007841	VNO Mesenchyme	3.45788	-1.51429	0.965947	1.03852	2.16796	1.26592	2.14219	-1.60612	0.400827	0.732029	1.83559	-0.955938	1.04883	-1.83298	-1.48417	0.697842	0.796895	2.33404		-1.21708	-0.571528	-1.39626	-1.27773		-0.676374	0.945707
Osr1	Osr1	rs1427539	GCST90007187	0.477159	EFO_0007841	Lip Fibroblasts	2.57828	-1.33192	-3.93352	1.17441	1.58692		-2.32642	-3.3665	-1.93741				-3.73893	-3.10848	-3.59426	-2.39448		-1.51841		3.06212	3.29442	0.932133	2.05698	1.65159	1.43001	1.46751
Gadd45a	Gadd45a	rs56399962	GCST011429_23	0.769595	EFO_0007841	Palatal Shelf - Anterior	5.00999									2.0253
Gadd45a	Gadd45a	rs56399962	GCST011429_8	0.769595	EFO_0007841	Palatal Shelf - Anterior	5.00999									2.0253
Cald1	Cald1	rs4732070	GCST90007183	0.411125	EFO_0007841	Philtrum						0.470666		-0.207019	-0.0850772	-0.15389		0.280389	0.550345	-0.214009	-0.219182	0.407885							0.591919	0.411097	-0.146598	-1.31927
Veph1	Veph1	rs792736	GCST90007183	0.528563	EFO_0007841	Roof - Sim1	3.75595																							3.60724
Alx1	Alx1	rs11116771	GCST011429_6	0.687666	EFO_0007841	Philtrum	3.50197	0.815598	-4.23749	-1.86336	-1.9915	0.85413	-3.37794	-1.07401			-3.50183	1.58225	0.909544	0.719213	-0.353198	-0.355381		0.714474		0.759789	-1.30801	0.615114	2.51763	0.5109	-1.58745	1.21637
Alx1	Alx1	rs11609649	GCST90007181	0.150611	EFO_0007841	Philtrum	3.50197	0.815598	-4.23749	-1.86336	-1.9915	0.85413	-3.37794	-1.07401			-3.50183	1.58225	0.909544	0.719213	-0.353198	-0.355381		0.714474		0.759789	-1.30801	0.615114	2.51763	0.5109	-1.58745	1.21637
F13a1	F13a1	rs2326766	GCST011429_6	0.801702	EFO_0007841		4.25171
Bmp2	Bmp2	rs6139982	GCST90007240	0.276101	EFO_0007841	Osteoblast	4.46688				-1.66165		0.971088	1.56035						-0.761056	0.153419		0.908223	-1.41086	1.31254		-2.14692	1.00236	-1.77246		-1.3975
Alx1	Alx1	rs11116771	GCST011429_2	0.691098	EFO_0007841	Philtrum	3.50197	0.815598	-4.23749	-1.86336	-1.9915	0.85413	-3.37794	-1.07401			-3.50183	1.58225	0.909544	0.719213	-0.353198	-0.355381		0.714474		0.759789	-1.30801	0.615114	2.51763	0.5109	-1.58745	1.21637
Fermt1	Fermt1	rs6139982	GCST90007240	0.306334	EFO_0007841		4.32516
Dmrt3	Dmrt3	rs7859005	GCST90007237	0.193533	EFO_0007841		4.6705
Alx4	Alx4	rs7121535	GCST90007181	0.867678	EFO_0007841	Philtrum	4.84568		-3.02854		-0.868219				0.703803	-1.09951	-2.22476				-0.504112				1.17738	0.54925		0.592866	1.47151
Glis3	Glis3	rs10758593	GCST90007246	0.802469	EFO_0007841	Dermal Condensate	3.68099														-3.98378				2.64289	2.15092	0.991713	2.01285		1.81545	1.57319
Shox2	Shox2	rs792736	GCST90007183	0.236453	EFO_0007841	Palatal Shelf - Anterior	3.41977	0.601077		1.32061	-2.09945		-3.22427		-0.682316	4.01348			-2.46483	-1.23015	-2.90437	1.39061	-1.91712	-0.683156			0.383871			0.790536
Has2	Has2	rs2581548	GCST90007245	0.483594	EFO_0007841	Palatal Shelf - Anterior	4.74126				-1.2715				-0.803798	1.88191	1.23636	-1.58708		-1.58308	0.234117				1.84958	-1.32132
Cgnl1	Cgnl1	rs1614202	GCST011429_24	0.915072	EFO_0007841	Nasal Cavity - Dorsal	4.60916								-0.957897							1.9831				-1.64522	-2.99028				-2.68347
Eya4	Eya4	rs519332	GCST90007208	0.883313	EFO_0007841	Nasal Palate - Anterior	4.27258					2.00495		-1.45897	1.10949				1.57013	-0.934411	0.867849		-0.554819		-2.84755	-2.47267	-1.58831	-1.6181			-3.07848
Eya4	Eya4	rs5880172	GCST007989_6	0.84908	EFO_0007841	Nasal Palate - Anterior	4.27258					2.00495		-1.45897	1.10949				1.57013	-0.934411	0.867849		-0.554819		-2.84755	-2.47267	-1.58831	-1.6181			-3.07848
Runx2	Runx2	rs1852985	GCST003637	0.131616	EFO_0007841	Osteoblast	3.39698	2.54464	1.56721	-1.1305	-1.13061		1.73905	2.63585	2.10546					-0.718638		-1.64794	-1.62782			-2.69661	-1.74261	-1.36762			-2.33318	-1.95259
Nfia	Nfia	rs4916068	GCST007989_7	0.484542	EFO_0007841	Palatal Shelf - Anterior		-1.26476						-2.1031	0.135883	1.12199			-0.837383	0.286638	-0.206263	0.982911	0.482184		-1.04738	-1.16224	-0.497068		-0.833071	-0.399052	-1.01285
Nfia	Nfia	rs4523542	GCST011429_18	0.445528	EFO_0007841	Palatal Shelf - Anterior		-1.26476						-2.1031	0.135883	1.12199			-0.837383	0.286638	-0.206263	0.982911	0.482184		-1.04738	-1.16224	-0.497068		-0.833071	-0.399052	-1.01285
Lhx8	Lhx8	rs79297754	GCST90007241	0.420753	EFO_0007841	Palatal Shelf - Anterior	2.78977		2.68816			-2.44809			0.875321	2.93737	1.47442			-3.12582	-3.36718	-3.3904	-3.56938			2.29279	1.50983	0.814122	-2.46808	-3.34248	-2.10597
Bmp5	Bmp5	rs4715567	GCST90007181	0.858364	EFO_0007841	Chondrocytes - Septum/Capsule	4.43976									-2.49965					1.79345		-1.86002								-2.33521
Tfap2b	Tfap2b	rs9381946	GCST011429_16	0.398552	EFO_0007841	Nasal Cavity - Dorsal	2.81494	-3.09854	2.7983	-2.13777	-2.8861	-3.71999	-3.40084	-3.44691	-0.920732	-1.9917	-1.04055	-3.18263	-2.59161	1.17473		2.81728	-1.04064	-3.21874	1.40615	-3.45234	-3.09296	0.994941	1.68553	2.56012	-1.87476	-2.64807
Nrg1	Nrg1	rs2347498	GCST003989	0.712885	EFO_0007842	Nasal Cavity - Ventral	3.5858																4.00075
Scrg1	Scrg1	rs12505328	GCST003989	0.605671	EFO_0007842	Chondrocytes - Septum/Capsule	1.8839														5.60464
Pkdcc	Pkdcc	rs6740960	GCST003989	0.707681	EFO_0007842	MxP Mesenchyme	3.60982			0.690994	2.07995	1.24037	1.91145	0.599915	0.403406		0.945493	-2.56955		-3.13931	0.297317	1.45137	-0.636696	0.942274	-1.73428	-3.71176	-1.73802	-3.09502	-3.24589		-2.0842
Prkg1	Prkg1	rs1194708	GCST003989	0.153065	EFO_0007842	Periocular Mesenchyme	4.93903							-1.42755		0.719392				-0.973309	0.35539			0.938027				-1.0433	-1.23556		-1.12847	1.18782
Farsb	Farsb	rs4674676	GCST003989	0.790249	EFO_0007842	Nasal Cavity - Ventral	5.25946				-0.640794												1.52283						-0.575168
Satb2	Satb2	rs13035389	GCST003989	0.281991	EFO_0007842	Incisor	3.43901	2.84046					1.2936	2.82191		2.09483		1.26083			-2.47369	-2.90809	-1.36215			0.978167		-1.05014				-3.39663
Glis3	Glis3	rs4237150	GCST003989	0.866602	EFO_0007842	Dermal Condensate	3.68099														-3.98378				2.64289	2.15092	0.991713	2.01285		1.81545	1.57319
Scg5	Scg5	rs6494598	GCST003989	0.319139	EFO_0007842		4.73583
Fgf9	Fgf9	rs73168105	GCST003989	0.455364	EFO_0007842	Periocular Mesenchyme	4.35852																									3.51091
Aldh1a3	Aldh1a3	rs7167736	GCST003989	0.167152	EFO_0007842	Nasal Cavity - Dorsal	3.75255															2.77635
Sap30	Sap30	rs12505328	GCST003989	0.149053	EFO_0007842	Chondrocytes - Septum/Capsule	5.48938														0.504636
Hand2	Hand2	rs12505328	GCST003989	0.280174	EFO_0007842		2.81795
Grem1	Grem1	rs6494598	GCST003989	0.620361	EFO_0007842		4.68814
Zfp536	Zfp536	rs55700449	GCST003989	0.778519	EFO_0007842	Nasal Cavity - Ventral	3.57483																3.17559
Bnc2	Bnc2	rs10962767	GCST003989	0.686159	EFO_0007842	Palatal Shelf - Anterior	4.43847	-0.907931		0.59856	0.590189	0.710472		-2.29229	0.486832	1.15259	1.00226					0.306247			-3.82507	-2.22495	0.608739	-1.59583	-1.40276	-0.94262	-3.89544
Hmga2	Hmga2	rs141753469	GCST003989	0.387553	EFO_0007842	Palatal Shelf - Anterior	4.50431	0.828517	0.780712	0.566818	-0.45176	-0.861307		-1.82051		1.57434				-1.32814	0.220234	-0.477574			-1.279	-0.395607	0.349734	-0.348406	-1.10611	0.847517		-0.788978
Zeb2	Zeb2	rs17479393	GCST003989	0.515895	EFO_0007842	Roof - Sim1	2.96875	1.79527	0.805621	-0.869182		0.481389	1.24312	1.13227	1.66865	-1.53324	-0.729436	0.833332	-1.23428	-2.22813	-3.15062	-1.09938	-1.37267		1.85408	0.356054			0.477689	2.51323	1.77761	-1.35073
Axin2	Axin2	rs11650175	GCST003989	0.111418	EFO_0007842	Dermal Condensate	4.58319		1.27212		-1.73606									-0.650289	-1.1019				2.23071	0.939169	-1.01324	0.800007	1.01859	2.01422	0.849458
Hand1	Hand1	rs4958741	GCST003989	0.333671	EFO_0007842
Tbx15	Tbx15	rs1766786	GCST003989	0.863675	EFO_0007842	Lip - Dermal	3.53061													-4.36242	-1.40809					2.41385	1.65586	-2.96815			1.95739
Dkk1	Dkk1	rs1194708	GCST003989	0.662923	EFO_0007842	VNO Mesenchyme	3.0529							1.89624	-2.42509				2.16882		-3.96028	-2.02065	-2.01326	3.42776	2.50626			1.89993		1.89149	2.61829
Eya1	Eya1	rs10504499	GCST003989	0.579438	EFO_0007842	Nasal Palate - Anterior	4.48563			-1.67372		1.50822		-2.18807	0.916816	0.894035			1.06568	-0.738257	0.365145				-2.13443	-1.99886		-0.822887		-1.72453	-2.8305	-1.95716
Has2	Has2	rs12541121	GCST003989	0.542256	EFO_0007842	Palatal Shelf - Anterior	4.74126				-1.2715				-0.803798	1.88191	1.23636	-1.58708		-1.58308	0.234117				1.84958	-1.32132
Msx2	Msx2	rs4868444	GCST003989	0.88499	EFO_0007842	Chondrocytes - Anterior Capsule	3.93783	1.53495						1.05787	0.74325					2.06849	-1.25419	-2.70049	-2.43897					2.03256
Bmp4	Bmp4	rs72678242	GCST003989	0.651171	EFO_0007842	Dermal Condensate	4.08927		0.823403	-1.16032			-1.3688		-0.714117	-0.811749				-0.740983	-1.76606	0.703755	1.27814		2.91761	-0.681013	-1.06186	1.78006	2.14554	0.586199	-0.980814
Shox2	Shox2	rs11713363	GCST003989	0.183594	EFO_0007842	Palatal Shelf - Anterior	3.41977	0.601077		1.32061	-2.09945		-3.22427		-0.682316	4.01348			-2.46483	-1.23015	-2.90437	1.39061	-1.91712	-0.683156			0.383871			0.790536
Sox9	Sox9	rs34091987	GCST003999	0.708578	EFO_0007843	Chondrocytes - Septum/Capsule	2.71646	-1.21218		-1.96689	-1.26725				-0.904931	-1.30058	-0.798496	-1.99766	2.4477	2.46838	3.18023			0.384995	-3.34071	-3.2751	-2.5788	-0.75609	-1.82867	-3.3383	-4.14548	-2.06323
Sox9	Sox9	rs2193054	GCST006110_4	0.754123	EFO_0007843	Chondrocytes - Septum/Capsule	2.71646	-1.21218		-1.96689	-1.26725				-0.904931	-1.30058	-0.798496	-1.99766	2.4477	2.46838	3.18023			0.384995	-3.34071	-3.2751	-2.5788	-0.75609	-1.82867	-3.3383	-4.14548	-2.06323
Sox9	Sox9	rs2058742	GCST006110_6	0.69617	EFO_0007843	Chondrocytes - Septum/Capsule	2.71646	-1.21218		-1.96689	-1.26725				-0.904931	-1.30058	-0.798496	-1.99766	2.4477	2.46838	3.18023			0.384995	-3.34071	-3.2751	-2.5788	-0.75609	-1.82867	-3.3383	-4.14548	-2.06323
Sox9	Sox9	rs9302943	GCST90007224	0.744489	EFO_0007843	Chondrocytes - Septum/Capsule	2.71646	-1.21218		-1.96689	-1.26725				-0.904931	-1.30058	-0.798496	-1.99766	2.4477	2.46838	3.18023			0.384995	-3.34071	-3.2751	-2.5788	-0.75609	-1.82867	-3.3383	-4.14548	-2.06323
Sox9	Sox9	rs2058742	GCST006110_4	0.69617	EFO_0007843	Chondrocytes - Septum/Capsule	2.71646	-1.21218		-1.96689	-1.26725				-0.904931	-1.30058	-0.798496	-1.99766	2.4477	2.46838	3.18023			0.384995	-3.34071	-3.2751	-2.5788	-0.75609	-1.82867	-3.3383	-4.14548	-2.06323
Lef1	Lef1	rs7674010	GCST90007263	0.519048	EFO_0007843	Dermal Condensate	3.22712			-1.89581	-2.9965	-2.56804		-1.70067		-1.696	-2.39112	-1.08331	-2.51709	-0.864191	-1.34657	-2.12731	-1.37827	-2.06324	3.40537	1.68723	1.19205	1.02613	1.03158	2.56094	2.5121	-3.40137
Ptch1	Ptch1	rs145965565	GCST90007224	0.851157	EFO_0007843	Palatal Shelf - Anterior	4.22473	1.21335	1.96119					0.933779		2.52777	0.842361	1.56136			-0.426793	-1.39484	-2.00018		1.57002	-0.983646			-1.12746	-1.48337	0.86225	-1.39217
Bmp4	Bmp4	rs12878658	GCST90007191	0.41736	EFO_0007843	Dermal Condensate	4.08927		0.823403	-1.16032			-1.3688		-0.714117	-0.811749				-0.740983	-1.76606	0.703755	1.27814		2.91761	-0.681013	-1.06186	1.78006	2.14554	0.586199	-0.980814
Osr2	Osr2	rs11988731	GCST012060	0.131046	EFO_0007843	Palatal Shelf - Anterior	3.27901	-1.5647	1.09033			-2.04596	-2.99402	-2.82242	-2.70942	2.04146	0.873641			-1.46245	-3.24358	1.47373	1.41391	1.86775	-1.74088	0.336296		1.46159	-1.24469	0.762322		1.50961
Six2	Six2	rs35395759	GCST90007224	0.627206	EFO_0007843	Molar	3.92181	-2.45917	1.68597		0.742816	1.1635	-0.899164	-1.30305	0.592405	0.615024	0.777914		0.750733		1.06535	0.940901	-1.80658		-3.51365	-2.66983	-1.68638	-1.09228		-1.49818	-3.59708	-1.62219
Six2	Six2	rs921120	GCST90026563	0.761771	EFO_0007843	Molar	3.92181	-2.45917	1.68597		0.742816	1.1635	-0.899164	-1.30305	0.592405	0.615024	0.777914		0.750733		1.06535	0.940901	-1.80658		-3.51365	-2.66983	-1.68638	-1.09228		-1.49818	-3.59708	-1.62219
Six3	Six3	rs35395759	GCST90007224	0.169906	EFO_0007843		5.011
Sox9	Sox9	rs2193054	GCST006110_5	0.754123	EFO_0007843	Chondrocytes - Septum/Capsule	2.71646	-1.21218		-1.96689	-1.26725				-0.904931	-1.30058	-0.798496	-1.99766	2.4477	2.46838	3.18023			0.384995	-3.34071	-3.2751	-2.5788	-0.75609	-1.82867	-3.3383	-4.14548	-2.06323
Fezf1	Fezf1	rs798682	GCST90007225	0.274319	EFO_0007843		4.93399
Sox9	Sox9	rs2058742	GCST006110_5	0.695666	EFO_0007843	Chondrocytes - Septum/Capsule	2.71646	-1.21218		-1.96689	-1.26725				-0.904931	-1.30058	-0.798496	-1.99766	2.4477	2.46838	3.18023			0.384995	-3.34071	-3.2751	-2.5788	-0.75609	-1.82867	-3.3383	-4.14548	-2.06323
Cacna2d3	Cacna2d3	rs56063440	GCST90044829	0.436604	EFO_0007843	Lip - Dermal	3.45855				-3.20532			-2.93187	-1.70114	-1.82269	-2.41325				-2.74443		-1.33946		1.94092	2.51962		1.83572	2.07387	1.75299	1.40446
Dmrt2	Dmrt2	rs10809266	GCST003999	0.76346	EFO_0007843	Osteomesenchyme	4.09912								2.2402
Tcf4	Tcf4	rs11665450	GCST90007226	0.267587	EFO_0007843	Dermal Condensate		-1.34919	-0.835281					-1.97389	-1.07218	0.34604			-0.576401	0.687881	-0.722906	0.456207	0.215794	-0.423364	2.58316	0.572986	-0.785039	1.35035	1.01817	0.797027	1.7295	-0.855987
Runx2	Runx2	rs73457129	GCST90007264	0.788357	EFO_0007843	Osteoblast	3.39698	2.54464	1.56721	-1.1305	-1.13061		1.73905	2.63585	2.10546					-0.718638		-1.64794	-1.62782			-2.69661	-1.74261	-1.36762			-2.33318	-1.95259
Runx2	Runx2	rs4714845	GCST012060	0.416339	EFO_0007843	Osteoblast	3.39698	2.54464	1.56721	-1.1305	-1.13061		1.73905	2.63585	2.10546					-0.718638		-1.64794	-1.62782			-2.69661	-1.74261	-1.36762			-2.33318	-1.95259
Runx2	Runx2	rs778450774	GCST003999	0.284156	EFO_0007843	Osteoblast	3.39698	2.54464	1.56721	-1.1305	-1.13061		1.73905	2.63585	2.10546					-0.718638		-1.64794	-1.62782			-2.69661	-1.74261	-1.36762			-2.33318	-1.95259
Twist1	Twist1	rs1178103	GCST90026560	0.169438	EFO_0007843	Roof - Sim1					-1.75032		0.877551	-1.19728		1.07337	0.741061	0.882764		-1.30178	-2.1755	-0.385405	0.749247	1.28669	1.21094	1.31941		0.974352		1.81044	0.85538	-0.581385
Matn1	Matn1	rs16834081	GCST90007191	0.275779	EFO_0007843	Chondrocytes - Septum/Capsule	1.58706														5.73647	-2.9353
Runx2	Runx2	rs12208924	GCST012060	0.435705	EFO_0007843	Osteoblast	3.39698	2.54464	1.56721	-1.1305	-1.13061		1.73905	2.63585	2.10546					-0.718638		-1.64794	-1.62782			-2.69661	-1.74261	-1.36762			-2.33318	-1.95259
Runx2	Runx2	rs1852985	GCST003635_3	0.131616	EFO_0007843	Osteoblast	3.39698	2.54464	1.56721	-1.1305	-1.13061		1.73905	2.63585	2.10546					-0.718638		-1.64794	-1.62782			-2.69661	-1.74261	-1.36762			-2.33318	-1.95259
Runx2	Runx2	rs66604011	GCST012060	0.417823	EFO_0007843	Osteoblast	3.39698	2.54464	1.56721	-1.1305	-1.13061		1.73905	2.63585	2.10546					-0.718638		-1.64794	-1.62782			-2.69661	-1.74261	-1.36762			-2.33318	-1.95259
Cacna2d3	Cacna2d3	rs56063440	GCST003999	0.417327	EFO_0007843	Lip - Dermal	3.45855				-3.20532			-2.93187	-1.70114	-1.82269	-2.41325				-2.74443		-1.33946		1.94092	2.51962		1.83572	2.07387	1.75299	1.40446
Sox9	Sox9	rs2193054	GCST006110_6	0.752284	EFO_0007843	Chondrocytes - Septum/Capsule	2.71646	-1.21218		-1.96689	-1.26725				-0.904931	-1.30058	-0.798496	-1.99766	2.4477	2.46838	3.18023			0.384995	-3.34071	-3.2751	-2.5788	-0.75609	-1.82867	-3.3383	-4.14548	-2.06323
Gsc	Gsc	rs2224309	GCST003999	0.679439	EFO_0007843	Nasal Cavity - Ventral	3.40332	-1.80246		-1.76444	-1.63628					-2.62551		-3.72278		-2.19713	0.592879	1.74331	3.00122			-1.90927	-1.34682	-3.30882	-3.02419	-2.3958
Sfrp2	Sfrp2	rs9995821	GCST90044804	0.73604	EFO_0007843	VNO Mesenchyme	3.45788	-1.51429	0.965947	1.03852	2.16796	1.26592	2.14219	-1.60612	0.400827	0.732029	1.83559	-0.955938	1.04883	-1.83298	-1.48417	0.697842	0.796895	2.33404		-1.21708	-0.571528	-1.39626	-1.27773		-0.676374	0.945707
Rcan2	Rcan2	rs12055796	GCST90007265	0.832852	EFO_0007843	Nasal Cavity - Dorsal	4.72153															1.60344
Robo1	Robo1	rs424737	GCST003999	0.765588	EFO_0007843	Nasal Cavity - Dorsal	5.11926							-1.00779	0.248345	-0.634481				-0.611974		0.871377		-0.584583		-0.572208				0.470578
Sfrp2	Sfrp2	rs2045323	GCST003635_5	0.711252	EFO_0007843	VNO Mesenchyme	3.45788	-1.51429	0.965947	1.03852	2.16796	1.26592	2.14219	-1.60612	0.400827	0.732029	1.83559	-0.955938	1.04883	-1.83298	-1.48417	0.697842	0.796895	2.33404		-1.21708	-0.571528	-1.39626	-1.27773		-0.676374	0.945707
Tbx3	Tbx3	rs10744843	GCST006110_6	0.51134	EFO_0007843	Philtrum	4.09761				-0.985071	1.03921	-1.18735			0.878334	0.712336	0.697601	0.7462	-1.11213	-1.40804		0.442868	1.44066		1.26258	0.427594	-0.477641	1.64168	-1.66804		-2.17633
Tbx3	Tbx3	rs2098990	GCST90007185	0.535166	EFO_0007843	Philtrum	4.09761				-0.985071	1.03921	-1.18735			0.878334	0.712336	0.697601	0.7462	-1.11213	-1.40804		0.442868	1.44066		1.26258	0.427594	-0.477641	1.64168	-1.66804		-2.17633
Sfrp2	Sfrp2	rs2045323	GCST003635	0.713955	EFO_0007843	VNO Mesenchyme	3.45788	-1.51429	0.965947	1.03852	2.16796	1.26592	2.14219	-1.60612	0.400827	0.732029	1.83559	-0.955938	1.04883	-1.83298	-1.48417	0.697842	0.796895	2.33404		-1.21708	-0.571528	-1.39626	-1.27773		-0.676374	0.945707
Sfrp2	Sfrp2	rs2045323	GCST012060	0.733006	EFO_0007843	VNO Mesenchyme	3.45788	-1.51429	0.965947	1.03852	2.16796	1.26592	2.14219	-1.60612	0.400827	0.732029	1.83559	-0.955938	1.04883	-1.83298	-1.48417	0.697842	0.796895	2.33404		-1.21708	-0.571528	-1.39626	-1.27773		-0.676374	0.945707
Bnc2	Bnc2	rs10810682	GCST90026563	0.764277	EFO_0007843	Palatal Shelf - Anterior	4.43847	-0.907931		0.59856	0.590189	0.710472		-2.29229	0.486832	1.15259	1.00226					0.306247			-3.82507	-2.22495	0.608739	-1.59583	-1.40276	-0.94262	-3.89544
Osr1	Osr1	rs6715010	GCST90007202	0.534664	EFO_0007843	Lip Fibroblasts	2.57828	-1.33192	-3.93352	1.17441	1.58692		-2.32642	-3.3665	-1.93741				-3.73893	-3.10848	-3.59426	-2.39448		-1.51841		3.06212	3.29442	0.932133	2.05698	1.65159	1.43001	1.46751
Pax7	Pax7	rs12410669	GCST90026560	0.83295	EFO_0007843	Nasal Cavity - Ventral	3.41262				-3.77094					-2.34839	-6.23679	-3.92415		1.16623			2.36391	-3.58845		-4.30261		2.21769
Sfrp2	Sfrp2	rs9995821	GCST90026562	0.740584	EFO_0007843	VNO Mesenchyme	3.45788	-1.51429	0.965947	1.03852	2.16796	1.26592	2.14219	-1.60612	0.400827	0.732029	1.83559	-0.955938	1.04883	-1.83298	-1.48417	0.697842	0.796895	2.33404		-1.21708	-0.571528	-1.39626	-1.27773		-0.676374	0.945707
Pax7	Pax7	rs742071	GCST90007254	0.836992	EFO_0007843	Nasal Cavity - Ventral	3.41262				-3.77094					-2.34839	-6.23679	-3.92415		1.16623			2.36391	-3.58845		-4.30261		2.21769
Tfap2b	Tfap2b	rs9381923	GCST90007202	0.523185	EFO_0007843	Nasal Cavity - Dorsal	2.81494	-3.09854	2.7983	-2.13777	-2.8861	-3.71999	-3.40084	-3.44691	-0.920732	-1.9917	-1.04055	-3.18263	-2.59161	1.17473		2.81728	-1.04064	-3.21874	1.40615	-3.45234	-3.09296	0.994941	1.68553	2.56012	-1.87476	-2.64807
Sox21	Sox21	rs11842203	GCST90007248	0.624089	EFO_0007843	Whisker Pad	2.66003																		4.21308		1.86925				4.68598
Sfrp2	Sfrp2	rs9995821	GCST90026554	0.74363	EFO_0007843	VNO Mesenchyme	3.45788	-1.51429	0.965947	1.03852	2.16796	1.26592	2.14219	-1.60612	0.400827	0.732029	1.83559	-0.955938	1.04883	-1.83298	-1.48417	0.697842	0.796895	2.33404		-1.21708	-0.571528	-1.39626	-1.27773		-0.676374	0.945707
Sfrp2	Sfrp2	rs9995821	GCST90026556	0.742924	EFO_0007843	VNO Mesenchyme	3.45788	-1.51429	0.965947	1.03852	2.16796	1.26592	2.14219	-1.60612	0.400827	0.732029	1.83559	-0.955938	1.04883	-1.83298	-1.48417	0.697842	0.796895	2.33404		-1.21708	-0.571528	-1.39626	-1.27773		-0.676374	0.945707
Sfrp2	Sfrp2	rs2045323	GCST003635_4	0.711252	EFO_0007843	VNO Mesenchyme	3.45788	-1.51429	0.965947	1.03852	2.16796	1.26592	2.14219	-1.60612	0.400827	0.732029	1.83559	-0.955938	1.04883	-1.83298	-1.48417	0.697842	0.796895	2.33404		-1.21708	-0.571528	-1.39626	-1.27773		-0.676374	0.945707
Ppargc1a	Ppargc1a	rs1006883867	GCST90044830	0.141501	EFO_0007843	Chondrocytes - Anterior Capsule	4.28952													1.73943
Ppargc1a	Ppargc1a	rs1006883867	GCST90044830	0.141501	EFO_0007843	Chondrocytes - Anterior Capsule	4.28952													1.73943
Prdm16	Prdm16	rs36192537	GCST90026554	0.455143	EFO_0007843	Chondrocytes - Anterior Capsule	4.46328				-1.79656			-2.09577		-0.966808	-1.35426			1.90689	0.954614	-0.67006		0.928654		-1.87359		1.19147	-1.13307	-1.99108	-1.5289
Prdm16	Prdm16	rs36192537	GCST90026553	0.451962	EFO_0007843	Chondrocytes - Anterior Capsule	4.46328				-1.79656			-2.09577		-0.966808	-1.35426			1.90689	0.954614	-0.67006		0.928654		-1.87359		1.19147	-1.13307	-1.99108	-1.5289
Bmp2	Bmp2	rs3920540	GCST006517	0.439235	EFO_0007843	Osteoblast	4.46688				-1.66165		0.971088	1.56035						-0.761056	0.153419		0.908223	-1.41086	1.31254		-2.14692	1.00236	-1.77246		-1.3975
Pkdcc	Pkdcc	rs10189338	GCST90007191	0.714584	EFO_0007843	MxP Mesenchyme	3.60982			0.690994	2.07995	1.24037	1.91145	0.599915	0.403406		0.945493	-2.56955		-3.13931	0.297317	1.45137	-0.636696	0.942274	-1.73428	-3.71176	-1.73802	-3.09502	-3.24589		-2.0842
Alx1	Alx1	rs10779169	GCST003999	0.141934	EFO_0007843	Philtrum	3.50197	0.815598	-4.23749	-1.86336	-1.9915	0.85413	-3.37794	-1.07401			-3.50183	1.58225	0.909544	0.719213	-0.353198	-0.355381		0.714474		0.759789	-1.30801	0.615114	2.51763	0.5109	-1.58745	1.21637
Col23a1	Col23a1	rs118078182	GCST006499	0.886236	EFO_0007843	Palatal Shelf - Anterior	4.26563						0.841712			1.87501	0.992746			-1.67771	-1.03999	0.397083		0.865671	1.68944	-0.632458			-2.28755		1.12204
Nfia	Nfia	rs4916071	GCST90007191	0.520082	EFO_0007843	Palatal Shelf - Anterior		-1.26476						-2.1031	0.135883	1.12199			-0.837383	0.286638	-0.206263	0.982911	0.482184		-1.04738	-1.16224	-0.497068		-0.833071	-0.399052	-1.01285
Pax1	Pax1	rs2424399	GCST003643_5	0.795188	EFO_0007843	Roof - Sim1	3.15885														-2.95917	-2.41188	1.33552					2.6658		3.18504	1.73822
Pax1	Pax1	rs927833	GCST90026562	0.283661	EFO_0007843	Roof - Sim1	3.15885														-2.95917	-2.41188	1.33552					2.6658		3.18504	1.73822
Pax1	Pax1	rs16983329	GCST90044831	0.160012	EFO_0007843	Roof - Sim1	3.15885														-2.95917	-2.41188	1.33552					2.6658		3.18504	1.73822
Pax1	Pax1	rs6047635	GCST90007254	0.723393	EFO_0007843	Roof - Sim1	3.15885														-2.95917	-2.41188	1.33552					2.6658		3.18504	1.73822
Sfrp1	Sfrp1	rs34456170	GCST90007225	0.724205	EFO_0007843	Nasal Cavity - Dorsal	3.49033					0.571292		-0.930291	-1.33365				1.19298	-1.42773	1.50546	1.89322	0.455518	1.17701	-2.42242	-1.5879	-1.69765	-0.843016	-1.85696	-2.27552	-2.71532	-0.996548
Depdc1a	Depdc1a	rs3118389	GCST90026554	0.111659	EFO_0007843
Adgrl2	Adgrl2	rs12070922	GCST90007191	0.768226	EFO_0007843	Palatal Shelf - Anterior	4.42636				-0.527499			-1.57313		1.42698					-1.36862		0.588775			0.894275	0.259834	0.636955		1.1197
Hgf	Hgf	rs7806852	GCST90007248	0.700607	EFO_0007843	MxP Mesenchyme	4.15939				2.05882											1.77776	1.84696
Arid5b	Arid5b	rs9633535	GCST90007185	0.762051	EFO_0007843	VNO Mesenchyme	4.3165					0.51456		-0.69707	-0.856564	0.509878		0.82297		-0.466463	-1.56731		0.550489	1.59468	-0.880494	1.14821	0.50409	0.766503	1.14209	0.339986	-0.613063	0.81689
Mllt3	Mllt3	rs10122939	GCST90044825	0.498483	EFO_0007843	Dermal Condensate	4.79698				-1.41515			-1.89864	-0.675006	0.31902	0.425676	0.381608		0.864019		0.603381		0.505915	1.14948		-1.28528	0.350462	0.672986		-0.685498	-0.924091
Pax3	Pax3	rs10176525	GCST90026563	0.654214	EFO_0007843	Nasal Cavity - Ventral	3.52134	-1.55014	-3.81103	-2.82127	-3.42174	-1.97318	-3.57396		-0.626152	-1.4479	-3.8883	-1.57249			0.433571	-1.37549	1.80791	-1.086	0.715019	1.65333	1.49999	0.926515			1.21787
Cadps2	Cadps2	rs798682	GCST90007225	0.416607	EFO_0007843		4.43834
Foxp1	Foxp1	rs9310211	GCST90007203	0.753916	EFO_0007843	Nasal Palate - Anterior	3.84716			0.825131	1.33473	2.78974	1.18615	-1.21886		-0.807198					0.956812	0.375828		-1.24843	-1.59477	-2.64037	-1.9683	-1.9113	-0.657339		-2.8687	1.35426
Dmrt3	Dmrt3	rs10809266	GCST003999	0.151492	EFO_0007843		4.6705
Foxp1	Foxp1	rs9310210	GCST003999	0.784032	EFO_0007843	Nasal Palate - Anterior	3.84716			0.825131	1.33473	2.78974	1.18615	-1.21886		-0.807198					0.956812	0.375828		-1.24843	-1.59477	-2.64037	-1.9683	-1.9113	-0.657339		-2.8687	1.35426
Laptm5	Laptm5	rs16834081	GCST90007191	0.640138	EFO_0007843		4.49817
Ppp1r3b	Ppp1r3b	rs2929451	GCST003999	0.727955	EFO_0007843	Osteomesenchyme	4.66721								1.40903					-1.04239	0.243437		-1.2301	-1.52593		-0.676991	1.02979	-1.313			-1.64177	-1.57362
Tshz1	Tshz1	rs634687	GCST90007191	0.471927	EFO_0007843	Molar	5.39997		1.16764														-0.493184					-0.529015
Gdf10	Gdf10	rs1902713	GCST90007200	0.490075	EFO_0007843	Chondro - VNO	4.28582	-2.38948	-2.89454						0.694905	-2.51631	-1.91458	-4.5888	1.83001	-1.49291	1.33274		-0.940859					-0.930161	-1.78672
Pax3	Pax3	rs7559271	GCST003635_2	0.848584	EFO_0007843	Nasal Cavity - Ventral	3.52134	-1.55014	-3.81103	-2.82127	-3.42174	-1.97318	-3.57396		-0.626152	-1.4479	-3.8883	-1.57249			0.433571	-1.37549	1.80791	-1.086	0.715019	1.65333	1.49999	0.926515			1.21787
Pax3	Pax3	rs1370926	GCST90007191	0.521725	EFO_0007843	Nasal Cavity - Ventral	3.52134	-1.55014	-3.81103	-2.82127	-3.42174	-1.97318	-3.57396		-0.626152	-1.4479	-3.8883	-1.57249			0.433571	-1.37549	1.80791	-1.086	0.715019	1.65333	1.49999	0.926515			1.21787
Hmga2	Hmga2	rs7966340	GCST90026537	0.850571	EFO_0007844	Palatal Shelf - Anterior	4.50431	0.828517	0.780712	0.566818	-0.45176	-0.861307		-1.82051		1.57434				-1.32814	0.220234	-0.477574			-1.279	-0.395607	0.349734	-0.348406	-1.10611	0.847517		-0.788978
Cdh7	Cdh7	rs77926594	GCST90044817	0.125964	EFO_0007844		3.77887
Hic1	Hic1	rs8069947	GCST90026537	0.182934	EFO_0007844	MxP Mesenchyme	2.98634			3.12678	3.28321				-1.77065	-2.91335		-4.79759		-2.86025	-1.56839	1.98508	1.51033			-2.72203						1.8717
Runx2	Runx2	rs10948192	GCST90026537	0.208973	EFO_0007844	Osteoblast	3.39698	2.54464	1.56721	-1.1305	-1.13061		1.73905	2.63585	2.10546					-0.718638		-1.64794	-1.62782			-2.69661	-1.74261	-1.36762			-2.33318	-1.95259
Lsp1	Lsp1	rs907613	GCST90026570	0.626693	EFO_0007845	Philtrum	4.64548	0.968918			0.866177			-1.47466	-0.707779	0.807019	1.31247		-2.18306	-1.57016	-1.63487	0.391963				1.28277	0.845506		1.61407
Skap2	Skap2	rs2465274	GCST90007252	0.461637	EFO_0007845		4.79914
Alx1	Alx1	rs10779162	GCST90007189	0.453964	EFO_0007845	Philtrum	3.50197	0.815598	-4.23749	-1.86336	-1.9915	0.85413	-3.37794	-1.07401			-3.50183	1.58225	0.909544	0.719213	-0.353198	-0.355381		0.714474		0.759789	-1.30801	0.615114	2.51763	0.5109	-1.58745	1.21637
Ndnf	Ndnf	rs7694450	GCST90007252	0.78485	EFO_0007845	Dermal Condensate	3.49604	1.50523				2.47613				2.84131	0.9976	1.78438		-3.35223	-2.22868	-3.17076	-2.86906		3.78073	1.06475	-2.01855
Prdm1	Prdm1	rs6568401	GCST90007199	0.436552	EFO_0007845	Dermal Condensate	2.89049															2.32296			5.68244
Six2	Six2	rs921119	GCST90007216	0.742813	EFO_0007845	Molar	3.92181	-2.45917	1.68597		0.742816	1.1635	-0.899164	-1.30305	0.592405	0.615024	0.777914		0.750733		1.06535	0.940901	-1.80658		-3.51365	-2.66983	-1.68638	-1.09228		-1.49818	-3.59708	-1.62219
Lsp1	Lsp1	rs907613	GCST90026564	0.651337	EFO_0007845	Philtrum	4.64548	0.968918			0.866177			-1.47466	-0.707779	0.807019	1.31247		-2.18306	-1.57016	-1.63487	0.391963				1.28277	0.845506		1.61407
Lsp1	Lsp1	rs907613	GCST90026568	0.651337	EFO_0007845	Philtrum	4.64548	0.968918			0.866177			-1.47466	-0.707779	0.807019	1.31247		-2.18306	-1.57016	-1.63487	0.391963				1.28277	0.845506		1.61407
Skap2	Skap2	rs2522825	GCST006407	0.441439	EFO_0007845		4.79914
Frem1	Frem1	rs72713618	GCST004321	0.905434	EFO_0007845	Primary Palate	4.56491			-1.92497				-1.56482		0.969418		1.42881		-0.915614	-1.5244	0.468574	0.97759	1.34923		-0.675696		0.530071		-0.941411	-1.48227
Nfib	Nfib	rs303751	GCST90007218	0.685227	EFO_0007845	Nasal Cavity - Ventral		-2.04992		0.8162		-0.344428		-1.99416	0.329438	0.753762		-0.490494	-0.552759	0.366931	-0.477315	0.642261	0.875438		-2.80755	-0.430986	0.766297				-1.77455
Tfpi	Tfpi	rs8176501	GCST90007275	0.230612	EFO_0007845	Nasal Cavity - Dorsal	5.07285													-1.85671	-1.2467	1.00056
Alx1	Alx1	rs74112009	GCST90044807	0.546024	EFO_0007845	Philtrum	3.50197	0.815598	-4.23749	-1.86336	-1.9915	0.85413	-3.37794	-1.07401			-3.50183	1.58225	0.909544	0.719213	-0.353198	-0.355381		0.714474		0.759789	-1.30801	0.615114	2.51763	0.5109	-1.58745	1.21637
Satb2	Satb2	rs4675617	GCST90007261	0.790939	EFO_0007845	Incisor	3.43901	2.84046					1.2936	2.82191		2.09483		1.26083			-2.47369	-2.90809	-1.36215			0.978167		-1.05014				-3.39663
Calcrl	Calcrl	rs8176501	GCST90007275	0.63818	EFO_0007845	Periocular Mesenchyme	3.98681															1.93743	1.66304									2.23528
Fgfr2	Fgfr2	rs1696840	GCST90007277	0.779847	EFO_0007845	Dermal Condensate	4.51649		-1.89815	-1.45064	-1.74678				0.379932	-1.25823	-1.55522			0.430935	1.25033	-1.68877	-1.34972	-0.872426	1.5566		-1.3638			0.418249	1.00161	-1.3849
Gata2	Gata2	rs7373685	GCST90007261	0.116919	EFO_0007845	Nasal Cavity - Dorsal	2.78636	-3.77298	-28.1604	-3.20338			-2.85255	-1.99158	-2.66666	-2.42255	-2.95017	-3.70048	0.97189		-1.09806	2.66552	2.60952	1.8045	-3.33304	-1.96694	-3.67301	1.91095	-2.15845	-3.14991	-1.47302
Msx1	Msx1	rs13117653	GCST90007214	0.723781	EFO_0007845	Molar	2.79498	1.88374	2.50474	-2.29483	-2.17776	-1.33644	-3.57813	0.497618	0.854768	0.549414	-2.62971	1.36754		2.07919	-2.15779	-1.78403	-1.37802			2.16022	0.994736	1.83768	1.2345	-1.62164	-0.859465	-3.182
Foxf1	Foxf1	rs62051935	GCST90007199	0.69424	EFO_0007845	Molar	2.80857	2.98811	3.83453			3.20161				2.82222	1.50856	3.06351	1.51837	-2.05108	-1.68924	-2.9351	-3.0494			-2.64704	-2.98566	-3.58002		-3.62147	-3.6724
Prrx1	Prrx1	rs10919462	GCST90007189	0.750487	EFO_0007845	Palatal Shelf - Anterior		-0.560585	0.726823	0.576364		0.548803		-0.776703	0.959456	1.17518		-0.405686		-1.08303	-0.665995	-0.584673		0.908713	-0.812456		0.557727	-0.901798	0.646197	0.516311	-0.926516
Prrx1	Prrx1	rs10919462	GCST90007189	0.230598	EFO_0007845	Palatal Shelf - Anterior		-0.560585	0.726823	0.576364		0.548803		-0.776703	0.959456	1.17518		-0.405686		-1.08303	-0.665995	-0.584673		0.908713	-0.812456		0.557727	-0.901798	0.646197	0.516311	-0.926516
Nav3	Nav3	rs2695152	GCST90007215	0.656231	EFO_0007845	Roof - Sim1	3.93873								1.51606	0.781395	1.15184				-1.25224					-2.20031				1.95447		1.65918
Nog	Nog	rs227727	GCST90007218	0.735976	EFO_0007845	Chondrocytes - Septum/Capsule	4.06447							0.912086		-2.63499				1.40902	1.75128
Mafb	Mafb	rs6129564	GCST003641	0.445813	EFO_0007855	Dermal Condensate	3.91231				0.875622			-2.17633	-1.53563	-1.81917		-2.8103		-1.77066		0.57984	1.5393		2.87624	0.71966		-1.57421	-1.66981	1.18681	2.19663
Foxa1	Foxa1	rs17106852	GCST003641	0.199327	EFO_0007855		4.60196
Emx2	Emx2	rs12570134	GCST006092	0.748826	EFO_0007858	Roof - Sim1	2.80116								-1.28105	-2.75873		-3.28043		-2.51354	-2.62198	-1.43244	-2.40234		3.34913	1.24329	1.9916			3.43109	2.95059
Cobl	Cobl	rs17134499	GCST90026549	0.464473	EFO_0007858	MxP Mesenchyme	4.33243				2.99167										1.25048
Tbx15	Tbx15	rs12033305	GCST012063	0.441875	EFO_0007858	Lip - Dermal	3.53061													-4.36242	-1.40809					2.41385	1.65586	-2.96815			1.95739
Pcdh7	Pcdh7	rs60159418	GCST006512	0.821049	EFO_0007955	Palatal Shelf - Posterior	4.82648				0.595557	1.22901		-1.8398		0.980016	1.26174	0.997821		-0.99951	-0.493999		-0.509679				-0.88981	-0.758727	0.690114
Dlgap1	Dlgap1	rs11876749	GCST006522_3	0.744532	EFO_0009360	Nasal Cavity - Dorsal	4.18262								-2.08195						0.615008	1.96989	1.19131
Cdc42ep3	Cdc42ep3	rs10165224	GCST007822	0.759684	EFO_0009892	Roof - Sim1	4.56667		-2.845				1.46804	1.12161	-0.514587	-1.4156		-1.18303			0.374346		-1.1567		1.84608			-0.98894		1.89566	0.527129	-1.28717
Thsd4	Thsd4	rs112087864	GCST90007267	0.694601	EFO_0010948	Palatal Shelf - Anterior	4.68152									1.31316						1.1332
Cped1	Cped1	rs6950680	GCST90026584	0.788809	EFO_0010948	Dermal Condensate	4.1844				-0.80293		-1.40248	-2.33608	-1.04088						-1.36215	0.969991	0.591267		2.31915	0.766863	-1.36561	1.32639	1.07109	0.95086	0.931337
Tbx2	Tbx2	rs9893705	GCST90007229	0.107099	EFO_0010948	VNO Mesenchyme	4.04245				-2.45901	-1.03045	-2.22393		-0.931216	0.578696		-0.788759			-2.40136	0.920336	1.69637	1.70568		1.50215		0.552852	1.07934			-1.39568
Wnt16	Wnt16	rs884373	GCST90007206	0.158554	EFO_0010948	Nasal Cavity - Ventral	3.87387								1.55992								1.77851
Cped1	Cped1	rs884373	GCST90007206	0.811751	EFO_0010948	Dermal Condensate	4.1844				-0.80293		-1.40248	-2.33608	-1.04088						-1.36215	0.969991	0.591267		2.31915	0.766863	-1.36561	1.32639	1.07109	0.95086	0.931337
Scg5	Scg5	rs148375239	GCST90007233	0.132676	EFO_0010948		4.73583
Fbn2	Fbn2	rs13182341	GCST90007186	0.335204	EFO_0010948	Philtrum		-0.6095	-1.12159			0.36001		-1.92332	-0.212336	-0.452531		-0.310387		0.300412	-0.572453	0.313899	0.588489				0.768502		0.771043	0.342241	0.339679	0.4005
Prrx1	Prrx1	rs577676	GCST90007231	0.744923	EFO_0010948	Palatal Shelf - Anterior		-0.560585	0.726823	0.576364		0.548803		-0.776703	0.959456	1.17518		-0.405686		-1.08303	-0.665995	-0.584673		0.908713	-0.812456		0.557727	-0.901798	0.646197	0.516311	-0.926516
Trps1	Trps1	rs2245221	GCST90007291	0.717083	EFO_0010948	Dermal Condensate	3.17651			-1.12372	-2.04786	0.706652		-0.897961	-1.38736	-1.35297	-0.969925			0.978638	-1.18653		-1.309	-1.46002	3.33189	2.55744		1.8006	2.47472	0.633871	2.43512	-2.70145
Grem1	Grem1	rs148375239	GCST90007233	0.634859	EFO_0010948		4.68814
Nav3	Nav3	rs10160931	GCST90007193	0.735732	EFO_0010948	Roof - Sim1	3.93873								1.51606	0.781395	1.15184				-1.25224					-2.20031				1.95447		1.65918
Hand2	Hand2	rs4695846	GCST90007296	0.636217	EFO_0010948		2.81795
Rspo3	Rspo3	rs9388518	GCST90007233	0.422839	EFO_0010948	Dermal Condensate	4.46369	-0.923172		-0.858277	1.33454	0.799644	1.67357	-2.48262	0.423933	-0.58969	0.986328			-2.88044	0.120111	-1.12067			2.85314	0.695884	0.534091	-0.912047	-2.2498		0.927005	-0.898529
Osr1	Osr1	rs79037251	GCST90007267	0.694298	EFO_0010948	Lip Fibroblasts	2.57828	-1.33192	-3.93352	1.17441	1.58692		-2.32642	-3.3665	-1.93741				-3.73893	-3.10848	-3.59426	-2.39448		-1.51841		3.06212	3.29442	0.932133	2.05698	1.65159	1.43001	1.46751
Hic1	Hic1	rs2760734	GCST90007294	0.194171	EFO_0010948	MxP Mesenchyme	2.98634			3.12678	3.28321				-1.77065	-2.91335		-4.79759		-2.86025	-1.56839	1.98508	1.51033			-2.72203						1.8717
Wnt16	Wnt16	rs6950680	GCST90026584	0.195497	EFO_0010948	Nasal Cavity - Ventral	3.87387								1.55992								1.77851
Tbx15	Tbx15	rs7513680	GCST90007294	0.522625	EFO_0010948	Lip - Dermal	3.53061													-4.36242	-1.40809					2.41385	1.65586	-2.96815			1.95739
Hoxd1	Hoxd1	rs10178696	GCST90007267	0.111963	EFO_0010948		2.81791
Satb2	Satb2	rs13035389	GCST90007233	0.281991	EFO_0010948	Incisor	3.43901	2.84046					1.2936	2.82191		2.09483		1.26083			-2.47369	-2.90809	-1.36215			0.978167		-1.05014				-3.39663
Bcl11a	Bcl11a	rs13035645	GCST90007270	0.262847	EFO_0010948	Lip - Dermal	4.90278	0.816755						-0.821457	0.153182	0.425336	-0.739412	0.485316			-0.55072	-0.375239	-0.426002	-0.888096	-1.18493	1.19285	0.946372			0.359374
Enpep	Enpep	rs514892	GCST90007258	0.178082	EFO_0010949	Nasal Palate - Posterior	4.34148						2.01907		0.824112
H2-Ab1	H2-Ab1	rs9274522	GCST90007305	0.67789	EFO_0010949		4.39913
En1	En1	rs332108	GCST90007257	0.189583	EFO_0010949	Lip Fibroblasts	2.93496								2.11179					-4.3992	-3.27249	-3.18388	-3.22902	-4.53232			3.12294	-2.10438		2.7764
Rab11fip2	Rab11fip2	rs34988394	GCST90007305	0.475464	EFO_0010949	Roof - Sim1	5.18287	-0.75044						-1.06614			-0.633335				-0.44283				1.37054	0.426588	0.569825			1.64542	0.686715
Hmga2	Hmga2	rs11175967	GCST90007271	0.852013	EFO_0010949	Palatal Shelf - Anterior	4.50431	0.828517	0.780712	0.566818	-0.45176	-0.861307		-1.82051		1.57434				-1.32814	0.220234	-0.477574			-1.279	-0.395607	0.349734	-0.348406	-1.10611	0.847517		-0.788978
Nog	Nog	rs7218433	GCST90007250	0.130911	EFO_0010949	Chondrocytes - Septum/Capsule	4.06447							0.912086		-2.63499				1.40902	1.75128
Rarb	Rarb	rs73048344	GCST90007258	0.725421	EFO_0010949	Nasal Cavity - Dorsal	3.64206				1.87066					-2.50783		-2.90444		-2.3921		2.30532	1.75071			-2.79825	-2.23446	-1.41825	-2.53855		-2.81103
Meis1	Meis1	rs3891585	GCST90007258	0.861362	EFO_0010949	VNO Mesenchyme	4.11004								0.520196					-3.06428	-0.755351	-2.46872		2.78243		0.859391	0.508725	-2.08122				2.65955
Fgf10	Fgf10	rs4866909	GCST90007305	0.582136	EFO_0010949	Palatal Shelf - Anterior	4.81296									1.30963
Pax1	Pax1	rs6047637	GCST90007274	0.712533	EFO_0010949	Roof - Sim1	3.15885														-2.95917	-2.41188	1.33552					2.6658		3.18504	1.73822
Alx4	Alx4	rs10838269	GCST90007273	0.663373	EFO_0010949	Philtrum	4.84568		-3.02854		-0.868219				0.703803	-1.09951	-2.22476				-0.504112				1.17738	0.54925		0.592866	1.47151
Creb3l2	Creb3l2	rs6948022	GCST90007303	0.846874	EFO_0010949	Chondrocytes - Septum/Capsule	4.71777	-0.716819				-0.630187			-0.649848	-0.452684	-0.658786	-1.10237		0.864778	1.34684	0.340631				-0.640996	-0.444452			-0.65722	-1.26886
Efemp1	Efemp1	rs1367228	GCST90007273	0.835481	EFO_0010949	MxP Mesenchyme	4.54474			1.2845	1.5955			-2.35702				1.41244			-1.02689	-1.48591	-1.2801				1.56129	-1.84403		0.970111	1.51793
Plpp3	Plpp3	rs35622381	GCST90007273	0.14242	EFO_0010949	Lip Fibroblasts	4.80289	-0.833152				0.527324		-2.11788	0.236505	0.458393		-0.568658	-0.708605	-1.30115	-0.41616	0.236977				0.587375	0.826643		0.81767		0.557559
Bcl11b	Bcl11b	rs1257585	GCST90007299	0.513367	EFO_0010949	Lip Fibroblasts	3.82976	0.53132		-1.36922	-2.80482	-0.972188			0.839207		-1.03789	0.485679			-1.19494	-2.02956	-0.978999	-0.728045	2.03202	0.70045	2.19675		-1.20723	1.68157	1.53764	-2.28123

## Sheet: 14
	targetId	variantRsId	studyId	score	diseaseFromSourceMappedId	Top Cluster	LMD_score	Incisor	Molar	MxP Mesenchyme	Osteoblast	Osteomesenchyme	Palatal Shelf - Anterior	Palatal Shelf - Posterior	Primary Palate	Chondrocytes - Anterior Capsule	Chondrocytes - Septum/Capsule	Nasal Cavity - Dorsal	Nasal Cavity - Ventral	Perichondrium	VNO Mesenchyme	Dermal Condensate	Lip Fibroblasts	Lip-Nostril Fusion	Philtrum	Roof - Sim1	Whisker Pad	Periocular Mesenchyme
Pik3r1	Pik3r1	rs57106444	GCST011429_25	0.489355	EFO_0007841	Philtrum	4.88503		-2.40681		-1.08917						0.752523			0.953364					1.0251
Hmga2	Hmga2	rs7966340	GCST90026542	0.851618	EFO_0007841	Incisor	4.63365	1.80773	1.39092	1.15189	-1.12422		1.34453		1.48212					0.920277	1.30224					1.07159		-0.806456
Hmga2	Hmga2	rs10878346	GCST90044778	0.862497	EFO_0007841	Incisor	4.63365	1.80773	1.39092	1.15189	-1.12422		1.34453		1.48212					0.920277	1.30224					1.07159		-0.806456
Zeb2	Zeb2	rs148912137	GCST90007187	0.504181	EFO_0007841	Whisker Pad	2.89803	1.55282			1.28115	1.31212			1.52952	-2.84907	-4.8468	-1.41454	-1.55662	-2.85412		1.96503			1.33011	2.71255	2.89074
Hmga2	Hmga2	rs7966340	GCST90026541	0.850571	EFO_0007841	Incisor	4.63365	1.80773	1.39092	1.15189	-1.12422		1.34453		1.48212					0.920277	1.30224					1.07159		-0.806456
Gata2	Gata2	rs2977562	GCST007989_3	0.118038	EFO_0007841	Nasal Cavity - Dorsal	2.87983			-4.53575	-2.46873	-1.32495		-3.48036			-2.34973	2.54001	2.52934		2.18001
Cadps2	Cadps2	rs798685	GCST011429_10	0.423419	EFO_0007841		4.2271
Cadps2	Cadps2	rs798685	GCST011429_16	0.421365	EFO_0007841		4.2271
Cacna2d3	Cacna2d3	rs17054293	GCST011429_9	0.415983	EFO_0007841	Lip-Nostril Fusion	3.30304					-1.67193					-4.83665					1.72749		3.02735	2.2224	1.86013	2.82066
Cacna2d3	Cacna2d3	rs17054293	GCST90007245	0.438871	EFO_0007841	Lip-Nostril Fusion	3.30304					-1.67193					-4.83665					1.72749		3.02735	2.2224	1.86013	2.82066
Cacna2d3	Cacna2d3	rs17054293	GCST011429_3	0.417407	EFO_0007841	Lip-Nostril Fusion	3.30304					-1.67193					-4.83665					1.72749		3.02735	2.2224	1.86013	2.82066
Sema3a	Sema3a	rs7807002	GCST90007241	0.656282	EFO_0007841	Nasal Cavity - Ventral	4.46565					0.473357				-1.26283	-3.29287	0.793097	1.07395	0.672677
Sox9	Sox9	rs759493	GCST011429_18	0.745851	EFO_0007841	Chondrocytes - Septum/Capsule	2.81473		-3.20973		-1.57213			-1.66248	-2.61879	3.16711	3.37601			1.02641		-3.97612	-3.03252	-2.01278	-2.59645	-3.49115	-4.36997	-1.56005
Lrriq1	Lrriq1	rs11116771	GCST011429_2	0.403176	EFO_0007841	Philtrum	2.94454																	2.01095	4.07803
Lrriq1	Lrriq1	rs11116771	GCST011429_6	0.392197	EFO_0007841	Philtrum	2.94454																	2.01095	4.07803
Lrriq1	Lrriq1	rs11609649	GCST90007181	0.558799	EFO_0007841	Philtrum	2.94454																	2.01095	4.07803
Ndnf	Ndnf	rs7694450	GCST011429_7	0.789039	EFO_0007841	Palatal Shelf - Anterior	4.00285						2.91894		2.66442		-4.68175	-2.44925
Rab11fip2	Rab11fip2	rs60424173	GCST012062	0.619783	EFO_0007841	Roof - Sim1	5.05477				-0.718137						-1.09215					0.972257				2.12249	1.51308
Six2	Six2	rs921119	GCST011429_14	0.759703	EFO_0007841	MxP Mesenchyme	4.13907	-5.16999		1.53719	-0.936805		1.11388	-1.4059			0.590892		-1.66213	1.17155		-2.5655	-1.35339				-3.64693
Six2	Six2	rs921119	GCST011429_4	0.761162	EFO_0007841	MxP Mesenchyme	4.13907	-5.16999		1.53719	-0.936805		1.11388	-1.4059			0.590892		-1.66213	1.17155		-2.5655	-1.35339				-3.64693
Pax1	Pax1	rs16983329	GCST009464_2	0.14791	EFO_0007841	Roof - Sim1	3.61445												2.44275							2.62082
Pax1	Pax1	rs927833	GCST003637	0.286076	EFO_0007841	Roof - Sim1	3.61445												2.44275							2.62082
Lrrtm4	Lrrtm4	rs10202675	GCST009464_18	0.503589	EFO_0007841	Lip Fibroblasts	3.85155																3.20471
Emx2	Emx2	rs242983	GCST90007181	0.725473	EFO_0007841	Roof - Sim1	2.55173															3.07927	2.1542			4.5668	4.39949
Emx2	Emx2	rs242980	GCST90044778	0.74908	EFO_0007841	Roof - Sim1	2.55173															3.07927	2.1542			4.5668	4.39949
Fezf1	Fezf1	rs798685	GCST011429_16	0.269187	EFO_0007841
Fezf1	Fezf1	rs798685	GCST011429_10	0.262372	EFO_0007841
Eya2	Eya2	rs3091552	GCST011429_14	0.81291	EFO_0007841		4.9906
Twist1	Twist1	rs212672	GCST90007181	0.174568	EFO_0007841	Whisker Pad					-0.696897	0.531084	1.16431	1.54308	1.48769	-1.2609	-2.46287		1.18226	-1.48301	1.52796			0.67276		1.42415	1.68452	-1.0281
Thsd4	Thsd4	rs34430707	GCST90007182	0.761831	EFO_0007841		4.63971
Thsd4	Thsd4	rs12591454	GCST011429_3	0.686481	EFO_0007841		4.63971
Sox9	Sox9	rs35473710	GCST009464_14	0.504505	EFO_0007841	Chondrocytes - Septum/Capsule	2.81473		-3.20973		-1.57213			-1.66248	-2.61879	3.16711	3.37601			1.02641		-3.97612	-3.03252	-2.01278	-2.59645	-3.49115	-4.36997	-1.56005
Eya2	Eya2	rs3091552	GCST011429_16	0.740074	EFO_0007841		4.9906
Filip1l	Filip1l	rs793487	GCST90007181	0.152457	EFO_0007841	Molar	4.4269		2.5459				1.16891	1.44984		-2.2892	-2.67408											1.57055
Col8a1	Col8a1	rs793487	GCST90007181	0.294309	EFO_0007841	Palatal Shelf - Posterior	4.03732				-1.83889	0.852247		2.6286			-3.09852			-1.75603			-2.71877	1.24043		1.87		-2.02536
Dmrt2	Dmrt2	rs7859005	GCST90007237	0.771183	EFO_0007841
Farsb	Farsb	rs1966690	GCST009464_3	0.1049	EFO_0007841	Nasal Cavity - Ventral	5.08091												2.00005
Farsb	Farsb	rs7579011	GCST90007182	0.781511	EFO_0007841	Nasal Cavity - Ventral	5.08091												2.00005
Zfp36l2	Zfp36l2	rs7590268	GCST90007209	0.142701	EFO_0007841	Lip-Nostril Fusion					-1.33343					-0.587263				0.732397				0.791544
Palld	Palld	rs4342159	GCST90007245	0.71475	EFO_0007841	Primary Palate						0.74944		0.801706	0.901922	-1.64569	-3.46417
Pax3	Pax3	rs79732694	GCST009464_24	0.836386	EFO_0007841	Dermal Condensate	3.94075		-29.3498	-3.45494				-3.16775					1.81767			1.91763	1.64844		0.926199			-2.30317
Ptx3	Ptx3	rs792736	GCST90007183	0.240958	EFO_0007841	Roof - Sim1	4.52896							-3.51845			1.06396									1.94108
Pax3	Pax3	rs2855266	GCST011429_17	0.847356	EFO_0007841	Dermal Condensate	3.94075		-29.3498	-3.45494				-3.16775					1.81767			1.91763	1.64844		0.926199			-2.30317
Pax3	Pax3	rs10176525	GCST90026545	0.654214	EFO_0007841	Dermal Condensate	3.94075		-29.3498	-3.45494				-3.16775					1.81767			1.91763	1.64844		0.926199			-2.30317
Pax3	Pax3	rs10176525	GCST007989	0.550842	EFO_0007841	Dermal Condensate	3.94075		-29.3498	-3.45494				-3.16775					1.81767			1.91763	1.64844		0.926199			-2.30317
Grid2	Grid2	rs2578135	GCST011429_22	0.104933	EFO_0007841		4.29427
Pax3	Pax3	rs79732694	GCST009464_3	0.838628	EFO_0007841	Dermal Condensate	3.94075		-29.3498	-3.45494				-3.16775					1.81767			1.91763	1.64844		0.926199			-2.30317
Pax3	Pax3	rs34460569	GCST009464_22	0.581228	EFO_0007841	Dermal Condensate	3.94075		-29.3498	-3.45494				-3.16775					1.81767			1.91763	1.64844		0.926199			-2.30317
Foxp1	Foxp1	rs4677030	GCST011429_11	0.752329	EFO_0007841	Perichondrium	4.16829				-1.28045									2.48874	-2.33272	-2.4433	-1.88655		-1.22913			0.65595
Ly86	Ly86	rs2326766	GCST011429_6	0.111884	EFO_0007841
Pkdcc	Pkdcc	rs4952552	GCST011429_14	0.766155	EFO_0007841	Periocular Mesenchyme	3.83919				0.677435	0.86609				-4.08431						-4.37974	-2.82503	-4.05525	-3.65716			1.39491
Pkdcc	Pkdcc	rs6740960	GCST90007181	0.6958	EFO_0007841	Periocular Mesenchyme	3.83919				0.677435	0.86609				-4.08431						-4.37974	-2.82503	-4.05525	-3.65716			1.39491
Trps1	Trps1	rs11337200	GCST90007182	0.773045	EFO_0007841	Philtrum	3.21254				-1.26354	-0.94223	-2.03888			1.31128	-1.43137					2.50192		2.57943	2.83689		2.49095	-2.64262
Tbx15	Tbx15	rs1766793	GCST011429_13	0.843124	EFO_0007841	Nasal Cavity - Dorsal	3.99823											1.57988
Tbx15	Tbx15	rs1229119	GCST009464_23	0.285855	EFO_0007841	Nasal Cavity - Dorsal	3.99823											1.57988
Pkdcc	Pkdcc	rs6740960	GCST007989_5	0.702512	EFO_0007841	Periocular Mesenchyme	3.83919				0.677435	0.86609				-4.08431						-4.37974	-2.82503	-4.05525	-3.65716			1.39491
Pax3	Pax3	rs10176525	GCST90026541	0.646729	EFO_0007841	Dermal Condensate	3.94075		-29.3498	-3.45494				-3.16775					1.81767			1.91763	1.64844		0.926199			-2.30317
Pax3	Pax3	rs34032897	GCST009464_16	0.521725	EFO_0007841	Dermal Condensate	3.94075		-29.3498	-3.45494				-3.16775					1.81767			1.91763	1.64844		0.926199			-2.30317
Hoxd4	Hoxd4	rs2884836	GCST009464_23	0.274947	EFO_0007841
Bnc2	Bnc2	rs10962767	GCST90007245	0.686219	EFO_0007841	Palatal Shelf - Anterior	4.48101				-1.5393		1.71291		1.44118		-1.33849			0.970516		-3.09297					-4.68709
Prdm16	Prdm16	rs1572037	GCST90007182	0.445317	EFO_0007841	Chondrocytes - Anterior Capsule	4.44811				-2.34666					1.777
Efnb2	Efnb2	rs9558696	GCST90007182	0.385195	EFO_0007841	Roof - Sim1	4.65341							0.948676			-1.47565									2.23913	2.21259
Pax3	Pax3	rs34460569	GCST009464_8	0.581228	EFO_0007841	Dermal Condensate	3.94075		-29.3498	-3.45494				-3.16775					1.81767			1.91763	1.64844		0.926199			-2.30317
Tox	Tox	rs6989377	GCST90026578	0.722498	EFO_0007841	Chondrocytes - Septum/Capsule	4.58348				-1.65932					1.09419	1.34538			1.01554		-2.46045	-2.18222
Pax3	Pax3	rs10176525	GCST90026546	0.646729	EFO_0007841	Dermal Condensate	3.94075		-29.3498	-3.45494				-3.16775					1.81767			1.91763	1.64844		0.926199			-2.30317
Pax3	Pax3	rs11895863	GCST009464_7	0.555285	EFO_0007841	Dermal Condensate	3.94075		-29.3498	-3.45494				-3.16775					1.81767			1.91763	1.64844		0.926199			-2.30317
Sox6	Sox6	rs34121257	GCST90007187	0.74129	EFO_0007841	Chondrocytes - Septum/Capsule	2.75762			1.38354	1.12214	1.41651		-2.80737		1.27978	2.23465	-2.48978	-3.02839			-6.07404	-2.51306	-5.30881	-4.09498	-3.79793		-2.24542
Casz1	Casz1	rs143353512	GCST009464_11	0.637793	EFO_0007841
Sfrp2	Sfrp2	rs35148853	GCST009464	0.770232	EFO_0007841	VNO Mesenchyme	3.21221	-2.69563				0.896474	1.42701	0.988055		-2.43389	-3.8824		1.27274	-1.42628	2.26557					1.38245		2.01057
Sfrp2	Sfrp2	rs6535972	GCST009464_4	0.761666	EFO_0007841	VNO Mesenchyme	3.21221	-2.69563				0.896474	1.42701	0.988055		-2.43389	-3.8824		1.27274	-1.42628	2.26557					1.38245		2.01057
Sfrp2	Sfrp2	rs9995821	GCST009464_18	0.752691	EFO_0007841	VNO Mesenchyme	3.21221	-2.69563				0.896474	1.42701	0.988055		-2.43389	-3.8824		1.27274	-1.42628	2.26557					1.38245		2.01057
Sfrp2	Sfrp2	rs9995821	GCST90007182	0.748811	EFO_0007841	VNO Mesenchyme	3.21221	-2.69563				0.896474	1.42701	0.988055		-2.43389	-3.8824		1.27274	-1.42628	2.26557					1.38245		2.01057
Sfrp2	Sfrp2	rs9995821	GCST007989_8	0.755641	EFO_0007841	VNO Mesenchyme	3.21221	-2.69563				0.896474	1.42701	0.988055		-2.43389	-3.8824		1.27274	-1.42628	2.26557					1.38245		2.01057
Tbx3	Tbx3	rs1863716	GCST009464_13	0.534773	EFO_0007841	VNO Mesenchyme	4.20925									-1.05857	-2.44666		0.780018		1.89586				1.8311		-3.8302
Sfrp2	Sfrp2	rs6535972	GCST009464_6	0.764911	EFO_0007841	VNO Mesenchyme	3.21221	-2.69563				0.896474	1.42701	0.988055		-2.43389	-3.8824		1.27274	-1.42628	2.26557					1.38245		2.01057
Osr1	Osr1	rs1427539	GCST90007187	0.477159	EFO_0007841	Philtrum	2.95437				-3.35447	-2.49964				-3.02041	-6.16205	-1.53811		-2.70536		1.96521	2.48608	1.27198	3.01099	2.16219		2.3549
Gadd45a	Gadd45a	rs56399962	GCST011429_23	0.769595	EFO_0007841		5.00464
Gadd45a	Gadd45a	rs56399962	GCST011429_8	0.769595	EFO_0007841		5.00464
Cald1	Cald1	rs4732070	GCST90007183	0.411125	EFO_0007841	Nasal Cavity - Dorsal					-0.282176						-0.591644	0.374174										-0.914641
Veph1	Veph1	rs792736	GCST90007183	0.528563	EFO_0007841		3.97549
Alx1	Alx1	rs11116771	GCST011429_6	0.687666	EFO_0007841	Philtrum	3.60846	1.35783		-4.80151	-1.16713			-4.66872	1.60181	1.07369	-0.835432							1.67484	1.92219	1.36957	-2.09173
Alx1	Alx1	rs11609649	GCST90007181	0.150611	EFO_0007841	Philtrum	3.60846	1.35783		-4.80151	-1.16713			-4.66872	1.60181	1.07369	-0.835432							1.67484	1.92219	1.36957	-2.09173
F13a1	F13a1	rs2326766	GCST011429_6	0.801702	EFO_0007841
Bmp2	Bmp2	rs6139982	GCST90007240	0.276101	EFO_0007841	Chondrocytes - Septum/Capsule	4.44768				0.939789						1.60973
Alx1	Alx1	rs11116771	GCST011429_2	0.691098	EFO_0007841	Philtrum	3.60846	1.35783		-4.80151	-1.16713			-4.66872	1.60181	1.07369	-0.835432							1.67484	1.92219	1.36957	-2.09173
Fermt1	Fermt1	rs6139982	GCST90007240	0.306334	EFO_0007841
Dmrt3	Dmrt3	rs7859005	GCST90007237	0.193533	EFO_0007841
Alx4	Alx4	rs7121535	GCST90007181	0.867678	EFO_0007841	Philtrum	4.67517			-2.7197		0.574035		-6.02817			-1.54932							1.27643	1.59681
Glis3	Glis3	rs10758593	GCST90007246	0.802469	EFO_0007841	Dermal Condensate	3.81101															2.6124	2.32779	2.58153
Shox2	Shox2	rs792736	GCST90007183	0.236453	EFO_0007841	Palatal Shelf - Anterior	3.68034			1.0853		-1.70923	4.08644		2.61093		-2.55892	1.3922	-2.41119	-1.7236						1.30743
Has2	Has2	rs2581548	GCST90007245	0.483594	EFO_0007841	Palatal Shelf - Anterior	4.91446						1.59349				1.04045
Cgnl1	Cgnl1	rs1614202	GCST011429_24	0.915072	EFO_0007841	Nasal Cavity - Dorsal	4.93495											1.27937
Eya4	Eya4	rs519332	GCST90007208	0.883313	EFO_0007841	Perichondrium	4.23965					1.55669			1.51231	-1.58009				1.57641		-3.95518
Eya4	Eya4	rs5880172	GCST007989_6	0.84908	EFO_0007841	Perichondrium	4.23965					1.55669			1.51231	-1.58009				1.57641		-3.95518
Runx2	Runx2	rs1852985	GCST003637	0.131616	EFO_0007841	Incisor	3.40273	2.38338	1.35075	1.42063	2.36911	1.61984	-2.64548			-1.66237	-1.39113	-1.09926	-1.71193			-2.69809		-2.03851				-1.78784
Nfia	Nfia	rs4916068	GCST007989_7	0.484542	EFO_0007841	Palatal Shelf - Anterior		-3.11391			-1.54929		1.17212	0.649081			-1.07109	0.705783
Nfia	Nfia	rs4523542	GCST011429_18	0.445528	EFO_0007841	Palatal Shelf - Anterior		-3.11391			-1.54929		1.17212	0.649081			-1.07109	0.705783
Lhx8	Lhx8	rs79297754	GCST90007241	0.420753	EFO_0007841	MxP Mesenchyme	2.94156		2.83426	3.65035			2.8663				-5.06686	-3.13841		-27.4025			1.63696
Bmp5	Bmp5	rs4715567	GCST90007181	0.858364	EFO_0007841	Perichondrium	4.28174									1.60522				1.72901
Tfap2b	Tfap2b	rs9381946	GCST011429_16	0.398552	EFO_0007841	Lip-Nostril Fusion	3.04653		2.73597		-2.77863	-1.45693		-3.33699		0.752822		2.37806	-1.76637					2.90079		2.60877		-3.12015
Nrg1	Nrg1	rs2347498	GCST003989	0.712885	EFO_0007842	Nasal Cavity - Ventral	3.29062												4.16614
Scrg1	Scrg1	rs12505328	GCST003989	0.605671	EFO_0007842	Chondrocytes - Septum/Capsule	1.76544										5.63157
Pkdcc	Pkdcc	rs6740960	GCST003989	0.707681	EFO_0007842	Periocular Mesenchyme	3.83919				0.677435	0.86609				-4.08431						-4.37974	-2.82503	-4.05525	-3.65716			1.39491
Prkg1	Prkg1	rs1194708	GCST003989	0.153065	EFO_0007842	Perichondrium	5.02461				-2.29598									1.06783
Farsb	Farsb	rs4674676	GCST003989	0.790249	EFO_0007842	Nasal Cavity - Ventral	5.08091												2.00005
Satb2	Satb2	rs13035389	GCST003989	0.281991	EFO_0007842	Incisor	3.20559	3.70882			2.20355		2.33837		1.71025		-3.81834			-3.31882					1.08025
Glis3	Glis3	rs4237150	GCST003989	0.866602	EFO_0007842	Dermal Condensate	3.81101															2.6124	2.32779	2.58153
Scg5	Scg5	rs6494598	GCST003989	0.319139	EFO_0007842
Fgf9	Fgf9	rs73168105	GCST003989	0.455364	EFO_0007842
Aldh1a3	Aldh1a3	rs7167736	GCST003989	0.167152	EFO_0007842	Nasal Cavity - Dorsal	3.71023											2.62335
Sap30	Sap30	rs12505328	GCST003989	0.149053	EFO_0007842	Chondrocytes - Anterior Capsule	5.29211									1.10201
Hand2	Hand2	rs12505328	GCST003989	0.280174	EFO_0007842
Grem1	Grem1	rs6494598	GCST003989	0.620361	EFO_0007842		4.64982
Zfp536	Zfp536	rs55700449	GCST003989	0.778519	EFO_0007842	Nasal Cavity - Ventral	3.78441							2.21751					2.67481
Bnc2	Bnc2	rs10962767	GCST003989	0.686159	EFO_0007842	Palatal Shelf - Anterior	4.48101				-1.5393		1.71291		1.44118		-1.33849			0.970516		-3.09297					-4.68709
Hmga2	Hmga2	rs141753469	GCST003989	0.387553	EFO_0007842	Incisor	4.63365	1.80773	1.39092	1.15189	-1.12422		1.34453		1.48212					0.920277	1.30224					1.07159		-0.806456
Zeb2	Zeb2	rs17479393	GCST003989	0.515895	EFO_0007842	Whisker Pad	2.89803	1.55282			1.28115	1.31212			1.52952	-2.84907	-4.8468	-1.41454	-1.55662	-2.85412		1.96503			1.33011	2.71255	2.89074
Axin2	Axin2	rs11650175	GCST003989	0.111418	EFO_0007842	Whisker Pad	4.95422							1.17452			-1.61098										1.63469
Hand1	Hand1	rs4958741	GCST003989	0.333671	EFO_0007842
Tbx15	Tbx15	rs1766786	GCST003989	0.863675	EFO_0007842	Nasal Cavity - Dorsal	3.99823											1.57988
Dkk1	Dkk1	rs1194708	GCST003989	0.662923	EFO_0007842	VNO Mesenchyme	3.12122				2.30037										4.01713	3.40928
Eya1	Eya1	rs10504499	GCST003989	0.579438	EFO_0007842	MxP Mesenchyme	4.68271			1.66117	-1.21504	0.574097
Has2	Has2	rs12541121	GCST003989	0.542256	EFO_0007842	Palatal Shelf - Anterior	4.91446						1.59349				1.04045
Msx2	Msx2	rs4868444	GCST003989	0.88499	EFO_0007842	Lip-Nostril Fusion	3.88442									2.18168	-4.21289							2.95379
Bmp4	Bmp4	rs72678242	GCST003989	0.651171	EFO_0007842	Lip-Nostril Fusion	4.08279					-1.08399		0.812793			-2.7509	0.761971	1.39425					1.63635	1.41939
Shox2	Shox2	rs11713363	GCST003989	0.183594	EFO_0007842	Palatal Shelf - Anterior	3.68034			1.0853		-1.70923	4.08644		2.61093		-2.55892	1.3922	-2.41119	-1.7236						1.30743
Sox9	Sox9	rs34091987	GCST003999	0.708578	EFO_0007843	Chondrocytes - Septum/Capsule	2.81473		-3.20973		-1.57213			-1.66248	-2.61879	3.16711	3.37601			1.02641		-3.97612	-3.03252	-2.01278	-2.59645	-3.49115	-4.36997	-1.56005
Sox9	Sox9	rs2193054	GCST006110_4	0.754123	EFO_0007843	Chondrocytes - Septum/Capsule	2.81473		-3.20973		-1.57213			-1.66248	-2.61879	3.16711	3.37601			1.02641		-3.97612	-3.03252	-2.01278	-2.59645	-3.49115	-4.36997	-1.56005
Sox9	Sox9	rs2058742	GCST006110_6	0.69617	EFO_0007843	Chondrocytes - Septum/Capsule	2.81473		-3.20973		-1.57213			-1.66248	-2.61879	3.16711	3.37601			1.02641		-3.97612	-3.03252	-2.01278	-2.59645	-3.49115	-4.36997	-1.56005
Sox9	Sox9	rs9302943	GCST90007224	0.744489	EFO_0007843	Chondrocytes - Septum/Capsule	2.81473		-3.20973		-1.57213			-1.66248	-2.61879	3.16711	3.37601			1.02641		-3.97612	-3.03252	-2.01278	-2.59645	-3.49115	-4.36997	-1.56005
Sox9	Sox9	rs2058742	GCST006110_4	0.69617	EFO_0007843	Chondrocytes - Septum/Capsule	2.81473		-3.20973		-1.57213			-1.66248	-2.61879	3.16711	3.37601			1.02641		-3.97612	-3.03252	-2.01278	-2.59645	-3.49115	-4.36997	-1.56005
Lef1	Lef1	rs7674010	GCST90007263	0.519048	EFO_0007843	Roof - Sim1	3.80995															2.43607	1.00651			2.76582	2.28634	-3.25
Ptch1	Ptch1	rs145965565	GCST90007224	0.851157	EFO_0007843	Palatal Shelf - Anterior	4.48845	1.8585		0.870381	1.023		2.38468	1.03143	1.67025			-0.760429	-1.68526									-0.89416
Bmp4	Bmp4	rs12878658	GCST90007191	0.41736	EFO_0007843	Lip-Nostril Fusion	4.08279					-1.08399		0.812793			-2.7509	0.761971	1.39425					1.63635	1.41939
Osr2	Osr2	rs11988731	GCST012060	0.131046	EFO_0007843	VNO Mesenchyme	3.26129				-3.89317	-1.6791	1.36334	1.04712		-2.27104	-4.20746	1.43809	1.69797	-2.30476	2.27071
Six2	Six2	rs35395759	GCST90007224	0.627206	EFO_0007843	MxP Mesenchyme	4.13907	-5.16999		1.53719	-0.936805		1.11388	-1.4059			0.590892		-1.66213	1.17155		-2.5655	-1.35339				-3.64693
Six2	Six2	rs921120	GCST90026563	0.761771	EFO_0007843	MxP Mesenchyme	4.13907	-5.16999		1.53719	-0.936805		1.11388	-1.4059			0.590892		-1.66213	1.17155		-2.5655	-1.35339				-3.64693
Six3	Six3	rs35395759	GCST90007224	0.169906	EFO_0007843
Sox9	Sox9	rs2193054	GCST006110_5	0.754123	EFO_0007843	Chondrocytes - Septum/Capsule	2.81473		-3.20973		-1.57213			-1.66248	-2.61879	3.16711	3.37601			1.02641		-3.97612	-3.03252	-2.01278	-2.59645	-3.49115	-4.36997	-1.56005
Fezf1	Fezf1	rs798682	GCST90007225	0.274319	EFO_0007843
Sox9	Sox9	rs2058742	GCST006110_5	0.695666	EFO_0007843	Chondrocytes - Septum/Capsule	2.81473		-3.20973		-1.57213			-1.66248	-2.61879	3.16711	3.37601			1.02641		-3.97612	-3.03252	-2.01278	-2.59645	-3.49115	-4.36997	-1.56005
Cacna2d3	Cacna2d3	rs56063440	GCST90044829	0.436604	EFO_0007843	Lip-Nostril Fusion	3.30304					-1.67193					-4.83665					1.72749		3.02735	2.2224	1.86013	2.82066
Dmrt2	Dmrt2	rs10809266	GCST003999	0.76346	EFO_0007843
Tcf4	Tcf4	rs11665450	GCST90007226	0.267587	EFO_0007843	Whisker Pad		-1.23627		-0.82057	-1.78836	-0.49802				0.838451	-1.28198	0.849479				1.64047	-0.828752	1.64698			2.38718	-0.80612
Runx2	Runx2	rs73457129	GCST90007264	0.788357	EFO_0007843	Incisor	3.40273	2.38338	1.35075	1.42063	2.36911	1.61984	-2.64548			-1.66237	-1.39113	-1.09926	-1.71193			-2.69809		-2.03851				-1.78784
Runx2	Runx2	rs4714845	GCST012060	0.416339	EFO_0007843	Incisor	3.40273	2.38338	1.35075	1.42063	2.36911	1.61984	-2.64548			-1.66237	-1.39113	-1.09926	-1.71193			-2.69809		-2.03851				-1.78784
Runx2	Runx2	rs778450774	GCST003999	0.284156	EFO_0007843	Incisor	3.40273	2.38338	1.35075	1.42063	2.36911	1.61984	-2.64548			-1.66237	-1.39113	-1.09926	-1.71193			-2.69809		-2.03851				-1.78784
Twist1	Twist1	rs1178103	GCST90026560	0.169438	EFO_0007843	Whisker Pad					-0.696897	0.531084	1.16431	1.54308	1.48769	-1.2609	-2.46287		1.18226	-1.48301	1.52796			0.67276		1.42415	1.68452	-1.0281
Matn1	Matn1	rs16834081	GCST90007191	0.275779	EFO_0007843	Chondrocytes - Septum/Capsule	1.36881										7.07384
Runx2	Runx2	rs12208924	GCST012060	0.435705	EFO_0007843	Incisor	3.40273	2.38338	1.35075	1.42063	2.36911	1.61984	-2.64548			-1.66237	-1.39113	-1.09926	-1.71193			-2.69809		-2.03851				-1.78784
Runx2	Runx2	rs1852985	GCST003635_3	0.131616	EFO_0007843	Incisor	3.40273	2.38338	1.35075	1.42063	2.36911	1.61984	-2.64548			-1.66237	-1.39113	-1.09926	-1.71193			-2.69809		-2.03851				-1.78784
Runx2	Runx2	rs66604011	GCST012060	0.417823	EFO_0007843	Incisor	3.40273	2.38338	1.35075	1.42063	2.36911	1.61984	-2.64548			-1.66237	-1.39113	-1.09926	-1.71193			-2.69809		-2.03851				-1.78784
Cacna2d3	Cacna2d3	rs56063440	GCST003999	0.417327	EFO_0007843	Lip-Nostril Fusion	3.30304					-1.67193					-4.83665					1.72749		3.02735	2.2224	1.86013	2.82066
Sox9	Sox9	rs2193054	GCST006110_6	0.752284	EFO_0007843	Chondrocytes - Septum/Capsule	2.81473		-3.20973		-1.57213			-1.66248	-2.61879	3.16711	3.37601			1.02641		-3.97612	-3.03252	-2.01278	-2.59645	-3.49115	-4.36997	-1.56005
Gsc	Gsc	rs2224309	GCST003999	0.679439	EFO_0007843	Nasal Cavity - Ventral	3.33646									-3.32425		1.91978	2.76835				-5.20532		-4.43786
Sfrp2	Sfrp2	rs9995821	GCST90044804	0.73604	EFO_0007843	VNO Mesenchyme	3.21221	-2.69563				0.896474	1.42701	0.988055		-2.43389	-3.8824		1.27274	-1.42628	2.26557					1.38245		2.01057
Rcan2	Rcan2	rs12055796	GCST90007265	0.832852	EFO_0007843		4.40372
Robo1	Robo1	rs424737	GCST003999	0.765588	EFO_0007843	Nasal Cavity - Dorsal	4.83434				-1.10489	0.366735				-1.06488	-0.949866	0.613943
Sfrp2	Sfrp2	rs2045323	GCST003635_5	0.711252	EFO_0007843	VNO Mesenchyme	3.21221	-2.69563				0.896474	1.42701	0.988055		-2.43389	-3.8824		1.27274	-1.42628	2.26557					1.38245		2.01057
Tbx3	Tbx3	rs10744843	GCST006110_6	0.51134	EFO_0007843	VNO Mesenchyme	4.20925									-1.05857	-2.44666		0.780018		1.89586				1.8311		-3.8302
Tbx3	Tbx3	rs2098990	GCST90007185	0.535166	EFO_0007843	VNO Mesenchyme	4.20925									-1.05857	-2.44666		0.780018		1.89586				1.8311		-3.8302
Sfrp2	Sfrp2	rs2045323	GCST003635	0.713955	EFO_0007843	VNO Mesenchyme	3.21221	-2.69563				0.896474	1.42701	0.988055		-2.43389	-3.8824		1.27274	-1.42628	2.26557					1.38245		2.01057
Sfrp2	Sfrp2	rs2045323	GCST012060	0.733006	EFO_0007843	VNO Mesenchyme	3.21221	-2.69563				0.896474	1.42701	0.988055		-2.43389	-3.8824		1.27274	-1.42628	2.26557					1.38245		2.01057
Bnc2	Bnc2	rs10810682	GCST90026563	0.764277	EFO_0007843	Palatal Shelf - Anterior	4.48101				-1.5393		1.71291		1.44118		-1.33849			0.970516		-3.09297					-4.68709
Osr1	Osr1	rs6715010	GCST90007202	0.534664	EFO_0007843	Philtrum	2.95437				-3.35447	-2.49964				-3.02041	-6.16205	-1.53811		-2.70536		1.96521	2.48608	1.27198	3.01099	2.16219		2.3549
Pax7	Pax7	rs12410669	GCST90026560	0.83295	EFO_0007843	Nasal Cavity - Ventral	3.72858												2.38664
Sfrp2	Sfrp2	rs9995821	GCST90026562	0.740584	EFO_0007843	VNO Mesenchyme	3.21221	-2.69563				0.896474	1.42701	0.988055		-2.43389	-3.8824		1.27274	-1.42628	2.26557					1.38245		2.01057
Pax7	Pax7	rs742071	GCST90007254	0.836992	EFO_0007843	Nasal Cavity - Ventral	3.72858												2.38664
Tfap2b	Tfap2b	rs9381923	GCST90007202	0.523185	EFO_0007843	Lip-Nostril Fusion	3.04653		2.73597		-2.77863	-1.45693		-3.33699		0.752822		2.37806	-1.76637					2.90079		2.60877		-3.12015
Sox21	Sox21	rs11842203	GCST90007248	0.624089	EFO_0007843	Whisker Pad	2.59584															4.41908					5.13102
Sfrp2	Sfrp2	rs9995821	GCST90026554	0.74363	EFO_0007843	VNO Mesenchyme	3.21221	-2.69563				0.896474	1.42701	0.988055		-2.43389	-3.8824		1.27274	-1.42628	2.26557					1.38245		2.01057
Sfrp2	Sfrp2	rs9995821	GCST90026556	0.742924	EFO_0007843	VNO Mesenchyme	3.21221	-2.69563				0.896474	1.42701	0.988055		-2.43389	-3.8824		1.27274	-1.42628	2.26557					1.38245		2.01057
Sfrp2	Sfrp2	rs2045323	GCST003635_4	0.711252	EFO_0007843	VNO Mesenchyme	3.21221	-2.69563				0.896474	1.42701	0.988055		-2.43389	-3.8824		1.27274	-1.42628	2.26557					1.38245		2.01057
Ppargc1a	Ppargc1a	rs1006883867	GCST90044830	0.141501	EFO_0007843		4.36269
Ppargc1a	Ppargc1a	rs1006883867	GCST90044830	0.141501	EFO_0007843		4.36269
Prdm16	Prdm16	rs36192537	GCST90026554	0.455143	EFO_0007843	Chondrocytes - Anterior Capsule	4.44811				-2.34666					1.777
Prdm16	Prdm16	rs36192537	GCST90026553	0.451962	EFO_0007843	Chondrocytes - Anterior Capsule	4.44811				-2.34666					1.777
Bmp2	Bmp2	rs3920540	GCST006517	0.439235	EFO_0007843	Chondrocytes - Septum/Capsule	4.44768				0.939789						1.60973
Pkdcc	Pkdcc	rs10189338	GCST90007191	0.714584	EFO_0007843	Periocular Mesenchyme	3.83919				0.677435	0.86609				-4.08431						-4.37974	-2.82503	-4.05525	-3.65716			1.39491
Alx1	Alx1	rs10779169	GCST003999	0.141934	EFO_0007843	Philtrum	3.60846	1.35783		-4.80151	-1.16713			-4.66872	1.60181	1.07369	-0.835432							1.67484	1.92219	1.36957	-2.09173
Col23a1	Col23a1	rs118078182	GCST006499	0.886236	EFO_0007843	Palatal Shelf - Anterior	4.25251						2.3554	1.09969		-2.0378	-1.49747				1.615						2.32734
Nfia	Nfia	rs4916071	GCST90007191	0.520082	EFO_0007843	Palatal Shelf - Anterior		-3.11391			-1.54929		1.17212	0.649081			-1.07109	0.705783
Pax1	Pax1	rs2424399	GCST003643_5	0.795188	EFO_0007843	Roof - Sim1	3.61445												2.44275							2.62082
Pax1	Pax1	rs927833	GCST90026562	0.283661	EFO_0007843	Roof - Sim1	3.61445												2.44275							2.62082
Pax1	Pax1	rs16983329	GCST90044831	0.160012	EFO_0007843	Roof - Sim1	3.61445												2.44275							2.62082
Pax1	Pax1	rs6047635	GCST90007254	0.723393	EFO_0007843	Roof - Sim1	3.61445												2.44275							2.62082
Sfrp1	Sfrp1	rs34456170	GCST90007225	0.724205	EFO_0007843	Nasal Cavity - Dorsal	3.44453				-1.66001	-1.33097		0.720623			1.43887	1.61405		0.587254	1.36798	-2.44707	-2.42309	-1.46529	-1.5969	-2.55605	-3.25075
Depdc1a	Depdc1a	rs3118389	GCST90026554	0.111659	EFO_0007843
Adgrl2	Adgrl2	rs12070922	GCST90007191	0.768226	EFO_0007843	Roof - Sim1	4.21913				-1.2825		1.21124				-2.10087		1.11969	-0.881265				1.5302		1.6002	1.17622
Hgf	Hgf	rs7806852	GCST90007248	0.700607	EFO_0007843		4.2581
Arid5b	Arid5b	rs9633535	GCST90007185	0.762051	EFO_0007843	Philtrum					-0.742354		0.974132	0.684922		-0.953396	-2.60379		0.540757	-0.966822	1.26723		0.759536	1.03359	1.32966			0.874459
Mllt3	Mllt3	rs10122939	GCST90044825	0.498483	EFO_0007843	Lip-Nostril Fusion	4.79891				-1.74905	-0.653023				0.75488	-0.773838	0.750051					-1.28254	1.14844				-1.31878
Pax3	Pax3	rs10176525	GCST90026563	0.654214	EFO_0007843	Dermal Condensate	3.94075		-29.3498	-3.45494				-3.16775					1.81767			1.91763	1.64844		0.926199			-2.30317
Cadps2	Cadps2	rs798682	GCST90007225	0.416607	EFO_0007843		4.2271
Foxp1	Foxp1	rs9310211	GCST90007203	0.753916	EFO_0007843	Perichondrium	4.16829				-1.28045									2.48874	-2.33272	-2.4433	-1.88655		-1.22913			0.65595
Dmrt3	Dmrt3	rs10809266	GCST003999	0.151492	EFO_0007843
Foxp1	Foxp1	rs9310210	GCST003999	0.784032	EFO_0007843	Perichondrium	4.16829				-1.28045									2.48874	-2.33272	-2.4433	-1.88655		-1.22913			0.65595
Laptm5	Laptm5	rs16834081	GCST90007191	0.640138	EFO_0007843
Ppp1r3b	Ppp1r3b	rs2929451	GCST003999	0.727955	EFO_0007843	Osteoblast	5.01584				0.724876
Tshz1	Tshz1	rs634687	GCST90007191	0.471927	EFO_0007843	Molar	5.2429		1.94076	1.39316		-0.89574
Gdf10	Gdf10	rs1902713	GCST90007200	0.490075	EFO_0007843	Lip Fibroblasts	4.52004																1.4391					1.01681
Pax3	Pax3	rs7559271	GCST003635_2	0.848584	EFO_0007843	Dermal Condensate	3.94075		-29.3498	-3.45494				-3.16775					1.81767			1.91763	1.64844		0.926199			-2.30317
Pax3	Pax3	rs1370926	GCST90007191	0.521725	EFO_0007843	Dermal Condensate	3.94075		-29.3498	-3.45494				-3.16775					1.81767			1.91763	1.64844		0.926199			-2.30317
Hmga2	Hmga2	rs7966340	GCST90026537	0.850571	EFO_0007844	Incisor	4.63365	1.80773	1.39092	1.15189	-1.12422		1.34453		1.48212					0.920277	1.30224					1.07159		-0.806456
Cdh7	Cdh7	rs77926594	GCST90044817	0.125964	EFO_0007844		3.75984
Hic1	Hic1	rs8069947	GCST90026537	0.182934	EFO_0007844	Periocular Mesenchyme	3.27714											1.41336										2.69917
Runx2	Runx2	rs10948192	GCST90026537	0.208973	EFO_0007844	Incisor	3.40273	2.38338	1.35075	1.42063	2.36911	1.61984	-2.64548			-1.66237	-1.39113	-1.09926	-1.71193			-2.69809		-2.03851				-1.78784
Lsp1	Lsp1	rs907613	GCST90026570	0.626693	EFO_0007845	Palatal Shelf - Posterior	4.37743				-1.68019	-1.10202		2.3364		-2.50965	-2.08947			-1.67585					1.50235			1.29953
Skap2	Skap2	rs2465274	GCST90007252	0.461637	EFO_0007845		4.82554
Alx1	Alx1	rs10779162	GCST90007189	0.453964	EFO_0007845	Philtrum	3.60846	1.35783		-4.80151	-1.16713			-4.66872	1.60181	1.07369	-0.835432							1.67484	1.92219	1.36957	-2.09173
Ndnf	Ndnf	rs7694450	GCST90007252	0.78485	EFO_0007845	Palatal Shelf - Anterior	4.00285						2.91894		2.66442		-4.68175	-2.44925
Prdm1	Prdm1	rs6568401	GCST90007199	0.436552	EFO_0007845		3.47034
Six2	Six2	rs921119	GCST90007216	0.742813	EFO_0007845	MxP Mesenchyme	4.13907	-5.16999		1.53719	-0.936805		1.11388	-1.4059			0.590892		-1.66213	1.17155		-2.5655	-1.35339				-3.64693
Lsp1	Lsp1	rs907613	GCST90026564	0.651337	EFO_0007845	Palatal Shelf - Posterior	4.37743				-1.68019	-1.10202		2.3364		-2.50965	-2.08947			-1.67585					1.50235			1.29953
Lsp1	Lsp1	rs907613	GCST90026568	0.651337	EFO_0007845	Palatal Shelf - Posterior	4.37743				-1.68019	-1.10202		2.3364		-2.50965	-2.08947			-1.67585					1.50235			1.29953
Skap2	Skap2	rs2522825	GCST006407	0.441439	EFO_0007845		4.82554
Frem1	Frem1	rs72713618	GCST004321	0.905434	EFO_0007845	VNO Mesenchyme	4.38392					0.648229			1.39807	-2.08453	-4.7005	0.76848			1.61688
Nfib	Nfib	rs303751	GCST90007218	0.685227	EFO_0007845	Palatal Shelf - Anterior		-3.6572	-1.36081		-1.4599		1.01714				-1.95092	0.617256	0.888653				1.00898				-2.63957
Tfpi	Tfpi	rs8176501	GCST90007275	0.230612	EFO_0007845	Palatal Shelf - Posterior	4.79698							1.68008			-3.12012
Alx1	Alx1	rs74112009	GCST90044807	0.546024	EFO_0007845	Philtrum	3.60846	1.35783		-4.80151	-1.16713			-4.66872	1.60181	1.07369	-0.835432							1.67484	1.92219	1.36957	-2.09173
Satb2	Satb2	rs4675617	GCST90007261	0.790939	EFO_0007845	Incisor	3.20559	3.70882			2.20355		2.33837		1.71025		-3.81834			-3.31882					1.08025
Calcrl	Calcrl	rs8176501	GCST90007275	0.63818	EFO_0007845	Nasal Cavity - Dorsal	3.82354											1.63994
Fgfr2	Fgfr2	rs1696840	GCST90007277	0.779847	EFO_0007845	Whisker Pad	4.18283					0.597142		-1.77877		1.00103	1.07598	-1.34159	-1.18796	0.776323			-1.48343				1.45777	-1.50417
Gata2	Gata2	rs7373685	GCST90007261	0.116919	EFO_0007845	Nasal Cavity - Dorsal	2.87983			-4.53575	-2.46873	-1.32495		-3.48036			-2.34973	2.54001	2.52934		2.18001
Msx1	Msx1	rs13117653	GCST90007214	0.723781	EFO_0007845	Molar	2.9645		2.38593	1.7905				-5.27636		2.28701	-3.1203	-0.971269		-2.16085			1.65817	1.94697	2.02392			-1.81851
Foxf1	Foxf1	rs62051935	GCST90007199	0.69424	EFO_0007845	Primary Palate	3.19945	2.83727	3.31607				2.41135	1.54122	3.42281			-2.98013	-5.37385
Prrx1	Prrx1	rs10919462	GCST90007189	0.750487	EFO_0007845	MxP Mesenchyme				1.47301		0.753383	1.27575			-0.900457	-2.0466	-0.679218			1.06133	-1.03158	0.682019		0.696077	1.28356
Prrx1	Prrx1	rs10919462	GCST90007189	0.230598	EFO_0007845	MxP Mesenchyme				1.47301		0.753383	1.27575			-0.900457	-2.0466	-0.679218			1.06133	-1.03158	0.682019		0.696077	1.28356
Nav3	Nav3	rs2695152	GCST90007215	0.656231	EFO_0007845	Osteomesenchyme	4.10951					1.61221																1.40254
Nog	Nog	rs227727	GCST90007218	0.735976	EFO_0007845	Chondrocytes - Septum/Capsule	3.98833				1.00195					1.73573	2.08728			-4.56607
Mafb	Mafb	rs6129564	GCST003641	0.445813	EFO_0007855	Incisor	4.3383	2.35847		1.32101									1.44419	1.16304					-2.50229		1.9414
Foxa1	Foxa1	rs17106852	GCST003641	0.199327	EFO_0007855
Emx2	Emx2	rs12570134	GCST006092	0.748826	EFO_0007858	Roof - Sim1	2.55173															3.07927	2.1542			4.5668	4.39949
Cobl	Cobl	rs17134499	GCST90026549	0.464473	EFO_0007858		4.42034
Tbx15	Tbx15	rs12033305	GCST012063	0.441875	EFO_0007858	Nasal Cavity - Dorsal	3.99823											1.57988
Pcdh7	Pcdh7	rs60159418	GCST006512	0.821049	EFO_0007955	Primary Palate	4.64684				-1.73981			1.41099	1.72721	-1.3262	-1.74774											1.21276
Dlgap1	Dlgap1	rs11876749	GCST006522_3	0.744532	EFO_0009360	Nasal Cavity - Dorsal	4.24149											1.56475
Cdc42ep3	Cdc42ep3	rs10165224	GCST007822	0.759684	EFO_0009892	Whisker Pad	4.70559			-2.06903										1.17428							1.42984
Thsd4	Thsd4	rs112087864	GCST90007267	0.694601	EFO_0010948		4.63971
Cped1	Cped1	rs6950680	GCST90026584	0.788809	EFO_0010948	Lip-Nostril Fusion	3.84036				-2.14096	-0.728821					-2.72977	1.29119	0.936129					1.72903	1.29955		1.36715	-1.41613
Tbx2	Tbx2	rs9893705	GCST90007229	0.107099	EFO_0010948	VNO Mesenchyme	4.21854										-3.9043	1.01376	1.76283	-1.70965	2.02815				0.984985		-28.2488
Wnt16	Wnt16	rs884373	GCST90007206	0.158554	EFO_0010948		4.06088
Cped1	Cped1	rs884373	GCST90007206	0.811751	EFO_0010948	Lip-Nostril Fusion	3.84036				-2.14096	-0.728821					-2.72977	1.29119	0.936129					1.72903	1.29955		1.36715	-1.41613
Scg5	Scg5	rs148375239	GCST90007233	0.132676	EFO_0010948
Fbn2	Fbn2	rs13182341	GCST90007186	0.335204	EFO_0010948	Philtrum					-2.37974	-0.606493		0.873376		0.787577	-1.60429	0.506974	0.684075				1.0016	0.863966	1.14067
Prrx1	Prrx1	rs577676	GCST90007231	0.744923	EFO_0010948	MxP Mesenchyme				1.47301		0.753383	1.27575			-0.900457	-2.0466	-0.679218			1.06133	-1.03158	0.682019		0.696077	1.28356
Trps1	Trps1	rs2245221	GCST90007291	0.717083	EFO_0010948	Philtrum	3.21254				-1.26354	-0.94223	-2.03888			1.31128	-1.43137					2.50192		2.57943	2.83689		2.49095	-2.64262
Grem1	Grem1	rs148375239	GCST90007233	0.634859	EFO_0010948		4.64982
Nav3	Nav3	rs10160931	GCST90007193	0.735732	EFO_0010948	Osteomesenchyme	4.10951					1.61221																1.40254
Hand2	Hand2	rs4695846	GCST90007296	0.636217	EFO_0010948
Rspo3	Rspo3	rs9388518	GCST90007233	0.422839	EFO_0010948	Osteomesenchyme	4.69632				-1.97814	1.18376				-2.5019
Osr1	Osr1	rs79037251	GCST90007267	0.694298	EFO_0010948	Philtrum	2.95437				-3.35447	-2.49964				-3.02041	-6.16205	-1.53811		-2.70536		1.96521	2.48608	1.27198	3.01099	2.16219		2.3549
Hic1	Hic1	rs2760734	GCST90007294	0.194171	EFO_0010948	Periocular Mesenchyme	3.27714											1.41336										2.69917
Wnt16	Wnt16	rs6950680	GCST90026584	0.195497	EFO_0010948		4.06088
Tbx15	Tbx15	rs7513680	GCST90007294	0.522625	EFO_0010948	Nasal Cavity - Dorsal	3.99823											1.57988
Hoxd1	Hoxd1	rs10178696	GCST90007267	0.111963	EFO_0010948
Satb2	Satb2	rs13035389	GCST90007233	0.281991	EFO_0010948	Incisor	3.20559	3.70882			2.20355		2.33837		1.71025		-3.81834			-3.31882					1.08025
Bcl11a	Bcl11a	rs13035645	GCST90007270	0.262847	EFO_0010948	Philtrum	4.86895	1.50398									-1.89261								1.72696
Enpep	Enpep	rs514892	GCST90007258	0.178082	EFO_0010949	Perichondrium	4.19722					0.873524							1.56823	1.58019
H2-Ab1	H2-Ab1	rs9274522	GCST90007305	0.67789	EFO_0010949		4.53012
En1	En1	rs332108	GCST90007257	0.189583	EFO_0010949	Lip Fibroblasts	3.08282				1.38281												3.8516			3.18375	2.25991
Rab11fip2	Rab11fip2	rs34988394	GCST90007305	0.475464	EFO_0010949	Roof - Sim1	5.05477				-0.718137						-1.09215					0.972257				2.12249	1.51308
Hmga2	Hmga2	rs11175967	GCST90007271	0.852013	EFO_0010949	Incisor	4.63365	1.80773	1.39092	1.15189	-1.12422		1.34453		1.48212					0.920277	1.30224					1.07159		-0.806456
Nog	Nog	rs7218433	GCST90007250	0.130911	EFO_0010949	Chondrocytes - Septum/Capsule	3.98833				1.00195					1.73573	2.08728			-4.56607
Rarb	Rarb	rs73048344	GCST90007258	0.725421	EFO_0010949	Nasal Cavity - Dorsal	3.42844									-2.2776	-3.5997	2.10532	1.47367				-5.39756		-5.26069			1.2186
Meis1	Meis1	rs3891585	GCST90007258	0.861362	EFO_0010949	VNO Mesenchyme	3.93364					0.824982		1.91895		-5.07467		-1.52482			3.10323		1.26429
Fgf10	Fgf10	rs4866909	GCST90007305	0.582136	EFO_0010949	Nasal Cavity - Ventral	4.28241										-4.90401		1.47538
Pax1	Pax1	rs6047637	GCST90007274	0.712533	EFO_0010949	Roof - Sim1	3.61445												2.44275							2.62082
Alx4	Alx4	rs10838269	GCST90007273	0.663373	EFO_0010949	Philtrum	4.67517			-2.7197		0.574035		-6.02817			-1.54932							1.27643	1.59681
Creb3l2	Creb3l2	rs6948022	GCST90007303	0.846874	EFO_0010949	Chondrocytes - Anterior Capsule	4.46979				-0.856392	-0.675782				1.74576	1.48374										-1.78509
Efemp1	Efemp1	rs1367228	GCST90007273	0.835481	EFO_0010949	Nasal Cavity - Dorsal	4.53441											-1.66415
Plpp3	Plpp3	rs35622381	GCST90007273	0.14242	EFO_0010949	Roof - Sim1	4.58653				-1.92792	0.340057				-1.53474	-0.820828			0.684373		0.917874		0.812865	0.95319	1.05228
Bcl11b	Bcl11b	rs1257585	GCST90007299	0.513367	EFO_0010949	Lip Fibroblasts	3.8158	1.62813				1.19905					-3.09085	-1.25096				1.69676	2.41792			1.27185	2.31241	-3.01101
