# Supplementary material for: Positional programs in early murine facial development and their role in human facial shape variability
Source: Nat Commun. 2025 Nov 18;16:10112. doi: 10.1038/s41467-025-66017-y (PMC12627740; doi:10.1038/s41467-025-66017-y)
Supplement: Supplementary file 8 — Supplementary Data 5 [file 41467_2025_66017_MOESM8_ESM.xlsx]

## Sheet: EFO_0007841
	targetId	variantRsId	studyId	score	diseaseFromSourceMappedId
0	Pik3r1	rs57106444	GCST011429_25	0.489355	EFO_0007841
2	Hmga2	rs7966340	GCST90026542	0.851618	EFO_0007841
3	Hmga2	rs10878346	GCST90044778	0.862497	EFO_0007841
4	Zeb2	rs148912137	GCST90007187	0.504181	EFO_0007841
6	Hmga2	rs7966340	GCST90026541	0.850571	EFO_0007841
7	Gata2	rs2977562	GCST007989_3	0.118038	EFO_0007841
14	Cadps2	rs798685	GCST011429_10	0.423419	EFO_0007841
15	Cadps2	rs798685	GCST011429_16	0.421365	EFO_0007841
16	Cacna2d3	rs17054293	GCST011429_9	0.415983	EFO_0007841
17	Cacna2d3	rs17054293	GCST90007245	0.438871	EFO_0007841
18	Cacna2d3	rs17054293	GCST011429_3	0.417407	EFO_0007841
19	Sema3a	rs7807002	GCST90007241	0.656282	EFO_0007841
20	Sox9	rs759493	GCST011429_18	0.745851	EFO_0007841
21	Lrriq1	rs11116771	GCST011429_2	0.403176	EFO_0007841
24	Lrriq1	rs11116771	GCST011429_6	0.392197	EFO_0007841
25	Lrriq1	rs11609649	GCST90007181	0.558799	EFO_0007841
26	Ndnf	rs7694450	GCST011429_7	0.789039	EFO_0007841
28	Rab11fip2	rs60424173	GCST012062	0.619783	EFO_0007841
29	Six2	rs921119	GCST011429_14	0.759703	EFO_0007841
30	Six2	rs921119	GCST011429_4	0.761162	EFO_0007841
31	Pax1	rs16983329	GCST009464_2	0.14791	EFO_0007841
32	Pax1	rs927833	GCST003637	0.286076	EFO_0007841
36	Lrrtm4	rs10202675	GCST009464_18	0.503589	EFO_0007841
40	Emx2	rs242983	GCST90007181	0.725473	EFO_0007841
41	Emx2	rs242980	GCST90044778	0.74908	EFO_0007841
43	Fezf1	rs798685	GCST011429_16	0.269187	EFO_0007841
44	Fezf1	rs798685	GCST011429_10	0.262372	EFO_0007841
47	Eya2	rs3091552	GCST011429_14	0.81291	EFO_0007841
52	Twist1	rs212672	GCST90007181	0.174568	EFO_0007841
53	Thsd4	rs34430707	GCST90007182	0.761831	EFO_0007841
54	Thsd4	rs12591454	GCST011429_3	0.686481	EFO_0007841
57	Sox9	rs35473710	GCST009464_14	0.504505	EFO_0007841
58	Eya2	rs3091552	GCST011429_16	0.740074	EFO_0007841
59	Filip1l	rs793487	GCST90007181	0.152457	EFO_0007841
65	Col8a1	rs793487	GCST90007181	0.294309	EFO_0007841
70	Dmrt2	rs7859005	GCST90007237	0.771183	EFO_0007841
73	Farsb	rs1966690	GCST009464_3	0.1049	EFO_0007841
74	Farsb	rs7579011	GCST90007182	0.781511	EFO_0007841
75	Zfp36l2	rs7590268	GCST90007209	0.142701	EFO_0007841
79	Palld	rs4342159	GCST90007245	0.71475	EFO_0007841
81	Pax3	rs79732694	GCST009464_24	0.836386	EFO_0007841
83	Ptx3	rs792736	GCST90007183	0.240958	EFO_0007841
84	Pax3	rs2855266	GCST011429_17	0.847356	EFO_0007841
88	Pax3	rs10176525	GCST90026545	0.654214	EFO_0007841
89	Pax3	rs10176525	GCST007989	0.550842	EFO_0007841
90	Grid2	rs2578135	GCST011429_22	0.104933	EFO_0007841
92	Pax3	rs79732694	GCST009464_3	0.838628	EFO_0007841
93	Pax3	rs34460569	GCST009464_22	0.581228	EFO_0007841
98	Foxp1	rs4677030	GCST011429_11	0.752329	EFO_0007841
102	Ly86	rs2326766	GCST011429_6	0.111884	EFO_0007841
105	Pkdcc	rs4952552	GCST011429_14	0.766155	EFO_0007841
107	Pkdcc	rs6740960	GCST90007181	0.6958	EFO_0007841
110	Trps1	rs11337200	GCST90007182	0.773045	EFO_0007841
113	Tbx15	rs1766793	GCST011429_13	0.843124	EFO_0007841
114	Tbx15	rs1229119	GCST009464_23	0.285855	EFO_0007841
115	Pkdcc	rs6740960	GCST007989_5	0.702512	EFO_0007841
117	Pax3	rs10176525	GCST90026541	0.646729	EFO_0007841
118	Pax3	rs34032897	GCST009464_16	0.521725	EFO_0007841
119	Hoxd4	rs2884836	GCST009464_23	0.274947	EFO_0007841
127	Bnc2	rs10962767	GCST90007245	0.686219	EFO_0007841
138	Prdm16	rs1572037	GCST90007182	0.445317	EFO_0007841
139	Efnb2	rs9558696	GCST90007182	0.385195	EFO_0007841
141	Pax3	rs34460569	GCST009464_8	0.581228	EFO_0007841
142	Tox	rs6989377	GCST90026578	0.722498	EFO_0007841
143	Pax3	rs10176525	GCST90026546	0.646729	EFO_0007841
144	Pax3	rs11895863	GCST009464_7	0.555285	EFO_0007841
145	Sox6	rs34121257	GCST90007187	0.74129	EFO_0007841
146	Casz1	rs143353512	GCST009464_11	0.637793	EFO_0007841
147	Sfrp2	rs35148853	GCST009464	0.770232	EFO_0007841
148	Sfrp2	rs6535972	GCST009464_4	0.761666	EFO_0007841
149	Sfrp2	rs9995821	GCST009464_18	0.752691	EFO_0007841
150	Sfrp2	rs9995821	GCST90007182	0.748811	EFO_0007841
151	Sfrp2	rs9995821	GCST007989_8	0.755641	EFO_0007841
153	Tbx3	rs1863716	GCST009464_13	0.534773	EFO_0007841
155	Sfrp2	rs6535972	GCST009464_6	0.764911	EFO_0007841
157	Osr1	rs1427539	GCST90007187	0.477159	EFO_0007841
159	Gadd45a	rs56399962	GCST011429_23	0.769595	EFO_0007841
160	Gadd45a	rs56399962	GCST011429_8	0.769595	EFO_0007841
161	Cald1	rs4732070	GCST90007183	0.411125	EFO_0007841
163	Veph1	rs792736	GCST90007183	0.528563	EFO_0007841
171	Alx1	rs11116771	GCST011429_6	0.687666	EFO_0007841
173	Alx1	rs11609649	GCST90007181	0.150611	EFO_0007841
176	F13a1	rs2326766	GCST011429_6	0.801702	EFO_0007841
182	Bmp2	rs6139982	GCST90007240	0.276101	EFO_0007841
187	Alx1	rs11116771	GCST011429_2	0.691098	EFO_0007841
188	Fermt1	rs6139982	GCST90007240	0.306334	EFO_0007841
191	Dmrt3	rs7859005	GCST90007237	0.193533	EFO_0007841
192	Alx4	rs7121535	GCST90007181	0.867678	EFO_0007841
201	Glis3	rs10758593	GCST90007246	0.802469	EFO_0007841
203	Shox2	rs792736	GCST90007183	0.236453	EFO_0007841
208	Has2	rs2581548	GCST90007245	0.483594	EFO_0007841
209	Cgnl1	rs1614202	GCST011429_24	0.915072	EFO_0007841
211	Eya4	rs519332	GCST90007208	0.883313	EFO_0007841
216	Eya4	rs5880172	GCST007989_6	0.84908	EFO_0007841
222	Runx2	rs1852985	GCST003637	0.131616	EFO_0007841
227	Nfia	rs4916068	GCST007989_7	0.484542	EFO_0007841
228	Nfia	rs4523542	GCST011429_18	0.445528	EFO_0007841
232	Lhx8	rs79297754	GCST90007241	0.420753	EFO_0007841
238	Bmp5	rs4715567	GCST90007181	0.858364	EFO_0007841
245	Tfap2b	rs9381946	GCST011429_16	0.398552	EFO_0007841
251	Nrg1	rs2347498	GCST003989	0.712885	EFO_0007842
252	Scrg1	rs12505328	GCST003989	0.605671	EFO_0007842
255	Pkdcc	rs6740960	GCST003989	0.707681	EFO_0007842
257	Prkg1	rs1194708	GCST003989	0.153065	EFO_0007842
259	Farsb	rs4674676	GCST003989	0.790249	EFO_0007842
260	Satb2	rs13035389	GCST003989	0.281991	EFO_0007842
261	Glis3	rs4237150	GCST003989	0.866602	EFO_0007842
262	Scg5	rs6494598	GCST003989	0.319139	EFO_0007842
265	Fgf9	rs73168105	GCST003989	0.455364	EFO_0007842
267	Aldh1a3	rs7167736	GCST003989	0.167152	EFO_0007842
277	Sap30	rs12505328	GCST003989	0.149053	EFO_0007842
280	Hand2	rs12505328	GCST003989	0.280174	EFO_0007842
281	Grem1	rs6494598	GCST003989	0.620361	EFO_0007842
293	Zfp536	rs55700449	GCST003989	0.778519	EFO_0007842
295	Bnc2	rs10962767	GCST003989	0.686159	EFO_0007842
297	Hmga2	rs141753469	GCST003989	0.387553	EFO_0007842
299	Zeb2	rs17479393	GCST003989	0.515895	EFO_0007842
300	Axin2	rs11650175	GCST003989	0.111418	EFO_0007842
302	Hand1	rs4958741	GCST003989	0.333671	EFO_0007842
303	Tbx15	rs1766786	GCST003989	0.863675	EFO_0007842
305	Dkk1	rs1194708	GCST003989	0.662923	EFO_0007842
306	Eya1	rs10504499	GCST003989	0.579438	EFO_0007842
310	Has2	rs12541121	GCST003989	0.542256	EFO_0007842
311	Msx2	rs4868444	GCST003989	0.88499	EFO_0007842
315	Bmp4	rs72678242	GCST003989	0.651171	EFO_0007842
316	Shox2	rs11713363	GCST003989	0.183594	EFO_0007842
319	Sox9	rs34091987	GCST003999	0.708578	EFO_0007843
320	Sox9	rs2193054	GCST006110_4	0.754123	EFO_0007843
322	Sox9	rs2058742	GCST006110_6	0.69617	EFO_0007843
323	Sox9	rs9302943	GCST90007224	0.744489	EFO_0007843
324	Sox9	rs2058742	GCST006110_4	0.69617	EFO_0007843
327	Lef1	rs7674010	GCST90007263	0.519048	EFO_0007843
332	Ptch1	rs145965565	GCST90007224	0.851157	EFO_0007843
334	Bmp4	rs12878658	GCST90007191	0.41736	EFO_0007843
335	Osr2	rs11988731	GCST012060	0.131046	EFO_0007843
341	Six2	rs35395759	GCST90007224	0.627206	EFO_0007843
342	Six2	rs921120	GCST90026563	0.761771	EFO_0007843
345	Six3	rs35395759	GCST90007224	0.169906	EFO_0007843
347	Sox9	rs2193054	GCST006110_5	0.754123	EFO_0007843
348	Fezf1	rs798682	GCST90007225	0.274319	EFO_0007843
349	Sox9	rs2058742	GCST006110_5	0.695666	EFO_0007843
350	Cacna2d3	rs56063440	GCST90044829	0.436604	EFO_0007843
353	Dmrt2	rs10809266	GCST003999	0.76346	EFO_0007843
358	Tcf4	rs11665450	GCST90007226	0.267587	EFO_0007843
362	Runx2	rs73457129	GCST90007264	0.788357	EFO_0007843
363	Runx2	rs4714845	GCST012060	0.416339	EFO_0007843
364	Runx2	rs778450774	GCST003999	0.284156	EFO_0007843
366	Twist1	rs1178103	GCST90026560	0.169438	EFO_0007843
367	Matn1	rs16834081	GCST90007191	0.275779	EFO_0007843
368	Runx2	rs12208924	GCST012060	0.435705	EFO_0007843
370	Runx2	rs1852985	GCST003635_3	0.131616	EFO_0007843
373	Runx2	rs66604011	GCST012060	0.417823	EFO_0007843
374	Cacna2d3	rs56063440	GCST003999	0.417327	EFO_0007843
379	Sox9	rs2193054	GCST006110_6	0.752284	EFO_0007843
381	Gsc	rs2224309	GCST003999	0.679439	EFO_0007843
383	Sfrp2	rs9995821	GCST90044804	0.73604	EFO_0007843
384	Rcan2	rs12055796	GCST90007265	0.832852	EFO_0007843
388	Robo1	rs424737	GCST003999	0.765588	EFO_0007843
390	Sfrp2	rs2045323	GCST003635_5	0.711252	EFO_0007843
396	Tbx3	rs10744843	GCST006110_6	0.51134	EFO_0007843
397	Tbx3	rs2098990	GCST90007185	0.535166	EFO_0007843
401	Sfrp2	rs2045323	GCST003635	0.713955	EFO_0007843
402	Sfrp2	rs2045323	GCST012060	0.733006	EFO_0007843
404	Bnc2	rs10810682	GCST90026563	0.764277	EFO_0007843
405	Osr1	rs6715010	GCST90007202	0.534664	EFO_0007843
409	Pax7	rs12410669	GCST90026560	0.83295	EFO_0007843
410	Sfrp2	rs9995821	GCST90026562	0.740584	EFO_0007843
411	Pax7	rs742071	GCST90007254	0.836992	EFO_0007843
412	Tfap2b	rs9381923	GCST90007202	0.523185	EFO_0007843
414	Sox21	rs11842203	GCST90007248	0.624089	EFO_0007843
416	Sfrp2	rs9995821	GCST90026554	0.74363	EFO_0007843
417	Sfrp2	rs9995821	GCST90026556	0.742924	EFO_0007843
418	Sfrp2	rs2045323	GCST003635_4	0.711252	EFO_0007843
428	Ppargc1a	rs1006883867	GCST90044830	0.141501	EFO_0007843
429	Ppargc1a	rs1006883867	GCST90044830	0.141501	EFO_0007843
435	Prdm16	rs36192537	GCST90026554	0.455143	EFO_0007843
436	Prdm16	rs36192537	GCST90026553	0.451962	EFO_0007843
438	Bmp2	rs3920540	GCST006517	0.439235	EFO_0007843
441	Pkdcc	rs10189338	GCST90007191	0.714584	EFO_0007843
442	Alx1	rs10779169	GCST003999	0.141934	EFO_0007843
447	Col23a1	rs118078182	GCST006499	0.886236	EFO_0007843
449	Nfia	rs4916071	GCST90007191	0.520082	EFO_0007843
450	Pax1	rs2424399	GCST003643_5	0.795188	EFO_0007843
451	Pax1	rs927833	GCST90026562	0.283661	EFO_0007843
452	Pax1	rs16983329	GCST90044831	0.160012	EFO_0007843
453	Pax1	rs6047635	GCST90007254	0.723393	EFO_0007843
455	Sfrp1	rs34456170	GCST90007225	0.724205	EFO_0007843
457	Depdc1a	rs3118389	GCST90026554	0.111659	EFO_0007843
458	Adgrl2	rs12070922	GCST90007191	0.768226	EFO_0007843
459	Hgf	rs7806852	GCST90007248	0.700607	EFO_0007843
460	Arid5b	rs9633535	GCST90007185	0.762051	EFO_0007843
461	Mllt3	rs10122939	GCST90044825	0.498483	EFO_0007843
465	Pax3	rs10176525	GCST90026563	0.654214	EFO_0007843
467	Cadps2	rs798682	GCST90007225	0.416607	EFO_0007843
468	Foxp1	rs9310211	GCST90007203	0.753916	EFO_0007843
469	Dmrt3	rs10809266	GCST003999	0.151492	EFO_0007843
470	Foxp1	rs9310210	GCST003999	0.784032	EFO_0007843
472	Laptm5	rs16834081	GCST90007191	0.640138	EFO_0007843
476	Ppp1r3b	rs2929451	GCST003999	0.727955	EFO_0007843
483	Tshz1	rs634687	GCST90007191	0.471927	EFO_0007843
484	Gdf10	rs1902713	GCST90007200	0.490075	EFO_0007843
489	Pax3	rs7559271	GCST003635_2	0.848584	EFO_0007843
490	Pax3	rs1370926	GCST90007191	0.521725	EFO_0007843
492	Hmga2	rs7966340	GCST90026537	0.850571	EFO_0007844
493	Cdh7	rs77926594	GCST90044817	0.125964	EFO_0007844
494	Hic1	rs8069947	GCST90026537	0.182934	EFO_0007844
497	Runx2	rs10948192	GCST90026537	0.208973	EFO_0007844
500	Lsp1	rs907613	GCST90026570	0.626693	EFO_0007845
502	Skap2	rs2465274	GCST90007252	0.461637	EFO_0007845
503	Alx1	rs10779162	GCST90007189	0.453964	EFO_0007845
504	Ndnf	rs7694450	GCST90007252	0.78485	EFO_0007845
505	Prdm1	rs6568401	GCST90007199	0.436552	EFO_0007845
508	Six2	rs921119	GCST90007216	0.742813	EFO_0007845
510	Lsp1	rs907613	GCST90026564	0.651337	EFO_0007845
511	Lsp1	rs907613	GCST90026568	0.651337	EFO_0007845
513	Skap2	rs2522825	GCST006407	0.441439	EFO_0007845
515	Frem1	rs72713618	GCST004321	0.905434	EFO_0007845
516	Nfib	rs303751	GCST90007218	0.685227	EFO_0007845
520	Tfpi	rs8176501	GCST90007275	0.230612	EFO_0007845
521	Alx1	rs74112009	GCST90044807	0.546024	EFO_0007845
525	Satb2	rs4675617	GCST90007261	0.790939	EFO_0007845
527	Calcrl	rs8176501	GCST90007275	0.63818	EFO_0007845
529	Fgfr2	rs1696840	GCST90007277	0.779847	EFO_0007845
530	Gata2	rs7373685	GCST90007261	0.116919	EFO_0007845
534	Msx1	rs13117653	GCST90007214	0.723781	EFO_0007845
540	Foxf1	rs62051935	GCST90007199	0.69424	EFO_0007845
541	Prrx1	rs10919462	GCST90007189	0.750487	EFO_0007845
542	Prrx1	rs10919462	GCST90007189	0.230598	EFO_0007845
544	Nav3	rs2695152	GCST90007215	0.656231	EFO_0007845
554	Nog	rs227727	GCST90007218	0.735976	EFO_0007845
560	Mafb	rs6129564	GCST003641	0.445813	EFO_0007855
561	Foxa1	rs17106852	GCST003641	0.199327	EFO_0007855
570	Emx2	rs12570134	GCST006092	0.748826	EFO_0007858
571	Cobl	rs17134499	GCST90026549	0.464473	EFO_0007858
575	Tbx15	rs12033305	GCST012063	0.441875	EFO_0007858
577	Pcdh7	rs60159418	GCST006512	0.821049	EFO_0007955
579	Dlgap1	rs11876749	GCST006522_3	0.744532	EFO_0009360
581	Cdc42ep3	rs10165224	GCST007822	0.759684	EFO_0009892
582	Thsd4	rs112087864	GCST90007267	0.694601	EFO_0010948
583	Cped1	rs6950680	GCST90026584	0.788809	EFO_0010948
594	Tbx2	rs9893705	GCST90007229	0.107099	EFO_0010948
598	Wnt16	rs884373	GCST90007206	0.158554	EFO_0010948
599	Cped1	rs884373	GCST90007206	0.811751	EFO_0010948
601	Scg5	rs148375239	GCST90007233	0.132676	EFO_0010948
602	Fbn2	rs13182341	GCST90007186	0.335204	EFO_0010948
606	Prrx1	rs577676	GCST90007231	0.744923	EFO_0010948
607	Trps1	rs2245221	GCST90007291	0.717083	EFO_0010948
611	Grem1	rs148375239	GCST90007233	0.634859	EFO_0010948
612	Nav3	rs10160931	GCST90007193	0.735732	EFO_0010948
615	Hand2	rs4695846	GCST90007296	0.636217	EFO_0010948
616	Rspo3	rs9388518	GCST90007233	0.422839	EFO_0010948
618	Osr1	rs79037251	GCST90007267	0.694298	EFO_0010948
619	Hic1	rs2760734	GCST90007294	0.194171	EFO_0010948
621	Wnt16	rs6950680	GCST90026584	0.195497	EFO_0010948
623	Tbx15	rs7513680	GCST90007294	0.522625	EFO_0010948
624	Hoxd1	rs10178696	GCST90007267	0.111963	EFO_0010948
625	Satb2	rs13035389	GCST90007233	0.281991	EFO_0010948
631	Bcl11a	rs13035645	GCST90007270	0.262847	EFO_0010948
633	Enpep	rs514892	GCST90007258	0.178082	EFO_0010949
637	H2-Ab1	rs9274522	GCST90007305	0.67789	EFO_0010949
638	En1	rs332108	GCST90007257	0.189583	EFO_0010949
640	Rab11fip2	rs34988394	GCST90007305	0.475464	EFO_0010949
641	Hmga2	rs11175967	GCST90007271	0.852013	EFO_0010949
642	Nog	rs7218433	GCST90007250	0.130911	EFO_0010949
643	Rarb	rs73048344	GCST90007258	0.725421	EFO_0010949
645	Meis1	rs3891585	GCST90007258	0.861362	EFO_0010949
647	Fgf10	rs4866909	GCST90007305	0.582136	EFO_0010949
648	Pax1	rs6047637	GCST90007274	0.712533	EFO_0010949
649	Alx4	rs10838269	GCST90007273	0.663373	EFO_0010949
650	Creb3l2	rs6948022	GCST90007303	0.846874	EFO_0010949
651	Efemp1	rs1367228	GCST90007273	0.835481	EFO_0010949
656	Plpp3	rs35622381	GCST90007273	0.14242	EFO_0010949
665	Bcl11b	rs1257585	GCST90007299	0.513367	EFO_0010949

## Sheet: EFO_1000720
	targetId	diseaseId	score
2	Fgfr3	EFO_0005584	0.727167
13	Tyms	EFO_1000720	0.36958
16	Ptgs1	EFO_1000720	0.36958
23	Gja1	MONDO_0007083	0.716381
24	Krt14	MONDO_0007445	0.743516
25	Gjb6	MONDO_0007510	0.819329
26	Krt1	MONDO_0007758	0.567616
28	Gjb2	MONDO_0007850	0.700446
30	Gjb2	MONDO_0007852	0.795032
31	Mpz	MONDO_0007853	0.36958
32	Krt1	MONDO_0007853	0.36958
35	Gjb2	MONDO_0007866	0.779319
36	Krt14	MONDO_0008059	0.748284
37	Krt17	MONDO_0008174	0.745329
46	Ctsc	MONDO_0009490	0.765062
47	Ctsc	MONDO_0009491	0.799926
51	Krt1	MONDO_0010962	0.670567
53	Krt1	MONDO_0011881	0.36958
54	Dsp	MONDO_0011882	0.674381
57	Rspo1	MONDO_0012530	0.728534
58	Dsp	MONDO_0013034	0.715689
66	Krt17	MONDO_0016471	0.638291
68	Krt10	MONDO_0016471	0.523533
71	Krt1	MONDO_0017666	0.36958
79	Gjb3	MONDO_0017851	0.732384
81	Gja1	MONDO_0017851	0.711822
86	Gjb6	MONDO_0018781	0.376569
87	Gjb2	MONDO_0018781	0.654396
88	Dsp	MONDO_0018865	0.63053
90	Krt1	MONDO_0018865	0.492362
98	Fdps	MONDO_0019212	0.616223
100	Gjb2	MONDO_0019272	0.425017
102	Col14a1	MONDO_0019332	0.369949
105	Perp	MONDO_0030941	0.563673
107	Perp	MONDO_0031421	0.36958
110	Perp	MONDO_0100296	0.473524

## Sheet: EFO_0005917
	targetId	diseaseId	score
2	Rorb	EFO_0005917	0.732352
7	Slc2a1	EFO_0005917	0.787294
9	Rbfox1	EFO_0005917	0.213039
12	Gabra1	EFO_0005917	0.575951
19	Pcdh7	EFO_0005917	0.294553
25	Grin2b	EFO_0020000	0.461975
27	Grin2a	EFO_0020000	0.461975
32	Pcdh19	MONDO_0010246	0.846545
43	Slc2a1	MONDO_0010632	0.340013
44	Arx	MONDO_0010632	0.771022
47	Gnao1	MONDO_0010632	0.266097
56	Nusap1	MONDO_0013254	0.266097
60	Plcb1	MONDO_0013389	0.754808
65	Gabra1	MONDO_0014328	0.750722
69	Slc1a2	MONDO_0014916	0.747266
74	Gabrb1	MONDO_0014942	0.682
84	Gria3	MONDO_0016532	0.506889
87	Gria2	MONDO_0016532	0.515123
88	Mapk10	MONDO_0016532	0.252444
92	Car2	MONDO_0016532	0.49072
96	Gabra1	MONDO_0016532	0.565619
99	Cnr1	MONDO_0016532	0.530573
113	Grik1	MONDO_0016532	0.49072
116	Scn9a	MONDO_0016532	0.560623
117	Scn3a	MONDO_0016532	0.560623
118	Gria1	MONDO_0016532	0.506889
120	Gabrb1	MONDO_0016532	0.491459
124	Car4	MONDO_0016532	0.49072
131	Atp1a2	MONDO_0030472	0.655628
141	Ugdh	MONDO_0032918	0.752749
148	Scn3a	MONDO_0033371	0.73448
153	Kcna1	MONDO_0100062	0.380077
154	Phactr1	MONDO_0100062	0.511404
163	Slc2a1	MONDO_0100062	0.344291
164	Cnr1	MONDO_0100062	0.258706
171	Snap25	MONDO_0100062	0.611218
177	Slc1a2	MONDO_0100062	0.50941
181	Arx	MONDO_0100062	0.702464
187	Gabra1	MONDO_0100062	0.382071
194	Actl6b	MONDO_0100062	0.675942
196	Gnao1	MONDO_0100062	0.70323
208	Nusap1	MONDO_0100062	0.266097
220	Plcb1	MONDO_0100062	0.646855
247	Ntrk2	MONDO_0100062	0.418728
250	Scn3a	MONDO_0100062	0.637802
257	Plk1	MONDO_0100062	0.36958
259	Pcdh19	MONDO_0100062	0.670122
265	Gabrb1	MONDO_0100062	0.493866
268	Pcdh19	MONDO_0100135	0.380127
273	Scn9a	MONDO_0100135	0.201827
275	Gabra1	MONDO_0100135	0.459519
276	Cnr1	MONDO_0100135	0.528604

## Sheet: EFO_0000540
	targetId	diseaseId	score
6	Notch1	EFO_0000095	0.730685
16	Top2a	EFO_0000222	0.610134
20	Pdgfra	EFO_0000222	0.654364
27	Pdgfrb	EFO_0000222	0.664882
34	Runx1	EFO_0000222	0.749784
41	Gata2	EFO_0000222	0.68184
42	Kit	EFO_0000222	0.760896
55	Nr3c1	EFO_0000274	0.60543
58	Lyn	EFO_0000339	0.605819
59	Kit	EFO_0000339	0.69485
60	Setbp1	EFO_0000339	0.660403
62	Pdgfrb	EFO_0000339	0.648538
69	Itga4	EFO_0000384	0.671453
70	Nr3c1	EFO_0000384	0.605228
84	Ahr	EFO_0000676	0.626264
94	Nr3c1	EFO_0000676	0.606318
98	Nr3c1	EFO_0000685	0.607627
102	Ptgs1	EFO_0000685	0.607084
107	Mif	EFO_0000685	0.668547
111	Nr3c1	EFO_0000729	0.618039
112	Ptgs1	EFO_0000729	0.61417
124	Fgfr3	EFO_0001378	0.657733
129	Nr3c1	EFO_0001378	0.647184
134	Fdps	EFO_0001378	0.60473
142	Ptgs1	EFO_0002609	0.605344
145	Nr3c1	EFO_0002609	0.604707
153	Ptgs1	EFO_0003898	0.604303
157	Nr3c1	EFO_0003956	0.601622
159	Adra1b	EFO_0003956	0.605632
168	Nr3c1	EFO_0005854	0.607039
170	Nr3c1	EFO_0007141	0.602161
173	Nr3c1	EFO_0007160	0.614115
175	Kit	EFO_0009001	0.755566
187	Kit	EFO_1000886	0.789014
188	Kit	EFO_1001229	0.680245
193	Nr3c1	EFO_1001494	0.60118
215	Hmgcr	MONDO_0005301	0.625522
216	Nr3c1	MONDO_0005301	0.684433
220	S1pr1	MONDO_0005301	0.604712
233	Kif11	MONDO_0007918	0.814362
234	Foxc2	MONDO_0007922	0.82006
262	Ctsc	MONDO_0009490	0.765062
269	Reln	MONDO_0009760	0.767824
286	Msn	MONDO_0010514	0.70541
298	Pik3r1	MONDO_0011096	0.655828
309	Fbn1	MONDO_0011431	0.738699
319	Neurod1	MONDO_0011668	0.706472
327	Ung	MONDO_0011971	0.742681
328	Rac2	MONDO_0011988	0.714614
340	Glis3	MONDO_0012436	0.77729
349	Epas1	MONDO_0012729	0.700577
350	Nfkbia	MONDO_0012806	0.737785
356	Fermt3	MONDO_0013016	0.713982
362	Thbd	MONDO_0013044	0.691633
370	C1qa	MONDO_0013343	0.623988
371	C1qb	MONDO_0013343	0.638894
372	C1qc	MONDO_0013343	0.623353
381	Gata2	MONDO_0013540	0.785393
386	Gata2	MONDO_0013607	0.790564
402	Pik3r1	MONDO_0014083	0.670128
405	Coro1a	MONDO_0014168	0.752002
418	Pik3r1	MONDO_0014453	0.763929
419	Fat4	MONDO_0014454	0.75548
433	Bcl11b	MONDO_0014981	0.678538
454	Kit	MONDO_0016586	0.665863
457	Fermt3	MONDO_0017570	0.62805
459	Fas	MONDO_0017979	0.725764
465	Cyba	MONDO_0018305	0.67135
480	Tbx1	MONDO_0018923	0.790378
531	Spi1	MONDO_0030529	0.664951
539	Rac2	MONDO_0033554	0.691297
542	Gata2	MONDO_0042982	0.649456
546	Irf2bp2	MONDO_0054691	0.620023
558	Traf3ip2	Orphanet_1334	0.67797
580	Unc93b1	Orphanet_1930	0.713844
582	Hells	Orphanet_2268	0.701975
604	B2m	Orphanet_34592	0.638767
621	Ctsc	Orphanet_678	0.82748
631	Fermt3	Orphanet_99844	0.68748

## Sheet: MONDO_0019548
	targetId	diseaseId	score
0	Dst	MONDO_0007307	0.0321904
1	Foxf2	MONDO_0007307	0.0347775
6	Nkx6-2	MONDO_0007307	0.0423853
7	Mpz	MONDO_0007307	0.831781
11	Ermn	MONDO_0007307	0.0445713
25	Mdga2	MONDO_0007307	0.0351323
27	Pax6	MONDO_0007307	0.0303573
28	Foxc1	MONDO_0007307	0.0487174
35	Ndrg1	MONDO_0007307	0.0520695
41	Pmp22	MONDO_0007307	0.0519779
45	Kif14	MONDO_0007307	0.030409
46	Stmn1	MONDO_0007307	0.0360045
48	Plp1	MONDO_0007307	0.0464624
52	Mdga2	MONDO_0011675	0.0315991
57	Mpz	MONDO_0011675	0.040238
59	Dst	MONDO_0011675	0.0480232
66	Ermn	MONDO_0011675	0.0334765
77	Tubb4a	MONDO_0011675	0.0416091
81	Ndrg1	MONDO_0011675	0.0454405
83	Stmn1	MONDO_0011675	0.035184
84	Kif14	MONDO_0011675	0.0364923
85	Plp1	MONDO_0011675	0.0580782
87	Pmp22	MONDO_0011675	0.0673881
90	Dst	MONDO_0011889	0.0372389
91	Mpz	MONDO_0011889	0.79153
100	Ermn	MONDO_0011889	0.0303942
105	Pmp22	MONDO_0011889	0.0635467
108	Kif14	MONDO_0011889	0.0324195
110	Plp1	MONDO_0011889	0.0546918
112	Stmn1	MONDO_0011889	0.0316286
117	Mpz	MONDO_0011903	0.733151
120	Plp1	MONDO_0011903	0.0306086
121	Pmp22	MONDO_0011903	0.0526372
127	Mpz	MONDO_0011909	0.739595
130	Hspb8	MONDO_0011909	0.0382072
131	Dst	MONDO_0011909	0.0494073
132	Nkx6-2	MONDO_0011909	0.0392642
134	Ermn	MONDO_0011909	0.035221
138	Plp1	MONDO_0011909	0.0612923
139	Stmn1	MONDO_0011909	0.0344448
140	Pmp22	MONDO_0011909	0.0477371
142	Tubb4a	MONDO_0011909	0.0351618
152	Mpz	MONDO_0017937	0.36958

## Sheet: disgenet
mouse_gene	gene_symbol	numVariantsAssociatedToGene	disease_name	pmid	geneEnsemblIDs
Irf6	IRF6	153	Cleft upper lip	20436469	ENSG00000117595
Irf6	IRF6	153	Cleft upper lip	18836445	ENSG00000117595
Irf6	IRF6	153	Cleft Palate	17041601	ENSG00000117595
Irf6	IRF6	153	Cleft upper lip	17041601	ENSG00000117595
Irf6	IRF6	153	Cleft upper lip		ENSG00000117595
Irf6	IRF6	153	Cleft Palate		ENSG00000117595
Fgfr1	FGFR1	351	Cleft upper lip	17963255	ENSG00000077782
Msx1	MSX1	31	Cleft Palate	15301380	ENSG00000163132
Msx1	MSX1	31	Cleft Palate	12701100	ENSG00000163132
Msx1	MSX1	31	Cleft Palate	12163415	ENSG00000163132
Fgfr1	FGFR1	351	Cleft upper lip		ENSG00000077782
Msx1	MSX1	31	Cleft Palate		ENSG00000163132
Satb2	SATB2	153	Cleft Palate	19170718	ENSG00000119042
Fgfr1	FGFR1	351	Cleft Palate	17963255	ENSG00000077782
Fgfr2	FGFR2	180	Craniofacial Abnormalities	18082115	ENSG00000066468
Irf6	IRF6	153	Cleft palate with cleft lip	17438386	ENSG00000117595
Fgfr2	FGFR2	180	Craniofacial Abnormalities	16465081	ENSG00000066468
Satb2	SATB2	153	Cleft Palate	16960803	ENSG00000119042
Msx1	MSX1	31	Cleft palate with cleft lip	12807959	ENSG00000163132
Fgfr2	FGFR2	180	Craniofacial Abnormalities	10631169	ENSG00000066468
Meis2	MEIS2	40	Cleft Palate		ENSG00000134138
Tbx22	TBX22	28	Cleft Palate		ENSG00000122145
Fgfr2	FGFR2	180	Cleft Palate	29526646	ENSG00000066468
Tgfb1	TGFB1	43	Cleft Palate	25450421	ENSG00000105329
Fgfr2	FGFR2	180	Cleft Palate	17963255	ENSG00000066468
Col2a1	COL2A1	378	Cleft Palate	15562585	ENSG00000139219
Trp63	TP63	167	Cleft Palate	11462173	ENSG00000073282
Bmp4	BMP4	75	Cleft upper lip		ENSG00000125378
Msx1	MSX1	31	Cleft upper lip		ENSG00000163132
Col2a1	COL2A1	378	Cleft Palate		ENSG00000139219
Bmp4	BMP4	75	Cleft palate with cleft lip	22978696	ENSG00000125378
Edn1	EDN1	9	Craniofacial Abnormalities	20707411	ENSG00000078401
Fgfr1	FGFR1	351	Craniofacial Abnormalities	12514106	ENSG00000077782
Edn1	EDN1	9	Craniofacial Abnormalities	10100047	ENSG00000078401
Edn1	EDN1	9	Craniofacial Abnormalities	9671575	ENSG00000078401
Msx2	MSX2	58	Craniofacial Abnormalities	9147639	ENSG00000120149
Edn1	EDN1	9	Craniofacial Abnormalities	8152482	ENSG00000078401
Cdh1	CDH1	1623	Cleft upper lip		ENSG00000039068
Tgfb2	TGFB2	277	Cleft Palate	25450421	ENSG00000092969
Trp63	TP63	167	Cleft palate with cleft lip	21567929	ENSG00000073282
Tfap2a	TFAP2A	37	Craniofacial Abnormalities	19685247	ENSG00000137203
Trps1	TRPS1	222	Craniofacial Abnormalities	19759027	ENSG00000104447
Pdgfra	PDGFRA	1079	Cleft Palate	18264099	ENSG00000134853
Fgf10	FGF10	34	Cleft Palate	17963255	ENSG00000070193
Fgf9	FGF9	68	Cleft Palate	17963255	ENSG00000102678
Twist1	TWIST1	90	Brachycephaly	17343269	ENSG00000122691
Satb2	SATB2	153	Craniofacial Abnormalities	16960803	ENSG00000119042
Tbx1	TBX1	195	Craniofacial Abnormalities	17000704	ENSG00000184058
Trp63	TP63	167	Cleft upper lip	16688749	ENSG00000073282
Fgf8	FGF8	26	Craniofacial Abnormalities	16720880	ENSG00000107831
Irf6	IRF6	153	Craniofacial Abnormalities	17041601	ENSG00000117595
Ptch1	PTCH1	1655	Cleft Palate	16405370	ENSG00000185920
Trp63	TP63	167	Cleft palate with cleft lip	16740912	ENSG00000073282
Tbx1	TBX1	195	Craniofacial Abnormalities	15190012	ENSG00000184058
Msx1	MSX1	31	Craniofacial Abnormalities	14654219	ENSG00000163132
Msx1	MSX1	31	Craniofacial Abnormalities	14630905	ENSG00000163132
Pax3	PAX3	120	Craniofacial Abnormalities	14556253	ENSG00000135903
Msx1	MSX1	31	Craniofacial Abnormalities	15301380	ENSG00000163132
Six1	SIX1	57	Craniofacial Abnormalities	12834866	ENSG00000126778
Tfap2a	TFAP2A	37	Craniofacial Abnormalities	14534133	ENSG00000137203
Sim2	SIM2	6	Craniofacial Abnormalities	12203729	ENSG00000159263
Msx1	MSX1	31	Craniofacial Abnormalities	12163415	ENSG00000163132
Sox9	SOX9	98	Craniofacial Abnormalities	11807034	ENSG00000125398
Trps1	TRPS1	222	Craniofacial Abnormalities	11708946	ENSG00000104447
Pdgfra	PDGFRA	1079	Craniofacial Abnormalities	11023856	ENSG00000134853
Gsc	GSC	4	Craniofacial Abnormalities	10433910	ENSG00000133937
Alx4	ALX4	96	Craniofacial Abnormalities	9847249	ENSG00000052850
Pax6	PAX6	338	Craniofacial Abnormalities	9363853	ENSG00000007372
Pax6	PAX6	338	Craniofacial Abnormalities	9079035	ENSG00000007372
Pax6	PAX6	338	Craniofacial Abnormalities	7559133	ENSG00000007372
Pdgfra	PDGFRA	1079	Cleft palate with cleft lip	35147171	ENSG00000134853
Cdh1	CDH1	1623	Cleft palate with cleft lip	32260281	ENSG00000039068
Cdh1	CDH1	1623	Cleft palate with cleft lip	23197654	ENSG00000039068
Mafb	MAFB	71	Cleft upper lip	20436469	ENSG00000204103
Fgfr2	FGFR2	180	Craniofacial dysostosis type 1	17803937	ENSG00000066468
Fgfr2	FGFR2	180	Cleft upper lip	17963255	ENSG00000066468
Lmna	LMNA	819	Craniofacial Abnormalities	15726408	ENSG00000160789
Fgfr2	FGFR2	180	Craniofacial dysostosis type 1	11781872	ENSG00000066468
Fgfr2	FGFR2	180	Craniofacial dysostosis type 1	11380921	ENSG00000066468
Fgfr2	FGFR2	180	Craniofacial dysostosis type 1	11173845	ENSG00000066468
Fgfr2	FGFR2	180	Craniofacial dysostosis type 1	10574673	ENSG00000066468
Fgfr2	FGFR2	180	Craniofacial dysostosis type 1	9521581	ENSG00000066468
Fgfr2	FGFR2	180	Craniofacial dysostosis type 1	9677057	ENSG00000066468
Fgfr2	FGFR2	180	Craniofacial dysostosis type 1	9152842	ENSG00000066468
Fgfr2	FGFR2	180	Craniofacial dysostosis type 1	8946174	ENSG00000066468
Fgfr2	FGFR2	180	Craniofacial dysostosis type 1	8644708	ENSG00000066468
Fgfr2	FGFR2	180	Craniofacial dysostosis type 1	8956050	ENSG00000066468
Fgfr2	FGFR2	180	Craniofacial dysostosis type 1	7655462	ENSG00000066468
Fgfr2	FGFR2	180	Craniofacial dysostosis type 1	8528214	ENSG00000066468
Fgfr2	FGFR2	180	Craniofacial dysostosis type 1	7581378	ENSG00000066468
Fgfr2	FGFR2	180	Craniofacial dysostosis type 1	7987400	ENSG00000066468
Fgfr2	FGFR2	180	Craniofacial dysostosis type 1	7874170	ENSG00000066468
Gja1	GJA1	142	Cleft upper lip		ENSG00000152661
Ahr	AHR	4	Craniofacial Abnormalities	36093370	ENSG00000106546
Rdh10	RDH10	3	Craniofacial Abnormalities	27793605	ENSG00000121039
Arhgap29	ARHGAP29	10	Cleft palate with cleft lip	27350171	ENSG00000137962
Bnc2	BNC2	254	Craniofacial Abnormalities	19706529	ENSG00000173068
Ptch1	PTCH1	1655	Craniofacial Abnormalities	18539553	ENSG00000185920
Dll3	DLL3	70	Craniofacial Abnormalities	17849441	ENSG00000090932
Fgf3	FGF3	15	Craniofacial Abnormalities	17656375	ENSG00000186895
Notch1	NOTCH1	852	Craniofacial Abnormalities	17849441	ENSG00000148400
Ptch1	PTCH1	1655	Cleft upper lip	16405370	ENSG00000185920
Ptch1	PTCH1	1655	Craniofacial Abnormalities	16405370	ENSG00000185920
Folr1	FOLR1	99	Craniofacial Abnormalities	15800851	ENSG00000110195
Fgfr3	FGFR3	87	Brachycephaly	10914960	ENSG00000068078
Eya1	EYA1	209	Craniofacial Abnormalities	10471511	ENSG00000104313
Nog	NOG	22	Cleft upper lip		ENSG00000183691
Col11a2	COL11A2	201	Cleft Palate		ENSG00000204248
Tyms	TYMS	12	Cleft Palate	21254359	ENSG00000176890
Col11a1	COL11A1	270	Craniofacial Abnormalities	19638309	ENSG00000060718
Ednra	EDNRA	12	Craniofacial Abnormalities	17294360	ENSG00000151617
Fgfr3	FGFR3	87	Cleft Palate	17963255	ENSG00000068078
Fgf8	FGF8	26	Cleft Palate	17963255	ENSG00000107831
Col11a2	COL11A2	201	Craniofacial Abnormalities	16637051	ENSG00000204248
Runx2	RUNX2	122	Craniofacial Abnormalities	14688224	ENSG00000124813
Dlx5	DLX5	6	Craniofacial Abnormalities	14666512	ENSG00000105880
Dlx6	DLX6	1	Craniofacial Abnormalities	14666512	ENSG00000006377
Dlx5	DLX5	6	Craniofacial Abnormalities	10433912	ENSG00000105880
Dlx5	DLX5	6	Craniofacial Abnormalities	10433909	ENSG00000105880
Ednra	EDNRA	12	Craniofacial Abnormalities	9811577	ENSG00000151617
Dlx2	DLX2	0	Craniofacial Abnormalities	9187081	ENSG00000115844
Foxc2	FOXC2	30	Craniofacial Abnormalities	9409679	ENSG00000176692
Foxc2	FOXC2	30	Craniofacial Abnormalities	9106663	ENSG00000176692
Tgfb2	TGFB2	277	Craniofacial Abnormalities	9217007	ENSG00000092969
Zic1	ZIC1	9	Brachycephaly	26340333	ENSG00000152977
Tcf12	TCF12	60	Brachycephaly	23354436	ENSG00000140262
Sdc2	SDC2	5	Cleft upper lip		ENSG00000169439
Sdc2	SDC2	5	Cleft Palate		ENSG00000169439
Irx5	IRX5	8	Craniofacial Abnormalities	22581230	ENSG00000176842
Tyms	TYMS	12	Cleft upper lip	21254359	ENSG00000176890
Masp1	MASP1	47	Craniofacial Abnormalities	21258343	ENSG00000127241
Setbp1	SETBP1	137	Craniofacial Abnormalities	20436468	ENSG00000152217
Gata2	GATA2	576	Craniofacial Abnormalities	20707411	ENSG00000179348
Ets2	ETS2	2	Craniofacial Abnormalities	19764029	ENSG00000157557
Gpc6	GPC6	124	Craniofacial Abnormalities	19481194	ENSG00000183098
Hmx1	HMX1	5	Craniofacial Abnormalities	19379485	ENSG00000215612
Bnc2	BNC2	254	Cleft Palate	19706529	ENSG00000173068
Nrxn1	NRXN1	717	Craniofacial Abnormalities	18057082	ENSG00000179915
Slc26a2	SLC26A2	329	Craniofacial Abnormalities	18925670	ENSG00000155850
Tbx15	TBX15	29	Craniofacial Abnormalities	19068278	ENSG00000092607
Tcf4	TCF4	426	Craniofacial Abnormalities	17436254	ENSG00000196628
Zic3	ZIC3	58	Craniofacial Abnormalities	17127413	ENSG00000156925
Fgfr3	FGFR3	87	Cleft upper lip	17963255	ENSG00000068078
Mmp2	MMP2	81	Craniofacial Abnormalities	17440987	ENSG00000087245
Fgf3	FGF3	15	Cleft Palate	17963255	ENSG00000186895
Fgf3	FGF3	15	Cleft upper lip	17963255	ENSG00000186895
Fgf7	FGF7	5	Cleft upper lip	17963255	ENSG00000140285
Fgf8	FGF8	26	Cleft upper lip	17963255	ENSG00000107831
Fgf9	FGF9	68	Cleft upper lip	17963255	ENSG00000102678
Anxa1	ANXA1	0	Craniofacial Abnormalities	17405164	ENSG00000135046
Lrp2	LRP2	601	Craniofacial Abnormalities	17632512	ENSG00000081479
Mmp2	MMP2	81	Craniofacial Abnormalities	17400654	ENSG00000087245
Fgf10	FGF10	34	Cleft upper lip	17963255	ENSG00000070193
Unc45b	UNC45B	8	Craniofacial Abnormalities	17189627	ENSG00000141161
Fgf7	FGF7	5	Cleft Palate	17963255	ENSG00000140285
Foxp2	FOXP2	145	Craniofacial Abnormalities	17033973	ENSG00000128573
Rax	RAX	75	Craniofacial Abnormalities	15789424	ENSG00000134438
Cntn4	CNTN4	33	Craniofacial Abnormalities	15106122	ENSG00000144619
Sall3	SALL3	4	Craniofacial Abnormalities	15282310	ENSG00000256463
Col2a1	COL2A1	378	Craniofacial Abnormalities	15562585	ENSG00000139219
Zic5	ZIC5	0	Craniofacial Abnormalities	15136147	ENSG00000139800
Sim2	SIM2	6	Cleft Palate	12203729	ENSG00000159263
Lpar1	LPAR1	20	Craniofacial Abnormalities	11087877	ENSG00000198121
Tfap2b	TFAP2B	44	Craniofacial Abnormalities	10802654	ENSG00000008196
Egfr	EGFR	338	Craniofacial Abnormalities	10319864	ENSG00000146648
Hoxa1	HOXA1	48	Craniofacial Abnormalities	10529420	ENSG00000105991
Alx1	ALX1	2	Craniofacial Abnormalities	9847249	ENSG00000180318
Hoxb1	HOXB1	4	Craniofacial Abnormalities	10529420	ENSG00000120094
Hapln1	HAPLN1	2	Craniofacial Abnormalities	9988279	ENSG00000145681
Trp63	TP63	167	Craniofacial Abnormalities	10227294	ENSG00000073282
Thrb	THRB	188	Craniofacial Abnormalities	10660344	ENSG00000151090
Col2a1	COL2A1	378	Craniofacial Abnormalities	9061443	ENSG00000139219
Dlx1	DLX1	0	Craniofacial Abnormalities	9187081	ENSG00000144355
Hoxa3	HOXA3	8	Craniofacial Abnormalities	1673020	ENSG00000105997

## Sheet: MGI_mouse prominences
MGI Marker Accession ID	Marker Symbol	Mammalian Phenotype ID
MGI:101926	Dlx5	MP:0009902
MGI:101926	Dlx5	MP:0030250
MGI:107928	Aldh1a2	MP:0030249
MGI:97490	Pax6	MP:0009902
MGI:97490	Pax6	MP:0009903
MGI:96071	Hesx1	MP:0009901
MGI:97530	Pdgfra	MP:0009901
MGI:2443471	Sp8	MP:0009902
MGI:2443471	Sp8	MP:0009903
MGI:2443471	Sp8	MP:0010940
MGI:98297	Shh	MP:0009901
MGI:1329025	Edil3	MP:0009901
MGI:98297	Shh	MP:0010940
MGI:98297	Shh	MP:0030250
MGI:1329040	Dkk1	MP:0012178
MGI:101926	Dlx5	MP:0009901
MGI:95655	Gas1	MP:0009903
MGI:97451	Otx2	MP:0010940
MGI:1932544	Ndst3	MP:0010940
MGI:1932544	Ndst3	MP:0030250
MGI:98297	Shh	MP:0009903
MGI:102764	Six3	MP:0009903
MGI:96071	Hesx1	MP:0012178
MGI:1924238	Rdh10	MP:0009901
MGI:1924238	Rdh10	MP:0009902
MGI:1924238	Rdh10	MP:0009903
MGI:1924238	Rdh10	MP:0010940
MGI:1924238	Rdh10	MP:0030250
MGI:107928	Aldh1a2	MP:0010940
MGI:105373	Ptch1	MP:0010940
MGI:1859284	Cldn6	MP:0009901
MGI:1347464	Foxg1	MP:0009901
MGI:103577	Hand1	MP:0010940
MGI:104671	Tfap2a	MP:0009902
MGI:104671	Tfap2a	MP:0009903
MGI:104671	Tfap2a	MP:0010940
MGI:1347464	Foxg1	MP:0030250
MGI:95523	Fgfr2	MP:0030250
MGI:104621	Alx1	MP:0009902
MGI:108359	Alx4	MP:0009902
MGI:108359	Alx4	MP:0009903
MGI:104621	Alx1	MP:0009903
MGI:95522	Fgfr1	MP:0030249
MGI:95522	Fgfr1	MP:0009903
MGI:1917326	Esrp1	MP:0009902
MGI:1917326	Esrp1	MP:0009903
