# Supplementary material for: Positional programs in early murine facial development and their role in human facial shape variability
Source: Nat Commun. 2025 Nov 18;16:10112. doi: 10.1038/s41467-025-66017-y (PMC12627740; doi:10.1038/s41467-025-66017-y)
Supplement: Supplementary file 9 — Supplementary Data 6 [file 41467_2025_66017_MOESM9_ESM.xlsx]

## Sheet: all_cells
	gene_symbol	numVariantsAssociatedToGene	disease_name	pmid	geneEnsemblIDs	Top Cluster	LMD_score	Neural Crest	MXP Early	MXP Early 2	MXP 1	MXP 2	MXP 3	FNP Early	FNP Early 2	LNP	MNP 1	MNP 2	Dorsal Nasal Cavity	LnP - Casz1	LnP - Gata2	LnP - Irx5	MxP - Lhx8	Ventral Nasal Cavity	aMnP	avMnP	dMxP	lMxP	mMnP	mMxP	pvMnP	Incisor	Molar	MxP - Shox2/Meox2	MxP Mesenchyme	Nasal Palate - Anterior	Nasal Palate - Posterior	Osteoblast	Osteomesenchyme	Palatal Shelf - Anterior	Palatal Shelf - Posterior	Primary Palate	Chondro - VNO	Chondrocytes - Anterior Capsule	Chondrocytes - Septum/Capsule	Nasal Cavity - Dorsal	Nasal Cavity - Ventral	Perichondrium	VNO Mesenchyme
Irf6	IRF6	153	Cleft upper lip	20436469	ENSG00000117595		4.55441
Irf6	IRF6	153	Cleft upper lip	18836445	ENSG00000117595		4.55441
Irf6	IRF6	153	Cleft Palate	17041601	ENSG00000117595		4.55441
Irf6	IRF6	153	Cleft upper lip	17041601	ENSG00000117595		4.55441
Irf6	IRF6	153	Cleft upper lip		ENSG00000117595		4.55441
Irf6	IRF6	153	Cleft Palate		ENSG00000117595		4.55441
Fgfr1	FGFR1	351	Cleft upper lip	17963255	ENSG00000077782	Perichondrium		-2.23961	-2.15784	-1.46323	-0.838416		-0.824424	-1.34857	-1.59147	-1.01403	-0.862341	-0.597069		-0.786367	-0.744036	-0.925954	-1.2573	-0.367892	-1.30344	-0.688241	-0.746982	-0.565387	-0.995178	-0.840045	-0.498879	0.938272		-0.490313	-0.667525			0.258543	0.261663	-0.232686				0.780761	0.401904	0.296121	0.291279	1.212
Msx1	MSX1	31	Cleft Palate	15301380	ENSG00000163132	Nostrils - Pax7	2.74565	-2.84764	-5.12817	-0.931378	-2.34313	-6.40517	0.942448	-1.92545			-3.27876		-2.39867	2.32781	1.18378	0.741769	0.669386	-3.99721	0.606019	2.61276	-1.80703	1.91752	0.705674	-2.13094	-1.67107	1.70601	2.25505	-2.35707		-1.40286	-3.64016	1.2376	0.820449	1.13444	-2.68384	0.795614		1.85678	-2.11991	-2.09751	-1.35686	-2.6928	-0.438151
Msx1	MSX1	31	Cleft Palate	12701100	ENSG00000163132	Nostrils - Pax7	2.74565	-2.84764	-5.12817	-0.931378	-2.34313	-6.40517	0.942448	-1.92545			-3.27876		-2.39867	2.32781	1.18378	0.741769	0.669386	-3.99721	0.606019	2.61276	-1.80703	1.91752	0.705674	-2.13094	-1.67107	1.70601	2.25505	-2.35707		-1.40286	-3.64016	1.2376	0.820449	1.13444	-2.68384	0.795614		1.85678	-2.11991	-2.09751	-1.35686	-2.6928	-0.438151
Msx1	MSX1	31	Cleft Palate	12163415	ENSG00000163132	Nostrils - Pax7	2.74565	-2.84764	-5.12817	-0.931378	-2.34313	-6.40517	0.942448	-1.92545			-3.27876		-2.39867	2.32781	1.18378	0.741769	0.669386	-3.99721	0.606019	2.61276	-1.80703	1.91752	0.705674	-2.13094	-1.67107	1.70601	2.25505	-2.35707		-1.40286	-3.64016	1.2376	0.820449	1.13444	-2.68384	0.795614		1.85678	-2.11991	-2.09751	-1.35686	-2.6928	-0.438151
Fgfr1	FGFR1	351	Cleft upper lip		ENSG00000077782	Perichondrium		-2.23961	-2.15784	-1.46323	-0.838416		-0.824424	-1.34857	-1.59147	-1.01403	-0.862341	-0.597069		-0.786367	-0.744036	-0.925954	-1.2573	-0.367892	-1.30344	-0.688241	-0.746982	-0.565387	-0.995178	-0.840045	-0.498879	0.938272		-0.490313	-0.667525			0.258543	0.261663	-0.232686				0.780761	0.401904	0.296121	0.291279	1.212
Msx1	MSX1	31	Cleft Palate		ENSG00000163132	Nostrils - Pax7	2.74565	-2.84764	-5.12817	-0.931378	-2.34313	-6.40517	0.942448	-1.92545			-3.27876		-2.39867	2.32781	1.18378	0.741769	0.669386	-3.99721	0.606019	2.61276	-1.80703	1.91752	0.705674	-2.13094	-1.67107	1.70601	2.25505	-2.35707		-1.40286	-3.64016	1.2376	0.820449	1.13444	-2.68384	0.795614		1.85678	-2.11991	-2.09751	-1.35686	-2.6928	-0.438151
Satb2	SATB2	153	Cleft Palate	19170718	ENSG00000119042	Incisor	3.57895	-5.65883	-5.2315		1.23525			-4.98012	-6.21803		-2.35131		-3.75174		-1.84464			-4.46352	-3.64995	1.42551	-3.72799	0.62544		1.61343		3.06197			0.881784		1.42132	2.59854	0.271332	2.45872		1.57386			-2.40507	-1.9449	-1.16587
Fgfr1	FGFR1	351	Cleft Palate	17963255	ENSG00000077782	Perichondrium		-2.23961	-2.15784	-1.46323	-0.838416		-0.824424	-1.34857	-1.59147	-1.01403	-0.862341	-0.597069		-0.786367	-0.744036	-0.925954	-1.2573	-0.367892	-1.30344	-0.688241	-0.746982	-0.565387	-0.995178	-0.840045	-0.498879	0.938272		-0.490313	-0.667525			0.258543	0.261663	-0.232686				0.780761	0.401904	0.296121	0.291279	1.212
Fgfr2	FGFR2	180	Craniofacial Abnormalities	18082115	ENSG00000066468	Perichondrium	4.51487	-3.28392	-3.25274	-2.77274				-3.49424	-4.14197	-1.60064	-1.16046	-2.6021	-1.25185	-2.48561	-1.94705		-2.1595	-1.12036	-1.7843	-2.03031		-0.9028	-1.6308	-0.916211				-1.04716	-0.605573		0.991049	0.635499	0.759351	-1.01576	-0.957279			0.997295	1.45876	-1.03318	-0.792579	1.50702
Irf6	IRF6	153	Cleft palate with cleft lip	17438386	ENSG00000117595		4.55441
Fgfr2	FGFR2	180	Craniofacial Abnormalities	16465081	ENSG00000066468	Perichondrium	4.51487	-3.28392	-3.25274	-2.77274				-3.49424	-4.14197	-1.60064	-1.16046	-2.6021	-1.25185	-2.48561	-1.94705		-2.1595	-1.12036	-1.7843	-2.03031		-0.9028	-1.6308	-0.916211				-1.04716	-0.605573		0.991049	0.635499	0.759351	-1.01576	-0.957279			0.997295	1.45876	-1.03318	-0.792579	1.50702
Satb2	SATB2	153	Cleft Palate	16960803	ENSG00000119042	Incisor	3.57895	-5.65883	-5.2315		1.23525			-4.98012	-6.21803		-2.35131		-3.75174		-1.84464			-4.46352	-3.64995	1.42551	-3.72799	0.62544		1.61343		3.06197			0.881784		1.42132	2.59854	0.271332	2.45872		1.57386			-2.40507	-1.9449	-1.16587
Msx1	MSX1	31	Cleft palate with cleft lip	12807959	ENSG00000163132	Nostrils - Pax7	2.74565	-2.84764	-5.12817	-0.931378	-2.34313	-6.40517	0.942448	-1.92545			-3.27876		-2.39867	2.32781	1.18378	0.741769	0.669386	-3.99721	0.606019	2.61276	-1.80703	1.91752	0.705674	-2.13094	-1.67107	1.70601	2.25505	-2.35707		-1.40286	-3.64016	1.2376	0.820449	1.13444	-2.68384	0.795614		1.85678	-2.11991	-2.09751	-1.35686	-2.6928	-0.438151
Fgfr2	FGFR2	180	Craniofacial Abnormalities	10631169	ENSG00000066468	Perichondrium	4.51487	-3.28392	-3.25274	-2.77274				-3.49424	-4.14197	-1.60064	-1.16046	-2.6021	-1.25185	-2.48561	-1.94705		-2.1595	-1.12036	-1.7843	-2.03031		-0.9028	-1.6308	-0.916211				-1.04716	-0.605573		0.991049	0.635499	0.759351	-1.01576	-0.957279			0.997295	1.45876	-1.03318	-0.792579	1.50702
Meis2	MEIS2	40	Cleft Palate		ENSG00000134138	mMxP	3.06548	-1.55633		0.92064	1.94703	0.778439	1.63921	-2.45649	-6.26519	-4.75249		-3.38155	-3.52301	-4.23372	-3.3273	-2.06534	0.992086	-1.37238	-4.86407	-1.91777	0.769667	1.63616	-2.61428	2.62988	1.39677	-2.03301	-2.77073		1.80909	0.969441	1.96746	-1.35562	1.07778	1.42564	1.99132	-1.02505	1.0517	-4.6461	-0.910863	-2.10815	-1.43732	-1.03875	2.19071
Tbx22	TBX22	28	Cleft Palate		ENSG00000122145	Ventral Nasal Cavity	3.61283																	3.19592							1.21329								-2.42144			1.86151				1.25143			2.36222
Fgfr2	FGFR2	180	Cleft Palate	29526646	ENSG00000066468	Perichondrium	4.51487	-3.28392	-3.25274	-2.77274				-3.49424	-4.14197	-1.60064	-1.16046	-2.6021	-1.25185	-2.48561	-1.94705		-2.1595	-1.12036	-1.7843	-2.03031		-0.9028	-1.6308	-0.916211				-1.04716	-0.605573		0.991049	0.635499	0.759351	-1.01576	-0.957279			0.997295	1.45876	-1.03318	-0.792579	1.50702
Tgfb1	TGFB1	43	Cleft Palate	25450421	ENSG00000105329	Osteoblast	4.06861																									3.70022						3.83971
Fgfr2	FGFR2	180	Cleft Palate	17963255	ENSG00000066468	Perichondrium	4.51487	-3.28392	-3.25274	-2.77274				-3.49424	-4.14197	-1.60064	-1.16046	-2.6021	-1.25185	-2.48561	-1.94705		-2.1595	-1.12036	-1.7843	-2.03031		-0.9028	-1.6308	-0.916211				-1.04716	-0.605573		0.991049	0.635499	0.759351	-1.01576	-0.957279			0.997295	1.45876	-1.03318	-0.792579	1.50702
Col2a1	COL2A1	378	Cleft Palate	15562585	ENSG00000139219	Chondrocytes - Septum/Capsule	2.52362	-2.49246	-1.2762	0.0578252	0.836947	0.539691		-1.1615			0.308212	0.384489	0.722048	-1.63957	-1.7548			0.293303				-1.0864	-0.078531	0.350984	1.52388		-2.19207		-1.03042	0.939032	1.776	-0.959674	-1.26073	-1.86553		-0.773219	2.74117	1.69872	4.31086		-2.21053	2.6674	0.897606
Trp63	TP63	167	Cleft Palate	11462173	ENSG00000073282		4.73806
Bmp4	BMP4	75	Cleft upper lip		ENSG00000125378	Philtrum	4.17735	-4.63129	-6.1038	-3.34085	-2.6867	-3.2991		-3.89826	-5.99657	-2.72814	-2.9895	-2.01021	-1.52739						-1.10705		-1.22989	0.657769		-1.50963	-1.79656	0.619697	0.925295	-0.929196			-1.13859	0.348301				0.349236		-0.528037	-1.65476	0.472869	0.996383
Msx1	MSX1	31	Cleft upper lip		ENSG00000163132	Nostrils - Pax7	2.74565	-2.84764	-5.12817	-0.931378	-2.34313	-6.40517	0.942448	-1.92545			-3.27876		-2.39867	2.32781	1.18378	0.741769	0.669386	-3.99721	0.606019	2.61276	-1.80703	1.91752	0.705674	-2.13094	-1.67107	1.70601	2.25505	-2.35707		-1.40286	-3.64016	1.2376	0.820449	1.13444	-2.68384	0.795614		1.85678	-2.11991	-2.09751	-1.35686	-2.6928	-0.438151
Col2a1	COL2A1	378	Cleft Palate		ENSG00000139219	Chondrocytes - Septum/Capsule	2.52362	-2.49246	-1.2762	0.0578252	0.836947	0.539691		-1.1615			0.308212	0.384489	0.722048	-1.63957	-1.7548			0.293303				-1.0864	-0.078531	0.350984	1.52388		-2.19207		-1.03042	0.939032	1.776	-0.959674	-1.26073	-1.86553		-0.773219	2.74117	1.69872	4.31086		-2.21053	2.6674	0.897606
Bmp4	BMP4	75	Cleft palate with cleft lip	22978696	ENSG00000125378	Philtrum	4.17735	-4.63129	-6.1038	-3.34085	-2.6867	-3.2991		-3.89826	-5.99657	-2.72814	-2.9895	-2.01021	-1.52739						-1.10705		-1.22989	0.657769		-1.50963	-1.79656	0.619697	0.925295	-0.929196			-1.13859	0.348301				0.349236		-0.528037	-1.65476	0.472869	0.996383
Edn1	EDN1	9	Craniofacial Abnormalities	20707411	ENSG00000078401		3.94283
Fgfr1	FGFR1	351	Craniofacial Abnormalities	12514106	ENSG00000077782	Perichondrium		-2.23961	-2.15784	-1.46323	-0.838416		-0.824424	-1.34857	-1.59147	-1.01403	-0.862341	-0.597069		-0.786367	-0.744036	-0.925954	-1.2573	-0.367892	-1.30344	-0.688241	-0.746982	-0.565387	-0.995178	-0.840045	-0.498879	0.938272		-0.490313	-0.667525			0.258543	0.261663	-0.232686				0.780761	0.401904	0.296121	0.291279	1.212
Edn1	EDN1	9	Craniofacial Abnormalities	10100047	ENSG00000078401		3.94283
Edn1	EDN1	9	Craniofacial Abnormalities	9671575	ENSG00000078401		3.94283
Msx2	MSX2	58	Craniofacial Abnormalities	9147639	ENSG00000120149	avMnP	3.63465	0.836775		1.10028			2.48922	-2.85815	-3.94033		-2.20307	1.3702	-2.97159		1.59561	0.942174	1.07142	-3.25073		3.67109		2.59076	1.18316	-2.51459		1.0991			-1.44104	-1.9905		1.2378	0.603726	-1.68922	-1.55957	-1.57005		1.46169	-1.85529	-2.71529	-2.53361
Edn1	EDN1	9	Craniofacial Abnormalities	8152482	ENSG00000078401		3.94283
Cdh1	CDH1	1623	Cleft upper lip		ENSG00000039068		4.85074
Tgfb2	TGFB2	277	Cleft Palate	25450421	ENSG00000092969	Philtrum	3.94696	-5.12453	-6.15432	-4.70304	-5.14571	-3.30768		-4.99756	-5.67392	-2.32635	-2.33962	-3.63832	-1.06029	-3.64478	-1.35097	-1.68451	-2.32653	0.9687	-4.09929	-1.98454		-1.15767	-1.09396	-2.03374					0.452314			-0.552535	0.598588	-1.29096	0.562638	-0.404158		1.36523	0.692528	1.08291	1.13965	1.74099
Trp63	TP63	167	Cleft palate with cleft lip	21567929	ENSG00000073282		4.73806
Tfap2a	TFAP2A	37	Craniofacial Abnormalities	19685247	ENSG00000137203	LnP - Casz1	4.08926	1.87499	1.13161						0.691941			0.824117	1.51994	2.78302	0.869966				1.98568		-2.99176	-1.92932	0.977713	-2.20114				-4.8394	-2.64536	-3.11922	-4.38435	-1.80123	-1.64772		-2.40314			1.29655		0.789532	1.16898		-0.881176
Trps1	TRPS1	222	Craniofacial Abnormalities	19759027	ENSG00000104447	Dermal Condensate	3.15761	-6.09364	-5.28333	-2.37212			-1.25261	-4.84121	-4.7461	-2.43273	-3.17674	-1.43112	-0.875911		-1.72857			-2.12062			-1.94732	0.231105	-0.949502	-1.67937				-0.97138	-1.90695	0.842178			-1.08662	-1.35256	-0.831281			1.16262	-0.719613	0.0367167	-1.15483	0.657227
Pdgfra	PDGFRA	1079	Cleft Palate	18264099	ENSG00000134853	Lip Fibroblasts	5.17233	-3.05221	-2.81356	-2.05847			-1.01602	-2.19916	-2.16848	-1.27469	-1.38439	-0.840429			-0.327815	-0.607027	-0.582321		-0.62465		-0.659026	-0.391747											0.317006	0.215735	0.642225	0.324303			-0.186497	0.338183
Fgf10	FGF10	34	Cleft Palate	17963255	ENSG00000070193	Palatal Shelf - Anterior	4.78786		-3.83287					-4.17611	-5.10978		-3.52019		-1.93765											0.361826									0.673785	1.50692					-0.915028		0.856381
Fgf9	FGF9	68	Cleft Palate	17963255	ENSG00000102678	Periocular Mesenchyme	4.3529
Twist1	TWIST1	90	Brachycephaly	17343269	ENSG00000122691	LnP - Irx5		-5.93545	-3.66531	-1.96908			0.694	-3.84611	-4.58752		-2.43938		-1.20905	0.806103	1.02322	2.10539	0.828755	-1.2711		1.4872	1.34625	1.81366				-0.560829		-0.655568	-1.23447		0.699741	-0.650292		0.653639	0.499934	0.615518		-1.486	-2.08158	-0.74469	0.338352	-1.91855	0.891965
Satb2	SATB2	153	Craniofacial Abnormalities	16960803	ENSG00000119042	Incisor	3.57895	-5.65883	-5.2315		1.23525			-4.98012	-6.21803		-2.35131		-3.75174		-1.84464			-4.46352	-3.64995	1.42551	-3.72799	0.62544		1.61343		3.06197			0.881784		1.42132	2.59854	0.271332	2.45872		1.57386			-2.40507	-1.9449	-1.16587
Tbx1	TBX1	195	Craniofacial Abnormalities	17000704	ENSG00000184058		4.3523
Trp63	TP63	167	Cleft upper lip	16688749	ENSG00000073282		4.73806
Fgf8	FGF8	26	Craniofacial Abnormalities	16720880	ENSG00000107831		4.32455
Irf6	IRF6	153	Craniofacial Abnormalities	17041601	ENSG00000117595		4.55441
Ptch1	PTCH1	1655	Cleft Palate	16405370	ENSG00000185920	Palatal Shelf - Anterior	4.25748	-3.35173	-2.24435	-2.04097	0.918329			-2.25385	-1.76635	-2.39753	0.455501		-0.953012	-2.90746	-1.46842	-2.12335			-1.92665	0.386359	-1.38159			0.673167	1.64086	1.31537	1.63588					1.12258		2.4825	0.983978	1.62688			-0.408512	-1.1268	-1.77477
Trp63	TP63	167	Cleft palate with cleft lip	16740912	ENSG00000073282		4.73806
Tbx1	TBX1	195	Craniofacial Abnormalities	15190012	ENSG00000184058		4.3523
Msx1	MSX1	31	Craniofacial Abnormalities	14654219	ENSG00000163132	Nostrils - Pax7	2.74565	-2.84764	-5.12817	-0.931378	-2.34313	-6.40517	0.942448	-1.92545			-3.27876		-2.39867	2.32781	1.18378	0.741769	0.669386	-3.99721	0.606019	2.61276	-1.80703	1.91752	0.705674	-2.13094	-1.67107	1.70601	2.25505	-2.35707		-1.40286	-3.64016	1.2376	0.820449	1.13444	-2.68384	0.795614		1.85678	-2.11991	-2.09751	-1.35686	-2.6928	-0.438151
Msx1	MSX1	31	Craniofacial Abnormalities	14630905	ENSG00000163132	Nostrils - Pax7	2.74565	-2.84764	-5.12817	-0.931378	-2.34313	-6.40517	0.942448	-1.92545			-3.27876		-2.39867	2.32781	1.18378	0.741769	0.669386	-3.99721	0.606019	2.61276	-1.80703	1.91752	0.705674	-2.13094	-1.67107	1.70601	2.25505	-2.35707		-1.40286	-3.64016	1.2376	0.820449	1.13444	-2.68384	0.795614		1.85678	-2.11991	-2.09751	-1.35686	-2.6928	-0.438151
Pax3	PAX3	120	Craniofacial Abnormalities	14556253	ENSG00000135903	Nostrils - Pax7	3.44326		-3.94794	-5.8167	-8.70549	-6.65013		-1.57751	-1.80048		-2.8043	-1.20386	-0.968352	1.98399	1.09626	1.65043	-2.18697		0.752267			1.35331	-2.12756	-4.34716	-3.91957	-1.40829	-4.12049	-2.7203	-2.33829	-1.87391	-3.47478	-0.91101	0.136851	-2.05266	-3.74303	-1.98575			0.26279	-0.74208	1.61554		-1.40751
Msx1	MSX1	31	Craniofacial Abnormalities	15301380	ENSG00000163132	Nostrils - Pax7	2.74565	-2.84764	-5.12817	-0.931378	-2.34313	-6.40517	0.942448	-1.92545			-3.27876		-2.39867	2.32781	1.18378	0.741769	0.669386	-3.99721	0.606019	2.61276	-1.80703	1.91752	0.705674	-2.13094	-1.67107	1.70601	2.25505	-2.35707		-1.40286	-3.64016	1.2376	0.820449	1.13444	-2.68384	0.795614		1.85678	-2.11991	-2.09751	-1.35686	-2.6928	-0.438151
Six1	SIX1	57	Craniofacial Abnormalities	12834866	ENSG00000126778	Palatal Shelf - Anterior	4.05646	-4.12508	-1.80604	0.390394			0.791955	-0.949872	-1.34593	-1.56067	-0.77556		0.344667	-3.20893	-1.53446	-1.39142	1.28805		-2.01345	0.587913		0.861195		1.10196	0.675121	0.879304	1.47093		0.947652	0.743964			0.269324	2.05012	0.986743	1.21888	0.947057	-2.09785	-0.351736	0.684038	-1.40885		1.15399
Tfap2a	TFAP2A	37	Craniofacial Abnormalities	14534133	ENSG00000137203	LnP - Casz1	4.08926	1.87499	1.13161						0.691941			0.824117	1.51994	2.78302	0.869966				1.98568		-2.99176	-1.92932	0.977713	-2.20114				-4.8394	-2.64536	-3.11922	-4.38435	-1.80123	-1.64772		-2.40314			1.29655		0.789532	1.16898		-0.881176
Sim2	SIM2	6	Craniofacial Abnormalities	12203729	ENSG00000159263	Nasal Palate - Posterior	3.27142																							3.24069				3.53769			4.72023				4.64327
Msx1	MSX1	31	Craniofacial Abnormalities	12163415	ENSG00000163132	Nostrils - Pax7	2.74565	-2.84764	-5.12817	-0.931378	-2.34313	-6.40517	0.942448	-1.92545			-3.27876		-2.39867	2.32781	1.18378	0.741769	0.669386	-3.99721	0.606019	2.61276	-1.80703	1.91752	0.705674	-2.13094	-1.67107	1.70601	2.25505	-2.35707		-1.40286	-3.64016	1.2376	0.820449	1.13444	-2.68384	0.795614		1.85678	-2.11991	-2.09751	-1.35686	-2.6928	-0.438151
Sox9	SOX9	98	Craniofacial Abnormalities	11807034	ENSG00000125398	Chondrocytes - Septum/Capsule	2.85721		-1.73804		0.588469			-1.00186	0.0171322			0.306391	0.648002	-1.53154	-1.22138	-1.76156	-1.09798	0.22103	0.246622		-2.29144	-2.2289	0.257557	0.0204631	2.04655	-0.896626	-1.5141	-1.69717		0.66807		-0.864333	-0.453182	-0.996796	-0.578731	-0.538026	2.68435	2.7508	3.26602	0.537508	0.21893	1.26718	1.49511
Trps1	TRPS1	222	Craniofacial Abnormalities	11708946	ENSG00000104447	Dermal Condensate	3.15761	-6.09364	-5.28333	-2.37212			-1.25261	-4.84121	-4.7461	-2.43273	-3.17674	-1.43112	-0.875911		-1.72857			-2.12062			-1.94732	0.231105	-0.949502	-1.67937				-0.97138	-1.90695	0.842178			-1.08662	-1.35256	-0.831281			1.16262	-0.719613	0.0367167	-1.15483	0.657227
Pdgfra	PDGFRA	1079	Craniofacial Abnormalities	11023856	ENSG00000134853	Lip Fibroblasts	5.17233	-3.05221	-2.81356	-2.05847			-1.01602	-2.19916	-2.16848	-1.27469	-1.38439	-0.840429			-0.327815	-0.607027	-0.582321		-0.62465		-0.659026	-0.391747											0.317006	0.215735	0.642225	0.324303			-0.186497	0.338183
Gsc	GSC	4	Craniofacial Abnormalities	10433910	ENSG00000133937	Nasal Cavity - Ventral	3.5476	-8.21504	-6.03305	-5.29523			-2.8857	-4.14392	-4.9144		-1.05093	-1.83562		-3.12065	0.889697		-2.32966	2.82324	-4.51951	-3.91911			-2.20222	0.440575		-1.66784					0.6328			-2.65832	0.371874	-2.53982		-2.13296	0.396063	1.93294	3.22729
Alx4	ALX4	96	Craniofacial Abnormalities	9847249	ENSG00000052850	LnP - Casz1	4.72626	-4.50451	-5.17728	-2.51597	-3.30219		0.614447			1.00656	-1.0971	1.05699	0.465651	1.41641	0.347876	0.816652	-1.67592		0.786893	0.429276	0.484966	0.439931		-1.52762	-0.640104		-2.88427				-0.871231		0.789465	-1.33446	-1.89494				-0.450209				-0.483786
Pax6	PAX6	338	Craniofacial Abnormalities	9363853	ENSG00000007372		4.85457
Pax6	PAX6	338	Craniofacial Abnormalities	9079035	ENSG00000007372		4.85457
Pax6	PAX6	338	Craniofacial Abnormalities	7559133	ENSG00000007372		4.85457
Pdgfra	PDGFRA	1079	Cleft palate with cleft lip	35147171	ENSG00000134853	Lip Fibroblasts	5.17233	-3.05221	-2.81356	-2.05847			-1.01602	-2.19916	-2.16848	-1.27469	-1.38439	-0.840429			-0.327815	-0.607027	-0.582321		-0.62465		-0.659026	-0.391747											0.317006	0.215735	0.642225	0.324303			-0.186497	0.338183
Cdh1	CDH1	1623	Cleft palate with cleft lip	32260281	ENSG00000039068		4.85074
Cdh1	CDH1	1623	Cleft palate with cleft lip	23197654	ENSG00000039068		4.85074
Mafb	MAFB	71	Cleft upper lip	20436469	ENSG00000204103	Whisker Pad	3.936	-4.04494	-2.78373					-5.14771	-5.27943	-3.4877	-1.50512	-2.75333	-1.17038		-2.33192	-3.74137	-2.62562		-4.53304		-2.87239		-2.13036	0.391696					0.850915		1.33056	-1.52227	-1.15829	-1.23002		-2.14712		-1.06252		0.76086	1.62169	1.41817	0.769951
Fgfr2	FGFR2	180	Craniofacial dysostosis type 1	17803937	ENSG00000066468	Perichondrium	4.51487	-3.28392	-3.25274	-2.77274				-3.49424	-4.14197	-1.60064	-1.16046	-2.6021	-1.25185	-2.48561	-1.94705		-2.1595	-1.12036	-1.7843	-2.03031		-0.9028	-1.6308	-0.916211				-1.04716	-0.605573		0.991049	0.635499	0.759351	-1.01576	-0.957279			0.997295	1.45876	-1.03318	-0.792579	1.50702
Fgfr2	FGFR2	180	Cleft upper lip	17963255	ENSG00000066468	Perichondrium	4.51487	-3.28392	-3.25274	-2.77274				-3.49424	-4.14197	-1.60064	-1.16046	-2.6021	-1.25185	-2.48561	-1.94705		-2.1595	-1.12036	-1.7843	-2.03031		-0.9028	-1.6308	-0.916211				-1.04716	-0.605573		0.991049	0.635499	0.759351	-1.01576	-0.957279			0.997295	1.45876	-1.03318	-0.792579	1.50702
Lmna	LMNA	819	Craniofacial Abnormalities	15726408	ENSG00000160789	Perichondrium	3.70928	-3.7045	-3.95601	-3.52008	-2.861	-2.55854	-3.15976	-3.81054	-3.86848	-3.82893	-3.17326	-3.1409	-2.03931	-2.82186	-2.63469	-3.18014	-2.78089	-2.70618	-3.50032	-2.18403	-2.39074	-1.83753	-2.63131	-2.53386	-2.39022	1.29469	0.688081		-0.243458	0.499525	1.0038	1.49001	1.33303					0.794226		-0.297845	-0.360423	2.11961	-0.355982
Fgfr2	FGFR2	180	Craniofacial dysostosis type 1	11781872	ENSG00000066468	Perichondrium	4.51487	-3.28392	-3.25274	-2.77274				-3.49424	-4.14197	-1.60064	-1.16046	-2.6021	-1.25185	-2.48561	-1.94705		-2.1595	-1.12036	-1.7843	-2.03031		-0.9028	-1.6308	-0.916211				-1.04716	-0.605573		0.991049	0.635499	0.759351	-1.01576	-0.957279			0.997295	1.45876	-1.03318	-0.792579	1.50702
Fgfr2	FGFR2	180	Craniofacial dysostosis type 1	11380921	ENSG00000066468	Perichondrium	4.51487	-3.28392	-3.25274	-2.77274				-3.49424	-4.14197	-1.60064	-1.16046	-2.6021	-1.25185	-2.48561	-1.94705		-2.1595	-1.12036	-1.7843	-2.03031		-0.9028	-1.6308	-0.916211				-1.04716	-0.605573		0.991049	0.635499	0.759351	-1.01576	-0.957279			0.997295	1.45876	-1.03318	-0.792579	1.50702
Fgfr2	FGFR2	180	Craniofacial dysostosis type 1	11173845	ENSG00000066468	Perichondrium	4.51487	-3.28392	-3.25274	-2.77274				-3.49424	-4.14197	-1.60064	-1.16046	-2.6021	-1.25185	-2.48561	-1.94705		-2.1595	-1.12036	-1.7843	-2.03031		-0.9028	-1.6308	-0.916211				-1.04716	-0.605573		0.991049	0.635499	0.759351	-1.01576	-0.957279			0.997295	1.45876	-1.03318	-0.792579	1.50702
Fgfr2	FGFR2	180	Craniofacial dysostosis type 1	10574673	ENSG00000066468	Perichondrium	4.51487	-3.28392	-3.25274	-2.77274				-3.49424	-4.14197	-1.60064	-1.16046	-2.6021	-1.25185	-2.48561	-1.94705		-2.1595	-1.12036	-1.7843	-2.03031		-0.9028	-1.6308	-0.916211				-1.04716	-0.605573		0.991049	0.635499	0.759351	-1.01576	-0.957279			0.997295	1.45876	-1.03318	-0.792579	1.50702
Fgfr2	FGFR2	180	Craniofacial dysostosis type 1	9521581	ENSG00000066468	Perichondrium	4.51487	-3.28392	-3.25274	-2.77274				-3.49424	-4.14197	-1.60064	-1.16046	-2.6021	-1.25185	-2.48561	-1.94705		-2.1595	-1.12036	-1.7843	-2.03031		-0.9028	-1.6308	-0.916211				-1.04716	-0.605573		0.991049	0.635499	0.759351	-1.01576	-0.957279			0.997295	1.45876	-1.03318	-0.792579	1.50702
Fgfr2	FGFR2	180	Craniofacial dysostosis type 1	9677057	ENSG00000066468	Perichondrium	4.51487	-3.28392	-3.25274	-2.77274				-3.49424	-4.14197	-1.60064	-1.16046	-2.6021	-1.25185	-2.48561	-1.94705		-2.1595	-1.12036	-1.7843	-2.03031		-0.9028	-1.6308	-0.916211				-1.04716	-0.605573		0.991049	0.635499	0.759351	-1.01576	-0.957279			0.997295	1.45876	-1.03318	-0.792579	1.50702
Fgfr2	FGFR2	180	Craniofacial dysostosis type 1	9152842	ENSG00000066468	Perichondrium	4.51487	-3.28392	-3.25274	-2.77274				-3.49424	-4.14197	-1.60064	-1.16046	-2.6021	-1.25185	-2.48561	-1.94705		-2.1595	-1.12036	-1.7843	-2.03031		-0.9028	-1.6308	-0.916211				-1.04716	-0.605573		0.991049	0.635499	0.759351	-1.01576	-0.957279			0.997295	1.45876	-1.03318	-0.792579	1.50702
Fgfr2	FGFR2	180	Craniofacial dysostosis type 1	8946174	ENSG00000066468	Perichondrium	4.51487	-3.28392	-3.25274	-2.77274				-3.49424	-4.14197	-1.60064	-1.16046	-2.6021	-1.25185	-2.48561	-1.94705		-2.1595	-1.12036	-1.7843	-2.03031		-0.9028	-1.6308	-0.916211				-1.04716	-0.605573		0.991049	0.635499	0.759351	-1.01576	-0.957279			0.997295	1.45876	-1.03318	-0.792579	1.50702
Fgfr2	FGFR2	180	Craniofacial dysostosis type 1	8644708	ENSG00000066468	Perichondrium	4.51487	-3.28392	-3.25274	-2.77274				-3.49424	-4.14197	-1.60064	-1.16046	-2.6021	-1.25185	-2.48561	-1.94705		-2.1595	-1.12036	-1.7843	-2.03031		-0.9028	-1.6308	-0.916211				-1.04716	-0.605573		0.991049	0.635499	0.759351	-1.01576	-0.957279			0.997295	1.45876	-1.03318	-0.792579	1.50702
Fgfr2	FGFR2	180	Craniofacial dysostosis type 1	8956050	ENSG00000066468	Perichondrium	4.51487	-3.28392	-3.25274	-2.77274				-3.49424	-4.14197	-1.60064	-1.16046	-2.6021	-1.25185	-2.48561	-1.94705		-2.1595	-1.12036	-1.7843	-2.03031		-0.9028	-1.6308	-0.916211				-1.04716	-0.605573		0.991049	0.635499	0.759351	-1.01576	-0.957279			0.997295	1.45876	-1.03318	-0.792579	1.50702
Fgfr2	FGFR2	180	Craniofacial dysostosis type 1	7655462	ENSG00000066468	Perichondrium	4.51487	-3.28392	-3.25274	-2.77274				-3.49424	-4.14197	-1.60064	-1.16046	-2.6021	-1.25185	-2.48561	-1.94705		-2.1595	-1.12036	-1.7843	-2.03031		-0.9028	-1.6308	-0.916211				-1.04716	-0.605573		0.991049	0.635499	0.759351	-1.01576	-0.957279			0.997295	1.45876	-1.03318	-0.792579	1.50702
Fgfr2	FGFR2	180	Craniofacial dysostosis type 1	8528214	ENSG00000066468	Perichondrium	4.51487	-3.28392	-3.25274	-2.77274				-3.49424	-4.14197	-1.60064	-1.16046	-2.6021	-1.25185	-2.48561	-1.94705		-2.1595	-1.12036	-1.7843	-2.03031		-0.9028	-1.6308	-0.916211				-1.04716	-0.605573		0.991049	0.635499	0.759351	-1.01576	-0.957279			0.997295	1.45876	-1.03318	-0.792579	1.50702
Fgfr2	FGFR2	180	Craniofacial dysostosis type 1	7581378	ENSG00000066468	Perichondrium	4.51487	-3.28392	-3.25274	-2.77274				-3.49424	-4.14197	-1.60064	-1.16046	-2.6021	-1.25185	-2.48561	-1.94705		-2.1595	-1.12036	-1.7843	-2.03031		-0.9028	-1.6308	-0.916211				-1.04716	-0.605573		0.991049	0.635499	0.759351	-1.01576	-0.957279			0.997295	1.45876	-1.03318	-0.792579	1.50702
Fgfr2	FGFR2	180	Craniofacial dysostosis type 1	7987400	ENSG00000066468	Perichondrium	4.51487	-3.28392	-3.25274	-2.77274				-3.49424	-4.14197	-1.60064	-1.16046	-2.6021	-1.25185	-2.48561	-1.94705		-2.1595	-1.12036	-1.7843	-2.03031		-0.9028	-1.6308	-0.916211				-1.04716	-0.605573		0.991049	0.635499	0.759351	-1.01576	-0.957279			0.997295	1.45876	-1.03318	-0.792579	1.50702
Fgfr2	FGFR2	180	Craniofacial dysostosis type 1	7874170	ENSG00000066468	Perichondrium	4.51487	-3.28392	-3.25274	-2.77274				-3.49424	-4.14197	-1.60064	-1.16046	-2.6021	-1.25185	-2.48561	-1.94705		-2.1595	-1.12036	-1.7843	-2.03031		-0.9028	-1.6308	-0.916211				-1.04716	-0.605573		0.991049	0.635499	0.759351	-1.01576	-0.957279			0.997295	1.45876	-1.03318	-0.792579	1.50702
Gja1	GJA1	142	Cleft upper lip		ENSG00000152661	avMnP	4.74472			0.419189		0.854468	0.783696		0.514914		0.47314	0.916663	0.58239				0.281511	0.403293		1.19914	0.331378	0.87024	0.528887	0.410571	0.776898		-1.28137			-0.656317	-0.663312		-0.13678	-1.46089	-0.783494	-0.314531		-0.811025	-0.276018
Ahr	AHR	4	Craniofacial Abnormalities	36093370	ENSG00000106546	VNO Mesenchyme	4.2589																																		1.84423					1.0156			2.5867
Rdh10	RDH10	3	Craniofacial Abnormalities	27793605	ENSG00000121039	Nostrils - Pax7	5.09426		-2.62186					-1.73837						2.07395																			-0.625639								0.847621
Arhgap29	ARHGAP29	10	Cleft palate with cleft lip	27350171	ENSG00000137962	Perichondrium	5.23852	-1.58923	-1.9243	-2.50419				-1.43101	-1.12513			0.509174	1.04801				-1.27795								0.486644							0.738779		-0.336745						0.319366		1.31829
Bnc2	BNC2	254	Craniofacial Abnormalities	19706529	ENSG00000173068	Palatal Shelf - Anterior	4.42121	-7.36788	-4.28228	-3.36479				-2.66208	-3.76091		-2.18694	-1.37424	0.336826		-1.0164		-1.41476	0.375938		-2.71464		-1.69607	-2.45543	0.154246				1.01375	0.82365	1.12407	1.11954	-1.18569	0.686288	1.5767	1.42969	1.04			0.15732	0.546667	0.670166	1.49178
Ptch1	PTCH1	1655	Craniofacial Abnormalities	18539553	ENSG00000185920	Palatal Shelf - Anterior	4.25748	-3.35173	-2.24435	-2.04097	0.918329			-2.25385	-1.76635	-2.39753	0.455501		-0.953012	-2.90746	-1.46842	-2.12335			-1.92665	0.386359	-1.38159			0.673167	1.64086	1.31537	1.63588					1.12258		2.4825	0.983978	1.62688			-0.408512	-1.1268	-1.77477
Dll3	DLL3	70	Craniofacial Abnormalities	17849441	ENSG00000090932		4.90641
Fgf3	FGF3	15	Craniofacial Abnormalities	17656375	ENSG00000186895		3.79367
Notch1	NOTCH1	852	Craniofacial Abnormalities	17849441	ENSG00000148400	Nasal Cavity - Dorsal	5.08525							-2.50009					0.824498																				-0.602258							1.23094
Ptch1	PTCH1	1655	Cleft upper lip	16405370	ENSG00000185920	Palatal Shelf - Anterior	4.25748	-3.35173	-2.24435	-2.04097	0.918329			-2.25385	-1.76635	-2.39753	0.455501		-0.953012	-2.90746	-1.46842	-2.12335			-1.92665	0.386359	-1.38159			0.673167	1.64086	1.31537	1.63588					1.12258		2.4825	0.983978	1.62688			-0.408512	-1.1268	-1.77477
Ptch1	PTCH1	1655	Craniofacial Abnormalities	16405370	ENSG00000185920	Palatal Shelf - Anterior	4.25748	-3.35173	-2.24435	-2.04097	0.918329			-2.25385	-1.76635	-2.39753	0.455501		-0.953012	-2.90746	-1.46842	-2.12335			-1.92665	0.386359	-1.38159			0.673167	1.64086	1.31537	1.63588					1.12258		2.4825	0.983978	1.62688			-0.408512	-1.1268	-1.77477
Folr1	FOLR1	99	Craniofacial Abnormalities	15800851	ENSG00000110195
Fgfr3	FGFR3	87	Brachycephaly	10914960	ENSG00000068078	Chondrocytes - Septum/Capsule	3.68717																									2.25684						1.6478						2.04649	2.89095
Eya1	EYA1	209	Craniofacial Abnormalities	10471511	ENSG00000104313	avMnP	4.59385	-4.32542	-2.94922		0.670871		0.568987	-1.68896	-1.39722		-1.00473	0.413478	0.447277		0.316525		0.756877		0.3605	1.37902		0.816795	0.736835	0.336274	0.415385			-1.78757	0.609149	1.35974		-0.945533	0.740505	1.19896	-0.515879	0.802381	0.931795	-0.880764	0.333484				0.440222
Nog	NOG	22	Cleft upper lip		ENSG00000183691	Chondrocytes - Anterior Capsule	4.30769							-4.91221	-4.51318		-3.08392		-2.37092				-3.95537							-4.02052								1.37861		-2.37829	-1.97223			1.96508	1.95952
Col11a2	COL11A2	201	Cleft Palate		ENSG00000204248	Chondrocytes - Septum/Capsule	1.68242																															1.45257					1.93498	1.66666	4.92587			2.62599
Tyms	TYMS	12	Cleft Palate	21254359	ENSG00000176890	FNP Early		1.11756	1.29377	1.23023	1.11324	0.735406	1.26859	1.4972	1.43081	1.3071	1.38611	1.04665	0.711813	1.23357	0.884186	0.764598	1.05684	0.624899	0.911206	0.902829	0.835526	0.67923	0.757622	0.902545	0.626328	-1.14786		-1.05143	-0.415984	-0.986298	-1.26088	-0.398099	-0.833423		-0.329483	-0.41409		-1.00594	-0.705584	-0.526813	-0.19766	-2.1176	-0.31988
Col11a1	COL11A1	270	Craniofacial Abnormalities	19638309	ENSG00000060718	Chondrocytes - Septum/Capsule	3.201	-4.29573	-4.29738	-3.01051			-1.71412	-4.63929	-3.97489	-2.35016	-2.6381	-1.60331	-0.911867	-2.68157	-2.21463	-1.49536	-1.91621	-1.43264	-1.8331	-1.44985	-1.41558	-1.56912	-1.69827				0.470548	0.773091		1.45025	1.3828	0.368775	0.234418		0.556458		0.656871	0.892739	3.41097	0.105265		3.28407
Ednra	EDNRA	12	Craniofacial Abnormalities	17294360	ENSG00000151617	Nostrils - Pax7	4.7485	-1.82577	-1.5695	-1.72831				-1.24151	-1.49945		-0.931452					0.715602				0.970825			0.295127	-0.83425					-0.574395		-1.3412	-0.47082		0.453469		0.654432		-1.49731	-1.5828	0.549719	-0.23838
Fgfr3	FGFR3	87	Cleft Palate	17963255	ENSG00000068078	Chondrocytes - Septum/Capsule	3.68717																									2.25684						1.6478						2.04649	2.89095
Fgf8	FGF8	26	Cleft Palate	17963255	ENSG00000107831		4.32455
Col11a2	COL11A2	201	Craniofacial Abnormalities	16637051	ENSG00000204248	Chondrocytes - Septum/Capsule	1.68242																															1.45257					1.93498	1.66666	4.92587			2.62599
Runx2	RUNX2	122	Craniofacial Abnormalities	14688224	ENSG00000124813	Incisor	3.56123	-28.5016	-28.4993	-4.97997	-3.38181	-6.45446		-28.5063	-28.5011	-4.85707	-5.1149	-3.80942	-3.71695	-3.36181	-2.0943			-4.42089	-3.43193			0.427997	-2.05797	-2.68053	-2.21173	2.93118	1.99092		0.918073		2.12273	2.86077	2.35512	0.39798						-1.20215	-1.47442	0.987953
Dlx5	DLX5	6	Craniofacial Abnormalities	14666512	ENSG00000105880	Osteoblast	3.92298		-3.93042					-6.09039	-3.86581		-4.55444		-3.50778		-2.24518		0.939236			2.66202		0.480838				2.75494		1.67652	1.87858	2.38197		3.17985	1.36388			0.926972	1.85178		-1.29133	-1.74238	-1.89509
Dlx6	DLX6	1	Craniofacial Abnormalities	14666512	ENSG00000006377	Incisor	4.15928																			2.67291						3.2889			1.78974			3.2316
Dlx5	DLX5	6	Craniofacial Abnormalities	10433912	ENSG00000105880	Osteoblast	3.92298		-3.93042					-6.09039	-3.86581		-4.55444		-3.50778		-2.24518		0.939236			2.66202		0.480838				2.75494		1.67652	1.87858	2.38197		3.17985	1.36388			0.926972	1.85178		-1.29133	-1.74238	-1.89509
Dlx5	DLX5	6	Craniofacial Abnormalities	10433909	ENSG00000105880	Osteoblast	3.92298		-3.93042					-6.09039	-3.86581		-4.55444		-3.50778		-2.24518		0.939236			2.66202		0.480838				2.75494		1.67652	1.87858	2.38197		3.17985	1.36388			0.926972	1.85178		-1.29133	-1.74238	-1.89509
Ednra	EDNRA	12	Craniofacial Abnormalities	9811577	ENSG00000151617	Nostrils - Pax7	4.7485	-1.82577	-1.5695	-1.72831				-1.24151	-1.49945		-0.931452					0.715602				0.970825			0.295127	-0.83425					-0.574395		-1.3412	-0.47082		0.453469		0.654432		-1.49731	-1.5828	0.549719	-0.23838
Dlx2	DLX2	0	Craniofacial Abnormalities	9187081	ENSG00000115844	MXP Early 2	3.29409	2.3578	4.1571	4.21188	2.79063	3.23657											2.9432					0.851956		1.9587			3.63661	1.47266	1.33591				-1.20714	1.53884	2.04997	-2.72812		-2.01743	-2.56683	-2.67747	-3.07925		-3.07492
Foxc2	FOXC2	30	Craniofacial Abnormalities	9409679	ENSG00000176692	Ventral Nasal Cavity	3.53301										2.55296		1.6714					2.8765				-3.05667		0.996393	1.81102						2.0596	-2.55207	-2.40271	-2.78037		-1.4601			2.0096	1.42099		2.05215
Foxc2	FOXC2	30	Craniofacial Abnormalities	9106663	ENSG00000176692	Ventral Nasal Cavity	3.53301										2.55296		1.6714					2.8765				-3.05667		0.996393	1.81102						2.0596	-2.55207	-2.40271	-2.78037		-1.4601			2.0096	1.42099		2.05215
Tgfb2	TGFB2	277	Craniofacial Abnormalities	9217007	ENSG00000092969	Philtrum	3.94696	-5.12453	-6.15432	-4.70304	-5.14571	-3.30768		-4.99756	-5.67392	-2.32635	-2.33962	-3.63832	-1.06029	-3.64478	-1.35097	-1.68451	-2.32653	0.9687	-4.09929	-1.98454		-1.15767	-1.09396	-2.03374					0.452314			-0.552535	0.598588	-1.29096	0.562638	-0.404158		1.36523	0.692528	1.08291	1.13965	1.74099
Zic1	ZIC1	9	Brachycephaly	26340333	ENSG00000152977	Roof - Sim1	4.16039
Tcf12	TCF12	60	Brachycephaly	23354436	ENSG00000140262	LnP - Casz1		-0.975035	-0.839943	-0.800129			0.60039	-1.01923	-0.974612	0.415849	-1.44671	0.308249		1.36578	0.951999	0.924868	0.344316		0.797955	1.20589	1.06554	1.21799				-0.455143	0.654372		-0.689977			-0.56922		0.166291				-0.238784	-0.303539	0.110348	0.653346
Sdc2	SDC2	5	Cleft upper lip		ENSG00000169439	Perichondrium	5.01728	-2.04973	-2.78527	-2.91784			-1.35097	-1.43422	-1.63345	-2.04812	-1.30499	-1.14083			-1.04425		-1.11958	-0.997994				-0.99014	-1.62935			0.780041			0.3466		0.896855	0.715031	0.439267		0.594608				-0.342664	0.800749	0.312069	1.13613	0.345784
Sdc2	SDC2	5	Cleft Palate		ENSG00000169439	Perichondrium	5.01728	-2.04973	-2.78527	-2.91784			-1.35097	-1.43422	-1.63345	-2.04812	-1.30499	-1.14083			-1.04425		-1.11958	-0.997994				-0.99014	-1.62935			0.780041			0.3466		0.896855	0.715031	0.439267		0.594608				-0.342664	0.800749	0.312069	1.13613	0.345784
Irx5	IRX5	8	Craniofacial Abnormalities	22581230	ENSG00000176842	dMxP	4.07653	-2.30715	-3.64759	-2.63124	-3.31854	-2.26443	1.08982	-1.41772	-3.8514		-1.55444	-2.62711	-0.782041			2.53553				-1.47399	2.87364	1.71143	-2.25932	-1.77625	-3.37405		-1.88918					0.61884	1.31773	-0.897601	-1.47369	-1.55577				-1.24715	-1.7903		-1.81361
Tyms	TYMS	12	Cleft upper lip	21254359	ENSG00000176890	FNP Early		1.11756	1.29377	1.23023	1.11324	0.735406	1.26859	1.4972	1.43081	1.3071	1.38611	1.04665	0.711813	1.23357	0.884186	0.764598	1.05684	0.624899	0.911206	0.902829	0.835526	0.67923	0.757622	0.902545	0.626328	-1.14786		-1.05143	-0.415984	-0.986298	-1.26088	-0.398099	-0.833423		-0.329483	-0.41409		-1.00594	-0.705584	-0.526813	-0.19766	-2.1176	-0.31988
Masp1	MASP1	47	Craniofacial Abnormalities	21258343	ENSG00000127241		4.50129
Setbp1	SETBP1	137	Craniofacial Abnormalities	20436468	ENSG00000152217	Perichondrium	5.03274	-4.92554	-4.17023	-2.84471		-1.38896		-4.26292	-3.62261	-1.90732	-2.27139	-1.27887			-1.32133		-1.1724		-1.14258				-1.0788				-1.2521				0.664145		0.891107	0.299823				0.480422		0.278982		1.38159
Gata2	GATA2	576	Craniofacial Abnormalities	20707411	ENSG00000179348	Nostrils - Gata2	3.16428	-4.95102	-5.83163	-2.80277		-4.09821		-4.67326	-2.70667		0.409003				1.37022		-3.08514	0.951993		2.11492	-2.56758				1.20617	-3.81707	-5.49244	-3.10717	-1.54106		-2.75939		-1.49362	-2.83449	-2.91797	-2.92978	1.04634		-1.08334	2.32505	2.40985		1.97524
Ets2	ETS2	2	Craniofacial Abnormalities	19764029	ENSG00000157557	Perichondrium	4.45931	-3.84749	-2.9973	-1.99681			-2.03299	-3.40097	-1.89047		-2.73109	-1.64354	-1.52702		-1.55832		-1.72171	-1.36917	-1.5274			-1.3985	-1.56587	-1.20776					0.633314				0.720632	-0.779369			1.76711	1.3578	1.96747			2.2196	0.724465
Gpc6	GPC6	124	Craniofacial Abnormalities	19481194	ENSG00000183098	Palatal Shelf - Anterior	3.79896	-2.51439	-2.51335	-1.70494				-2.42975	-2.58598		-1.30836	-1.09364	-1.18562		-1.00093				-1.71618		-1.08784	-0.72657	-1.67276	0.520969		0.347759	1.72796	0.463304	0.801085	0.788644	0.68335		-0.379887	2.45712	1.2248	1.19481		-1.26796	0.56335	0.204752	0.895834	0.545919	1.09095
Hmx1	HMX1	5	Craniofacial Abnormalities	19379485	ENSG00000215612	Roof - Sim1	3.11133
Bnc2	BNC2	254	Cleft Palate	19706529	ENSG00000173068	Palatal Shelf - Anterior	4.42121	-7.36788	-4.28228	-3.36479				-2.66208	-3.76091		-2.18694	-1.37424	0.336826		-1.0164		-1.41476	0.375938		-2.71464		-1.69607	-2.45543	0.154246				1.01375	0.82365	1.12407	1.11954	-1.18569	0.686288	1.5767	1.42969	1.04			0.15732	0.546667	0.670166	1.49178
Nrxn1	NRXN1	717	Craniofacial Abnormalities	18057082	ENSG00000179915	MxP Mesenchyme	4.65332																												1.45795
Slc26a2	SLC26A2	329	Craniofacial Abnormalities	18925670	ENSG00000155850	Chondrocytes - Septum/Capsule	4.21444	-2.26916	-2.13783					-1.48689	-1.69279																													1.71997	2.73336		-0.735595
Tbx15	TBX15	29	Craniofacial Abnormalities	19068278	ENSG00000092607	Lip - Dermal	3.17645																							-6.09174				1.52416								-3.41626		-4.22018	-1.43161				-3.16699
Tcf4	TCF4	426	Craniofacial Abnormalities	17436254	ENSG00000196628	Dermal Condensate		-3.50816	-2.96364	-2.44628	-1.05884		-1.0693	-2.66561	-1.66325	-1.28051	-2.50488	-0.405447	-0.339677	0.704421	-0.485389	-0.620543	-0.554345	-0.570957				-0.283026	-0.501349	-0.940344	-0.688109	-1.128		0.445865	-0.55134			-1.34236	-0.731678	0.199951	0.24294	0.221199		0.89407	-0.388976	0.490991	0.363251	0.408173
Zic3	ZIC3	58	Craniofacial Abnormalities	17127413	ENSG00000156925		4.17576
Fgfr3	FGFR3	87	Cleft upper lip	17963255	ENSG00000068078	Chondrocytes - Septum/Capsule	3.68717																									2.25684						1.6478						2.04649	2.89095
Mmp2	MMP2	81	Craniofacial Abnormalities	17440987	ENSG00000087245	Perichondrium	4.89407	-2.16388	-1.37426	-1.06346	-1.09691		-0.924862	-1.79197	-1.7179	-1.0655	-0.926531	-1.14821	-0.954307	-0.888143	-0.642642		-0.681987	-0.941107	-1.21565		-0.678579	-0.557339	-1.16829	-0.60512	-0.491252	1.05974		0.407266	0.289612				0.627103		0.248179			0.72987	0.546328	0.67942	0.474177	1.57386
Fgf3	FGF3	15	Cleft Palate	17963255	ENSG00000186895		3.79367
Fgf3	FGF3	15	Cleft upper lip	17963255	ENSG00000186895		3.79367
Fgf7	FGF7	5	Cleft upper lip	17963255	ENSG00000140285	Nasal Palate - Posterior	4.08969																														3.4441		1.76804
Fgf8	FGF8	26	Cleft upper lip	17963255	ENSG00000107831		4.32455
Fgf9	FGF9	68	Cleft upper lip	17963255	ENSG00000102678	Periocular Mesenchyme	4.3529
Anxa1	ANXA1	0	Craniofacial Abnormalities	17405164	ENSG00000135046	Osteoblast	3.6244	-1.65495		-27.6679			-5.19406	-2.61166	-5.80397	-6.04264	-3.50442	-7.89804	-3.08631		-3.31953	-6.87195	-8.08875	-6.04264	-27.6683	-5.47772	-7.79496	-6.30192	-5.25688	-7.03734	-5.81753	2.24784			-1.17452		1.2722	2.28796	1.10167			0.893627			-0.861084	0.954874	1.62718	1.33537
Lrp2	LRP2	601	Craniofacial Abnormalities	17632512	ENSG00000081479		4.31188
Mmp2	MMP2	81	Craniofacial Abnormalities	17400654	ENSG00000087245	Perichondrium	4.89407	-2.16388	-1.37426	-1.06346	-1.09691		-0.924862	-1.79197	-1.7179	-1.0655	-0.926531	-1.14821	-0.954307	-0.888143	-0.642642		-0.681987	-0.941107	-1.21565		-0.678579	-0.557339	-1.16829	-0.60512	-0.491252	1.05974		0.407266	0.289612				0.627103		0.248179			0.72987	0.546328	0.67942	0.474177	1.57386
Fgf10	FGF10	34	Cleft upper lip	17963255	ENSG00000070193	Palatal Shelf - Anterior	4.78786		-3.83287					-4.17611	-5.10978		-3.52019		-1.93765											0.361826									0.673785	1.50692					-0.915028		0.856381
Unc45b	UNC45B	8	Craniofacial Abnormalities	17189627	ENSG00000141161		3.72127
Fgf7	FGF7	5	Cleft Palate	17963255	ENSG00000140285	Nasal Palate - Posterior	4.08969																														3.4441		1.76804
Foxp2	FOXP2	145	Craniofacial Abnormalities	17033973	ENSG00000128573	Nasal Palate - Posterior	3.16127	-5.53598	-4.07424	-1.76515	0.741342	1.03515	0.813852	-2.27502	-3.74521		0.633961		0.476123			1.15276		2.40162	-2.27564	-3.86167	2.79403			2.05107	2.00163	-3.46718	-3.34573	1.64579	1.85304	2.41351	2.92927	-2.70679		-2.05382	1.20333	-0.960872		-2.39845	1.17236	0.429793		1.63906	0.983278
Rax	RAX	75	Craniofacial Abnormalities	15789424	ENSG00000134438		4.27948
Cntn4	CNTN4	33	Craniofacial Abnormalities	15106122	ENSG00000144619	Incisor	3.68221																									3.36875							1.35201	2.20734	1.34604	1.70598
Sall3	SALL3	4	Craniofacial Abnormalities	15282310	ENSG00000256463	Palatal Shelf - Anterior	3.69092																																	3.26991
Col2a1	COL2A1	378	Craniofacial Abnormalities	15562585	ENSG00000139219	Chondrocytes - Septum/Capsule	2.52362	-2.49246	-1.2762	0.0578252	0.836947	0.539691		-1.1615			0.308212	0.384489	0.722048	-1.63957	-1.7548			0.293303				-1.0864	-0.078531	0.350984	1.52388		-2.19207		-1.03042	0.939032	1.776	-0.959674	-1.26073	-1.86553		-0.773219	2.74117	1.69872	4.31086		-2.21053	2.6674	0.897606
Zic5	ZIC5	0	Craniofacial Abnormalities	15136147	ENSG00000139800		4.39992
Sim2	SIM2	6	Cleft Palate	12203729	ENSG00000159263	Nasal Palate - Posterior	3.27142																							3.24069				3.53769			4.72023				4.64327
Lpar1	LPAR1	20	Craniofacial Abnormalities	11087877	ENSG00000198121	dMxP		-5.18853	-3.27427			0.760248	0.736103	-1.80437	-1.08928		-0.410726			0.583244	0.410126		0.392149	0.331662			1.18251	0.691699		0.352388		0.590975		0.775612				-0.434453	-0.280747	0.870012	0.866691	0.632463	-0.626086	-0.662921	-1.38853		0.514599	-1.12526
Tfap2b	TFAP2B	44	Craniofacial Abnormalities	10802654	ENSG00000008196	Nostrils - Tfap2b	2.87123	1.42818		-2.39284	-6.86509	-5.43751	-5.89406	1.24095	1.45941		-1.59011	0.658907	2.10964	2.01398	-1.19842		-4.15793		2.71953	-3.30827	-4.49897	-4.19167	-0.0269093	-4.34182	-2.7243	-3.11898	2.81376	-2.05911	-2.3305	-3.63699	-3.32235	-2.98106	-1.18346	-1.71512	-1.27239	-2.43216	-2.5167	1.12654	0.0605417	2.36767	-1.11532		-3.16243
Egfr	EGFR	338	Craniofacial Abnormalities	10319864	ENSG00000146648	Nasal Palate - Posterior	4.28	-26.3551	-26.353					-5.24005	-6.43199		-3.13911				-3.49566							-3.07779	-4.06262					1.79838	1.56246	1.74655	2.60285		0.80204		1.48295			-2.84996		0.969593	1.00137	1.92262	0.879892
Hoxa1	HOXA1	48	Craniofacial Abnormalities	10529420	ENSG00000105991
Alx1	ALX1	2	Craniofacial Abnormalities	9847249	ENSG00000180318	Philtrum	3.31095	-3.03584	-2.2693	-2.63268	-3.55348	-5.25768			-1.30231	1.0627	0.852506				1.37735	1.26808	-2.16505	1.72349		1.4359	-1.19991	0.332719	1.10892	-1.92049	0.38198	0.818838	-3.52562	-1.84431	-1.72043	0.849344	-3.35684		0.316577	-0.329953	-3.50507	1.47321	0.908106	0.677927		-0.26258	0.218759		0.50134
Hoxb1	HOXB1	4	Craniofacial Abnormalities	10529420	ENSG00000120094
Hapln1	HAPLN1	2	Craniofacial Abnormalities	9988279	ENSG00000145681	Chondrocytes - Septum/Capsule	1.80848		0.759487					0.276259			0.443732	0.258065			-4.48147							-4.03977							-3.46129				-1.89203	-2.18675	-2.34232			1.60571	5.12042	-1.91892	-2.59765	2.68349
Trp63	TP63	167	Craniofacial Abnormalities	10227294	ENSG00000073282		4.73806
Thrb	THRB	188	Craniofacial Abnormalities	10660344	ENSG00000151090	Nasal Cavity - Ventral	4.22699																																1.16234								2.54586
Col2a1	COL2A1	378	Craniofacial Abnormalities	9061443	ENSG00000139219	Chondrocytes - Septum/Capsule	2.52362	-2.49246	-1.2762	0.0578252	0.836947	0.539691		-1.1615			0.308212	0.384489	0.722048	-1.63957	-1.7548			0.293303				-1.0864	-0.078531	0.350984	1.52388		-2.19207		-1.03042	0.939032	1.776	-0.959674	-1.26073	-1.86553		-0.773219	2.74117	1.69872	4.31086		-2.21053	2.6674	0.897606
Dlx1	DLX1	0	Craniofacial Abnormalities	9187081	ENSG00000144355	Molar	2.97274		2.03717	3.22283	2.99002	3.79211											3.10167							2.23882			3.87015	2.01324	1.59837					2.05168	2.7796	-4.76407		-3.01932	-2.84192	-3.37087	-3.73594
Hoxa3	HOXA3	8	Craniofacial Abnormalities	1673020	ENSG00000105997		4.2466
[truncated: 11 more columns]

## Sheet: 8
	gene_symbol	numVariantsAssociatedToGene	disease_name	pmid	geneEnsemblIDs	Top Cluster	LMD_score	Neural Crest	MXP Early	FNP Early
Irf6	IRF6	153	Cleft upper lip	20436469	ENSG00000117595
Irf6	IRF6	153	Cleft upper lip	18836445	ENSG00000117595
Irf6	IRF6	153	Cleft Palate	17041601	ENSG00000117595
Irf6	IRF6	153	Cleft upper lip	17041601	ENSG00000117595
Irf6	IRF6	153	Cleft upper lip		ENSG00000117595
Irf6	IRF6	153	Cleft Palate		ENSG00000117595
Fgfr1	FGFR1	351	Cleft upper lip	17963255	ENSG00000077782		5.58325
Msx1	MSX1	31	Cleft Palate	15301380	ENSG00000163132	MXP Early	4.64755		-2.48931
Msx1	MSX1	31	Cleft Palate	12701100	ENSG00000163132	MXP Early	4.64755		-2.48931
Msx1	MSX1	31	Cleft Palate	12163415	ENSG00000163132	MXP Early	4.64755		-2.48931
Fgfr1	FGFR1	351	Cleft upper lip		ENSG00000077782		5.58325
Msx1	MSX1	31	Cleft Palate		ENSG00000163132	MXP Early	4.64755		-2.48931
Satb2	SATB2	153	Cleft Palate	19170718	ENSG00000119042
Fgfr1	FGFR1	351	Cleft Palate	17963255	ENSG00000077782		5.58325
Fgfr2	FGFR2	180	Craniofacial Abnormalities	18082115	ENSG00000066468		5.21408
Irf6	IRF6	153	Cleft palate with cleft lip	17438386	ENSG00000117595
Fgfr2	FGFR2	180	Craniofacial Abnormalities	16465081	ENSG00000066468		5.21408
Satb2	SATB2	153	Cleft Palate	16960803	ENSG00000119042
Msx1	MSX1	31	Cleft palate with cleft lip	12807959	ENSG00000163132	MXP Early	4.64755		-2.48931
Fgfr2	FGFR2	180	Craniofacial Abnormalities	10631169	ENSG00000066468		5.21408
Meis2	MEIS2	40	Cleft Palate		ENSG00000134138	MXP Early	5.19117	-0.790913	1.35657	-0.879199
Tbx22	TBX22	28	Cleft Palate		ENSG00000122145
Fgfr2	FGFR2	180	Cleft Palate	29526646	ENSG00000066468		5.21408
Tgfb1	TGFB1	43	Cleft Palate	25450421	ENSG00000105329
Fgfr2	FGFR2	180	Cleft Palate	17963255	ENSG00000066468		5.21408
Col2a1	COL2A1	378	Cleft Palate	15562585	ENSG00000139219	MXP Early	5.2061		1.24956
Trp63	TP63	167	Cleft Palate	11462173	ENSG00000073282
Bmp4	BMP4	75	Cleft upper lip		ENSG00000125378
Msx1	MSX1	31	Cleft upper lip		ENSG00000163132	MXP Early	4.64755		-2.48931
Col2a1	COL2A1	378	Cleft Palate		ENSG00000139219	MXP Early	5.2061		1.24956
Bmp4	BMP4	75	Cleft palate with cleft lip	22978696	ENSG00000125378
Edn1	EDN1	9	Craniofacial Abnormalities	20707411	ENSG00000078401
Fgfr1	FGFR1	351	Craniofacial Abnormalities	12514106	ENSG00000077782		5.58325
Edn1	EDN1	9	Craniofacial Abnormalities	10100047	ENSG00000078401
Edn1	EDN1	9	Craniofacial Abnormalities	9671575	ENSG00000078401
Msx2	MSX2	58	Craniofacial Abnormalities	9147639	ENSG00000120149	Neural Crest	4.24431	2.57481		-2.89025
Edn1	EDN1	9	Craniofacial Abnormalities	8152482	ENSG00000078401
Cdh1	CDH1	1623	Cleft upper lip		ENSG00000039068
Tgfb2	TGFB2	277	Cleft Palate	25450421	ENSG00000092969		5.03556
Trp63	TP63	167	Cleft palate with cleft lip	21567929	ENSG00000073282
Tfap2a	TFAP2A	37	Craniofacial Abnormalities	19685247	ENSG00000137203	Neural Crest	4.95165	1.1088		-1.65105
Trps1	TRPS1	222	Craniofacial Abnormalities	19759027	ENSG00000104447		5.14047
Pdgfra	PDGFRA	1079	Cleft Palate	18264099	ENSG00000134853		5.45048
Fgf10	FGF10	34	Cleft Palate	17963255	ENSG00000070193
Fgf9	FGF9	68	Cleft Palate	17963255	ENSG00000102678
Twist1	TWIST1	90	Brachycephaly	17343269	ENSG00000122691	MXP Early	4.64969	-2.59947	1.16413
Satb2	SATB2	153	Craniofacial Abnormalities	16960803	ENSG00000119042
Tbx1	TBX1	195	Craniofacial Abnormalities	17000704	ENSG00000184058
Trp63	TP63	167	Cleft upper lip	16688749	ENSG00000073282
Fgf8	FGF8	26	Craniofacial Abnormalities	16720880	ENSG00000107831
Irf6	IRF6	153	Craniofacial Abnormalities	17041601	ENSG00000117595
Ptch1	PTCH1	1655	Cleft Palate	16405370	ENSG00000185920		5.19443
Trp63	TP63	167	Cleft palate with cleft lip	16740912	ENSG00000073282
Tbx1	TBX1	195	Craniofacial Abnormalities	15190012	ENSG00000184058
Msx1	MSX1	31	Craniofacial Abnormalities	14654219	ENSG00000163132	MXP Early	4.64755		-2.48931
Msx1	MSX1	31	Craniofacial Abnormalities	14630905	ENSG00000163132	MXP Early	4.64755		-2.48931
Pax3	PAX3	120	Craniofacial Abnormalities	14556253	ENSG00000135903	Neural Crest	4.51342	2.28181	-2.65042
Msx1	MSX1	31	Craniofacial Abnormalities	15301380	ENSG00000163132	MXP Early	4.64755		-2.48931
Six1	SIX1	57	Craniofacial Abnormalities	12834866	ENSG00000126778	FNP Early	4.27847	-3.50989		1.91395
Tfap2a	TFAP2A	37	Craniofacial Abnormalities	14534133	ENSG00000137203	Neural Crest	4.95165	1.1088		-1.65105
Sim2	SIM2	6	Craniofacial Abnormalities	12203729	ENSG00000159263
Msx1	MSX1	31	Craniofacial Abnormalities	12163415	ENSG00000163132	MXP Early	4.64755		-2.48931
Sox9	SOX9	98	Craniofacial Abnormalities	11807034	ENSG00000125398	Neural Crest	4.58236	1.59763	-1.50633
Trps1	TRPS1	222	Craniofacial Abnormalities	11708946	ENSG00000104447		5.14047
Pdgfra	PDGFRA	1079	Craniofacial Abnormalities	11023856	ENSG00000134853		5.45048
Gsc	GSC	4	Craniofacial Abnormalities	10433910	ENSG00000133937
Alx4	ALX4	96	Craniofacial Abnormalities	9847249	ENSG00000052850	FNP Early	3.51988			5.71913
Pax6	PAX6	338	Craniofacial Abnormalities	9363853	ENSG00000007372
Pax6	PAX6	338	Craniofacial Abnormalities	9079035	ENSG00000007372
Pax6	PAX6	338	Craniofacial Abnormalities	7559133	ENSG00000007372
Pdgfra	PDGFRA	1079	Cleft palate with cleft lip	35147171	ENSG00000134853		5.45048
Cdh1	CDH1	1623	Cleft palate with cleft lip	32260281	ENSG00000039068
Cdh1	CDH1	1623	Cleft palate with cleft lip	23197654	ENSG00000039068
Mafb	MAFB	71	Cleft upper lip	20436469	ENSG00000204103		5.02213
Fgfr2	FGFR2	180	Craniofacial dysostosis type 1	17803937	ENSG00000066468		5.21408
Fgfr2	FGFR2	180	Cleft upper lip	17963255	ENSG00000066468		5.21408
Lmna	LMNA	819	Craniofacial Abnormalities	15726408	ENSG00000160789		5.39602
Fgfr2	FGFR2	180	Craniofacial dysostosis type 1	11781872	ENSG00000066468		5.21408
Fgfr2	FGFR2	180	Craniofacial dysostosis type 1	11380921	ENSG00000066468		5.21408
Fgfr2	FGFR2	180	Craniofacial dysostosis type 1	11173845	ENSG00000066468		5.21408
Fgfr2	FGFR2	180	Craniofacial dysostosis type 1	10574673	ENSG00000066468		5.21408
Fgfr2	FGFR2	180	Craniofacial dysostosis type 1	9521581	ENSG00000066468		5.21408
Fgfr2	FGFR2	180	Craniofacial dysostosis type 1	9677057	ENSG00000066468		5.21408
Fgfr2	FGFR2	180	Craniofacial dysostosis type 1	9152842	ENSG00000066468		5.21408
Fgfr2	FGFR2	180	Craniofacial dysostosis type 1	8946174	ENSG00000066468		5.21408
Fgfr2	FGFR2	180	Craniofacial dysostosis type 1	8644708	ENSG00000066468		5.21408
Fgfr2	FGFR2	180	Craniofacial dysostosis type 1	8956050	ENSG00000066468		5.21408
Fgfr2	FGFR2	180	Craniofacial dysostosis type 1	7655462	ENSG00000066468		5.21408
Fgfr2	FGFR2	180	Craniofacial dysostosis type 1	8528214	ENSG00000066468		5.21408
Fgfr2	FGFR2	180	Craniofacial dysostosis type 1	7581378	ENSG00000066468		5.21408
Fgfr2	FGFR2	180	Craniofacial dysostosis type 1	7987400	ENSG00000066468		5.21408
Fgfr2	FGFR2	180	Craniofacial dysostosis type 1	7874170	ENSG00000066468		5.21408
Gja1	GJA1	142	Cleft upper lip		ENSG00000152661
Ahr	AHR	4	Craniofacial Abnormalities	36093370	ENSG00000106546
Rdh10	RDH10	3	Craniofacial Abnormalities	27793605	ENSG00000121039		5.07963
Arhgap29	ARHGAP29	10	Cleft palate with cleft lip	27350171	ENSG00000137962		5.42796
Bnc2	BNC2	254	Craniofacial Abnormalities	19706529	ENSG00000173068
Ptch1	PTCH1	1655	Craniofacial Abnormalities	18539553	ENSG00000185920		5.19443
Dll3	DLL3	70	Craniofacial Abnormalities	17849441	ENSG00000090932
Fgf3	FGF3	15	Craniofacial Abnormalities	17656375	ENSG00000186895
Notch1	NOTCH1	852	Craniofacial Abnormalities	17849441	ENSG00000148400		4.91877
Ptch1	PTCH1	1655	Cleft upper lip	16405370	ENSG00000185920		5.19443
Ptch1	PTCH1	1655	Craniofacial Abnormalities	16405370	ENSG00000185920		5.19443
Folr1	FOLR1	99	Craniofacial Abnormalities	15800851	ENSG00000110195
Fgfr3	FGFR3	87	Brachycephaly	10914960	ENSG00000068078
Eya1	EYA1	209	Craniofacial Abnormalities	10471511	ENSG00000104313		4.8363
Nog	NOG	22	Cleft upper lip		ENSG00000183691		4.15257
Col11a2	COL11A2	201	Cleft Palate		ENSG00000204248
Tyms	TYMS	12	Cleft Palate	21254359	ENSG00000176890	FNP Early		-0.276133		0.341064
Col11a1	COL11A1	270	Craniofacial Abnormalities	19638309	ENSG00000060718		5.14108
Ednra	EDNRA	12	Craniofacial Abnormalities	17294360	ENSG00000151617		5.47139
Fgfr3	FGFR3	87	Cleft Palate	17963255	ENSG00000068078
Fgf8	FGF8	26	Cleft Palate	17963255	ENSG00000107831
Col11a2	COL11A2	201	Craniofacial Abnormalities	16637051	ENSG00000204248
Runx2	RUNX2	122	Craniofacial Abnormalities	14688224	ENSG00000124813
Dlx5	DLX5	6	Craniofacial Abnormalities	14666512	ENSG00000105880
Dlx6	DLX6	1	Craniofacial Abnormalities	14666512	ENSG00000006377
Dlx5	DLX5	6	Craniofacial Abnormalities	10433912	ENSG00000105880
Dlx5	DLX5	6	Craniofacial Abnormalities	10433909	ENSG00000105880
Ednra	EDNRA	12	Craniofacial Abnormalities	9811577	ENSG00000151617		5.47139
Dlx2	DLX2	0	Craniofacial Abnormalities	9187081	ENSG00000115844	MXP Early	4.426	-0.872052	2.28311	-3.03212
Foxc2	FOXC2	30	Craniofacial Abnormalities	9409679	ENSG00000176692		4.494
Foxc2	FOXC2	30	Craniofacial Abnormalities	9106663	ENSG00000176692		4.494
Tgfb2	TGFB2	277	Craniofacial Abnormalities	9217007	ENSG00000092969		5.03556
Zic1	ZIC1	9	Brachycephaly	26340333	ENSG00000152977
Tcf12	TCF12	60	Brachycephaly	23354436	ENSG00000140262
Sdc2	SDC2	5	Cleft upper lip		ENSG00000169439		5.3921
Sdc2	SDC2	5	Cleft Palate		ENSG00000169439		5.3921
Irx5	IRX5	8	Craniofacial Abnormalities	22581230	ENSG00000176842		5.26758
Tyms	TYMS	12	Cleft upper lip	21254359	ENSG00000176890	FNP Early		-0.276133		0.341064
Masp1	MASP1	47	Craniofacial Abnormalities	21258343	ENSG00000127241
Setbp1	SETBP1	137	Craniofacial Abnormalities	20436468	ENSG00000152217		5.04576
Gata2	GATA2	576	Craniofacial Abnormalities	20707411	ENSG00000179348
Ets2	ETS2	2	Craniofacial Abnormalities	19764029	ENSG00000157557		4.99866
Gpc6	GPC6	124	Craniofacial Abnormalities	19481194	ENSG00000183098		5.18731
Hmx1	HMX1	5	Craniofacial Abnormalities	19379485	ENSG00000215612
Bnc2	BNC2	254	Cleft Palate	19706529	ENSG00000173068
Nrxn1	NRXN1	717	Craniofacial Abnormalities	18057082	ENSG00000179915
Slc26a2	SLC26A2	329	Craniofacial Abnormalities	18925670	ENSG00000155850		5.16653
Tbx15	TBX15	29	Craniofacial Abnormalities	19068278	ENSG00000092607
Tcf4	TCF4	426	Craniofacial Abnormalities	17436254	ENSG00000196628		5.47495
Zic3	ZIC3	58	Craniofacial Abnormalities	17127413	ENSG00000156925
Fgfr3	FGFR3	87	Cleft upper lip	17963255	ENSG00000068078
Mmp2	MMP2	81	Craniofacial Abnormalities	17440987	ENSG00000087245		5.49111
Fgf3	FGF3	15	Cleft Palate	17963255	ENSG00000186895
Fgf3	FGF3	15	Cleft upper lip	17963255	ENSG00000186895
Fgf7	FGF7	5	Cleft upper lip	17963255	ENSG00000140285
Fgf8	FGF8	26	Cleft upper lip	17963255	ENSG00000107831
Fgf9	FGF9	68	Cleft upper lip	17963255	ENSG00000102678
Anxa1	ANXA1	0	Craniofacial Abnormalities	17405164	ENSG00000135046		5.13503
Lrp2	LRP2	601	Craniofacial Abnormalities	17632512	ENSG00000081479
Mmp2	MMP2	81	Craniofacial Abnormalities	17400654	ENSG00000087245		5.49111
Fgf10	FGF10	34	Cleft upper lip	17963255	ENSG00000070193
Unc45b	UNC45B	8	Craniofacial Abnormalities	17189627	ENSG00000141161
Fgf7	FGF7	5	Cleft Palate	17963255	ENSG00000140285
Foxp2	FOXP2	145	Craniofacial Abnormalities	17033973	ENSG00000128573
Rax	RAX	75	Craniofacial Abnormalities	15789424	ENSG00000134438
Cntn4	CNTN4	33	Craniofacial Abnormalities	15106122	ENSG00000144619
Sall3	SALL3	4	Craniofacial Abnormalities	15282310	ENSG00000256463		5.30745
Col2a1	COL2A1	378	Craniofacial Abnormalities	15562585	ENSG00000139219	MXP Early	5.2061		1.24956
Zic5	ZIC5	0	Craniofacial Abnormalities	15136147	ENSG00000139800
Sim2	SIM2	6	Cleft Palate	12203729	ENSG00000159263
Lpar1	LPAR1	20	Craniofacial Abnormalities	11087877	ENSG00000198121		4.71909
Tfap2b	TFAP2B	44	Craniofacial Abnormalities	10802654	ENSG00000008196	Neural Crest		1.13393	-1.3842
Egfr	EGFR	338	Craniofacial Abnormalities	10319864	ENSG00000146648
Hoxa1	HOXA1	48	Craniofacial Abnormalities	10529420	ENSG00000105991
Alx1	ALX1	2	Craniofacial Abnormalities	9847249	ENSG00000180318	FNP Early	3.80451	-2.39246		2.74613
Hoxb1	HOXB1	4	Craniofacial Abnormalities	10529420	ENSG00000120094
Hapln1	HAPLN1	2	Craniofacial Abnormalities	9988279	ENSG00000145681	Neural Crest	5.30037	-1.39475
Trp63	TP63	167	Craniofacial Abnormalities	10227294	ENSG00000073282
Thrb	THRB	188	Craniofacial Abnormalities	10660344	ENSG00000151090
Col2a1	COL2A1	378	Craniofacial Abnormalities	9061443	ENSG00000139219	MXP Early	5.2061		1.24956
Dlx1	DLX1	0	Craniofacial Abnormalities	9187081	ENSG00000144355	MXP Early	4.47362		3.27354
Hoxa3	HOXA3	8	Craniofacial Abnormalities	1673020	ENSG00000105997

## Sheet: 9
	gene_symbol	numVariantsAssociatedToGene	disease_name	pmid	geneEnsemblIDs	Top Cluster	LMD_score	MXP Early	MXP Early 2	FNP Early	FNP Early 2	MNP 1
Irf6	IRF6	153	Cleft upper lip	20436469	ENSG00000117595
Irf6	IRF6	153	Cleft upper lip	18836445	ENSG00000117595
Irf6	IRF6	153	Cleft Palate	17041601	ENSG00000117595
Irf6	IRF6	153	Cleft upper lip	17041601	ENSG00000117595
Irf6	IRF6	153	Cleft upper lip		ENSG00000117595
Irf6	IRF6	153	Cleft Palate		ENSG00000117595
Fgfr1	FGFR1	351	Cleft upper lip	17963255	ENSG00000077782		5.54403
Msx1	MSX1	31	Cleft Palate	15301380	ENSG00000163132	FNP Early 2	4.83775				1.09491	-1.77678
Msx1	MSX1	31	Cleft Palate	12701100	ENSG00000163132	FNP Early 2	4.83775				1.09491	-1.77678
Msx1	MSX1	31	Cleft Palate	12163415	ENSG00000163132	FNP Early 2	4.83775				1.09491	-1.77678
Fgfr1	FGFR1	351	Cleft upper lip		ENSG00000077782		5.54403
Msx1	MSX1	31	Cleft Palate		ENSG00000163132	FNP Early 2	4.83775				1.09491	-1.77678
Satb2	SATB2	153	Cleft Palate	19170718	ENSG00000119042
Fgfr1	FGFR1	351	Cleft Palate	17963255	ENSG00000077782		5.54403
Fgfr2	FGFR2	180	Craniofacial Abnormalities	18082115	ENSG00000066468		5.06425
Irf6	IRF6	153	Cleft palate with cleft lip	17438386	ENSG00000117595
Fgfr2	FGFR2	180	Craniofacial Abnormalities	16465081	ENSG00000066468		5.06425
Satb2	SATB2	153	Cleft Palate	16960803	ENSG00000119042
Msx1	MSX1	31	Cleft palate with cleft lip	12807959	ENSG00000163132	FNP Early 2	4.83775				1.09491	-1.77678
Fgfr2	FGFR2	180	Craniofacial Abnormalities	10631169	ENSG00000066468		5.06425
Meis2	MEIS2	40	Cleft Palate		ENSG00000134138	MXP Early 2	3.54221	1.74115	2.94031	-1.8662	-4.61521
Tbx22	TBX22	28	Cleft Palate		ENSG00000122145
Fgfr2	FGFR2	180	Cleft Palate	29526646	ENSG00000066468		5.06425
Tgfb1	TGFB1	43	Cleft Palate	25450421	ENSG00000105329
Fgfr2	FGFR2	180	Cleft Palate	17963255	ENSG00000066468		5.06425
Col2a1	COL2A1	378	Cleft Palate	15562585	ENSG00000139219		5.42075
Trp63	TP63	167	Cleft Palate	11462173	ENSG00000073282
Bmp4	BMP4	75	Cleft upper lip		ENSG00000125378
Msx1	MSX1	31	Cleft upper lip		ENSG00000163132	FNP Early 2	4.83775				1.09491	-1.77678
Col2a1	COL2A1	378	Cleft Palate		ENSG00000139219		5.42075
Bmp4	BMP4	75	Cleft palate with cleft lip	22978696	ENSG00000125378
Edn1	EDN1	9	Craniofacial Abnormalities	20707411	ENSG00000078401
Fgfr1	FGFR1	351	Craniofacial Abnormalities	12514106	ENSG00000077782		5.54403
Edn1	EDN1	9	Craniofacial Abnormalities	10100047	ENSG00000078401
Edn1	EDN1	9	Craniofacial Abnormalities	9671575	ENSG00000078401
Msx2	MSX2	58	Craniofacial Abnormalities	9147639	ENSG00000120149	MXP Early 2	4.17406		3.45676
Edn1	EDN1	9	Craniofacial Abnormalities	8152482	ENSG00000078401
Cdh1	CDH1	1623	Cleft upper lip		ENSG00000039068
Tgfb2	TGFB2	277	Cleft Palate	25450421	ENSG00000092969
Trp63	TP63	167	Cleft palate with cleft lip	21567929	ENSG00000073282
Tfap2a	TFAP2A	37	Craniofacial Abnormalities	19685247	ENSG00000137203		5.38302
Trps1	TRPS1	222	Craniofacial Abnormalities	19759027	ENSG00000104447		5.32395
Pdgfra	PDGFRA	1079	Cleft Palate	18264099	ENSG00000134853		5.59791
Fgf10	FGF10	34	Cleft Palate	17963255	ENSG00000070193
Fgf9	FGF9	68	Cleft Palate	17963255	ENSG00000102678
Twist1	TWIST1	90	Brachycephaly	17343269	ENSG00000122691		5.31675
Satb2	SATB2	153	Craniofacial Abnormalities	16960803	ENSG00000119042
Tbx1	TBX1	195	Craniofacial Abnormalities	17000704	ENSG00000184058
Trp63	TP63	167	Cleft upper lip	16688749	ENSG00000073282
Fgf8	FGF8	26	Craniofacial Abnormalities	16720880	ENSG00000107831
Irf6	IRF6	153	Craniofacial Abnormalities	17041601	ENSG00000117595
Ptch1	PTCH1	1655	Cleft Palate	16405370	ENSG00000185920	MNP 1	5.09289					2.32135
Trp63	TP63	167	Cleft palate with cleft lip	16740912	ENSG00000073282
Tbx1	TBX1	195	Craniofacial Abnormalities	15190012	ENSG00000184058
Msx1	MSX1	31	Craniofacial Abnormalities	14654219	ENSG00000163132	FNP Early 2	4.83775				1.09491	-1.77678
Msx1	MSX1	31	Craniofacial Abnormalities	14630905	ENSG00000163132	FNP Early 2	4.83775				1.09491	-1.77678
Pax3	PAX3	120	Craniofacial Abnormalities	14556253	ENSG00000135903	FNP Early	5.07753			1.75651
Msx1	MSX1	31	Craniofacial Abnormalities	15301380	ENSG00000163132	FNP Early 2	4.83775				1.09491	-1.77678
Six1	SIX1	57	Craniofacial Abnormalities	12834866	ENSG00000126778		5.50483
Tfap2a	TFAP2A	37	Craniofacial Abnormalities	14534133	ENSG00000137203		5.38302
Sim2	SIM2	6	Craniofacial Abnormalities	12203729	ENSG00000159263
Msx1	MSX1	31	Craniofacial Abnormalities	12163415	ENSG00000163132	FNP Early 2	4.83775				1.09491	-1.77678
Sox9	SOX9	98	Craniofacial Abnormalities	11807034	ENSG00000125398	FNP Early 2					0.854831
Trps1	TRPS1	222	Craniofacial Abnormalities	11708946	ENSG00000104447		5.32395
Pdgfra	PDGFRA	1079	Craniofacial Abnormalities	11023856	ENSG00000134853		5.59791
Gsc	GSC	4	Craniofacial Abnormalities	10433910	ENSG00000133937
Alx4	ALX4	96	Craniofacial Abnormalities	9847249	ENSG00000052850	FNP Early 2	4.90946		-3.3582		0.974118
Pax6	PAX6	338	Craniofacial Abnormalities	9363853	ENSG00000007372
Pax6	PAX6	338	Craniofacial Abnormalities	9079035	ENSG00000007372
Pax6	PAX6	338	Craniofacial Abnormalities	7559133	ENSG00000007372
Pdgfra	PDGFRA	1079	Cleft palate with cleft lip	35147171	ENSG00000134853		5.59791
Cdh1	CDH1	1623	Cleft palate with cleft lip	32260281	ENSG00000039068
Cdh1	CDH1	1623	Cleft palate with cleft lip	23197654	ENSG00000039068
Mafb	MAFB	71	Cleft upper lip	20436469	ENSG00000204103
Fgfr2	FGFR2	180	Craniofacial dysostosis type 1	17803937	ENSG00000066468		5.06425
Fgfr2	FGFR2	180	Cleft upper lip	17963255	ENSG00000066468		5.06425
Lmna	LMNA	819	Craniofacial Abnormalities	15726408	ENSG00000160789		5.41899
Fgfr2	FGFR2	180	Craniofacial dysostosis type 1	11781872	ENSG00000066468		5.06425
Fgfr2	FGFR2	180	Craniofacial dysostosis type 1	11380921	ENSG00000066468		5.06425
Fgfr2	FGFR2	180	Craniofacial dysostosis type 1	11173845	ENSG00000066468		5.06425
Fgfr2	FGFR2	180	Craniofacial dysostosis type 1	10574673	ENSG00000066468		5.06425
Fgfr2	FGFR2	180	Craniofacial dysostosis type 1	9521581	ENSG00000066468		5.06425
Fgfr2	FGFR2	180	Craniofacial dysostosis type 1	9677057	ENSG00000066468		5.06425
Fgfr2	FGFR2	180	Craniofacial dysostosis type 1	9152842	ENSG00000066468		5.06425
Fgfr2	FGFR2	180	Craniofacial dysostosis type 1	8946174	ENSG00000066468		5.06425
Fgfr2	FGFR2	180	Craniofacial dysostosis type 1	8644708	ENSG00000066468		5.06425
Fgfr2	FGFR2	180	Craniofacial dysostosis type 1	8956050	ENSG00000066468		5.06425
Fgfr2	FGFR2	180	Craniofacial dysostosis type 1	7655462	ENSG00000066468		5.06425
Fgfr2	FGFR2	180	Craniofacial dysostosis type 1	8528214	ENSG00000066468		5.06425
Fgfr2	FGFR2	180	Craniofacial dysostosis type 1	7581378	ENSG00000066468		5.06425
Fgfr2	FGFR2	180	Craniofacial dysostosis type 1	7987400	ENSG00000066468		5.06425
Fgfr2	FGFR2	180	Craniofacial dysostosis type 1	7874170	ENSG00000066468		5.06425
Gja1	GJA1	142	Cleft upper lip		ENSG00000152661
Ahr	AHR	4	Craniofacial Abnormalities	36093370	ENSG00000106546
Rdh10	RDH10	3	Craniofacial Abnormalities	27793605	ENSG00000121039		5.13984
Arhgap29	ARHGAP29	10	Cleft palate with cleft lip	27350171	ENSG00000137962		5.44003
Bnc2	BNC2	254	Craniofacial Abnormalities	19706529	ENSG00000173068
Ptch1	PTCH1	1655	Craniofacial Abnormalities	18539553	ENSG00000185920	MNP 1	5.09289					2.32135
Dll3	DLL3	70	Craniofacial Abnormalities	17849441	ENSG00000090932
Fgf3	FGF3	15	Craniofacial Abnormalities	17656375	ENSG00000186895
Notch1	NOTCH1	852	Craniofacial Abnormalities	17849441	ENSG00000148400
Ptch1	PTCH1	1655	Cleft upper lip	16405370	ENSG00000185920	MNP 1	5.09289					2.32135
Ptch1	PTCH1	1655	Craniofacial Abnormalities	16405370	ENSG00000185920	MNP 1	5.09289					2.32135
Folr1	FOLR1	99	Craniofacial Abnormalities	15800851	ENSG00000110195
Fgfr3	FGFR3	87	Brachycephaly	10914960	ENSG00000068078
Eya1	EYA1	209	Craniofacial Abnormalities	10471511	ENSG00000104313		5.5543
Nog	NOG	22	Cleft upper lip		ENSG00000183691
Col11a2	COL11A2	201	Cleft Palate		ENSG00000204248
Tyms	TYMS	12	Cleft Palate	21254359	ENSG00000176890
Col11a1	COL11A1	270	Craniofacial Abnormalities	19638309	ENSG00000060718		5.12584
Ednra	EDNRA	12	Craniofacial Abnormalities	17294360	ENSG00000151617		5.50319
Fgfr3	FGFR3	87	Cleft Palate	17963255	ENSG00000068078
Fgf8	FGF8	26	Cleft Palate	17963255	ENSG00000107831
Col11a2	COL11A2	201	Craniofacial Abnormalities	16637051	ENSG00000204248
Runx2	RUNX2	122	Craniofacial Abnormalities	14688224	ENSG00000124813
Dlx5	DLX5	6	Craniofacial Abnormalities	14666512	ENSG00000105880
Dlx6	DLX6	1	Craniofacial Abnormalities	14666512	ENSG00000006377
Dlx5	DLX5	6	Craniofacial Abnormalities	10433912	ENSG00000105880
Dlx5	DLX5	6	Craniofacial Abnormalities	10433909	ENSG00000105880
Ednra	EDNRA	12	Craniofacial Abnormalities	9811577	ENSG00000151617		5.50319
Dlx2	DLX2	0	Craniofacial Abnormalities	9187081	ENSG00000115844	MXP Early 2	2.89864	2.89255	4.19421
Foxc2	FOXC2	30	Craniofacial Abnormalities	9409679	ENSG00000176692	MNP 1	4.92847					1.96272
Foxc2	FOXC2	30	Craniofacial Abnormalities	9106663	ENSG00000176692	MNP 1	4.92847					1.96272
Tgfb2	TGFB2	277	Craniofacial Abnormalities	9217007	ENSG00000092969
Zic1	ZIC1	9	Brachycephaly	26340333	ENSG00000152977
Tcf12	TCF12	60	Brachycephaly	23354436	ENSG00000140262
Sdc2	SDC2	5	Cleft upper lip		ENSG00000169439		5.39667
Sdc2	SDC2	5	Cleft Palate		ENSG00000169439		5.39667
Irx5	IRX5	8	Craniofacial Abnormalities	22581230	ENSG00000176842		4.88419
Tyms	TYMS	12	Cleft upper lip	21254359	ENSG00000176890
Masp1	MASP1	47	Craniofacial Abnormalities	21258343	ENSG00000127241
Setbp1	SETBP1	137	Craniofacial Abnormalities	20436468	ENSG00000152217
Gata2	GATA2	576	Craniofacial Abnormalities	20707411	ENSG00000179348
Ets2	ETS2	2	Craniofacial Abnormalities	19764029	ENSG00000157557		5.39117
Gpc6	GPC6	124	Craniofacial Abnormalities	19481194	ENSG00000183098		5.27917
Hmx1	HMX1	5	Craniofacial Abnormalities	19379485	ENSG00000215612
Bnc2	BNC2	254	Cleft Palate	19706529	ENSG00000173068
Nrxn1	NRXN1	717	Craniofacial Abnormalities	18057082	ENSG00000179915
Slc26a2	SLC26A2	329	Craniofacial Abnormalities	18925670	ENSG00000155850		5.33641
Tbx15	TBX15	29	Craniofacial Abnormalities	19068278	ENSG00000092607
Tcf4	TCF4	426	Craniofacial Abnormalities	17436254	ENSG00000196628	FNP Early 2					0.912126
Zic3	ZIC3	58	Craniofacial Abnormalities	17127413	ENSG00000156925
Fgfr3	FGFR3	87	Cleft upper lip	17963255	ENSG00000068078
Mmp2	MMP2	81	Craniofacial Abnormalities	17440987	ENSG00000087245		5.43538
Fgf3	FGF3	15	Cleft Palate	17963255	ENSG00000186895
Fgf3	FGF3	15	Cleft upper lip	17963255	ENSG00000186895
Fgf7	FGF7	5	Cleft upper lip	17963255	ENSG00000140285
Fgf8	FGF8	26	Cleft upper lip	17963255	ENSG00000107831
Fgf9	FGF9	68	Cleft upper lip	17963255	ENSG00000102678
Anxa1	ANXA1	0	Craniofacial Abnormalities	17405164	ENSG00000135046
Lrp2	LRP2	601	Craniofacial Abnormalities	17632512	ENSG00000081479
Mmp2	MMP2	81	Craniofacial Abnormalities	17400654	ENSG00000087245		5.43538
Fgf10	FGF10	34	Cleft upper lip	17963255	ENSG00000070193
Unc45b	UNC45B	8	Craniofacial Abnormalities	17189627	ENSG00000141161
Fgf7	FGF7	5	Cleft Palate	17963255	ENSG00000140285
Foxp2	FOXP2	145	Craniofacial Abnormalities	17033973	ENSG00000128573		5.02464
Rax	RAX	75	Craniofacial Abnormalities	15789424	ENSG00000134438
Cntn4	CNTN4	33	Craniofacial Abnormalities	15106122	ENSG00000144619
Sall3	SALL3	4	Craniofacial Abnormalities	15282310	ENSG00000256463
Col2a1	COL2A1	378	Craniofacial Abnormalities	15562585	ENSG00000139219		5.42075
Zic5	ZIC5	0	Craniofacial Abnormalities	15136147	ENSG00000139800
Sim2	SIM2	6	Cleft Palate	12203729	ENSG00000159263
Lpar1	LPAR1	20	Craniofacial Abnormalities	11087877	ENSG00000198121	MXP Early 2	5.55988		1.11115
Tfap2b	TFAP2B	44	Craniofacial Abnormalities	10802654	ENSG00000008196	FNP Early		-1.99155	-1.96387	1.18384	0.647121	-1.65809
Egfr	EGFR	338	Craniofacial Abnormalities	10319864	ENSG00000146648
Hoxa1	HOXA1	48	Craniofacial Abnormalities	10529420	ENSG00000105991
Alx1	ALX1	2	Craniofacial Abnormalities	9847249	ENSG00000180318	MNP 1		-1.88757	-1.95864	1.00061	-1.49615	1.23752
Hoxb1	HOXB1	4	Craniofacial Abnormalities	10529420	ENSG00000120094
Hapln1	HAPLN1	2	Craniofacial Abnormalities	9988279	ENSG00000145681		5.10395
Trp63	TP63	167	Craniofacial Abnormalities	10227294	ENSG00000073282
Thrb	THRB	188	Craniofacial Abnormalities	10660344	ENSG00000151090
Col2a1	COL2A1	378	Craniofacial Abnormalities	9061443	ENSG00000139219		5.42075
Dlx1	DLX1	0	Craniofacial Abnormalities	9187081	ENSG00000144355	MXP Early 2	2.81868		4.29846
Hoxa3	HOXA3	8	Craniofacial Abnormalities	1673020	ENSG00000105997

## Sheet: 10
	gene_symbol	numVariantsAssociatedToGene	disease_name	pmid	geneEnsemblIDs	Top Cluster	LMD_score	MXP Early 2	MXP 1	MXP 2	MXP 3	FNP Early	FNP Early 2	LNP	MNP 1	MNP 2
Irf6	IRF6	153	Cleft upper lip	20436469	ENSG00000117595
Irf6	IRF6	153	Cleft upper lip	18836445	ENSG00000117595
Irf6	IRF6	153	Cleft Palate	17041601	ENSG00000117595
Irf6	IRF6	153	Cleft upper lip	17041601	ENSG00000117595
Irf6	IRF6	153	Cleft upper lip		ENSG00000117595
Irf6	IRF6	153	Cleft Palate		ENSG00000117595
Fgfr1	FGFR1	351	Cleft upper lip	17963255	ENSG00000077782	FNP Early 2							-0.619625
Msx1	MSX1	31	Cleft Palate	15301380	ENSG00000163132	MXP 3	3.48861			-5.74048	1.92834		0.477788	1.41951	-2.87096	1.20506
Msx1	MSX1	31	Cleft Palate	12701100	ENSG00000163132	MXP 3	3.48861			-5.74048	1.92834		0.477788	1.41951	-2.87096	1.20506
Msx1	MSX1	31	Cleft Palate	12163415	ENSG00000163132	MXP 3	3.48861			-5.74048	1.92834		0.477788	1.41951	-2.87096	1.20506
Fgfr1	FGFR1	351	Cleft upper lip		ENSG00000077782	FNP Early 2							-0.619625
Msx1	MSX1	31	Cleft Palate		ENSG00000163132	MXP 3	3.48861			-5.74048	1.92834		0.477788	1.41951	-2.87096	1.20506
Satb2	SATB2	153	Cleft Palate	19170718	ENSG00000119042	MXP 1			3.00842		2.04696
Fgfr1	FGFR1	351	Cleft Palate	17963255	ENSG00000077782	FNP Early 2							-0.619625
Fgfr2	FGFR2	180	Craniofacial Abnormalities	18082115	ENSG00000066468	FNP Early 2							-2.27003
Irf6	IRF6	153	Cleft palate with cleft lip	17438386	ENSG00000117595
Fgfr2	FGFR2	180	Craniofacial Abnormalities	16465081	ENSG00000066468	FNP Early 2							-2.27003
Satb2	SATB2	153	Cleft Palate	16960803	ENSG00000119042	MXP 1			3.00842		2.04696
Msx1	MSX1	31	Cleft palate with cleft lip	12807959	ENSG00000163132	MXP 3	3.48861			-5.74048	1.92834		0.477788	1.41951	-2.87096	1.20506
Fgfr2	FGFR2	180	Craniofacial Abnormalities	10631169	ENSG00000066468	FNP Early 2							-2.27003
Meis2	MEIS2	40	Cleft Palate		ENSG00000134138	MXP 1	2.66874	1.45946	2.47668	1.21411	2.22556	-4.0837	-6.56079	-4.57571	0.604979	-3.29388
Tbx22	TBX22	28	Cleft Palate		ENSG00000122145
Fgfr2	FGFR2	180	Cleft Palate	29526646	ENSG00000066468	FNP Early 2							-2.27003
Tgfb1	TGFB1	43	Cleft Palate	25450421	ENSG00000105329
Fgfr2	FGFR2	180	Cleft Palate	17963255	ENSG00000066468	FNP Early 2							-2.27003
Col2a1	COL2A1	378	Cleft Palate	15562585	ENSG00000139219	MXP 1			0.699857				-0.541036	-0.86231	0.373542
Trp63	TP63	167	Cleft Palate	11462173	ENSG00000073282
Bmp4	BMP4	75	Cleft upper lip		ENSG00000125378	MXP 3					2.05664		-3.72969
Msx1	MSX1	31	Cleft upper lip		ENSG00000163132	MXP 3	3.48861			-5.74048	1.92834		0.477788	1.41951	-2.87096	1.20506
Col2a1	COL2A1	378	Cleft Palate		ENSG00000139219	MXP 1			0.699857				-0.541036	-0.86231	0.373542
Bmp4	BMP4	75	Cleft palate with cleft lip	22978696	ENSG00000125378	MXP 3					2.05664		-3.72969
Edn1	EDN1	9	Craniofacial Abnormalities	20707411	ENSG00000078401
Fgfr1	FGFR1	351	Craniofacial Abnormalities	12514106	ENSG00000077782	FNP Early 2							-0.619625
Edn1	EDN1	9	Craniofacial Abnormalities	10100047	ENSG00000078401
Edn1	EDN1	9	Craniofacial Abnormalities	9671575	ENSG00000078401
Msx2	MSX2	58	Craniofacial Abnormalities	9147639	ENSG00000120149	MXP 3	3.21855				2.67922		-4.08048		-3.76466	1.46531
Edn1	EDN1	9	Craniofacial Abnormalities	8152482	ENSG00000078401
Cdh1	CDH1	1623	Cleft upper lip		ENSG00000039068
Tgfb2	TGFB2	277	Cleft Palate	25450421	ENSG00000092969	MXP 3					1.69961		-2.65284
Trp63	TP63	167	Cleft palate with cleft lip	21567929	ENSG00000073282
Tfap2a	TFAP2A	37	Craniofacial Abnormalities	19685247	ENSG00000137203	MNP 2	4.86791						1.12775		-1.11573	1.17438
Trps1	TRPS1	222	Craniofacial Abnormalities	19759027	ENSG00000104447	MXP 2			1.08835	1.53989	0.990949	-1.9568	-2.57588		-0.902568	0.876853
Pdgfra	PDGFRA	1079	Cleft Palate	18264099	ENSG00000134853	MXP 2	4.65325	-0.86821	0.738549	1.09537			-0.870539			0.48179
Fgf10	FGF10	34	Cleft Palate	17963255	ENSG00000070193	MXP 1			2.94061
Fgf9	FGF9	68	Cleft Palate	17963255	ENSG00000102678
Twist1	TWIST1	90	Brachycephaly	17343269	ENSG00000122691	MXP 3			1.64346	0.80381	2.03117	-3.13381	-3.63088	1.73378	-1.26333	1.07191
Satb2	SATB2	153	Craniofacial Abnormalities	16960803	ENSG00000119042	MXP 1			3.00842		2.04696
Tbx1	TBX1	195	Craniofacial Abnormalities	17000704	ENSG00000184058
Trp63	TP63	167	Cleft upper lip	16688749	ENSG00000073282
Fgf8	FGF8	26	Craniofacial Abnormalities	16720880	ENSG00000107831
Irf6	IRF6	153	Craniofacial Abnormalities	17041601	ENSG00000117595
Ptch1	PTCH1	1655	Cleft Palate	16405370	ENSG00000185920	MXP 1	4.45923	-1.48191	1.57372			-1.94199	-1.69626	-1.968	1.40423	0.526856
Trp63	TP63	167	Cleft palate with cleft lip	16740912	ENSG00000073282
Tbx1	TBX1	195	Craniofacial Abnormalities	15190012	ENSG00000184058
Msx1	MSX1	31	Craniofacial Abnormalities	14654219	ENSG00000163132	MXP 3	3.48861			-5.74048	1.92834		0.477788	1.41951	-2.87096	1.20506
Msx1	MSX1	31	Craniofacial Abnormalities	14630905	ENSG00000163132	MXP 3	3.48861			-5.74048	1.92834		0.477788	1.41951	-2.87096	1.20506
Pax3	PAX3	120	Craniofacial Abnormalities	14556253	ENSG00000135903	LNP	3.87173	-4.48874	-7.23498	-5.19685	1.68834			2.22077	-1.3546	0.429479
Msx1	MSX1	31	Craniofacial Abnormalities	15301380	ENSG00000163132	MXP 3	3.48861			-5.74048	1.92834		0.477788	1.41951	-2.87096	1.20506
Six1	SIX1	57	Craniofacial Abnormalities	12834866	ENSG00000126778	MXP 3	4.8027	1.08126	1.09576		1.42336		-1.05256	-1.15697
Tfap2a	TFAP2A	37	Craniofacial Abnormalities	14534133	ENSG00000137203	MNP 2	4.86791						1.12775		-1.11573	1.17438
Sim2	SIM2	6	Craniofacial Abnormalities	12203729	ENSG00000159263
Msx1	MSX1	31	Craniofacial Abnormalities	12163415	ENSG00000163132	MXP 3	3.48861			-5.74048	1.92834		0.477788	1.41951	-2.87096	1.20506
Sox9	SOX9	98	Craniofacial Abnormalities	11807034	ENSG00000125398	MXP 1			0.80416		-1.08747			-1.15833		0.565443
Trps1	TRPS1	222	Craniofacial Abnormalities	11708946	ENSG00000104447	MXP 2			1.08835	1.53989	0.990949	-1.9568	-2.57588		-0.902568	0.876853
Pdgfra	PDGFRA	1079	Craniofacial Abnormalities	11023856	ENSG00000134853	MXP 2	4.65325	-0.86821	0.738549	1.09537			-0.870539			0.48179
Gsc	GSC	4	Craniofacial Abnormalities	10433910	ENSG00000133937
Alx4	ALX4	96	Craniofacial Abnormalities	9847249	ENSG00000052850	MNP 2	4.15127	-2.40579	-3.33475	-1.38002	0.725531			1.18899	-1.26249	1.36405
Pax6	PAX6	338	Craniofacial Abnormalities	9363853	ENSG00000007372		4.84234
Pax6	PAX6	338	Craniofacial Abnormalities	9079035	ENSG00000007372		4.84234
Pax6	PAX6	338	Craniofacial Abnormalities	7559133	ENSG00000007372		4.84234
Pdgfra	PDGFRA	1079	Cleft palate with cleft lip	35147171	ENSG00000134853	MXP 2	4.65325	-0.86821	0.738549	1.09537			-0.870539			0.48179
Cdh1	CDH1	1623	Cleft palate with cleft lip	32260281	ENSG00000039068
Cdh1	CDH1	1623	Cleft palate with cleft lip	23197654	ENSG00000039068
Mafb	MAFB	71	Cleft upper lip	20436469	ENSG00000204103	MXP 2	4.40231			2.01493
Fgfr2	FGFR2	180	Craniofacial dysostosis type 1	17803937	ENSG00000066468	FNP Early 2							-2.27003
Fgfr2	FGFR2	180	Cleft upper lip	17963255	ENSG00000066468	FNP Early 2							-2.27003
Lmna	LMNA	819	Craniofacial Abnormalities	15726408	ENSG00000160789		5.24041
Fgfr2	FGFR2	180	Craniofacial dysostosis type 1	11781872	ENSG00000066468	FNP Early 2							-2.27003
Fgfr2	FGFR2	180	Craniofacial dysostosis type 1	11380921	ENSG00000066468	FNP Early 2							-2.27003
Fgfr2	FGFR2	180	Craniofacial dysostosis type 1	11173845	ENSG00000066468	FNP Early 2							-2.27003
Fgfr2	FGFR2	180	Craniofacial dysostosis type 1	10574673	ENSG00000066468	FNP Early 2							-2.27003
Fgfr2	FGFR2	180	Craniofacial dysostosis type 1	9521581	ENSG00000066468	FNP Early 2							-2.27003
Fgfr2	FGFR2	180	Craniofacial dysostosis type 1	9677057	ENSG00000066468	FNP Early 2							-2.27003
Fgfr2	FGFR2	180	Craniofacial dysostosis type 1	9152842	ENSG00000066468	FNP Early 2							-2.27003
Fgfr2	FGFR2	180	Craniofacial dysostosis type 1	8946174	ENSG00000066468	FNP Early 2							-2.27003
Fgfr2	FGFR2	180	Craniofacial dysostosis type 1	8644708	ENSG00000066468	FNP Early 2							-2.27003
Fgfr2	FGFR2	180	Craniofacial dysostosis type 1	8956050	ENSG00000066468	FNP Early 2							-2.27003
Fgfr2	FGFR2	180	Craniofacial dysostosis type 1	7655462	ENSG00000066468	FNP Early 2							-2.27003
Fgfr2	FGFR2	180	Craniofacial dysostosis type 1	8528214	ENSG00000066468	FNP Early 2							-2.27003
Fgfr2	FGFR2	180	Craniofacial dysostosis type 1	7581378	ENSG00000066468	FNP Early 2							-2.27003
Fgfr2	FGFR2	180	Craniofacial dysostosis type 1	7987400	ENSG00000066468	FNP Early 2							-2.27003
Fgfr2	FGFR2	180	Craniofacial dysostosis type 1	7874170	ENSG00000066468	FNP Early 2							-2.27003
Gja1	GJA1	142	Cleft upper lip		ENSG00000152661	MNP 2								-0.579786		0.435523
Ahr	AHR	4	Craniofacial Abnormalities	36093370	ENSG00000106546
Rdh10	RDH10	3	Craniofacial Abnormalities	27793605	ENSG00000121039		5.15792
Arhgap29	ARHGAP29	10	Cleft palate with cleft lip	27350171	ENSG00000137962	MNP 2		-2.0698								1.49098
Bnc2	BNC2	254	Craniofacial Abnormalities	19706529	ENSG00000173068	MXP 2				2.1177			-2.26259
Ptch1	PTCH1	1655	Craniofacial Abnormalities	18539553	ENSG00000185920	MXP 1	4.45923	-1.48191	1.57372			-1.94199	-1.69626	-1.968	1.40423	0.526856
Dll3	DLL3	70	Craniofacial Abnormalities	17849441	ENSG00000090932
Fgf3	FGF3	15	Craniofacial Abnormalities	17656375	ENSG00000186895
Notch1	NOTCH1	852	Craniofacial Abnormalities	17849441	ENSG00000148400
Ptch1	PTCH1	1655	Cleft upper lip	16405370	ENSG00000185920	MXP 1	4.45923	-1.48191	1.57372			-1.94199	-1.69626	-1.968	1.40423	0.526856
Ptch1	PTCH1	1655	Craniofacial Abnormalities	16405370	ENSG00000185920	MXP 1	4.45923	-1.48191	1.57372			-1.94199	-1.69626	-1.968	1.40423	0.526856
Folr1	FOLR1	99	Craniofacial Abnormalities	15800851	ENSG00000110195
Fgfr3	FGFR3	87	Brachycephaly	10914960	ENSG00000068078
Eya1	EYA1	209	Craniofacial Abnormalities	10471511	ENSG00000104313	MXP 1			1.13667		1.06386	-1.20644	-1.17916		-0.658787	0.982129
Nog	NOG	22	Cleft upper lip		ENSG00000183691
Col11a2	COL11A2	201	Cleft Palate		ENSG00000204248
Tyms	TYMS	12	Cleft Palate	21254359	ENSG00000176890	MNP 2				-0.544754						-0.241785
Col11a1	COL11A1	270	Craniofacial Abnormalities	19638309	ENSG00000060718	MXP 1			1.58676	1.10933		-1.97964	-1.50412			0.692796
Ednra	EDNRA	12	Craniofacial Abnormalities	17294360	ENSG00000151617	MNP 2							-0.688338			1.17377
Fgfr3	FGFR3	87	Cleft Palate	17963255	ENSG00000068078
Fgf8	FGF8	26	Cleft Palate	17963255	ENSG00000107831
Col11a2	COL11A2	201	Craniofacial Abnormalities	16637051	ENSG00000204248
Runx2	RUNX2	122	Craniofacial Abnormalities	14688224	ENSG00000124813
Dlx5	DLX5	6	Craniofacial Abnormalities	14666512	ENSG00000105880
Dlx6	DLX6	1	Craniofacial Abnormalities	14666512	ENSG00000006377
Dlx5	DLX5	6	Craniofacial Abnormalities	10433912	ENSG00000105880
Dlx5	DLX5	6	Craniofacial Abnormalities	10433909	ENSG00000105880
Ednra	EDNRA	12	Craniofacial Abnormalities	9811577	ENSG00000151617	MNP 2							-0.688338			1.17377
Dlx2	DLX2	0	Craniofacial Abnormalities	9187081	ENSG00000115844	MXP Early 2	2.14572	3.83037	1.67354	2.22963			-5.08669	-3.59726	-4.05035	-5.15797
Foxc2	FOXC2	30	Craniofacial Abnormalities	9409679	ENSG00000176692	MNP 1	4.14238	-4.74171							2.71425
Foxc2	FOXC2	30	Craniofacial Abnormalities	9106663	ENSG00000176692	MNP 1	4.14238	-4.74171							2.71425
Tgfb2	TGFB2	277	Craniofacial Abnormalities	9217007	ENSG00000092969	MXP 3					1.69961		-2.65284
Zic1	ZIC1	9	Brachycephaly	26340333	ENSG00000152977		4.84351
Tcf12	TCF12	60	Brachycephaly	23354436	ENSG00000140262	MXP 3		-0.394614			1.02199		-0.515084	0.830699	-1.28948	0.763647
Sdc2	SDC2	5	Cleft upper lip		ENSG00000169439	MXP 2	5.1752	-1.46993		1.02642
Sdc2	SDC2	5	Cleft Palate		ENSG00000169439	MXP 2	5.1752	-1.46993		1.02642
Irx5	IRX5	8	Craniofacial Abnormalities	22581230	ENSG00000176842	MXP 3					2.72677		-2.65024	1.75578
Tyms	TYMS	12	Cleft upper lip	21254359	ENSG00000176890	MNP 2				-0.544754						-0.241785
Masp1	MASP1	47	Craniofacial Abnormalities	21258343	ENSG00000127241		4.18401
Setbp1	SETBP1	137	Craniofacial Abnormalities	20436468	ENSG00000152217	MXP 3					1.0555		-1.53422			0.748616
Gata2	GATA2	576	Craniofacial Abnormalities	20707411	ENSG00000179348	MNP 1	4.05596	-2.37333		-3.74317		-2.9813	-1.91446		1.59087
Ets2	ETS2	2	Craniofacial Abnormalities	19764029	ENSG00000157557
Gpc6	GPC6	124	Craniofacial Abnormalities	19481194	ENSG00000183098	MXP 1	4.40966		0.991801	0.849278	0.685288		-1.51548
Hmx1	HMX1	5	Craniofacial Abnormalities	19379485	ENSG00000215612
Bnc2	BNC2	254	Cleft Palate	19706529	ENSG00000173068	MXP 2				2.1177			-2.26259
Nrxn1	NRXN1	717	Craniofacial Abnormalities	18057082	ENSG00000179915
Slc26a2	SLC26A2	329	Craniofacial Abnormalities	18925670	ENSG00000155850
Tbx15	TBX15	29	Craniofacial Abnormalities	19068278	ENSG00000092607
Tcf4	TCF4	426	Craniofacial Abnormalities	17436254	ENSG00000196628	MNP 2		-0.899592		1.10993					-1.138	1.19222
Zic3	ZIC3	58	Craniofacial Abnormalities	17127413	ENSG00000156925
Fgfr3	FGFR3	87	Cleft upper lip	17963255	ENSG00000068078
Mmp2	MMP2	81	Craniofacial Abnormalities	17440987	ENSG00000087245	FNP Early 2	5.53637						-0.569251
Fgf3	FGF3	15	Cleft Palate	17963255	ENSG00000186895
Fgf3	FGF3	15	Cleft upper lip	17963255	ENSG00000186895
Fgf7	FGF7	5	Cleft upper lip	17963255	ENSG00000140285
Fgf8	FGF8	26	Cleft upper lip	17963255	ENSG00000107831
Fgf9	FGF9	68	Cleft upper lip	17963255	ENSG00000102678
Anxa1	ANXA1	0	Craniofacial Abnormalities	17405164	ENSG00000135046
Lrp2	LRP2	601	Craniofacial Abnormalities	17632512	ENSG00000081479
Mmp2	MMP2	81	Craniofacial Abnormalities	17400654	ENSG00000087245	FNP Early 2	5.53637						-0.569251
Fgf10	FGF10	34	Cleft upper lip	17963255	ENSG00000070193	MXP 1			2.94061
Unc45b	UNC45B	8	Craniofacial Abnormalities	17189627	ENSG00000141161
Fgf7	FGF7	5	Cleft Palate	17963255	ENSG00000140285
Foxp2	FOXP2	145	Craniofacial Abnormalities	17033973	ENSG00000128573	MNP 1	3.66393	-1.65538	0.919475	1.25975		-1.95369	-4.16293		1.44195
Rax	RAX	75	Craniofacial Abnormalities	15789424	ENSG00000134438
Cntn4	CNTN4	33	Craniofacial Abnormalities	15106122	ENSG00000144619
Sall3	SALL3	4	Craniofacial Abnormalities	15282310	ENSG00000256463
Col2a1	COL2A1	378	Craniofacial Abnormalities	15562585	ENSG00000139219	MXP 1			0.699857				-0.541036	-0.86231	0.373542
Zic5	ZIC5	0	Craniofacial Abnormalities	15136147	ENSG00000139800
Sim2	SIM2	6	Cleft Palate	12203729	ENSG00000159263
Lpar1	LPAR1	20	Craniofacial Abnormalities	11087877	ENSG00000198121	MXP 2			0.578539	0.876745	0.865419	-0.715023	-0.917478
Tfap2b	TFAP2B	44	Craniofacial Abnormalities	10802654	ENSG00000008196	FNP Early 2	2.88888	-3.08767	-6.74763	-5.33924	-5.82329	2.16705	2.317		-1.97367	1.05631
Egfr	EGFR	338	Craniofacial Abnormalities	10319864	ENSG00000146648
Hoxa1	HOXA1	48	Craniofacial Abnormalities	10529420	ENSG00000105991
Alx1	ALX1	2	Craniofacial Abnormalities	9847249	ENSG00000180318	MNP 1		-2.73095	-3.46925	-5.21392	0.747768		-1.15873	1.39236	1.52574	0.573006
Hoxb1	HOXB1	4	Craniofacial Abnormalities	10529420	ENSG00000120094
Hapln1	HAPLN1	2	Craniofacial Abnormalities	9988279	ENSG00000145681	LNP	4.74016							-4.13518
Trp63	TP63	167	Craniofacial Abnormalities	10227294	ENSG00000073282
Thrb	THRB	188	Craniofacial Abnormalities	10660344	ENSG00000151090
Col2a1	COL2A1	378	Craniofacial Abnormalities	9061443	ENSG00000139219	MXP 1			0.699857				-0.541036	-0.86231	0.373542
Dlx1	DLX1	0	Craniofacial Abnormalities	9187081	ENSG00000144355	MXP 2	2.33342	2.86686	2.13034	3.19832			-27.2921		-3.85196	-7.36627
Hoxa3	HOXA3	8	Craniofacial Abnormalities	1673020	ENSG00000105997

## Sheet: 11
	gene_symbol	numVariantsAssociatedToGene	disease_name	pmid	geneEnsemblIDs	Top Cluster	LMD_score	Dorsal Nasal Cavity	LnP - Casz1	LnP - Gata2	LnP - Irx5	MxP - Lhx8	Ventral Nasal Cavity	aMnP	avMnP	dMxP	lMxP	mMnP	mMxP	pvMnP
Irf6	IRF6	153	Cleft upper lip	20436469	ENSG00000117595		4.5724
Irf6	IRF6	153	Cleft upper lip	18836445	ENSG00000117595		4.5724
Irf6	IRF6	153	Cleft Palate	17041601	ENSG00000117595		4.5724
Irf6	IRF6	153	Cleft upper lip	17041601	ENSG00000117595		4.5724
Irf6	IRF6	153	Cleft upper lip		ENSG00000117595		4.5724
Irf6	IRF6	153	Cleft Palate		ENSG00000117595		4.5724
Fgfr1	FGFR1	351	Cleft upper lip	17963255	ENSG00000077782	Dorsal Nasal Cavity		0.73572				-0.643477	0.306265	-0.674179				-0.35952
Msx1	MSX1	31	Cleft Palate	15301380	ENSG00000163132	avMnP	2.17292	-2.74702	2.26305	1.19949	0.637735	0.594379	-4.23508	0.506517	2.62431	-2.00434	2.04272	0.624724	-2.39915	-1.92591
Msx1	MSX1	31	Cleft Palate	12701100	ENSG00000163132	avMnP	2.17292	-2.74702	2.26305	1.19949	0.637735	0.594379	-4.23508	0.506517	2.62431	-2.00434	2.04272	0.624724	-2.39915	-1.92591
Msx1	MSX1	31	Cleft Palate	12163415	ENSG00000163132	avMnP	2.17292	-2.74702	2.26305	1.19949	0.637735	0.594379	-4.23508	0.506517	2.62431	-2.00434	2.04272	0.624724	-2.39915	-1.92591
Fgfr1	FGFR1	351	Cleft upper lip		ENSG00000077782	Dorsal Nasal Cavity		0.73572				-0.643477	0.306265	-0.674179				-0.35952
Msx1	MSX1	31	Cleft Palate		ENSG00000163132	avMnP	2.17292	-2.74702	2.26305	1.19949	0.637735	0.594379	-4.23508	0.506517	2.62431	-2.00434	2.04272	0.624724	-2.39915	-1.92591
Satb2	SATB2	153	Cleft Palate	19170718	ENSG00000119042	mMxP	3.04321	-3.59941		-1.62426			-4.21305	-3.38275	1.89496	-3.46972	1.11722		2.32071
Fgfr1	FGFR1	351	Cleft Palate	17963255	ENSG00000077782	Dorsal Nasal Cavity		0.73572				-0.643477	0.306265	-0.674179				-0.35952
Fgfr2	FGFR2	180	Craniofacial Abnormalities	18082115	ENSG00000066468	pvMnP	4.82743			-0.906118		-1.1104								1.4909
Irf6	IRF6	153	Cleft palate with cleft lip	17438386	ENSG00000117595		4.5724
Fgfr2	FGFR2	180	Craniofacial Abnormalities	16465081	ENSG00000066468	pvMnP	4.82743			-0.906118		-1.1104								1.4909
Satb2	SATB2	153	Cleft Palate	16960803	ENSG00000119042	mMxP	3.04321	-3.59941		-1.62426			-4.21305	-3.38275	1.89496	-3.46972	1.11722		2.32071
Msx1	MSX1	31	Cleft palate with cleft lip	12807959	ENSG00000163132	avMnP	2.17292	-2.74702	2.26305	1.19949	0.637735	0.594379	-4.23508	0.506517	2.62431	-2.00434	2.04272	0.624724	-2.39915	-1.92591
Fgfr2	FGFR2	180	Craniofacial Abnormalities	10631169	ENSG00000066468	pvMnP	4.82743			-0.906118		-1.1104								1.4909
Meis2	MEIS2	40	Cleft Palate		ENSG00000134138	mMxP	2.10563	-3.82763	-4.35026	-3.59889	-2.18147	1.0031	-1.51011	-5.02612	-2.05274	0.732023	1.79283	-2.79642	2.90856	1.47975
Tbx22	TBX22	28	Cleft Palate		ENSG00000122145	Ventral Nasal Cavity	3.66873						3.27226
Fgfr2	FGFR2	180	Cleft Palate	29526646	ENSG00000066468	pvMnP	4.82743			-0.906118		-1.1104								1.4909
Tgfb1	TGFB1	43	Cleft Palate	25450421	ENSG00000105329		4.90121
Fgfr2	FGFR2	180	Cleft Palate	17963255	ENSG00000066468	pvMnP	4.82743			-0.906118		-1.1104								1.4909
Col2a1	COL2A1	378	Cleft Palate	15562585	ENSG00000139219	pvMnP	3.59133	0.96107	-1.55935	-1.7836	-1.22527	-0.696384	0.422042		-0.965696		-1.0717		0.502618	1.84571
Trp63	TP63	167	Cleft Palate	11462173	ENSG00000073282		4.67696
Bmp4	BMP4	75	Cleft upper lip		ENSG00000125378	lMxP	4.38964	-1.04		0.524439	0.643288				0.901121	-0.676917	1.45555		-0.992959	-1.29847
Msx1	MSX1	31	Cleft upper lip		ENSG00000163132	avMnP	2.17292	-2.74702	2.26305	1.19949	0.637735	0.594379	-4.23508	0.506517	2.62431	-2.00434	2.04272	0.624724	-2.39915	-1.92591
Col2a1	COL2A1	378	Cleft Palate		ENSG00000139219	pvMnP	3.59133	0.96107	-1.55935	-1.7836	-1.22527	-0.696384	0.422042		-0.965696		-1.0717		0.502618	1.84571
Bmp4	BMP4	75	Cleft palate with cleft lip	22978696	ENSG00000125378	lMxP	4.38964	-1.04		0.524439	0.643288				0.901121	-0.676917	1.45555		-0.992959	-1.29847
Edn1	EDN1	9	Craniofacial Abnormalities	20707411	ENSG00000078401
Fgfr1	FGFR1	351	Craniofacial Abnormalities	12514106	ENSG00000077782	Dorsal Nasal Cavity		0.73572				-0.643477	0.306265	-0.674179				-0.35952
Edn1	EDN1	9	Craniofacial Abnormalities	10100047	ENSG00000078401
Edn1	EDN1	9	Craniofacial Abnormalities	9671575	ENSG00000078401
Msx2	MSX2	58	Craniofacial Abnormalities	9147639	ENSG00000120149	avMnP	2.53996	-4.01583		0.827519			-4.18128		3.0396	-2.83009	2.02217		-3.49413	-1.93353
Edn1	EDN1	9	Craniofacial Abnormalities	8152482	ENSG00000078401
Cdh1	CDH1	1623	Cleft upper lip		ENSG00000039068		4.78494
Tgfb2	TGFB2	277	Cleft Palate	25450421	ENSG00000092969	Ventral Nasal Cavity	4.07478		-2.63488			-1.35815	2.21425	-3.12414					-1.05799	1.24188
Trp63	TP63	167	Cleft palate with cleft lip	21567929	ENSG00000073282		4.67696
Tfap2a	TFAP2A	37	Craniofacial Abnormalities	19685247	ENSG00000137203	LnP - Casz1	3.51291	1.44728	2.58161	0.633867	-2.99248	-1.64665	-2.10296	1.8016		-3.36967	-2.37038	0.722261	-2.62205
Trps1	TRPS1	222	Craniofacial Abnormalities	19759027	ENSG00000104447	lMxP	4.11776		0.827463	-0.93243		0.613498	-1.30064			-1.11915	1.28107		-0.865224	0.184555
Pdgfra	PDGFRA	1079	Cleft Palate	18264099	ENSG00000134853	pvMnP						-0.34122		-0.375369		-0.413215			0.301475	0.322961
Fgf10	FGF10	34	Cleft Palate	17963255	ENSG00000070193	mMxP	4.50005					0.79076							1.21425
Fgf9	FGF9	68	Cleft Palate	17963255	ENSG00000102678		4.36532
Twist1	TWIST1	90	Brachycephaly	17343269	ENSG00000122691	LnP - Irx5		-1.95182		0.53794	1.61639		-1.89331	-0.296998	0.993132	0.852343	1.42554		-0.342361	-0.425334
Satb2	SATB2	153	Craniofacial Abnormalities	16960803	ENSG00000119042	mMxP	3.04321	-3.59941		-1.62426			-4.21305	-3.38275	1.89496	-3.46972	1.11722		2.32071
Tbx1	TBX1	195	Craniofacial Abnormalities	17000704	ENSG00000184058
Trp63	TP63	167	Cleft upper lip	16688749	ENSG00000073282		4.67696
Fgf8	FGF8	26	Craniofacial Abnormalities	16720880	ENSG00000107831		5.08162
Irf6	IRF6	153	Craniofacial Abnormalities	17041601	ENSG00000117595		4.5724
Ptch1	PTCH1	1655	Cleft Palate	16405370	ENSG00000185920	pvMnP	3.78615	-0.829467	-2.73421	-1.36888	-1.95298			-1.77386	0.620623	-1.22301			0.982039	2.13832
Trp63	TP63	167	Cleft palate with cleft lip	16740912	ENSG00000073282		4.67696
Tbx1	TBX1	195	Craniofacial Abnormalities	15190012	ENSG00000184058
Msx1	MSX1	31	Craniofacial Abnormalities	14654219	ENSG00000163132	avMnP	2.17292	-2.74702	2.26305	1.19949	0.637735	0.594379	-4.23508	0.506517	2.62431	-2.00434	2.04272	0.624724	-2.39915	-1.92591
Msx1	MSX1	31	Craniofacial Abnormalities	14630905	ENSG00000163132	avMnP	2.17292	-2.74702	2.26305	1.19949	0.637735	0.594379	-4.23508	0.506517	2.62431	-2.00434	2.04272	0.624724	-2.39915	-1.92591
Pax3	PAX3	120	Craniofacial Abnormalities	14556253	ENSG00000135903	LnP - Casz1	2.61788	-0.836166	2.26742	1.51671	1.93783	-2.07759		1.02195		0.575104	1.81972	-1.9974	-4.28952	-3.86542
Msx1	MSX1	31	Craniofacial Abnormalities	15301380	ENSG00000163132	avMnP	2.17292	-2.74702	2.26305	1.19949	0.637735	0.594379	-4.23508	0.506517	2.62431	-2.00434	2.04272	0.624724	-2.39915	-1.92591
Six1	SIX1	57	Craniofacial Abnormalities	12834866	ENSG00000126778	MxP - Lhx8	3.71669		-3.49665	-1.9265	-1.67628	1.13712		-2.32895		-0.836258	0.681614		0.937508	0.462396
Tfap2a	TFAP2A	37	Craniofacial Abnormalities	14534133	ENSG00000137203	LnP - Casz1	3.51291	1.44728	2.58161	0.633867	-2.99248	-1.64665	-2.10296	1.8016		-3.36967	-2.37038	0.722261	-2.62205
Sim2	SIM2	6	Craniofacial Abnormalities	12203729	ENSG00000159263	mMxP	2.11704												6.26449
Msx1	MSX1	31	Craniofacial Abnormalities	12163415	ENSG00000163132	avMnP	2.17292	-2.74702	2.26305	1.19949	0.637735	0.594379	-4.23508	0.506517	2.62431	-2.00434	2.04272	0.624724	-2.39915	-1.92591
Sox9	SOX9	98	Craniofacial Abnormalities	11807034	ENSG00000125398	pvMnP	3.24568	0.925201	-1.40478	-1.17155	-1.64484	-1.01324	0.393674	0.41645		-2.21511	-2.23502	0.438288	0.18821	2.49835
Trps1	TRPS1	222	Craniofacial Abnormalities	11708946	ENSG00000104447	lMxP	4.11776		0.827463	-0.93243		0.613498	-1.30064			-1.11915	1.28107		-0.865224	0.184555
Pdgfra	PDGFRA	1079	Craniofacial Abnormalities	11023856	ENSG00000134853	pvMnP						-0.34122		-0.375369		-0.413215			0.301475	0.322961
Gsc	GSC	4	Craniofacial Abnormalities	10433910	ENSG00000133937	Ventral Nasal Cavity	3.31502		-3.10555	1.08073		-2.38707	3.21078	-4.54399	-3.93805			-2.23877	0.538308
Alx4	ALX4	96	Craniofacial Abnormalities	9847249	ENSG00000052850	LnP - Casz1	4.40323	0.438778	1.37303	0.297291	0.758462	-1.85114		0.742306		0.42528	0.401002		-1.70743	-0.780719
Pax6	PAX6	338	Craniofacial Abnormalities	9363853	ENSG00000007372		4.99218
Pax6	PAX6	338	Craniofacial Abnormalities	9079035	ENSG00000007372		4.99218
Pax6	PAX6	338	Craniofacial Abnormalities	7559133	ENSG00000007372		4.99218
Pdgfra	PDGFRA	1079	Cleft palate with cleft lip	35147171	ENSG00000134853	pvMnP						-0.34122		-0.375369		-0.413215			0.301475	0.322961
Cdh1	CDH1	1623	Cleft palate with cleft lip	32260281	ENSG00000039068		4.78494
Cdh1	CDH1	1623	Cleft palate with cleft lip	23197654	ENSG00000039068		4.78494
Mafb	MAFB	71	Cleft upper lip	20436469	ENSG00000204103	mMxP	4.2889			-1.24848				-3.42441					1.85027	1.19908
Fgfr2	FGFR2	180	Craniofacial dysostosis type 1	17803937	ENSG00000066468	pvMnP	4.82743			-0.906118		-1.1104								1.4909
Fgfr2	FGFR2	180	Cleft upper lip	17963255	ENSG00000066468	pvMnP	4.82743			-0.906118		-1.1104								1.4909
Lmna	LMNA	819	Craniofacial Abnormalities	15726408	ENSG00000160789	lMxP	5.44944	0.463194						-1.12305			0.685405
Fgfr2	FGFR2	180	Craniofacial dysostosis type 1	11781872	ENSG00000066468	pvMnP	4.82743			-0.906118		-1.1104								1.4909
Fgfr2	FGFR2	180	Craniofacial dysostosis type 1	11380921	ENSG00000066468	pvMnP	4.82743			-0.906118		-1.1104								1.4909
Fgfr2	FGFR2	180	Craniofacial dysostosis type 1	11173845	ENSG00000066468	pvMnP	4.82743			-0.906118		-1.1104								1.4909
Fgfr2	FGFR2	180	Craniofacial dysostosis type 1	10574673	ENSG00000066468	pvMnP	4.82743			-0.906118		-1.1104								1.4909
Fgfr2	FGFR2	180	Craniofacial dysostosis type 1	9521581	ENSG00000066468	pvMnP	4.82743			-0.906118		-1.1104								1.4909
Fgfr2	FGFR2	180	Craniofacial dysostosis type 1	9677057	ENSG00000066468	pvMnP	4.82743			-0.906118		-1.1104								1.4909
Fgfr2	FGFR2	180	Craniofacial dysostosis type 1	9152842	ENSG00000066468	pvMnP	4.82743			-0.906118		-1.1104								1.4909
Fgfr2	FGFR2	180	Craniofacial dysostosis type 1	8946174	ENSG00000066468	pvMnP	4.82743			-0.906118		-1.1104								1.4909
Fgfr2	FGFR2	180	Craniofacial dysostosis type 1	8644708	ENSG00000066468	pvMnP	4.82743			-0.906118		-1.1104								1.4909
Fgfr2	FGFR2	180	Craniofacial dysostosis type 1	8956050	ENSG00000066468	pvMnP	4.82743			-0.906118		-1.1104								1.4909
Fgfr2	FGFR2	180	Craniofacial dysostosis type 1	7655462	ENSG00000066468	pvMnP	4.82743			-0.906118		-1.1104								1.4909
Fgfr2	FGFR2	180	Craniofacial dysostosis type 1	8528214	ENSG00000066468	pvMnP	4.82743			-0.906118		-1.1104								1.4909
Fgfr2	FGFR2	180	Craniofacial dysostosis type 1	7581378	ENSG00000066468	pvMnP	4.82743			-0.906118		-1.1104								1.4909
Fgfr2	FGFR2	180	Craniofacial dysostosis type 1	7987400	ENSG00000066468	pvMnP	4.82743			-0.906118		-1.1104								1.4909
Fgfr2	FGFR2	180	Craniofacial dysostosis type 1	7874170	ENSG00000066468	pvMnP	4.82743			-0.906118		-1.1104								1.4909
Gja1	GJA1	142	Cleft upper lip		ENSG00000152661	avMnP			-0.720334	-0.348852	-0.429756			-0.710614	0.750465		0.428214			0.319518
Ahr	AHR	4	Craniofacial Abnormalities	36093370	ENSG00000106546	avMnP	3.62676								2.7233
Rdh10	RDH10	3	Craniofacial Abnormalities	27793605	ENSG00000121039	LnP - Casz1	4.95658		2.68836
Arhgap29	ARHGAP29	10	Cleft palate with cleft lip	27350171	ENSG00000137962	Dorsal Nasal Cavity	4.96685	1.14538				-1.43322					-0.552463			0.451526
Bnc2	BNC2	254	Craniofacial Abnormalities	19706529	ENSG00000173068	Dorsal Nasal Cavity	4.5898	1.06858				-0.915329	1.00281		-2.21353		-1.23264	-1.97736	0.797748
Ptch1	PTCH1	1655	Craniofacial Abnormalities	18539553	ENSG00000185920	pvMnP	3.78615	-0.829467	-2.73421	-1.36888	-1.95298			-1.77386	0.620623	-1.22301			0.982039	2.13832
Dll3	DLL3	70	Craniofacial Abnormalities	17849441	ENSG00000090932		4.88887
Fgf3	FGF3	15	Craniofacial Abnormalities	17656375	ENSG00000186895
Notch1	NOTCH1	852	Craniofacial Abnormalities	17849441	ENSG00000148400	Dorsal Nasal Cavity	4.86432	1.42254
Ptch1	PTCH1	1655	Cleft upper lip	16405370	ENSG00000185920	pvMnP	3.78615	-0.829467	-2.73421	-1.36888	-1.95298			-1.77386	0.620623	-1.22301			0.982039	2.13832
Ptch1	PTCH1	1655	Craniofacial Abnormalities	16405370	ENSG00000185920	pvMnP	3.78615	-0.829467	-2.73421	-1.36888	-1.95298			-1.77386	0.620623	-1.22301			0.982039	2.13832
Folr1	FOLR1	99	Craniofacial Abnormalities	15800851	ENSG00000110195
Fgfr3	FGFR3	87	Brachycephaly	10914960	ENSG00000068078		4.7952
Eya1	EYA1	209	Craniofacial Abnormalities	10471511	ENSG00000104313	avMnP	4.77956		-0.92855			0.34225	-1.4056		0.988277	-0.72911	0.417878	0.316738
Nog	NOG	22	Cleft upper lip		ENSG00000183691		4.29495
Col11a2	COL11A2	201	Cleft Palate		ENSG00000204248
Tyms	TYMS	12	Cleft Palate	21254359	ENSG00000176890	LnP - Casz1			0.441285			0.267268
Col11a1	COL11A1	270	Craniofacial Abnormalities	19638309	ENSG00000060718	mMxP	4.94937	0.445116	-1.42405	-1.01006		-0.674647							0.978589	0.962626
Ednra	EDNRA	12	Craniofacial Abnormalities	17294360	ENSG00000151617	avMnP	5.00304				0.825284		-0.784129		1.1138	-0.817264			-0.807687
Fgfr3	FGFR3	87	Cleft Palate	17963255	ENSG00000068078		4.7952
Fgf8	FGF8	26	Cleft Palate	17963255	ENSG00000107831		5.08162
Col11a2	COL11A2	201	Craniofacial Abnormalities	16637051	ENSG00000204248
Runx2	RUNX2	122	Craniofacial Abnormalities	14688224	ENSG00000124813	lMxP	3.6371	-2.48466				0.964975	-3.10893	-2.09842	0.874104		2.27967		-1.37092
Dlx5	DLX5	6	Craniofacial Abnormalities	14666512	ENSG00000105880	avMnP	3.27661	-3.34153		-2.03058		1.45435			3.39886		0.952463
Dlx6	DLX6	1	Craniofacial Abnormalities	14666512	ENSG00000006377	avMnP	3.61271								3.26179
Dlx5	DLX5	6	Craniofacial Abnormalities	10433912	ENSG00000105880	avMnP	3.27661	-3.34153		-2.03058		1.45435			3.39886		0.952463
Dlx5	DLX5	6	Craniofacial Abnormalities	10433909	ENSG00000105880	avMnP	3.27661	-3.34153		-2.03058		1.45435			3.39886		0.952463
Ednra	EDNRA	12	Craniofacial Abnormalities	9811577	ENSG00000151617	avMnP	5.00304				0.825284		-0.784129		1.1138	-0.817264			-0.807687
Dlx2	DLX2	0	Craniofacial Abnormalities	9187081	ENSG00000115844	MxP - Lhx8	2.61458	-2.81558		-3.1534		3.26793	-3.08055					-3.36849	1.94463	-3.88817
Foxc2	FOXC2	30	Craniofacial Abnormalities	9409679	ENSG00000176692	Ventral Nasal Cavity	3.02462	1.30931	-6.133	-1.91263		-3.75743	2.57904	-2.14197	-3.61893	-2.00448	-3.76772		0.472972	1.41941
Foxc2	FOXC2	30	Craniofacial Abnormalities	9106663	ENSG00000176692	Ventral Nasal Cavity	3.02462	1.30931	-6.133	-1.91263		-3.75743	2.57904	-2.14197	-3.61893	-2.00448	-3.76772		0.472972	1.41941
Tgfb2	TGFB2	277	Craniofacial Abnormalities	9217007	ENSG00000092969	Ventral Nasal Cavity	4.07478		-2.63488			-1.35815	2.21425	-3.12414					-1.05799	1.24188
Zic1	ZIC1	9	Brachycephaly	26340333	ENSG00000152977
Tcf12	TCF12	60	Brachycephaly	23354436	ENSG00000140262	LnP - Casz1		-0.496259	0.860465	0.470315	0.411304	-0.199777	-0.708049	0.284079	0.710315	0.567583	0.768541	-0.351544	-0.660099	-0.729196
Sdc2	SDC2	5	Cleft upper lip		ENSG00000169439	mMxP	5.40993	0.380796										-0.915802	0.461739
Sdc2	SDC2	5	Cleft Palate		ENSG00000169439	mMxP	5.40993	0.380796										-0.915802	0.461739
Irx5	IRX5	8	Craniofacial Abnormalities	22581230	ENSG00000176842	dMxP	2.74408	-1.0787			2.45046				-1.71525	2.93818	1.77267	-2.54284	-2.07943	-3.71176
Tyms	TYMS	12	Cleft upper lip	21254359	ENSG00000176890	LnP - Casz1			0.441285			0.267268
Masp1	MASP1	47	Craniofacial Abnormalities	21258343	ENSG00000127241		4.23471
Setbp1	SETBP1	137	Craniofacial Abnormalities	20436468	ENSG00000152217	Dorsal Nasal Cavity	4.99487	0.438539		-0.859146		-0.682603		-0.633667			0.394626	-0.576898
Gata2	GATA2	576	Craniofacial Abnormalities	20707411	ENSG00000179348	avMnP	3.16909	-1.20882		1.51449	-1.7162	-3.2776	0.93638		2.18914	-2.71302	-1.09835		-1.61124	1.28048
Ets2	ETS2	2	Craniofacial Abnormalities	19764029	ENSG00000157557	pvMnP	5.42649													1.02615
Gpc6	GPC6	124	Craniofacial Abnormalities	19481194	ENSG00000183098	mMxP	4.4961	-0.683873		-0.473706		0.344593	0.68627	-1.1889		-0.54349		-1.16199	1.22641	0.748503
Hmx1	HMX1	5	Craniofacial Abnormalities	19379485	ENSG00000215612		3.66323
Bnc2	BNC2	254	Cleft Palate	19706529	ENSG00000173068	Dorsal Nasal Cavity	4.5898	1.06858				-0.915329	1.00281		-2.21353		-1.23264	-1.97736	0.797748
Nrxn1	NRXN1	717	Craniofacial Abnormalities	18057082	ENSG00000179915		3.78128
Slc26a2	SLC26A2	329	Craniofacial Abnormalities	18925670	ENSG00000155850		5.48455
Tbx15	TBX15	29	Craniofacial Abnormalities	19068278	ENSG00000092607		3.33791
Tcf4	TCF4	426	Craniofacial Abnormalities	17436254	ENSG00000196628	LnP - Casz1			1.16174					0.468783	0.311644		0.170838		-0.550193	-0.277213
Zic3	ZIC3	58	Craniofacial Abnormalities	17127413	ENSG00000156925
Fgfr3	FGFR3	87	Cleft upper lip	17963255	ENSG00000068078		4.7952
Mmp2	MMP2	81	Craniofacial Abnormalities	17440987	ENSG00000087245	mMnP	5.50489							-0.515825				-0.473841
Fgf3	FGF3	15	Cleft Palate	17963255	ENSG00000186895
Fgf3	FGF3	15	Cleft upper lip	17963255	ENSG00000186895
Fgf7	FGF7	5	Cleft upper lip	17963255	ENSG00000140285		4.41252
Fgf8	FGF8	26	Cleft upper lip	17963255	ENSG00000107831		5.08162
Fgf9	FGF9	68	Cleft upper lip	17963255	ENSG00000102678		4.36532
Anxa1	ANXA1	0	Craniofacial Abnormalities	17405164	ENSG00000135046		3.81056
Lrp2	LRP2	601	Craniofacial Abnormalities	17632512	ENSG00000081479
Mmp2	MMP2	81	Craniofacial Abnormalities	17400654	ENSG00000087245	mMnP	5.50489							-0.515825				-0.473841
Fgf10	FGF10	34	Cleft upper lip	17963255	ENSG00000070193	mMxP	4.50005					0.79076							1.21425
Unc45b	UNC45B	8	Craniofacial Abnormalities	17189627	ENSG00000141161
Fgf7	FGF7	5	Cleft Palate	17963255	ENSG00000140285		4.41252
Foxp2	FOXP2	145	Craniofacial Abnormalities	17033973	ENSG00000128573	dMxP	2.63505		-3.20637	-1.84391	0.518589	-1.68333	1.87941	-2.99183	-4.58197	2.30148	-1.60103	-2.03297	1.5591	1.51024
Rax	RAX	75	Craniofacial Abnormalities	15789424	ENSG00000134438		4.67783
Cntn4	CNTN4	33	Craniofacial Abnormalities	15106122	ENSG00000144619
Sall3	SALL3	4	Craniofacial Abnormalities	15282310	ENSG00000256463
Col2a1	COL2A1	378	Craniofacial Abnormalities	15562585	ENSG00000139219	pvMnP	3.59133	0.96107	-1.55935	-1.7836	-1.22527	-0.696384	0.422042		-0.965696		-1.0717		0.502618	1.84571
Zic5	ZIC5	0	Craniofacial Abnormalities	15136147	ENSG00000139800		4.58255
Sim2	SIM2	6	Cleft Palate	12203729	ENSG00000159263	mMxP	2.11704												6.26449
Lpar1	LPAR1	20	Craniofacial Abnormalities	11087877	ENSG00000198121	dMxP		-0.370482								0.935692	0.437653	-0.478063		-0.477173
Tfap2b	TFAP2B	44	Craniofacial Abnormalities	10802654	ENSG00000008196	aMnP	2.04867	3.00674	2.37464			-4.00781		3.25964	-3.09183	-4.3027	-4.08805	0.27399	-4.20653	-2.57279
Egfr	EGFR	338	Craniofacial Abnormalities	10319864	ENSG00000146648		4.29405
Hoxa1	HOXA1	48	Craniofacial Abnormalities	10529420	ENSG00000105991
Alx1	ALX1	2	Craniofacial Abnormalities	9847249	ENSG00000180318	Ventral Nasal Cavity		-0.59228	-0.704055	1.3268	1.09975	-2.50781	1.61768		1.29378	-1.46189		0.973714	-2.2678
Hoxb1	HOXB1	4	Craniofacial Abnormalities	10529420	ENSG00000120094
Hapln1	HAPLN1	2	Craniofacial Abnormalities	9988279	ENSG00000145681	Dorsal Nasal Cavity	4.25229	2.27685
Trp63	TP63	167	Craniofacial Abnormalities	10227294	ENSG00000073282		4.67696
Thrb	THRB	188	Craniofacial Abnormalities	10660344	ENSG00000151090		4.44077
Col2a1	COL2A1	378	Craniofacial Abnormalities	9061443	ENSG00000139219	pvMnP	3.59133	0.96107	-1.55935	-1.7836	-1.22527	-0.696384	0.422042		-0.965696		-1.0717		0.502618	1.84571
Dlx1	DLX1	0	Craniofacial Abnormalities	9187081	ENSG00000144355	MxP - Lhx8	2.42442	-2.47464		-3.1413		3.53883						-3.78415	2.3197	-3.84635
Hoxa3	HOXA3	8	Craniofacial Abnormalities	1673020	ENSG00000105997

## Sheet: 12
	gene_symbol	numVariantsAssociatedToGene	disease_name	pmid	geneEnsemblIDs	Top Cluster	LMD_score	MxP Mesenchyme	Osteoblast	Osteomesenchyme	Palatal Shelf - Anterior	Palatal Shelf - Posterior	Primary Palate	Chondrocytes - Septum/Capsule	Nasal Cavity - Dorsal	Nasal Cavity - Ventral	VNO Mesenchyme	Dermal Condensate	Lip - Dermal	Lip-Nostril Fusion	Nostrils - Gata2	Nostrils - Pax7	Nostrils - Tfap2b	Philtrum	Roof - Sim1	Whisker Pad	Periocular Mesenchyme
Irf6	IRF6	153	Cleft upper lip	20436469	ENSG00000117595		4.80406
Irf6	IRF6	153	Cleft upper lip	18836445	ENSG00000117595		4.80406
Irf6	IRF6	153	Cleft Palate	17041601	ENSG00000117595		4.80406
Irf6	IRF6	153	Cleft upper lip	17041601	ENSG00000117595		4.80406
Irf6	IRF6	153	Cleft upper lip		ENSG00000117595		4.80406
Irf6	IRF6	153	Cleft Palate		ENSG00000117595		4.80406
Fgfr1	FGFR1	351	Cleft upper lip	17963255	ENSG00000077782	Nostrils - Pax7		-0.767061		0.1792	-0.635213	-0.451054			0.219854			0.344657				0.782399	-0.373915	0.488808	-0.426408	0.379311	-0.61579
Msx1	MSX1	31	Cleft Palate	15301380	ENSG00000163132	Osteoblast	2.96306		2.38268	0.968693	1.3457	-2.75831		-2.29152	-3.04174	-1.66398	-1.21415	-3.15019		1.67644	1.30824	2.24268	1.39193	1.67202	-1.4513	1.024	-2.40817
Msx1	MSX1	31	Cleft Palate	12701100	ENSG00000163132	Osteoblast	2.96306		2.38268	0.968693	1.3457	-2.75831		-2.29152	-3.04174	-1.66398	-1.21415	-3.15019		1.67644	1.30824	2.24268	1.39193	1.67202	-1.4513	1.024	-2.40817
Msx1	MSX1	31	Cleft Palate	12163415	ENSG00000163132	Osteoblast	2.96306		2.38268	0.968693	1.3457	-2.75831		-2.29152	-3.04174	-1.66398	-1.21415	-3.15019		1.67644	1.30824	2.24268	1.39193	1.67202	-1.4513	1.024	-2.40817
Fgfr1	FGFR1	351	Cleft upper lip		ENSG00000077782	Nostrils - Pax7		-0.767061		0.1792	-0.635213	-0.451054			0.219854			0.344657				0.782399	-0.373915	0.488808	-0.426408	0.379311	-0.61579
Msx1	MSX1	31	Cleft Palate		ENSG00000163132	Osteoblast	2.96306		2.38268	0.968693	1.3457	-2.75831		-2.29152	-3.04174	-1.66398	-1.21415	-3.15019		1.67644	1.30824	2.24268	1.39193	1.67202	-1.4513	1.024	-2.40817
Satb2	SATB2	153	Cleft Palate	19170718	ENSG00000119042	Palatal Shelf - Anterior	3.74487	1.08546	2.02507		2.53673		1.53899	-2.82618	-2.58193	-1.37085		-3.82107			1.65641	-2.95315	-3.19977	0.67563			-1.99709
Fgfr1	FGFR1	351	Cleft Palate	17963255	ENSG00000077782	Nostrils - Pax7		-0.767061		0.1792	-0.635213	-0.451054			0.219854			0.344657				0.782399	-0.373915	0.488808	-0.426408	0.379311	-0.61579
Fgfr2	FGFR2	180	Craniofacial Abnormalities	18082115	ENSG00000066468	Roof - Sim1	4.87109	-0.53273		0.400193	-1.219	-0.779641		0.974385	-1.03673	-0.745845		0.474446	-0.665586		-0.993923		-0.410438		1.01343	0.987382
Irf6	IRF6	153	Cleft palate with cleft lip	17438386	ENSG00000117595		4.80406
Fgfr2	FGFR2	180	Craniofacial Abnormalities	16465081	ENSG00000066468	Roof - Sim1	4.87109	-0.53273		0.400193	-1.219	-0.779641		0.974385	-1.03673	-0.745845		0.474446	-0.665586		-0.993923		-0.410438		1.01343	0.987382
Satb2	SATB2	153	Cleft Palate	16960803	ENSG00000119042	Palatal Shelf - Anterior	3.74487	1.08546	2.02507		2.53673		1.53899	-2.82618	-2.58193	-1.37085		-3.82107			1.65641	-2.95315	-3.19977	0.67563			-1.99709
Msx1	MSX1	31	Cleft palate with cleft lip	12807959	ENSG00000163132	Osteoblast	2.96306		2.38268	0.968693	1.3457	-2.75831		-2.29152	-3.04174	-1.66398	-1.21415	-3.15019		1.67644	1.30824	2.24268	1.39193	1.67202	-1.4513	1.024	-2.40817
Fgfr2	FGFR2	180	Craniofacial Abnormalities	10631169	ENSG00000066468	Roof - Sim1	4.87109	-0.53273		0.400193	-1.219	-0.779641		0.974385	-1.03673	-0.745845		0.474446	-0.665586		-0.993923		-0.410438		1.01343	0.987382
Meis2	MEIS2	40	Cleft Palate		ENSG00000134138	MxP Mesenchyme	3.37114	2.43324	-1.60201	1.13973	0.720161	1.67475	-0.78108	-2.25445	-1.88932	-1.8003	1.81598	1.04501	0.563675	-2.38882	-2.97307	-3.02474	-2.9883	-2.72475	-1.54958	1.24503
Tbx22	TBX22	28	Cleft Palate		ENSG00000122145	Periocular Mesenchyme	3.70232						2.2525		1.58925		2.37138										2.61189
Fgfr2	FGFR2	180	Cleft Palate	29526646	ENSG00000066468	Roof - Sim1	4.87109	-0.53273		0.400193	-1.219	-0.779641		0.974385	-1.03673	-0.745845		0.474446	-0.665586		-0.993923		-0.410438		1.01343	0.987382
Tgfb1	TGFB1	43	Cleft Palate	25450421	ENSG00000105329	Osteoblast	4.81974		2.70158
Fgfr2	FGFR2	180	Cleft Palate	17963255	ENSG00000066468	Roof - Sim1	4.87109	-0.53273		0.400193	-1.219	-0.779641		0.974385	-1.03673	-0.745845		0.474446	-0.665586		-0.993923		-0.410438		1.01343	0.987382
Col2a1	COL2A1	378	Cleft Palate	15562585	ENSG00000139219	Chondrocytes - Septum/Capsule	3.27558		-1.38901	-1.37593	-1.49043	0.679131	0.60315	3.81231	1.11527	-2.11455	2.20689	-1.10186	-1.05353	-1.61873	-1.73406	-1.87781	-1.56682	-1.07821	-1.23534	-0.904805	-1.2006
Trp63	TP63	167	Cleft Palate	11462173	ENSG00000073282		4.8018
Bmp4	BMP4	75	Cleft upper lip		ENSG00000125378	Lip-Nostril Fusion	4.29128		0.654309			-0.826668		-2.32446	-0.487928		-0.765477		-0.826816	2.93203	1.00516	1.80499	0.85077	2.27755			-0.703577
Msx1	MSX1	31	Cleft upper lip		ENSG00000163132	Osteoblast	2.96306		2.38268	0.968693	1.3457	-2.75831		-2.29152	-3.04174	-1.66398	-1.21415	-3.15019		1.67644	1.30824	2.24268	1.39193	1.67202	-1.4513	1.024	-2.40817
Col2a1	COL2A1	378	Cleft Palate		ENSG00000139219	Chondrocytes - Septum/Capsule	3.27558		-1.38901	-1.37593	-1.49043	0.679131	0.60315	3.81231	1.11527	-2.11455	2.20689	-1.10186	-1.05353	-1.61873	-1.73406	-1.87781	-1.56682	-1.07821	-1.23534	-0.904805	-1.2006
Bmp4	BMP4	75	Cleft palate with cleft lip	22978696	ENSG00000125378	Lip-Nostril Fusion	4.29128		0.654309			-0.826668		-2.32446	-0.487928		-0.765477		-0.826816	2.93203	1.00516	1.80499	0.85077	2.27755			-0.703577
Edn1	EDN1	9	Craniofacial Abnormalities	20707411	ENSG00000078401		3.76896
Fgfr1	FGFR1	351	Craniofacial Abnormalities	12514106	ENSG00000077782	Nostrils - Pax7		-0.767061		0.1792	-0.635213	-0.451054			0.219854			0.344657				0.782399	-0.373915	0.488808	-0.426408	0.379311	-0.61579
Edn1	EDN1	9	Craniofacial Abnormalities	10100047	ENSG00000078401		3.76896
Edn1	EDN1	9	Craniofacial Abnormalities	9671575	ENSG00000078401		3.76896
Msx2	MSX2	58	Craniofacial Abnormalities	9147639	ENSG00000120149	Lip-Nostril Fusion	3.96592	-1.24865	2.0725	1.15788	-1.41405	-1.11279	-1.73691	-2.02095	-2.77546	-2.18579		-2.47226	-1.35042	2.20306	1.05456	1.3396	1.97989	1.19664			-1.94942
Edn1	EDN1	9	Craniofacial Abnormalities	8152482	ENSG00000078401		3.76896
Cdh1	CDH1	1623	Cleft upper lip		ENSG00000039068		4.87607
Tgfb2	TGFB2	277	Cleft Palate	25450421	ENSG00000092969	Philtrum	4.04886	0.513931		1.03817	-1.51638		-0.771515	0.897041	1.30783	1.04553		-2.89869	-1.59695	-1.55925	0.569338	-1.33136		1.95074		-1.98535
Trp63	TP63	167	Cleft palate with cleft lip	21567929	ENSG00000073282		4.8018
Tfap2a	TFAP2A	37	Craniofacial Abnormalities	19685247	ENSG00000137203	Nostrils - Tfap2b	4.385	-2.30125		-0.924716		-2.01346		0.72991	0.488132	1.41431		-2.38294			1.15218		1.645			-1.1092
Trps1	TRPS1	222	Craniofacial Abnormalities	19759027	ENSG00000104447	Dermal Condensate	3.08341	-2.84534		-1.59722	-1.95729	-1.43381		-0.678498	-0.757746	-1.81493		2.34474	1.0857	2.1393	-0.60001	0.989455		2.05346		1.94556	-2.23509
Pdgfra	PDGFRA	1079	Cleft Palate	18264099	ENSG00000134853	Philtrum	5.27002			0.312447		0.492971	0.340966		-0.23116									0.733747
Fgf10	FGF10	34	Cleft Palate	17963255	ENSG00000070193	Palatal Shelf - Anterior	4.95566			0.646013	1.37376			-1.9324					-1.22944
Fgf9	FGF9	68	Cleft Palate	17963255	ENSG00000102678		4.47681
Twist1	TWIST1	90	Brachycephaly	17343269	ENSG00000122691	Roof - Sim1		-1.37223						-2.07071	-1.48245	-0.4398			0.987362	1.33057		1.04013		0.536292	1.57836	1.09215	0.498682
Satb2	SATB2	153	Craniofacial Abnormalities	16960803	ENSG00000119042	Palatal Shelf - Anterior	3.74487	1.08546	2.02507		2.53673		1.53899	-2.82618	-2.58193	-1.37085		-3.82107			1.65641	-2.95315	-3.19977	0.67563			-1.99709
Tbx1	TBX1	195	Craniofacial Abnormalities	17000704	ENSG00000184058		4.35221
Trp63	TP63	167	Cleft upper lip	16688749	ENSG00000073282		4.8018
Fgf8	FGF8	26	Craniofacial Abnormalities	16720880	ENSG00000107831		4.38363
Irf6	IRF6	153	Craniofacial Abnormalities	17041601	ENSG00000117595		4.80406
Ptch1	PTCH1	1655	Cleft Palate	16405370	ENSG00000185920	Palatal Shelf - Anterior	4.23088		1.02289		2.30201	0.83995	1.47005	-0.798324	-1.38041	-1.86819		2.20374			0.865551	-1.46385	-1.85707		-0.963777		-0.835909
Trp63	TP63	167	Cleft palate with cleft lip	16740912	ENSG00000073282		4.8018
Tbx1	TBX1	195	Craniofacial Abnormalities	15190012	ENSG00000184058		4.35221
Msx1	MSX1	31	Craniofacial Abnormalities	14654219	ENSG00000163132	Osteoblast	2.96306		2.38268	0.968693	1.3457	-2.75831		-2.29152	-3.04174	-1.66398	-1.21415	-3.15019		1.67644	1.30824	2.24268	1.39193	1.67202	-1.4513	1.024	-2.40817
Msx1	MSX1	31	Craniofacial Abnormalities	14630905	ENSG00000163132	Osteoblast	2.96306		2.38268	0.968693	1.3457	-2.75831		-2.29152	-3.04174	-1.66398	-1.21415	-3.15019		1.67644	1.30824	2.24268	1.39193	1.67202	-1.4513	1.024	-2.40817
Pax3	PAX3	120	Craniofacial Abnormalities	14556253	ENSG00000135903	Nostrils - Pax7	3.61349	-2.21161	-1.25165	0.820013	-3.36829	-4.07697	-3.33338	-0.397416	-0.630465	1.03069	-2.23091	-0.494798		0.817241	-1.43263	1.92633	1.19639			1.29153	0.600145
Msx1	MSX1	31	Craniofacial Abnormalities	15301380	ENSG00000163132	Osteoblast	2.96306		2.38268	0.968693	1.3457	-2.75831		-2.29152	-3.04174	-1.66398	-1.21415	-3.15019		1.67644	1.30824	2.24268	1.39193	1.67202	-1.4513	1.024	-2.40817
Six1	SIX1	57	Craniofacial Abnormalities	12834866	ENSG00000126778	Palatal Shelf - Anterior	3.98585	1.11823	0.739304		2.25389	1.15035	1.49555		0.523726	-1.83757	1.14217	-3.18036	-0.730872	-1.26592	-1.46074	-1.68731	-2.82638	0.758543	-0.91698		-1.39013
Tfap2a	TFAP2A	37	Craniofacial Abnormalities	14534133	ENSG00000137203	Nostrils - Tfap2b	4.385	-2.30125		-0.924716		-2.01346		0.72991	0.488132	1.41431		-2.38294			1.15218		1.645			-1.1092
Sim2	SIM2	6	Craniofacial Abnormalities	12203729	ENSG00000159263	Palatal Shelf - Posterior	3.69914					5.43663
Msx1	MSX1	31	Craniofacial Abnormalities	12163415	ENSG00000163132	Osteoblast	2.96306		2.38268	0.968693	1.3457	-2.75831		-2.29152	-3.04174	-1.66398	-1.21415	-3.15019		1.67644	1.30824	2.24268	1.39193	1.67202	-1.4513	1.024	-2.40817
Sox9	SOX9	98	Craniofacial Abnormalities	11807034	ENSG00000125398	Chondrocytes - Septum/Capsule	2.90592				-0.783948		0.662246	3.55384	1.37133	0.475197	2.35601	-3.09301	-2.79196	-2.92538	0.851232	-1.82489			-2.5159	-3.34686	-1.43788
Trps1	TRPS1	222	Craniofacial Abnormalities	11708946	ENSG00000104447	Dermal Condensate	3.08341	-2.84534		-1.59722	-1.95729	-1.43381		-0.678498	-0.757746	-1.81493		2.34474	1.0857	2.1393	-0.60001	0.989455		2.05346		1.94556	-2.23509
Pdgfra	PDGFRA	1079	Craniofacial Abnormalities	11023856	ENSG00000134853	Philtrum	5.27002			0.312447		0.492971	0.340966		-0.23116									0.733747
Gsc	GSC	4	Craniofacial Abnormalities	10433910	ENSG00000133937	Nasal Cavity - Ventral	3.81954		-2.45125	-1.11729	-3.03701		-1.98022		1.87871	3.35564			0.374007	-3.72768	-3.19806	-2.0697	-1.80733	-3.20603	-2.23085
Alx4	ALX4	96	Craniofacial Abnormalities	9847249	ENSG00000052850	Osteomesenchyme	4.69145			1.00584	-1.68042	-1.47499					-0.764571	-0.565246	-2.30768				0.819674	0.979272		0.514333
Pax6	PAX6	338	Craniofacial Abnormalities	9363853	ENSG00000007372		4.8136
Pax6	PAX6	338	Craniofacial Abnormalities	9079035	ENSG00000007372		4.8136
Pax6	PAX6	338	Craniofacial Abnormalities	7559133	ENSG00000007372		4.8136
Pdgfra	PDGFRA	1079	Cleft palate with cleft lip	35147171	ENSG00000134853	Philtrum	5.27002			0.312447		0.492971	0.340966		-0.23116									0.733747
Cdh1	CDH1	1623	Cleft palate with cleft lip	32260281	ENSG00000039068		4.87607
Cdh1	CDH1	1623	Cleft palate with cleft lip	23197654	ENSG00000039068		4.87607
Mafb	MAFB	71	Cleft upper lip	20436469	ENSG00000204103	Whisker Pad	4.01729		-1.71817	-2.03149	-1.17693		-2.16466	-1.79284	0.527488	1.02363		1.70867	-1.95658	-1.45372	-3.03152		-1.65353	-2.10681		2.2702
Fgfr2	FGFR2	180	Craniofacial dysostosis type 1	17803937	ENSG00000066468	Roof - Sim1	4.87109	-0.53273		0.400193	-1.219	-0.779641		0.974385	-1.03673	-0.745845		0.474446	-0.665586		-0.993923		-0.410438		1.01343	0.987382
Fgfr2	FGFR2	180	Cleft upper lip	17963255	ENSG00000066468	Roof - Sim1	4.87109	-0.53273		0.400193	-1.219	-0.779641		0.974385	-1.03673	-0.745845		0.474446	-0.665586		-0.993923		-0.410438		1.01343	0.987382
Lmna	LMNA	819	Craniofacial Abnormalities	15726408	ENSG00000160789	Dermal Condensate	4.64427	-0.398968	0.82937	1.04391	-0.508288	-0.603305	-0.940076	-0.947968	-0.952629	-1.00095	-0.836862	1.07086	0.274657				-0.50785	0.460684		0.987435	-0.515456
Fgfr2	FGFR2	180	Craniofacial dysostosis type 1	11781872	ENSG00000066468	Roof - Sim1	4.87109	-0.53273		0.400193	-1.219	-0.779641		0.974385	-1.03673	-0.745845		0.474446	-0.665586		-0.993923		-0.410438		1.01343	0.987382
Fgfr2	FGFR2	180	Craniofacial dysostosis type 1	11380921	ENSG00000066468	Roof - Sim1	4.87109	-0.53273		0.400193	-1.219	-0.779641		0.974385	-1.03673	-0.745845		0.474446	-0.665586		-0.993923		-0.410438		1.01343	0.987382
Fgfr2	FGFR2	180	Craniofacial dysostosis type 1	11173845	ENSG00000066468	Roof - Sim1	4.87109	-0.53273		0.400193	-1.219	-0.779641		0.974385	-1.03673	-0.745845		0.474446	-0.665586		-0.993923		-0.410438		1.01343	0.987382
Fgfr2	FGFR2	180	Craniofacial dysostosis type 1	10574673	ENSG00000066468	Roof - Sim1	4.87109	-0.53273		0.400193	-1.219	-0.779641		0.974385	-1.03673	-0.745845		0.474446	-0.665586		-0.993923		-0.410438		1.01343	0.987382
Fgfr2	FGFR2	180	Craniofacial dysostosis type 1	9521581	ENSG00000066468	Roof - Sim1	4.87109	-0.53273		0.400193	-1.219	-0.779641		0.974385	-1.03673	-0.745845		0.474446	-0.665586		-0.993923		-0.410438		1.01343	0.987382
Fgfr2	FGFR2	180	Craniofacial dysostosis type 1	9677057	ENSG00000066468	Roof - Sim1	4.87109	-0.53273		0.400193	-1.219	-0.779641		0.974385	-1.03673	-0.745845		0.474446	-0.665586		-0.993923		-0.410438		1.01343	0.987382
Fgfr2	FGFR2	180	Craniofacial dysostosis type 1	9152842	ENSG00000066468	Roof - Sim1	4.87109	-0.53273		0.400193	-1.219	-0.779641		0.974385	-1.03673	-0.745845		0.474446	-0.665586		-0.993923		-0.410438		1.01343	0.987382
Fgfr2	FGFR2	180	Craniofacial dysostosis type 1	8946174	ENSG00000066468	Roof - Sim1	4.87109	-0.53273		0.400193	-1.219	-0.779641		0.974385	-1.03673	-0.745845		0.474446	-0.665586		-0.993923		-0.410438		1.01343	0.987382
Fgfr2	FGFR2	180	Craniofacial dysostosis type 1	8644708	ENSG00000066468	Roof - Sim1	4.87109	-0.53273		0.400193	-1.219	-0.779641		0.974385	-1.03673	-0.745845		0.474446	-0.665586		-0.993923		-0.410438		1.01343	0.987382
Fgfr2	FGFR2	180	Craniofacial dysostosis type 1	8956050	ENSG00000066468	Roof - Sim1	4.87109	-0.53273		0.400193	-1.219	-0.779641		0.974385	-1.03673	-0.745845		0.474446	-0.665586		-0.993923		-0.410438		1.01343	0.987382
Fgfr2	FGFR2	180	Craniofacial dysostosis type 1	7655462	ENSG00000066468	Roof - Sim1	4.87109	-0.53273		0.400193	-1.219	-0.779641		0.974385	-1.03673	-0.745845		0.474446	-0.665586		-0.993923		-0.410438		1.01343	0.987382
Fgfr2	FGFR2	180	Craniofacial dysostosis type 1	8528214	ENSG00000066468	Roof - Sim1	4.87109	-0.53273		0.400193	-1.219	-0.779641		0.974385	-1.03673	-0.745845		0.474446	-0.665586		-0.993923		-0.410438		1.01343	0.987382
Fgfr2	FGFR2	180	Craniofacial dysostosis type 1	7581378	ENSG00000066468	Roof - Sim1	4.87109	-0.53273		0.400193	-1.219	-0.779641		0.974385	-1.03673	-0.745845		0.474446	-0.665586		-0.993923		-0.410438		1.01343	0.987382
Fgfr2	FGFR2	180	Craniofacial dysostosis type 1	7987400	ENSG00000066468	Roof - Sim1	4.87109	-0.53273		0.400193	-1.219	-0.779641		0.974385	-1.03673	-0.745845		0.474446	-0.665586		-0.993923		-0.410438		1.01343	0.987382
Fgfr2	FGFR2	180	Craniofacial dysostosis type 1	7874170	ENSG00000066468	Roof - Sim1	4.87109	-0.53273		0.400193	-1.219	-0.779641		0.974385	-1.03673	-0.745845		0.474446	-0.665586		-0.993923		-0.410438		1.01343	0.987382
Gja1	GJA1	142	Cleft upper lip		ENSG00000152661	Lip-Nostril Fusion	4.77554		0.558617	0.46888	-1.19045	-0.450779						-0.45929		0.682047	-0.498283		-0.523192	0.66689		0.624014
Ahr	AHR	4	Craniofacial Abnormalities	36093370	ENSG00000106546	Philtrum	4.55623																	2.56089
Rdh10	RDH10	3	Craniofacial Abnormalities	27793605	ENSG00000121039	Nostrils - Pax7	5.12059													1.25242		2.59005				0.490727
Arhgap29	ARHGAP29	10	Cleft palate with cleft lip	27350171	ENSG00000137962	Philtrum	5.32556								0.547809			-0.856715					-0.60451	0.696509
Bnc2	BNC2	254	Craniofacial Abnormalities	19706529	ENSG00000173068	Palatal Shelf - Anterior	4.44785	0.754636		0.349859	1.69338	1.57458	1.25859		0.400274	0.680255		-2.51925	-1.39087	-2.5208	-0.838422			-1.73304		-1.58522
Ptch1	PTCH1	1655	Craniofacial Abnormalities	18539553	ENSG00000185920	Palatal Shelf - Anterior	4.23088		1.02289		2.30201	0.83995	1.47005	-0.798324	-1.38041	-1.86819		2.20374			0.865551	-1.46385	-1.85707		-0.963777		-0.835909
Dll3	DLL3	70	Craniofacial Abnormalities	17849441	ENSG00000090932		4.97603
Fgf3	FGF3	15	Craniofacial Abnormalities	17656375	ENSG00000186895
Notch1	NOTCH1	852	Craniofacial Abnormalities	17849441	ENSG00000148400	Nasal Cavity - Dorsal	5.10712								1.24323
Ptch1	PTCH1	1655	Cleft upper lip	16405370	ENSG00000185920	Palatal Shelf - Anterior	4.23088		1.02289		2.30201	0.83995	1.47005	-0.798324	-1.38041	-1.86819		2.20374			0.865551	-1.46385	-1.85707		-0.963777		-0.835909
Ptch1	PTCH1	1655	Craniofacial Abnormalities	16405370	ENSG00000185920	Palatal Shelf - Anterior	4.23088		1.02289		2.30201	0.83995	1.47005	-0.798324	-1.38041	-1.86819		2.20374			0.865551	-1.46385	-1.85707		-0.963777		-0.835909
Folr1	FOLR1	99	Craniofacial Abnormalities	15800851	ENSG00000110195
Fgfr3	FGFR3	87	Brachycephaly	10914960	ENSG00000068078	Chondrocytes - Septum/Capsule	4.79859							1.85491
Eya1	EYA1	209	Craniofacial Abnormalities	10471511	ENSG00000104313	Palatal Shelf - Anterior	4.60028	0.793834		0.743707	1.42459	-0.858576	1.05268	0.611686	-0.43441		0.431269	-3.1129	-1.02261	1.13568				1.10433	-0.826512	-1.16973	-0.958101
Nog	NOG	22	Cleft upper lip		ENSG00000183691	Chondrocytes - Septum/Capsule	4.87719		1.05008		-2.48297			1.22679					-1.78428		1.09189
Col11a2	COL11A2	201	Cleft Palate		ENSG00000204248	Chondrocytes - Septum/Capsule	3.64037							3.88653
Tyms	TYMS	12	Cleft Palate	21254359	ENSG00000176890	Lip - Dermal				-0.655387			-0.517537			0.321126			0.358136							0.236008
Col11a1	COL11A1	270	Craniofacial Abnormalities	19638309	ENSG00000060718	Chondrocytes - Septum/Capsule	4.42206					0.70381		2.20834	0.450332	-0.622609	0.541647	-0.563499	-0.741822	-1.39751	-0.97144	-2.54046	-1.16098	-1.97904		-0.45597
Ednra	EDNRA	12	Craniofacial Abnormalities	17294360	ENSG00000151617	Philtrum	4.87595	-0.98874						-1.22559	-0.251689	-1.40785		0.802847				1.19716		1.21439	1.14729	0.395825
Fgfr3	FGFR3	87	Cleft Palate	17963255	ENSG00000068078	Chondrocytes - Septum/Capsule	4.79859							1.85491
Fgf8	FGF8	26	Cleft Palate	17963255	ENSG00000107831		4.38363
Col11a2	COL11A2	201	Craniofacial Abnormalities	16637051	ENSG00000204248	Chondrocytes - Septum/Capsule	3.64037							3.88653
Runx2	RUNX2	122	Craniofacial Abnormalities	14688224	ENSG00000124813	Osteoblast	4.01938	1.2294	2.41774	1.98527	0.710791			-0.863475	-1.75931	-2.21287		-1.81568	-1.2683						1.17177	-0.556994
Dlx5	DLX5	6	Craniofacial Abnormalities	14666512	ENSG00000105880	Osteoblast	4.13953	2.72055	3.357				1.61866	-1.8034	-2.27395			-2.95383					-2.17992
Dlx6	DLX6	1	Craniofacial Abnormalities	14666512	ENSG00000006377	Osteoblast	4.36694	2.48793	3.39872
Dlx5	DLX5	6	Craniofacial Abnormalities	10433912	ENSG00000105880	Osteoblast	4.13953	2.72055	3.357				1.61866	-1.8034	-2.27395			-2.95383					-2.17992
Dlx5	DLX5	6	Craniofacial Abnormalities	10433909	ENSG00000105880	Osteoblast	4.13953	2.72055	3.357				1.61866	-1.8034	-2.27395			-2.95383					-2.17992
Ednra	EDNRA	12	Craniofacial Abnormalities	9811577	ENSG00000151617	Philtrum	4.87595	-0.98874						-1.22559	-0.251689	-1.40785		0.802847				1.19716		1.21439	1.14729	0.395825
Dlx2	DLX2	0	Craniofacial Abnormalities	9187081	ENSG00000115844	Palatal Shelf - Anterior	3.59888	1.69056			2.43902	2.34464							2.36123				-3.10057
Foxc2	FOXC2	30	Craniofacial Abnormalities	9409679	ENSG00000176692	Nasal Cavity - Dorsal	3.64919							1.97061	2.61468				-3.78715							-2.89567
Foxc2	FOXC2	30	Craniofacial Abnormalities	9106663	ENSG00000176692	Nasal Cavity - Dorsal	3.64919							1.97061	2.61468				-3.78715							-2.89567
Tgfb2	TGFB2	277	Craniofacial Abnormalities	9217007	ENSG00000092969	Philtrum	4.04886	0.513931		1.03817	-1.51638		-0.771515	0.897041	1.30783	1.04553		-2.89869	-1.59695	-1.55925	0.569338	-1.33136		1.95074		-1.98535
Zic1	ZIC1	9	Brachycephaly	26340333	ENSG00000152977		5.104
Tcf12	TCF12	60	Brachycephaly	23354436	ENSG00000140262	Nostrils - Pax7		-0.594829	-0.425097					-0.388401		0.310372	-0.311674		-0.172105	0.458919		1.09727	0.544774		0.634581	-0.237583	0.337575
Sdc2	SDC2	5	Cleft upper lip		ENSG00000169439	Palatal Shelf - Posterior	5.32459			-0.382916		0.568307		-0.744378	0.464142		0.446525						0.41921			-0.533255
Sdc2	SDC2	5	Cleft Palate		ENSG00000169439	Palatal Shelf - Posterior	5.32459			-0.382916		0.568307		-0.744378	0.464142		0.446525						0.41921			-0.533255
Irx5	IRX5	8	Craniofacial Abnormalities	22581230	ENSG00000176842	Nostrils - Pax7	4.24778			1.12965	-0.963375	-2.04281	-2.70352	-0.740142	-1.04128	-2.1683	-2.38422	-0.80502	0.958106	0.672901		1.83336	0.475857		1.19693		1.55865
Tyms	TYMS	12	Cleft upper lip	21254359	ENSG00000176890	Lip - Dermal				-0.655387			-0.517537			0.321126			0.358136							0.236008
Masp1	MASP1	47	Craniofacial Abnormalities	21258343	ENSG00000127241		4.68981
Setbp1	SETBP1	137	Craniofacial Abnormalities	20436468	ENSG00000152217	Philtrum	5.10805	0.344634		0.739749						-0.611792		-0.822964						0.880694
Gata2	GATA2	576	Craniofacial Abnormalities	20707411	ENSG00000179348	Nostrils - Gata2	3.49282	-1.89841			-3.30624	-2.97432	-2.30525	-1.25996	1.81828	2.019	2.01256	-3.72862	-3.7938	2.65705	2.87537				-3.47026	-2.10699
Ets2	ETS2	2	Craniofacial Abnormalities	19764029	ENSG00000157557	Chondrocytes - Septum/Capsule	4.78167	1.04165		0.407102	-0.609955			1.59297			1.35897		-0.784267	-1.3462			-0.783957			-0.884662	-0.960504
Gpc6	GPC6	124	Craniofacial Abnormalities	19481194	ENSG00000183098	Palatal Shelf - Anterior	3.72322	0.43059		-0.670605	2.39034	1.12728	1.05012			0.571837	0.83535	-2.46855	1.36761	-1.49514	-2.26781	-0.807112	-1.10673	-1.32947	-1.24314	-1.21232
Hmx1	HMX1	5	Craniofacial Abnormalities	19379485	ENSG00000215612	Roof - Sim1	3.49395																		5.83108
Bnc2	BNC2	254	Cleft Palate	19706529	ENSG00000173068	Palatal Shelf - Anterior	4.44785	0.754636		0.349859	1.69338	1.57458	1.25859		0.400274	0.680255		-2.51925	-1.39087	-2.5208	-0.838422			-1.73304		-1.58522
Nrxn1	NRXN1	717	Craniofacial Abnormalities	18057082	ENSG00000179915	Chondrocytes - Septum/Capsule	4.91646							1.53978
Slc26a2	SLC26A2	329	Craniofacial Abnormalities	18925670	ENSG00000155850	Chondrocytes - Septum/Capsule	4.9381							2.19038
Tbx15	TBX15	29	Craniofacial Abnormalities	19068278	ENSG00000092607	Lip - Dermal	2.87175			-2.32876			-3.44992	-2.76435	-1.50754		-3.82423		4.42903		-3.37063		-3.67976	-4.12754		0.776428
Tcf4	TCF4	426	Craniofacial Abnormalities	17436254	ENSG00000196628	Dermal Condensate		-1.1464	-1.16549	-1.09949	-0.428934			-0.441332	-0.178693		-0.474166	1.45488	0.533587	1.17488	0.564346	0.931465	0.571159	1.01654	0.313893	0.141293	-0.400477
Zic3	ZIC3	58	Craniofacial Abnormalities	17127413	ENSG00000156925
Fgfr3	FGFR3	87	Cleft upper lip	17963255	ENSG00000068078	Chondrocytes - Septum/Capsule	4.79859							1.85491
Mmp2	MMP2	81	Craniofacial Abnormalities	17440987	ENSG00000087245	Nasal Cavity - Dorsal	5.31451			0.569104		0.432326			0.764475			-0.735996	-0.616393		0.410099		-0.501602		-1.08964	-0.722071
Fgf3	FGF3	15	Cleft Palate	17963255	ENSG00000186895
Fgf3	FGF3	15	Cleft upper lip	17963255	ENSG00000186895
Fgf7	FGF7	5	Cleft upper lip	17963255	ENSG00000140285		4.60044
Fgf8	FGF8	26	Cleft upper lip	17963255	ENSG00000107831		4.38363
Fgf9	FGF9	68	Cleft upper lip	17963255	ENSG00000102678		4.47681
Anxa1	ANXA1	0	Craniofacial Abnormalities	17405164	ENSG00000135046	Nasal Cavity - Ventral	4.58662		1.561	1.50884						2.08911
Lrp2	LRP2	601	Craniofacial Abnormalities	17632512	ENSG00000081479
Mmp2	MMP2	81	Craniofacial Abnormalities	17400654	ENSG00000087245	Nasal Cavity - Dorsal	5.31451			0.569104		0.432326			0.764475			-0.735996	-0.616393		0.410099		-0.501602		-1.08964	-0.722071
Fgf10	FGF10	34	Cleft upper lip	17963255	ENSG00000070193	Palatal Shelf - Anterior	4.95566			0.646013	1.37376			-1.9324					-1.22944
Unc45b	UNC45B	8	Craniofacial Abnormalities	17189627	ENSG00000141161
Fgf7	FGF7	5	Cleft Palate	17963255	ENSG00000140285		4.60044
Foxp2	FOXP2	145	Craniofacial Abnormalities	17033973	ENSG00000128573	Periocular Mesenchyme	3.40785	1.86713	-3.24508		-1.75896	1.96692		0.909078	1.27856		1.8933	-2.33745	-2.2825	-2.84085	-2.80066	-3.11773	-2.27333	-2.50323	-2.52931	-2.61016	2.52931
Rax	RAX	75	Craniofacial Abnormalities	15789424	ENSG00000134438
Cntn4	CNTN4	33	Craniofacial Abnormalities	15106122	ENSG00000144619	Palatal Shelf - Anterior	4.01203				2.71562
Sall3	SALL3	4	Craniofacial Abnormalities	15282310	ENSG00000256463		4.53053
Col2a1	COL2A1	378	Craniofacial Abnormalities	15562585	ENSG00000139219	Chondrocytes - Septum/Capsule	3.27558		-1.38901	-1.37593	-1.49043	0.679131	0.60315	3.81231	1.11527	-2.11455	2.20689	-1.10186	-1.05353	-1.61873	-1.73406	-1.87781	-1.56682	-1.07821	-1.23534	-0.904805	-1.2006
Zic5	ZIC5	0	Craniofacial Abnormalities	15136147	ENSG00000139800		4.4834
Sim2	SIM2	6	Cleft Palate	12203729	ENSG00000159263	Palatal Shelf - Posterior	3.69914					5.43663
Lpar1	LPAR1	20	Craniofacial Abnormalities	11087877	ENSG00000198121	Palatal Shelf - Posterior				-0.52141	0.564449	0.659794	0.289889	-0.977134		0.496139	-0.6967	-0.972044	0.440597		-0.355159		0.319534		-0.529417	0.145967	0.281306
Tfap2b	TFAP2B	44	Craniofacial Abnormalities	10802654	ENSG00000008196	Nostrils - Tfap2b	3.0901	-2.82062	-2.7446	-1.8769	-1.48741	-1.29701	-1.75858	0.826041	2.0588	-1.16917	-3.02019	-2.65905	-3.27512				3.60617	1.39932	1.43892	-3.19323	-2.04505
Egfr	EGFR	338	Craniofacial Abnormalities	10319864	ENSG00000146648	Palatal Shelf - Posterior	4.44477	1.54941				1.98682					1.31708						-3.77794
Hoxa1	HOXA1	48	Craniofacial Abnormalities	10529420	ENSG00000105991
Alx1	ALX1	2	Craniofacial Abnormalities	9847249	ENSG00000180318	Philtrum	3.36884	-1.5332	1.41915	0.711677	-0.526001	-3.43476	1.27528	0.397998		0.372808		-3.08228	-3.02468	1.48602	0.754911	0.852231	1.05122	2.67452	0.747056	-0.248795
Hoxb1	HOXB1	4	Craniofacial Abnormalities	10529420	ENSG00000120094
Hapln1	HAPLN1	2	Craniofacial Abnormalities	9988279	ENSG00000145681	Chondrocytes - Septum/Capsule	2.35724							6.01828
Trp63	TP63	167	Craniofacial Abnormalities	10227294	ENSG00000073282		4.8018
Thrb	THRB	188	Craniofacial Abnormalities	10660344	ENSG00000151090	Osteoblast	4.32861		2.49163	1.81416
Col2a1	COL2A1	378	Craniofacial Abnormalities	9061443	ENSG00000139219	Chondrocytes - Septum/Capsule	3.27558		-1.38901	-1.37593	-1.49043	0.679131	0.60315	3.81231	1.11527	-2.11455	2.20689	-1.10186	-1.05353	-1.61873	-1.73406	-1.87781	-1.56682	-1.07821	-1.23534	-0.904805	-1.2006
Dlx1	DLX1	0	Craniofacial Abnormalities	9187081	ENSG00000144355	Lip - Dermal	3.19271	1.4507		-3.64937	2.60522	2.69704			-3.72289				2.84336				-3.17268
Hoxa3	HOXA3	8	Craniofacial Abnormalities	1673020	ENSG00000105997		4.67022

## Sheet: 13
	gene_symbol	numVariantsAssociatedToGene	disease_name	pmid	geneEnsemblIDs	Top Cluster	LMD_score	Incisor	Molar	MxP - Shox2/Meox2	MxP Mesenchyme	Nasal Palate - Anterior	Nasal Palate - Posterior	Osteoblast	Osteomesenchyme	Palatal Shelf - Anterior	Palatal Shelf - Posterior	Primary Palate	Chondro - VNO	Chondrocytes - Anterior Capsule	Chondrocytes - Septum/Capsule	Nasal Cavity - Dorsal	Nasal Cavity - Ventral	VNO Mesenchyme	Dermal Condensate	Lip - Dermal	Lip Fibroblasts	Lip-Nostril Fusion	Philtrum	Roof - Sim1	Whisker Pad	Periocular Mesenchyme
Irf6	IRF6	153	Cleft upper lip	20436469	ENSG00000117595		4.55474
Irf6	IRF6	153	Cleft upper lip	18836445	ENSG00000117595		4.55474
Irf6	IRF6	153	Cleft Palate	17041601	ENSG00000117595		4.55474
Irf6	IRF6	153	Cleft upper lip	17041601	ENSG00000117595		4.55474
Irf6	IRF6	153	Cleft upper lip		ENSG00000117595		4.55474
Irf6	IRF6	153	Cleft Palate		ENSG00000117595		4.55474
Fgfr1	FGFR1	351	Cleft upper lip	17963255	ENSG00000077782	Philtrum		0.56067	-0.739549	-0.804908	-0.974174									0.346449	0.196969				0.588828	0.291558	-0.373054	0.331107	0.676493	-0.459437	0.291401	-0.778992
Msx1	MSX1	31	Cleft Palate	15301380	ENSG00000163132	Molar	2.79498	1.88374	2.50474	-2.29483	-2.17776	-1.33644	-3.57813	0.497618	0.854768	0.549414	-2.62971	1.36754		2.07919	-2.15779	-1.78403	-1.37802			2.16022	0.994736	1.83768	1.2345	-1.62164	-0.859465	-3.182
Msx1	MSX1	31	Cleft Palate	12701100	ENSG00000163132	Molar	2.79498	1.88374	2.50474	-2.29483	-2.17776	-1.33644	-3.57813	0.497618	0.854768	0.549414	-2.62971	1.36754		2.07919	-2.15779	-1.78403	-1.37802			2.16022	0.994736	1.83768	1.2345	-1.62164	-0.859465	-3.182
Msx1	MSX1	31	Cleft Palate	12163415	ENSG00000163132	Molar	2.79498	1.88374	2.50474	-2.29483	-2.17776	-1.33644	-3.57813	0.497618	0.854768	0.549414	-2.62971	1.36754		2.07919	-2.15779	-1.78403	-1.37802			2.16022	0.994736	1.83768	1.2345	-1.62164	-0.859465	-3.182
Fgfr1	FGFR1	351	Cleft upper lip		ENSG00000077782	Philtrum		0.56067	-0.739549	-0.804908	-0.974174									0.346449	0.196969				0.588828	0.291558	-0.373054	0.331107	0.676493	-0.459437	0.291401	-0.778992
Msx1	MSX1	31	Cleft Palate		ENSG00000163132	Molar	2.79498	1.88374	2.50474	-2.29483	-2.17776	-1.33644	-3.57813	0.497618	0.854768	0.549414	-2.62971	1.36754		2.07919	-2.15779	-1.78403	-1.37802			2.16022	0.994736	1.83768	1.2345	-1.62164	-0.859465	-3.182
Satb2	SATB2	153	Cleft Palate	19170718	ENSG00000119042	Incisor	3.43901	2.84046					1.2936	2.82191		2.09483		1.26083			-2.47369	-2.90809	-1.36215			0.978167		-1.05014				-3.39663
Fgfr1	FGFR1	351	Cleft Palate	17963255	ENSG00000077782	Philtrum		0.56067	-0.739549	-0.804908	-0.974174									0.346449	0.196969				0.588828	0.291558	-0.373054	0.331107	0.676493	-0.459437	0.291401	-0.778992
Fgfr2	FGFR2	180	Craniofacial Abnormalities	18082115	ENSG00000066468	Dermal Condensate	4.51649		-1.89815	-1.45064	-1.74678				0.379932	-1.25823	-1.55522			0.430935	1.25033	-1.68877	-1.34972	-0.872426	1.5566		-1.3638			0.418249	1.00161	-1.3849
Irf6	IRF6	153	Cleft palate with cleft lip	17438386	ENSG00000117595		4.55474
Fgfr2	FGFR2	180	Craniofacial Abnormalities	16465081	ENSG00000066468	Dermal Condensate	4.51649		-1.89815	-1.45064	-1.74678				0.379932	-1.25823	-1.55522			0.430935	1.25033	-1.68877	-1.34972	-0.872426	1.5566		-1.3638			0.418249	1.00161	-1.3849
Satb2	SATB2	153	Cleft Palate	16960803	ENSG00000119042	Incisor	3.43901	2.84046					1.2936	2.82191		2.09483		1.26083			-2.47369	-2.90809	-1.36215			0.978167		-1.05014				-3.39663
Msx1	MSX1	31	Cleft palate with cleft lip	12807959	ENSG00000163132	Molar	2.79498	1.88374	2.50474	-2.29483	-2.17776	-1.33644	-3.57813	0.497618	0.854768	0.549414	-2.62971	1.36754		2.07919	-2.15779	-1.78403	-1.37802			2.16022	0.994736	1.83768	1.2345	-1.62164	-0.859465	-3.182
Fgfr2	FGFR2	180	Craniofacial Abnormalities	10631169	ENSG00000066468	Dermal Condensate	4.51649		-1.89815	-1.45064	-1.74678				0.379932	-1.25823	-1.55522			0.430935	1.25033	-1.68877	-1.34972	-0.872426	1.5566		-1.3638			0.418249	1.00161	-1.3849
Meis2	MEIS2	40	Cleft Palate		ENSG00000134138	VNO Mesenchyme	3.13267	-1.85218	-2.31019		0.75942	1.11875	2.12635	-1.64209	0.968448	1.99276	1.97117	-1.79821	1.19575	-4.55571	-0.345791	-2.42638	-1.20922	2.44555		0.297653	1.20886	-2.87241	-2.48162			-1.06714
Tbx22	TBX22	28	Cleft Palate		ENSG00000122145	Periocular Mesenchyme	3.27926																	2.47601								4.30673
Fgfr2	FGFR2	180	Cleft Palate	29526646	ENSG00000066468	Dermal Condensate	4.51649		-1.89815	-1.45064	-1.74678				0.379932	-1.25823	-1.55522			0.430935	1.25033	-1.68877	-1.34972	-0.872426	1.5566		-1.3638			0.418249	1.00161	-1.3849
Tgfb1	TGFB1	43	Cleft Palate	25450421	ENSG00000105329	Osteoblast	3.77461	3.23477						4.04527
Fgfr2	FGFR2	180	Cleft Palate	17963255	ENSG00000066468	Dermal Condensate	4.51649		-1.89815	-1.45064	-1.74678				0.379932	-1.25823	-1.55522			0.430935	1.25033	-1.68877	-1.34972	-0.872426	1.5566		-1.3638			0.418249	1.00161	-1.3849
Col2a1	COL2A1	378	Cleft Palate	15562585	ENSG00000139219	Chondrocytes - Septum/Capsule	2.19568	-1.51969	-2.64116			0.512696	1.35689		-1.72902	-2.08551		-2.17657	2.32856	0.801095	4.51491	-1.20462	-2.47801			-1.59881	-1.82744	-2.10201	-1.72496	-2.04871	-2.02613	-1.72865
Trp63	TP63	167	Cleft Palate	11462173	ENSG00000073282		4.66017
Bmp4	BMP4	75	Cleft upper lip		ENSG00000125378	Dermal Condensate	4.08927		0.823403	-1.16032			-1.3688		-0.714117	-0.811749				-0.740983	-1.76606	0.703755	1.27814		2.91761	-0.681013	-1.06186	1.78006	2.14554	0.586199	-0.980814
Msx1	MSX1	31	Cleft upper lip		ENSG00000163132	Molar	2.79498	1.88374	2.50474	-2.29483	-2.17776	-1.33644	-3.57813	0.497618	0.854768	0.549414	-2.62971	1.36754		2.07919	-2.15779	-1.78403	-1.37802			2.16022	0.994736	1.83768	1.2345	-1.62164	-0.859465	-3.182
Col2a1	COL2A1	378	Cleft Palate		ENSG00000139219	Chondrocytes - Septum/Capsule	2.19568	-1.51969	-2.64116			0.512696	1.35689		-1.72902	-2.08551		-2.17657	2.32856	0.801095	4.51491	-1.20462	-2.47801			-1.59881	-1.82744	-2.10201	-1.72496	-2.04871	-2.02613	-1.72865
Bmp4	BMP4	75	Cleft palate with cleft lip	22978696	ENSG00000125378	Dermal Condensate	4.08927		0.823403	-1.16032			-1.3688		-0.714117	-0.811749				-0.740983	-1.76606	0.703755	1.27814		2.91761	-0.681013	-1.06186	1.78006	2.14554	0.586199	-0.980814
Edn1	EDN1	9	Craniofacial Abnormalities	20707411	ENSG00000078401		3.92929
Fgfr1	FGFR1	351	Craniofacial Abnormalities	12514106	ENSG00000077782	Philtrum		0.56067	-0.739549	-0.804908	-0.974174									0.346449	0.196969				0.588828	0.291558	-0.373054	0.331107	0.676493	-0.459437	0.291401	-0.778992
Edn1	EDN1	9	Craniofacial Abnormalities	10100047	ENSG00000078401		3.92929
Edn1	EDN1	9	Craniofacial Abnormalities	9671575	ENSG00000078401		3.92929
Msx2	MSX2	58	Craniofacial Abnormalities	9147639	ENSG00000120149	Chondrocytes - Anterior Capsule	3.93783	1.53495						1.05787	0.74325					2.06849	-1.25419	-2.70049	-2.43897					2.03256
Edn1	EDN1	9	Craniofacial Abnormalities	8152482	ENSG00000078401		3.92929
Cdh1	CDH1	1623	Cleft upper lip		ENSG00000039068		4.81975
Tgfb2	TGFB2	277	Cleft Palate	25450421	ENSG00000092969	Philtrum	4.37031		-1.28852				-0.96337	-1.91673		-1.61535		-0.630196	-1.31926	0.851581	0.0802354	0.381827	0.745508	-0.954706	-1.69622		0.591587		2.07313		-1.94524
Trp63	TP63	167	Cleft palate with cleft lip	21567929	ENSG00000073282		4.66017
Tfap2a	TFAP2A	37	Craniofacial Abnormalities	19685247	ENSG00000137203	Lip-Nostril Fusion	3.92974				-3.53875				-2.08429		-3.13405			1.75834		1.20735	1.24467				-2.55847	1.98523
Trps1	TRPS1	222	Craniofacial Abnormalities	19759027	ENSG00000104447	Dermal Condensate	3.17651			-1.12372	-2.04786	0.706652		-0.897961	-1.38736	-1.35297	-0.969925			0.978638	-1.18653		-1.309	-1.46002	3.33189	2.55744		1.8006	2.47472	0.633871	2.43512	-2.70145
Pdgfra	PDGFRA	1079	Cleft Palate	18264099	ENSG00000134853	Lip Fibroblasts	5.19023							-0.62112		0.283445					-0.421192	0.358275			-1.0409		0.862129
Fgf10	FGF10	34	Cleft Palate	17963255	ENSG00000070193	Palatal Shelf - Anterior	4.81296									1.30963
Fgf9	FGF9	68	Cleft Palate	17963255	ENSG00000102678	Periocular Mesenchyme	4.35852																									3.51091
Twist1	TWIST1	90	Brachycephaly	17343269	ENSG00000122691	Roof - Sim1					-1.75032		0.877551	-1.19728		1.07337	0.741061	0.882764		-1.30178	-2.1755	-0.385405	0.749247	1.28669	1.21094	1.31941		0.974352		1.81044	0.85538	-0.581385
Satb2	SATB2	153	Craniofacial Abnormalities	16960803	ENSG00000119042	Incisor	3.43901	2.84046					1.2936	2.82191		2.09483		1.26083			-2.47369	-2.90809	-1.36215			0.978167		-1.05014				-3.39663
Tbx1	TBX1	195	Craniofacial Abnormalities	17000704	ENSG00000184058		4.51773
Trp63	TP63	167	Cleft upper lip	16688749	ENSG00000073282		4.66017
Fgf8	FGF8	26	Craniofacial Abnormalities	16720880	ENSG00000107831
Irf6	IRF6	153	Craniofacial Abnormalities	17041601	ENSG00000117595		4.55474
Ptch1	PTCH1	1655	Cleft Palate	16405370	ENSG00000185920	Palatal Shelf - Anterior	4.22473	1.21335	1.96119					0.933779		2.52777	0.842361	1.56136			-0.426793	-1.39484	-2.00018		1.57002	-0.983646			-1.12746	-1.48337	0.86225	-1.39217
Trp63	TP63	167	Cleft palate with cleft lip	16740912	ENSG00000073282		4.66017
Tbx1	TBX1	195	Craniofacial Abnormalities	15190012	ENSG00000184058		4.51773
Msx1	MSX1	31	Craniofacial Abnormalities	14654219	ENSG00000163132	Molar	2.79498	1.88374	2.50474	-2.29483	-2.17776	-1.33644	-3.57813	0.497618	0.854768	0.549414	-2.62971	1.36754		2.07919	-2.15779	-1.78403	-1.37802			2.16022	0.994736	1.83768	1.2345	-1.62164	-0.859465	-3.182
Msx1	MSX1	31	Craniofacial Abnormalities	14630905	ENSG00000163132	Molar	2.79498	1.88374	2.50474	-2.29483	-2.17776	-1.33644	-3.57813	0.497618	0.854768	0.549414	-2.62971	1.36754		2.07919	-2.15779	-1.78403	-1.37802			2.16022	0.994736	1.83768	1.2345	-1.62164	-0.859465	-3.182
Pax3	PAX3	120	Craniofacial Abnormalities	14556253	ENSG00000135903	Nasal Cavity - Ventral	3.52134	-1.55014	-3.81103	-2.82127	-3.42174	-1.97318	-3.57396		-0.626152	-1.4479	-3.8883	-1.57249			0.433571	-1.37549	1.80791	-1.086	0.715019	1.65333	1.49999	0.926515			1.21787
Msx1	MSX1	31	Craniofacial Abnormalities	15301380	ENSG00000163132	Molar	2.79498	1.88374	2.50474	-2.29483	-2.17776	-1.33644	-3.57813	0.497618	0.854768	0.549414	-2.62971	1.36754		2.07919	-2.15779	-1.78403	-1.37802			2.16022	0.994736	1.83768	1.2345	-1.62164	-0.859465	-3.182
Six1	SIX1	57	Craniofacial Abnormalities	12834866	ENSG00000126778	Palatal Shelf - Anterior	4.112	0.74784	1.48186		0.416666	0.637103		-0.724179	0.392812	1.85904	0.996853	0.921834	0.839272	-2.30285	-0.465218	0.814681	-1.29667	1.10033	-2.51199		-0.539501	-1.84872		-1.21726	-1.34117	-1.61459
Tfap2a	TFAP2A	37	Craniofacial Abnormalities	14534133	ENSG00000137203	Lip-Nostril Fusion	3.92974				-3.53875				-2.08429		-3.13405			1.75834		1.20735	1.24467				-2.55847	1.98523
Sim2	SIM2	6	Craniofacial Abnormalities	12203729	ENSG00000159263	Nasal Palate - Posterior	3.2024						4.39353				4.32696
Msx1	MSX1	31	Craniofacial Abnormalities	12163415	ENSG00000163132	Molar	2.79498	1.88374	2.50474	-2.29483	-2.17776	-1.33644	-3.57813	0.497618	0.854768	0.549414	-2.62971	1.36754		2.07919	-2.15779	-1.78403	-1.37802			2.16022	0.994736	1.83768	1.2345	-1.62164	-0.859465	-3.182
Sox9	SOX9	98	Craniofacial Abnormalities	11807034	ENSG00000125398	Chondrocytes - Septum/Capsule	2.71646	-1.21218		-1.96689	-1.26725				-0.904931	-1.30058	-0.798496	-1.99766	2.4477	2.46838	3.18023			0.384995	-3.34071	-3.2751	-2.5788	-0.75609	-1.82867	-3.3383	-4.14548	-2.06323
Trps1	TRPS1	222	Craniofacial Abnormalities	11708946	ENSG00000104447	Dermal Condensate	3.17651			-1.12372	-2.04786	0.706652		-0.897961	-1.38736	-1.35297	-0.969925			0.978638	-1.18653		-1.309	-1.46002	3.33189	2.55744		1.8006	2.47472	0.633871	2.43512	-2.70145
Pdgfra	PDGFRA	1079	Craniofacial Abnormalities	11023856	ENSG00000134853	Lip Fibroblasts	5.19023							-0.62112		0.283445					-0.421192	0.358275			-1.0409		0.862129
Gsc	GSC	4	Craniofacial Abnormalities	10433910	ENSG00000133937	Nasal Cavity - Ventral	3.40332	-1.80246		-1.76444	-1.63628					-2.62551		-3.72278		-2.19713	0.592879	1.74331	3.00122			-1.90927	-1.34682	-3.30882	-3.02419	-2.3958
Alx4	ALX4	96	Craniofacial Abnormalities	9847249	ENSG00000052850	Philtrum	4.84568		-3.02854		-0.868219				0.703803	-1.09951	-2.22476				-0.504112				1.17738	0.54925		0.592866	1.47151
Pax6	PAX6	338	Craniofacial Abnormalities	9363853	ENSG00000007372		4.77268
Pax6	PAX6	338	Craniofacial Abnormalities	9079035	ENSG00000007372		4.77268
Pax6	PAX6	338	Craniofacial Abnormalities	7559133	ENSG00000007372		4.77268
Pdgfra	PDGFRA	1079	Cleft palate with cleft lip	35147171	ENSG00000134853	Lip Fibroblasts	5.19023							-0.62112		0.283445					-0.421192	0.358275			-1.0409		0.862129
Cdh1	CDH1	1623	Cleft palate with cleft lip	32260281	ENSG00000039068		4.81975
Cdh1	CDH1	1623	Cleft palate with cleft lip	23197654	ENSG00000039068		4.81975
Mafb	MAFB	71	Cleft upper lip	20436469	ENSG00000204103	Dermal Condensate	3.91231				0.875622			-2.17633	-1.53563	-1.81917		-2.8103		-1.77066		0.57984	1.5393		2.87624	0.71966		-1.57421	-1.66981	1.18681	2.19663
Fgfr2	FGFR2	180	Craniofacial dysostosis type 1	17803937	ENSG00000066468	Dermal Condensate	4.51649		-1.89815	-1.45064	-1.74678				0.379932	-1.25823	-1.55522			0.430935	1.25033	-1.68877	-1.34972	-0.872426	1.5566		-1.3638			0.418249	1.00161	-1.3849
Fgfr2	FGFR2	180	Cleft upper lip	17963255	ENSG00000066468	Dermal Condensate	4.51649		-1.89815	-1.45064	-1.74678				0.379932	-1.25823	-1.55522			0.430935	1.25033	-1.68877	-1.34972	-0.872426	1.5566		-1.3638			0.418249	1.00161	-1.3849
Lmna	LMNA	819	Craniofacial Abnormalities	15726408	ENSG00000160789	Osteoblast		0.568486		-0.838142	-1.29901			1.12479	0.686542				-1.18874		-0.580617	-0.877448	-0.793396	-0.551422		0.471283		0.642337	0.96708	0.241241	0.819228	-0.889486
Fgfr2	FGFR2	180	Craniofacial dysostosis type 1	11781872	ENSG00000066468	Dermal Condensate	4.51649		-1.89815	-1.45064	-1.74678				0.379932	-1.25823	-1.55522			0.430935	1.25033	-1.68877	-1.34972	-0.872426	1.5566		-1.3638			0.418249	1.00161	-1.3849
Fgfr2	FGFR2	180	Craniofacial dysostosis type 1	11380921	ENSG00000066468	Dermal Condensate	4.51649		-1.89815	-1.45064	-1.74678				0.379932	-1.25823	-1.55522			0.430935	1.25033	-1.68877	-1.34972	-0.872426	1.5566		-1.3638			0.418249	1.00161	-1.3849
Fgfr2	FGFR2	180	Craniofacial dysostosis type 1	11173845	ENSG00000066468	Dermal Condensate	4.51649		-1.89815	-1.45064	-1.74678				0.379932	-1.25823	-1.55522			0.430935	1.25033	-1.68877	-1.34972	-0.872426	1.5566		-1.3638			0.418249	1.00161	-1.3849
Fgfr2	FGFR2	180	Craniofacial dysostosis type 1	10574673	ENSG00000066468	Dermal Condensate	4.51649		-1.89815	-1.45064	-1.74678				0.379932	-1.25823	-1.55522			0.430935	1.25033	-1.68877	-1.34972	-0.872426	1.5566		-1.3638			0.418249	1.00161	-1.3849
Fgfr2	FGFR2	180	Craniofacial dysostosis type 1	9521581	ENSG00000066468	Dermal Condensate	4.51649		-1.89815	-1.45064	-1.74678				0.379932	-1.25823	-1.55522			0.430935	1.25033	-1.68877	-1.34972	-0.872426	1.5566		-1.3638			0.418249	1.00161	-1.3849
Fgfr2	FGFR2	180	Craniofacial dysostosis type 1	9677057	ENSG00000066468	Dermal Condensate	4.51649		-1.89815	-1.45064	-1.74678				0.379932	-1.25823	-1.55522			0.430935	1.25033	-1.68877	-1.34972	-0.872426	1.5566		-1.3638			0.418249	1.00161	-1.3849
Fgfr2	FGFR2	180	Craniofacial dysostosis type 1	9152842	ENSG00000066468	Dermal Condensate	4.51649		-1.89815	-1.45064	-1.74678				0.379932	-1.25823	-1.55522			0.430935	1.25033	-1.68877	-1.34972	-0.872426	1.5566		-1.3638			0.418249	1.00161	-1.3849
Fgfr2	FGFR2	180	Craniofacial dysostosis type 1	8946174	ENSG00000066468	Dermal Condensate	4.51649		-1.89815	-1.45064	-1.74678				0.379932	-1.25823	-1.55522			0.430935	1.25033	-1.68877	-1.34972	-0.872426	1.5566		-1.3638			0.418249	1.00161	-1.3849
Fgfr2	FGFR2	180	Craniofacial dysostosis type 1	8644708	ENSG00000066468	Dermal Condensate	4.51649		-1.89815	-1.45064	-1.74678				0.379932	-1.25823	-1.55522			0.430935	1.25033	-1.68877	-1.34972	-0.872426	1.5566		-1.3638			0.418249	1.00161	-1.3849
Fgfr2	FGFR2	180	Craniofacial dysostosis type 1	8956050	ENSG00000066468	Dermal Condensate	4.51649		-1.89815	-1.45064	-1.74678				0.379932	-1.25823	-1.55522			0.430935	1.25033	-1.68877	-1.34972	-0.872426	1.5566		-1.3638			0.418249	1.00161	-1.3849
Fgfr2	FGFR2	180	Craniofacial dysostosis type 1	7655462	ENSG00000066468	Dermal Condensate	4.51649		-1.89815	-1.45064	-1.74678				0.379932	-1.25823	-1.55522			0.430935	1.25033	-1.68877	-1.34972	-0.872426	1.5566		-1.3638			0.418249	1.00161	-1.3849
Fgfr2	FGFR2	180	Craniofacial dysostosis type 1	8528214	ENSG00000066468	Dermal Condensate	4.51649		-1.89815	-1.45064	-1.74678				0.379932	-1.25823	-1.55522			0.430935	1.25033	-1.68877	-1.34972	-0.872426	1.5566		-1.3638			0.418249	1.00161	-1.3849
Fgfr2	FGFR2	180	Craniofacial dysostosis type 1	7581378	ENSG00000066468	Dermal Condensate	4.51649		-1.89815	-1.45064	-1.74678				0.379932	-1.25823	-1.55522			0.430935	1.25033	-1.68877	-1.34972	-0.872426	1.5566		-1.3638			0.418249	1.00161	-1.3849
Fgfr2	FGFR2	180	Craniofacial dysostosis type 1	7987400	ENSG00000066468	Dermal Condensate	4.51649		-1.89815	-1.45064	-1.74678				0.379932	-1.25823	-1.55522			0.430935	1.25033	-1.68877	-1.34972	-0.872426	1.5566		-1.3638			0.418249	1.00161	-1.3849
Fgfr2	FGFR2	180	Craniofacial dysostosis type 1	7874170	ENSG00000066468	Dermal Condensate	4.51649		-1.89815	-1.45064	-1.74678				0.379932	-1.25823	-1.55522			0.430935	1.25033	-1.68877	-1.34972	-0.872426	1.5566		-1.3638			0.418249	1.00161	-1.3849
Gja1	GJA1	142	Cleft upper lip		ENSG00000152661	Lip - Dermal	4.88486							-0.756149		-1.64638	-0.944985			-0.41345						1.36043		0.411437			0.542427
Ahr	AHR	4	Craniofacial Abnormalities	36093370	ENSG00000106546	VNO Mesenchyme	4.31035										1.56325				-2.05137			2.66412					2.26719
Rdh10	RDH10	3	Craniofacial Abnormalities	27793605	ENSG00000121039	Lip - Dermal	5.08568								-0.95533								0.979586			1.08452
Arhgap29	ARHGAP29	10	Cleft palate with cleft lip	27350171	ENSG00000137962	Osteoblast	5.2411							0.859145															0.714167
Bnc2	BNC2	254	Craniofacial Abnormalities	19706529	ENSG00000173068	Palatal Shelf - Anterior	4.43847	-0.907931		0.59856	0.590189	0.710472		-2.29229	0.486832	1.15259	1.00226					0.306247			-3.82507	-2.22495	0.608739	-1.59583	-1.40276	-0.94262	-3.89544
Ptch1	PTCH1	1655	Craniofacial Abnormalities	18539553	ENSG00000185920	Palatal Shelf - Anterior	4.22473	1.21335	1.96119					0.933779		2.52777	0.842361	1.56136			-0.426793	-1.39484	-2.00018		1.57002	-0.983646			-1.12746	-1.48337	0.86225	-1.39217
Dll3	DLL3	70	Craniofacial Abnormalities	17849441	ENSG00000090932		4.79168
Fgf3	FGF3	15	Craniofacial Abnormalities	17656375	ENSG00000186895
Notch1	NOTCH1	852	Craniofacial Abnormalities	17849441	ENSG00000148400	Nasal Cavity - Dorsal	5.10725															1.1536
Ptch1	PTCH1	1655	Cleft upper lip	16405370	ENSG00000185920	Palatal Shelf - Anterior	4.22473	1.21335	1.96119					0.933779		2.52777	0.842361	1.56136			-0.426793	-1.39484	-2.00018		1.57002	-0.983646			-1.12746	-1.48337	0.86225	-1.39217
Ptch1	PTCH1	1655	Craniofacial Abnormalities	16405370	ENSG00000185920	Palatal Shelf - Anterior	4.22473	1.21335	1.96119					0.933779		2.52777	0.842361	1.56136			-0.426793	-1.39484	-2.00018		1.57002	-0.983646			-1.12746	-1.48337	0.86225	-1.39217
Folr1	FOLR1	99	Craniofacial Abnormalities	15800851	ENSG00000110195
Fgfr3	FGFR3	87	Brachycephaly	10914960	ENSG00000068078	Chondrocytes - Septum/Capsule	3.81298							1.30638							2.43182	-2.43389	-2.92904
Eya1	EYA1	209	Craniofacial Abnormalities	10471511	ENSG00000104313	Nasal Palate - Anterior	4.48563			-1.67372		1.50822		-2.18807	0.916816	0.894035			1.06568	-0.738257	0.365145				-2.13443	-1.99886		-0.822887		-1.72453	-2.8305	-1.95716
Nog	NOG	22	Cleft upper lip		ENSG00000183691	Chondrocytes - Septum/Capsule	4.06447							0.912086		-2.63499				1.40902	1.75128
Col11a2	COL11A2	201	Cleft Palate		ENSG00000204248	Chondrocytes - Septum/Capsule	1.89406							1.1205	-3.0124						4.56307	-2.68064	-2.98954				-3.26505	-3.13762
Tyms	TYMS	12	Cleft Palate	21254359	ENSG00000176890	Molar			0.991366																						0.988774
Col11a1	COL11A1	270	Craniofacial Abnormalities	19638309	ENSG00000060718	Chondrocytes - Septum/Capsule	2.99323				-1.03786	0.814341	0.745392			-0.964339					3.32306	-0.706294	-0.880938	-0.941516		-1.79353	-1.49353	-1.40606	-1.76173	-1.42917	-3.21511
Ednra	EDNRA	12	Craniofacial Abnormalities	17294360	ENSG00000151617	Dermal Condensate	4.51063						-1.2852	-1.38488		0.813889		0.802208		-1.38306	-1.8521	0.958709			1.76747		-0.838641		0.847293	1.09768	0.72376
Fgfr3	FGFR3	87	Cleft Palate	17963255	ENSG00000068078	Chondrocytes - Septum/Capsule	3.81298							1.30638							2.43182	-2.43389	-2.92904
Fgf8	FGF8	26	Cleft Palate	17963255	ENSG00000107831
Col11a2	COL11A2	201	Craniofacial Abnormalities	16637051	ENSG00000204248	Chondrocytes - Septum/Capsule	1.89406							1.1205	-3.0124						4.56307	-2.68064	-2.98954				-3.26505	-3.13762
Runx2	RUNX2	122	Craniofacial Abnormalities	14688224	ENSG00000124813	Osteoblast	3.39698	2.54464	1.56721	-1.1305	-1.13061		1.73905	2.63585	2.10546					-0.718638		-1.64794	-1.62782			-2.69661	-1.74261	-1.36762			-2.33318	-1.95259
Dlx5	DLX5	6	Craniofacial Abnormalities	14666512	ENSG00000105880	Osteoblast	3.78421	2.40379		1.28336		2.00507		2.91217	1.51905				1.45614		-1.5674	-1.87042	-1.93471			-1.70429			-2.07793	-2.70569	-2.51618
Dlx6	DLX6	1	Craniofacial Abnormalities	14666512	ENSG00000006377	Osteoblast	4.05591	2.93956						2.96424	1.25581
Dlx5	DLX5	6	Craniofacial Abnormalities	10433912	ENSG00000105880	Osteoblast	3.78421	2.40379		1.28336		2.00507		2.91217	1.51905				1.45614		-1.5674	-1.87042	-1.93471			-1.70429			-2.07793	-2.70569	-2.51618
Dlx5	DLX5	6	Craniofacial Abnormalities	10433909	ENSG00000105880	Osteoblast	3.78421	2.40379		1.28336		2.00507		2.91217	1.51905				1.45614		-1.5674	-1.87042	-1.93471			-1.70429			-2.07793	-2.70569	-2.51618
Ednra	EDNRA	12	Craniofacial Abnormalities	9811577	ENSG00000151617	Dermal Condensate	4.51063						-1.2852	-1.38488		0.813889		0.802208		-1.38306	-1.8521	0.958709			1.76747		-0.838641		0.847293	1.09768	0.72376
Dlx2	DLX2	0	Craniofacial Abnormalities	9187081	ENSG00000115844	Molar	3.36538		4.45698	2.27232						1.73912	3.21639
Foxc2	FOXC2	30	Craniofacial Abnormalities	9409679	ENSG00000176692	Chondrocytes - Septum/Capsule	3.55406						2.05081		-2.73813						2.61937	1.06959				-3.27403				-3.04567
Foxc2	FOXC2	30	Craniofacial Abnormalities	9106663	ENSG00000176692	Chondrocytes - Septum/Capsule	3.55406						2.05081		-2.73813						2.61937	1.06959				-3.27403				-3.04567
Tgfb2	TGFB2	277	Craniofacial Abnormalities	9217007	ENSG00000092969	Philtrum	4.37031		-1.28852				-0.96337	-1.91673		-1.61535		-0.630196	-1.31926	0.851581	0.0802354	0.381827	0.745508	-0.954706	-1.69622		0.591587		2.07313		-1.94524
Zic1	ZIC1	9	Brachycephaly	26340333	ENSG00000152977	Roof - Sim1	3.28324																							4.78636
Tcf12	TCF12	60	Brachycephaly	23354436	ENSG00000140262	Nasal Cavity - Ventral			0.904238		-0.879665			-0.549534		0.387658						0.314669	0.994407			-0.750336	-0.340762	0.229336	-0.730587	0.388571
Sdc2	SDC2	5	Cleft upper lip		ENSG00000169439	Osteoblast	5.07737							0.708265	0.337204					-0.258992	-0.634194	0.592918				-0.376411	-1.07886
Sdc2	SDC2	5	Cleft Palate		ENSG00000169439	Osteoblast	5.07737							0.708265	0.337204					-0.258992	-0.634194	0.592918				-0.376411	-1.07886
Irx5	IRX5	8	Craniofacial Abnormalities	22581230	ENSG00000176842	Osteomesenchyme	4.27841				-0.828599			0.81076	1.46405	-1.13869	-0.991862	-1.07005				-1.86402	-1.6832	-1.37414		-1.4362	0.574248	1.04236	-1.49798	1.25923
Tyms	TYMS	12	Cleft upper lip	21254359	ENSG00000176890	Molar			0.991366																						0.988774
Masp1	MASP1	47	Craniofacial Abnormalities	21258343	ENSG00000127241		4.26139
Setbp1	SETBP1	137	Craniofacial Abnormalities	20436468	ENSG00000152217	Philtrum	5.1398		-1.33146		-0.762981			-1.18616	0.604577		-0.493056									0.346649			0.721419		-0.850131
Gata2	GATA2	576	Craniofacial Abnormalities	20707411	ENSG00000179348	Nasal Cavity - Dorsal	2.78636	-3.77298	-28.1604	-3.20338			-2.85255	-1.99158	-2.66666	-2.42255	-2.95017	-3.70048	0.97189		-1.09806	2.66552	2.60952	1.8045	-3.33304	-1.96694	-3.67301	1.91095	-2.15845	-3.14991	-1.47302
Ets2	ETS2	2	Craniofacial Abnormalities	19764029	ENSG00000157557	Chondrocytes - Septum/Capsule	4.4351	-1.02415		-1.37871				-1.62792	0.250985	-1.34122	-0.645736	-0.954231	1.27744	0.795578	1.73352	-0.495463				-1.67018		-0.982844	-1.40874	-1.18801		-1.14316
Gpc6	GPC6	124	Craniofacial Abnormalities	19481194	ENSG00000183098	Palatal Shelf - Anterior	3.75814		1.51475		0.829524	0.568954			-0.555611	2.1962	0.973942	0.913966		-1.69908	0.453299		0.738269	0.95439	-2.62601	-0.235723	-1.30472	-1.64975	-1.29668	-2.0353	-2.67032
Hmx1	HMX1	5	Craniofacial Abnormalities	19379485	ENSG00000215612	Roof - Sim1	2.37698																							5.32373
Bnc2	BNC2	254	Cleft Palate	19706529	ENSG00000173068	Palatal Shelf - Anterior	4.43847	-0.907931		0.59856	0.590189	0.710472		-2.29229	0.486832	1.15259	1.00226					0.306247			-3.82507	-2.22495	0.608739	-1.59583	-1.40276	-0.94262	-3.89544
Nrxn1	NRXN1	717	Craniofacial Abnormalities	18057082	ENSG00000179915		4.71804
Slc26a2	SLC26A2	329	Craniofacial Abnormalities	18925670	ENSG00000155850	Chondrocytes - Septum/Capsule	3.83085								-0.933597					0.879971	2.60307	-1.17735	-1.09702			-1.32573
Tbx15	TBX15	29	Craniofacial Abnormalities	19068278	ENSG00000092607	Lip - Dermal	3.53061													-4.36242	-1.40809					2.41385	1.65586	-2.96815			1.95739
Tcf4	TCF4	426	Craniofacial Abnormalities	17436254	ENSG00000196628	Dermal Condensate		-1.34919	-0.835281					-1.97389	-1.07218	0.34604			-0.576401	0.687881	-0.722906	0.456207	0.215794	-0.423364	2.58316	0.572986	-0.785039	1.35035	1.01817	0.797027	1.7295	-0.855987
Zic3	ZIC3	58	Craniofacial Abnormalities	17127413	ENSG00000156925
Fgfr3	FGFR3	87	Cleft upper lip	17963255	ENSG00000068078	Chondrocytes - Septum/Capsule	3.81298							1.30638							2.43182	-2.43389	-2.92904
Mmp2	MMP2	81	Craniofacial Abnormalities	17440987	ENSG00000087245	Incisor	5.2628	0.447803				-0.569798		-0.906467	0.177354						0.204504	0.272068	0.249031		-0.768283	-0.459556				-0.740977	-1.23153
Fgf3	FGF3	15	Cleft Palate	17963255	ENSG00000186895
Fgf3	FGF3	15	Cleft upper lip	17963255	ENSG00000186895
Fgf7	FGF7	5	Cleft upper lip	17963255	ENSG00000140285	Nasal Palate - Posterior	4.38688						2.60727		1.24244											-4.02025
Fgf8	FGF8	26	Cleft upper lip	17963255	ENSG00000107831
Fgf9	FGF9	68	Cleft upper lip	17963255	ENSG00000102678	Periocular Mesenchyme	4.35852																									3.51091
Anxa1	ANXA1	0	Craniofacial Abnormalities	17405164	ENSG00000135046	Osteoblast	4.24932	1.26239			-2.0278			2.16968	0.224158			0.860651	-2.44414	-0.570884	-1.56064	0.458788	1.01186		-2.12221			0.559699	1.64535	-1.15854	-1.49782	-1.63608
Lrp2	LRP2	601	Craniofacial Abnormalities	17632512	ENSG00000081479
Mmp2	MMP2	81	Craniofacial Abnormalities	17400654	ENSG00000087245	Incisor	5.2628	0.447803				-0.569798		-0.906467	0.177354						0.204504	0.272068	0.249031		-0.768283	-0.459556				-0.740977	-1.23153
Fgf10	FGF10	34	Cleft upper lip	17963255	ENSG00000070193	Palatal Shelf - Anterior	4.81296									1.30963
Unc45b	UNC45B	8	Craniofacial Abnormalities	17189627	ENSG00000141161		3.70139
Fgf7	FGF7	5	Cleft Palate	17963255	ENSG00000140285	Nasal Palate - Posterior	4.38688						2.60727		1.24244											-4.02025
Foxp2	FOXP2	145	Craniofacial Abnormalities	17033973	ENSG00000128573	Periocular Mesenchyme	3.08023	-3.75914	-3.08361	1.53448	2.59089	2.31957	2.83591	-2.7798		-2.15087	0.770935	-3.16099		-2.61507	1.45066				-4.43004	-3.88279	-2.36934	-3.60059	-2.23853	-1.27029	-4.17613	3.13644
Rax	RAX	75	Craniofacial Abnormalities	15789424	ENSG00000134438
Cntn4	CNTN4	33	Craniofacial Abnormalities	15106122	ENSG00000144619	Incisor	3.7731	2.59425							1.08057	1.59877					-2.24316
Sall3	SALL3	4	Craniofacial Abnormalities	15282310	ENSG00000256463	Palatal Shelf - Anterior	2.74702									4.12965
Col2a1	COL2A1	378	Craniofacial Abnormalities	15562585	ENSG00000139219	Chondrocytes - Septum/Capsule	2.19568	-1.51969	-2.64116			0.512696	1.35689		-1.72902	-2.08551		-2.17657	2.32856	0.801095	4.51491	-1.20462	-2.47801			-1.59881	-1.82744	-2.10201	-1.72496	-2.04871	-2.02613	-1.72865
Zic5	ZIC5	0	Craniofacial Abnormalities	15136147	ENSG00000139800		3.9694
Sim2	SIM2	6	Cleft Palate	12203729	ENSG00000159263	Nasal Palate - Posterior	3.2024						4.39353				4.32696
Lpar1	LPAR1	20	Craniofacial Abnormalities	11087877	ENSG00000198121	Palatal Shelf - Anterior	4.59192	0.649109		0.79233	0.402969			-0.745546	-0.218644	1.09584	0.929022	0.778399		-0.613929	-1.63449		0.504454			0.688155			0.523493
Tfap2b	TFAP2B	44	Craniofacial Abnormalities	10802654	ENSG00000008196	Nasal Cavity - Dorsal	2.81494	-3.09854	2.7983	-2.13777	-2.8861	-3.71999	-3.40084	-3.44691	-0.920732	-1.9917	-1.04055	-3.18263	-2.59161	1.17473		2.81728	-1.04064	-3.21874	1.40615	-3.45234	-3.09296	0.994941	1.68553	2.56012	-1.87476	-2.64807
Egfr	EGFR	338	Craniofacial Abnormalities	10319864	ENSG00000146648	Nasal Palate - Posterior	4.46259			1.25077	1.54041		2.06603		0.592124					-3.76436		0.564755				-1.4352		-2.11808				1.49945
Hoxa1	HOXA1	48	Craniofacial Abnormalities	10529420	ENSG00000105991
Alx1	ALX1	2	Craniofacial Abnormalities	9847249	ENSG00000180318	Philtrum	3.50197	0.815598	-4.23749	-1.86336	-1.9915	0.85413	-3.37794	-1.07401			-3.50183	1.58225	0.909544	0.719213	-0.353198	-0.355381		0.714474		0.759789	-1.30801	0.615114	2.51763	0.5109	-1.58745	1.21637
Hoxb1	HOXB1	4	Craniofacial Abnormalities	10529420	ENSG00000120094
Hapln1	HAPLN1	2	Craniofacial Abnormalities	9988279	ENSG00000145681	Chondrocytes - Septum/Capsule	1.76296				-3.29855				-2.49456		-2.76337				5.09979	-2.52092	-2.75085	-2.57054		-2.64402	-3.07435	-2.43284		-3.11072	-4.37585
Trp63	TP63	167	Craniofacial Abnormalities	10227294	ENSG00000073282		4.66017
Thrb	THRB	188	Craniofacial Abnormalities	10660344	ENSG00000151090	Nasal Cavity - Ventral	4.1922																2.67842
Col2a1	COL2A1	378	Craniofacial Abnormalities	9061443	ENSG00000139219	Chondrocytes - Septum/Capsule	2.19568	-1.51969	-2.64116			0.512696	1.35689		-1.72902	-2.08551		-2.17657	2.32856	0.801095	4.51491	-1.20462	-2.47801			-1.59881	-1.82744	-2.10201	-1.72496	-2.04871	-2.02613	-1.72865
Dlx1	DLX1	0	Craniofacial Abnormalities	9187081	ENSG00000144355	Molar	2.93103		4.43926	2.38586						1.83766	3.59141				-2.54587
Hoxa3	HOXA3	8	Craniofacial Abnormalities	1673020	ENSG00000105997

## Sheet: 14
	gene_symbol	numVariantsAssociatedToGene	disease_name	pmid	geneEnsemblIDs	Top Cluster	LMD_score	Incisor	Molar	MxP Mesenchyme	Osteoblast	Osteomesenchyme	Palatal Shelf - Anterior	Palatal Shelf - Posterior	Primary Palate	Chondrocytes - Anterior Capsule	Chondrocytes - Septum/Capsule	Nasal Cavity - Dorsal	Nasal Cavity - Ventral	Perichondrium	VNO Mesenchyme	Dermal Condensate	Lip Fibroblasts	Lip-Nostril Fusion	Philtrum	Roof - Sim1	Whisker Pad	Periocular Mesenchyme
Irf6	IRF6	153	Cleft upper lip	20436469	ENSG00000117595		4.26664
Irf6	IRF6	153	Cleft upper lip	18836445	ENSG00000117595		4.26664
Irf6	IRF6	153	Cleft Palate	17041601	ENSG00000117595		4.26664
Irf6	IRF6	153	Cleft upper lip	17041601	ENSG00000117595		4.26664
Irf6	IRF6	153	Cleft upper lip		ENSG00000117595		4.26664
Irf6	IRF6	153	Cleft Palate		ENSG00000117595		4.26664
Fgfr1	FGFR1	351	Cleft upper lip	17963255	ENSG00000077782	Incisor		0.986327		-0.843736						0.803062	-0.460923			0.622171					0.789003			-0.705049
Msx1	MSX1	31	Cleft Palate	15301380	ENSG00000163132	Molar	2.9645		2.38593	1.7905				-5.27636		2.28701	-3.1203	-0.971269		-2.16085			1.65817	1.94697	2.02392			-1.81851
Msx1	MSX1	31	Cleft Palate	12701100	ENSG00000163132	Molar	2.9645		2.38593	1.7905				-5.27636		2.28701	-3.1203	-0.971269		-2.16085			1.65817	1.94697	2.02392			-1.81851
Msx1	MSX1	31	Cleft Palate	12163415	ENSG00000163132	Molar	2.9645		2.38593	1.7905				-5.27636		2.28701	-3.1203	-0.971269		-2.16085			1.65817	1.94697	2.02392			-1.81851
Fgfr1	FGFR1	351	Cleft upper lip		ENSG00000077782	Incisor		0.986327		-0.843736						0.803062	-0.460923			0.622171					0.789003			-0.705049
Msx1	MSX1	31	Cleft Palate		ENSG00000163132	Molar	2.9645		2.38593	1.7905				-5.27636		2.28701	-3.1203	-0.971269		-2.16085			1.65817	1.94697	2.02392			-1.81851
Satb2	SATB2	153	Cleft Palate	19170718	ENSG00000119042	Incisor	3.20559	3.70882			2.20355		2.33837		1.71025		-3.81834			-3.31882					1.08025
Fgfr1	FGFR1	351	Cleft Palate	17963255	ENSG00000077782	Incisor		0.986327		-0.843736						0.803062	-0.460923			0.622171					0.789003			-0.705049
Fgfr2	FGFR2	180	Craniofacial Abnormalities	18082115	ENSG00000066468	Whisker Pad	4.18283					0.597142		-1.77877		1.00103	1.07598	-1.34159	-1.18796	0.776323			-1.48343				1.45777	-1.50417
Irf6	IRF6	153	Cleft palate with cleft lip	17438386	ENSG00000117595		4.26664
Fgfr2	FGFR2	180	Craniofacial Abnormalities	16465081	ENSG00000066468	Whisker Pad	4.18283					0.597142		-1.77877		1.00103	1.07598	-1.34159	-1.18796	0.776323			-1.48343				1.45777	-1.50417
Satb2	SATB2	153	Cleft Palate	16960803	ENSG00000119042	Incisor	3.20559	3.70882			2.20355		2.33837		1.71025		-3.81834			-3.31882					1.08025
Msx1	MSX1	31	Cleft palate with cleft lip	12807959	ENSG00000163132	Molar	2.9645		2.38593	1.7905				-5.27636		2.28701	-3.1203	-0.971269		-2.16085			1.65817	1.94697	2.02392			-1.81851
Fgfr2	FGFR2	180	Craniofacial Abnormalities	10631169	ENSG00000066468	Whisker Pad	4.18283					0.597142		-1.77877		1.00103	1.07598	-1.34159	-1.18796	0.776323			-1.48343				1.45777	-1.50417
Meis2	MEIS2	40	Cleft Palate		ENSG00000134138	Palatal Shelf - Posterior	3.02969					1.98913	2.69582	3.27903		-4.38101	-2.06939	-3.03371			2.7195			-3.37478
Tbx22	TBX22	28	Cleft Palate		ENSG00000122145	Periocular Mesenchyme	3.26889																					2.93866
Fgfr2	FGFR2	180	Cleft Palate	29526646	ENSG00000066468	Whisker Pad	4.18283					0.597142		-1.77877		1.00103	1.07598	-1.34159	-1.18796	0.776323			-1.48343				1.45777	-1.50417
Tgfb1	TGFB1	43	Cleft Palate	25450421	ENSG00000105329	Osteoblast	3.7492	2.60978			2.96935
Fgfr2	FGFR2	180	Cleft Palate	17963255	ENSG00000066468	Whisker Pad	4.18283					0.597142		-1.77877		1.00103	1.07598	-1.34159	-1.18796	0.776323			-1.48343				1.45777	-1.50417
Col2a1	COL2A1	378	Cleft Palate	15562585	ENSG00000139219	Chondrocytes - Septum/Capsule	1.74771									2.96679	6.29268	-1.52523	-2.45849	1.83909				-2.55222				-2.35399
Trp63	TP63	167	Cleft Palate	11462173	ENSG00000073282
Bmp4	BMP4	75	Cleft upper lip		ENSG00000125378	Lip-Nostril Fusion	4.08279					-1.08399		0.812793			-2.7509	0.761971	1.39425					1.63635	1.41939
Msx1	MSX1	31	Cleft upper lip		ENSG00000163132	Molar	2.9645		2.38593	1.7905				-5.27636		2.28701	-3.1203	-0.971269		-2.16085			1.65817	1.94697	2.02392			-1.81851
Col2a1	COL2A1	378	Cleft Palate		ENSG00000139219	Chondrocytes - Septum/Capsule	1.74771									2.96679	6.29268	-1.52523	-2.45849	1.83909				-2.55222				-2.35399
Bmp4	BMP4	75	Cleft palate with cleft lip	22978696	ENSG00000125378	Lip-Nostril Fusion	4.08279					-1.08399		0.812793			-2.7509	0.761971	1.39425					1.63635	1.41939
Edn1	EDN1	9	Craniofacial Abnormalities	20707411	ENSG00000078401
Fgfr1	FGFR1	351	Craniofacial Abnormalities	12514106	ENSG00000077782	Incisor		0.986327		-0.843736						0.803062	-0.460923			0.622171					0.789003			-0.705049
Edn1	EDN1	9	Craniofacial Abnormalities	10100047	ENSG00000078401
Edn1	EDN1	9	Craniofacial Abnormalities	9671575	ENSG00000078401
Msx2	MSX2	58	Craniofacial Abnormalities	9147639	ENSG00000120149	Lip-Nostril Fusion	3.88442									2.18168	-4.21289							2.95379
Edn1	EDN1	9	Craniofacial Abnormalities	8152482	ENSG00000078401
Cdh1	CDH1	1623	Cleft upper lip		ENSG00000039068
Tgfb2	TGFB2	277	Cleft Palate	25450421	ENSG00000092969	Philtrum	4.42647				-1.55372						-0.862358			1.00034				1.70773	2.04042		-1.77289
Trp63	TP63	167	Cleft palate with cleft lip	21567929	ENSG00000073282
Tfap2a	TFAP2A	37	Craniofacial Abnormalities	19685247	ENSG00000137203	Nasal Cavity - Dorsal	3.83208									1.74899		1.8893	1.42016
Trps1	TRPS1	222	Craniofacial Abnormalities	19759027	ENSG00000104447	Philtrum	3.21254				-1.26354	-0.94223	-2.03888			1.31128	-1.43137					2.50192		2.57943	2.83689		2.49095	-2.64262
Pdgfra	PDGFRA	1079	Cleft Palate	18264099	ENSG00000134853	Palatal Shelf - Posterior					-0.949629			0.917539		-0.606345	-2.04029	0.626596					0.90104
Fgf10	FGF10	34	Cleft Palate	17963255	ENSG00000070193	Nasal Cavity - Ventral	4.28241										-4.90401		1.47538
Fgf9	FGF9	68	Cleft Palate	17963255	ENSG00000102678
Twist1	TWIST1	90	Brachycephaly	17343269	ENSG00000122691	Whisker Pad					-0.696897	0.531084	1.16431	1.54308	1.48769	-1.2609	-2.46287		1.18226	-1.48301	1.52796			0.67276		1.42415	1.68452	-1.0281
Satb2	SATB2	153	Craniofacial Abnormalities	16960803	ENSG00000119042	Incisor	3.20559	3.70882			2.20355		2.33837		1.71025		-3.81834			-3.31882					1.08025
Tbx1	TBX1	195	Craniofacial Abnormalities	17000704	ENSG00000184058		3.63864
Trp63	TP63	167	Cleft upper lip	16688749	ENSG00000073282
Fgf8	FGF8	26	Craniofacial Abnormalities	16720880	ENSG00000107831
Irf6	IRF6	153	Craniofacial Abnormalities	17041601	ENSG00000117595		4.26664
Ptch1	PTCH1	1655	Cleft Palate	16405370	ENSG00000185920	Palatal Shelf - Anterior	4.48845	1.8585		0.870381	1.023		2.38468	1.03143	1.67025			-0.760429	-1.68526									-0.89416
Trp63	TP63	167	Cleft palate with cleft lip	16740912	ENSG00000073282
Tbx1	TBX1	195	Craniofacial Abnormalities	15190012	ENSG00000184058		3.63864
Msx1	MSX1	31	Craniofacial Abnormalities	14654219	ENSG00000163132	Molar	2.9645		2.38593	1.7905				-5.27636		2.28701	-3.1203	-0.971269		-2.16085			1.65817	1.94697	2.02392			-1.81851
Msx1	MSX1	31	Craniofacial Abnormalities	14630905	ENSG00000163132	Molar	2.9645		2.38593	1.7905				-5.27636		2.28701	-3.1203	-0.971269		-2.16085			1.65817	1.94697	2.02392			-1.81851
Pax3	PAX3	120	Craniofacial Abnormalities	14556253	ENSG00000135903	Dermal Condensate	3.94075		-29.3498	-3.45494				-3.16775					1.81767			1.91763	1.64844		0.926199			-2.30317
Msx1	MSX1	31	Craniofacial Abnormalities	15301380	ENSG00000163132	Molar	2.9645		2.38593	1.7905				-5.27636		2.28701	-3.1203	-0.971269		-2.16085			1.65817	1.94697	2.02392			-1.81851
Six1	SIX1	57	Craniofacial Abnormalities	12834866	ENSG00000126778	MxP Mesenchyme	4.134			1.83914			1.67322			-1.81977	-0.970919	0.668722	-0.946525		1.43603			-2.3628			-3.02526
Tfap2a	TFAP2A	37	Craniofacial Abnormalities	14534133	ENSG00000137203	Nasal Cavity - Dorsal	3.83208									1.74899		1.8893	1.42016
Sim2	SIM2	6	Craniofacial Abnormalities	12203729	ENSG00000159263	Palatal Shelf - Posterior	3.38986							4.13638
Msx1	MSX1	31	Craniofacial Abnormalities	12163415	ENSG00000163132	Molar	2.9645		2.38593	1.7905				-5.27636		2.28701	-3.1203	-0.971269		-2.16085			1.65817	1.94697	2.02392			-1.81851
Sox9	SOX9	98	Craniofacial Abnormalities	11807034	ENSG00000125398	Chondrocytes - Septum/Capsule	2.81473		-3.20973		-1.57213			-1.66248	-2.61879	3.16711	3.37601			1.02641		-3.97612	-3.03252	-2.01278	-2.59645	-3.49115	-4.36997	-1.56005
Trps1	TRPS1	222	Craniofacial Abnormalities	11708946	ENSG00000104447	Philtrum	3.21254				-1.26354	-0.94223	-2.03888			1.31128	-1.43137					2.50192		2.57943	2.83689		2.49095	-2.64262
Pdgfra	PDGFRA	1079	Craniofacial Abnormalities	11023856	ENSG00000134853	Palatal Shelf - Posterior					-0.949629			0.917539		-0.606345	-2.04029	0.626596					0.90104
Gsc	GSC	4	Craniofacial Abnormalities	10433910	ENSG00000133937	Nasal Cavity - Ventral	3.33646									-3.32425		1.91978	2.76835				-5.20532		-4.43786
Alx4	ALX4	96	Craniofacial Abnormalities	9847249	ENSG00000052850	Philtrum	4.67517			-2.7197		0.574035		-6.02817			-1.54932							1.27643	1.59681
Pax6	PAX6	338	Craniofacial Abnormalities	9363853	ENSG00000007372
Pax6	PAX6	338	Craniofacial Abnormalities	9079035	ENSG00000007372
Pax6	PAX6	338	Craniofacial Abnormalities	7559133	ENSG00000007372
Pdgfra	PDGFRA	1079	Cleft palate with cleft lip	35147171	ENSG00000134853	Palatal Shelf - Posterior					-0.949629			0.917539		-0.606345	-2.04029	0.626596					0.90104
Cdh1	CDH1	1623	Cleft palate with cleft lip	32260281	ENSG00000039068
Cdh1	CDH1	1623	Cleft palate with cleft lip	23197654	ENSG00000039068
Mafb	MAFB	71	Cleft upper lip	20436469	ENSG00000204103	Incisor	4.3383	2.35847		1.32101									1.44419	1.16304					-2.50229		1.9414
Fgfr2	FGFR2	180	Craniofacial dysostosis type 1	17803937	ENSG00000066468	Whisker Pad	4.18283					0.597142		-1.77877		1.00103	1.07598	-1.34159	-1.18796	0.776323			-1.48343				1.45777	-1.50417
Fgfr2	FGFR2	180	Cleft upper lip	17963255	ENSG00000066468	Whisker Pad	4.18283					0.597142		-1.77877		1.00103	1.07598	-1.34159	-1.18796	0.776323			-1.48343				1.45777	-1.50417
Lmna	LMNA	819	Craniofacial Abnormalities	15726408	ENSG00000160789	Lip-Nostril Fusion				0.566826	0.413008	0.412117				-0.448296	-0.393979	-0.680961	-0.800077					0.903116	0.536982
Fgfr2	FGFR2	180	Craniofacial dysostosis type 1	11781872	ENSG00000066468	Whisker Pad	4.18283					0.597142		-1.77877		1.00103	1.07598	-1.34159	-1.18796	0.776323			-1.48343				1.45777	-1.50417
Fgfr2	FGFR2	180	Craniofacial dysostosis type 1	11380921	ENSG00000066468	Whisker Pad	4.18283					0.597142		-1.77877		1.00103	1.07598	-1.34159	-1.18796	0.776323			-1.48343				1.45777	-1.50417
Fgfr2	FGFR2	180	Craniofacial dysostosis type 1	11173845	ENSG00000066468	Whisker Pad	4.18283					0.597142		-1.77877		1.00103	1.07598	-1.34159	-1.18796	0.776323			-1.48343				1.45777	-1.50417
Fgfr2	FGFR2	180	Craniofacial dysostosis type 1	10574673	ENSG00000066468	Whisker Pad	4.18283					0.597142		-1.77877		1.00103	1.07598	-1.34159	-1.18796	0.776323			-1.48343				1.45777	-1.50417
Fgfr2	FGFR2	180	Craniofacial dysostosis type 1	9521581	ENSG00000066468	Whisker Pad	4.18283					0.597142		-1.77877		1.00103	1.07598	-1.34159	-1.18796	0.776323			-1.48343				1.45777	-1.50417
Fgfr2	FGFR2	180	Craniofacial dysostosis type 1	9677057	ENSG00000066468	Whisker Pad	4.18283					0.597142		-1.77877		1.00103	1.07598	-1.34159	-1.18796	0.776323			-1.48343				1.45777	-1.50417
Fgfr2	FGFR2	180	Craniofacial dysostosis type 1	9152842	ENSG00000066468	Whisker Pad	4.18283					0.597142		-1.77877		1.00103	1.07598	-1.34159	-1.18796	0.776323			-1.48343				1.45777	-1.50417
Fgfr2	FGFR2	180	Craniofacial dysostosis type 1	8946174	ENSG00000066468	Whisker Pad	4.18283					0.597142		-1.77877		1.00103	1.07598	-1.34159	-1.18796	0.776323			-1.48343				1.45777	-1.50417
Fgfr2	FGFR2	180	Craniofacial dysostosis type 1	8644708	ENSG00000066468	Whisker Pad	4.18283					0.597142		-1.77877		1.00103	1.07598	-1.34159	-1.18796	0.776323			-1.48343				1.45777	-1.50417
Fgfr2	FGFR2	180	Craniofacial dysostosis type 1	8956050	ENSG00000066468	Whisker Pad	4.18283					0.597142		-1.77877		1.00103	1.07598	-1.34159	-1.18796	0.776323			-1.48343				1.45777	-1.50417
Fgfr2	FGFR2	180	Craniofacial dysostosis type 1	7655462	ENSG00000066468	Whisker Pad	4.18283					0.597142		-1.77877		1.00103	1.07598	-1.34159	-1.18796	0.776323			-1.48343				1.45777	-1.50417
Fgfr2	FGFR2	180	Craniofacial dysostosis type 1	8528214	ENSG00000066468	Whisker Pad	4.18283					0.597142		-1.77877		1.00103	1.07598	-1.34159	-1.18796	0.776323			-1.48343				1.45777	-1.50417
Fgfr2	FGFR2	180	Craniofacial dysostosis type 1	7581378	ENSG00000066468	Whisker Pad	4.18283					0.597142		-1.77877		1.00103	1.07598	-1.34159	-1.18796	0.776323			-1.48343				1.45777	-1.50417
Fgfr2	FGFR2	180	Craniofacial dysostosis type 1	7987400	ENSG00000066468	Whisker Pad	4.18283					0.597142		-1.77877		1.00103	1.07598	-1.34159	-1.18796	0.776323			-1.48343				1.45777	-1.50417
Fgfr2	FGFR2	180	Craniofacial dysostosis type 1	7874170	ENSG00000066468	Whisker Pad	4.18283					0.597142		-1.77877		1.00103	1.07598	-1.34159	-1.18796	0.776323			-1.48343				1.45777	-1.50417
Gja1	GJA1	142	Cleft upper lip		ENSG00000152661	Perichondrium	5.02599						-2.75487			-0.88295				0.71117
Ahr	AHR	4	Craniofacial Abnormalities	36093370	ENSG00000106546	VNO Mesenchyme	4.36731														2.5816
Rdh10	RDH10	3	Craniofacial Abnormalities	27793605	ENSG00000121039	Nasal Cavity - Ventral	5.1256												1.12604
Arhgap29	ARHGAP29	10	Cleft palate with cleft lip	27350171	ENSG00000137962	Osteoblast	5.13406				0.545801						-0.939677
Bnc2	BNC2	254	Craniofacial Abnormalities	19706529	ENSG00000173068	Palatal Shelf - Anterior	4.48101				-1.5393		1.71291		1.44118		-1.33849			0.970516		-3.09297					-4.68709
Ptch1	PTCH1	1655	Craniofacial Abnormalities	18539553	ENSG00000185920	Palatal Shelf - Anterior	4.48845	1.8585		0.870381	1.023		2.38468	1.03143	1.67025			-0.760429	-1.68526									-0.89416
Dll3	DLL3	70	Craniofacial Abnormalities	17849441	ENSG00000090932
Fgf3	FGF3	15	Craniofacial Abnormalities	17656375	ENSG00000186895
Notch1	NOTCH1	852	Craniofacial Abnormalities	17849441	ENSG00000148400		5.2374
Ptch1	PTCH1	1655	Cleft upper lip	16405370	ENSG00000185920	Palatal Shelf - Anterior	4.48845	1.8585		0.870381	1.023		2.38468	1.03143	1.67025			-0.760429	-1.68526									-0.89416
Ptch1	PTCH1	1655	Craniofacial Abnormalities	16405370	ENSG00000185920	Palatal Shelf - Anterior	4.48845	1.8585		0.870381	1.023		2.38468	1.03143	1.67025			-0.760429	-1.68526									-0.89416
Folr1	FOLR1	99	Craniofacial Abnormalities	15800851	ENSG00000110195
Fgfr3	FGFR3	87	Brachycephaly	10914960	ENSG00000068078	Chondrocytes - Septum/Capsule	3.09008									1.99685	3.33271	-1.96633
Eya1	EYA1	209	Craniofacial Abnormalities	10471511	ENSG00000104313	MxP Mesenchyme	4.68271			1.66117	-1.21504	0.574097
Nog	NOG	22	Cleft upper lip		ENSG00000183691	Chondrocytes - Septum/Capsule	3.98833				1.00195					1.73573	2.08728			-4.56607
Col11a2	COL11A2	201	Cleft Palate		ENSG00000204248	Chondrocytes - Septum/Capsule	1.53939					-2.19897				1.67277	5.4962	-2.54363
Tyms	TYMS	12	Cleft Palate	21254359	ENSG00000176890	Perichondrium														-1.07856
Col11a1	COL11A1	270	Craniofacial Abnormalities	19638309	ENSG00000060718	Chondrocytes - Septum/Capsule										1.52023	4.46577	-1.00302	-1.23857	1.72002	-1.72317	-2.94139	-1.48705	-2.1162	-2.67166		-2.98989	-1.60056
Ednra	EDNRA	12	Craniofacial Abnormalities	17294360	ENSG00000151617	Whisker Pad	4.33547							1.27514		-2.12507	-3.53031	0.973472									1.73572
Fgfr3	FGFR3	87	Cleft Palate	17963255	ENSG00000068078	Chondrocytes - Septum/Capsule	3.09008									1.99685	3.33271	-1.96633
Fgf8	FGF8	26	Cleft Palate	17963255	ENSG00000107831
Col11a2	COL11A2	201	Craniofacial Abnormalities	16637051	ENSG00000204248	Chondrocytes - Septum/Capsule	1.53939					-2.19897				1.67277	5.4962	-2.54363
Runx2	RUNX2	122	Craniofacial Abnormalities	14688224	ENSG00000124813	Incisor	3.40273	2.38338	1.35075	1.42063	2.36911	1.61984	-2.64548			-1.66237	-1.39113	-1.09926	-1.71193			-2.69809		-2.03851				-1.78784
Dlx5	DLX5	6	Craniofacial Abnormalities	14666512	ENSG00000105880	Osteoblast	3.57441				2.98888
Dlx6	DLX6	1	Craniofacial Abnormalities	14666512	ENSG00000006377	Osteoblast	3.72464				3.17221
Dlx5	DLX5	6	Craniofacial Abnormalities	10433912	ENSG00000105880	Osteoblast	3.57441				2.98888
Dlx5	DLX5	6	Craniofacial Abnormalities	10433909	ENSG00000105880	Osteoblast	3.57441				2.98888
Ednra	EDNRA	12	Craniofacial Abnormalities	9811577	ENSG00000151617	Whisker Pad	4.33547							1.27514		-2.12507	-3.53031	0.973472									1.73572
Dlx2	DLX2	0	Craniofacial Abnormalities	9187081	ENSG00000115844	Molar	3.33601		4.18924	3.9467
Foxc2	FOXC2	30	Craniofacial Abnormalities	9409679	ENSG00000176692	Chondrocytes - Septum/Capsule	3.62301										2.20494	1.22826		1.94148
Foxc2	FOXC2	30	Craniofacial Abnormalities	9106663	ENSG00000176692	Chondrocytes - Septum/Capsule	3.62301										2.20494	1.22826		1.94148
Tgfb2	TGFB2	277	Craniofacial Abnormalities	9217007	ENSG00000092969	Philtrum	4.42647				-1.55372						-0.862358			1.00034				1.70773	2.04042		-1.77289
Zic1	ZIC1	9	Brachycephaly	26340333	ENSG00000152977	Roof - Sim1	3.19636																			6.04555
Tcf12	TCF12	60	Brachycephaly	23354436	ENSG00000140262	Nasal Cavity - Ventral				-0.713047	-0.679025						-0.71376	0.461323	0.993407	0.437989					-0.694841			-0.766358
Sdc2	SDC2	5	Cleft upper lip		ENSG00000169439	Osteoblast	4.80273				0.617007						-1.03394	0.589222					-1.65514
Sdc2	SDC2	5	Cleft Palate		ENSG00000169439	Osteoblast	4.80273				0.617007						-1.03394	0.589222					-1.65514
Irx5	IRX5	8	Craniofacial Abnormalities	22581230	ENSG00000176842	Roof - Sim1	4.38009				1.55812	1.23807		-3.18208				-0.994875	-1.60408							1.57253
Tyms	TYMS	12	Cleft upper lip	21254359	ENSG00000176890	Perichondrium														-1.07856
Masp1	MASP1	47	Craniofacial Abnormalities	21258343	ENSG00000127241		4.26212
Setbp1	SETBP1	137	Craniofacial Abnormalities	20436468	ENSG00000152217	Perichondrium	4.92171		-2.67925		-1.05318	0.448394					-1.28392			0.832466
Gata2	GATA2	576	Craniofacial Abnormalities	20707411	ENSG00000179348	Nasal Cavity - Dorsal	2.87983			-4.53575	-2.46873	-1.32495		-3.48036			-2.34973	2.54001	2.52934		2.18001
Ets2	ETS2	2	Craniofacial Abnormalities	19764029	ENSG00000157557	Perichondrium	4.36881				-1.6023	0.569625	-1.85388			0.906252	1.05918			1.52796					-2.43265
Gpc6	GPC6	124	Craniofacial Abnormalities	19481194	ENSG00000183098	Palatal Shelf - Anterior	3.96017			0.789918		-0.971566	1.99563	0.69982	1.2378	-1.03294	0.873035		0.850277			-3.32243	-1.2027	-2.06267			-2.88254	1.09634
Hmx1	HMX1	5	Craniofacial Abnormalities	19379485	ENSG00000215612	Whisker Pad	2.51698																			4.69692	5.35616
Bnc2	BNC2	254	Cleft Palate	19706529	ENSG00000173068	Palatal Shelf - Anterior	4.48101				-1.5393		1.71291		1.44118		-1.33849			0.970516		-3.09297					-4.68709
Nrxn1	NRXN1	717	Craniofacial Abnormalities	18057082	ENSG00000179915		4.43311
Slc26a2	SLC26A2	329	Craniofacial Abnormalities	18925670	ENSG00000155850	Chondrocytes - Septum/Capsule	3.60166					-1.46816				2.19572	3.04053
Tbx15	TBX15	29	Craniofacial Abnormalities	19068278	ENSG00000092607	Nasal Cavity - Dorsal	3.99823											1.57988
Tcf4	TCF4	426	Craniofacial Abnormalities	17436254	ENSG00000196628	Whisker Pad		-1.23627		-0.82057	-1.78836	-0.49802				0.838451	-1.28198	0.849479				1.64047	-0.828752	1.64698			2.38718	-0.80612
Zic3	ZIC3	58	Craniofacial Abnormalities	17127413	ENSG00000156925
Fgfr3	FGFR3	87	Cleft upper lip	17963255	ENSG00000068078	Chondrocytes - Septum/Capsule	3.09008									1.99685	3.33271	-1.96633
Mmp2	MMP2	81	Craniofacial Abnormalities	17440987	ENSG00000087245	Perichondrium					-1.42143									0.709248		-1.18314					-2.39431
Fgf3	FGF3	15	Cleft Palate	17963255	ENSG00000186895
Fgf3	FGF3	15	Cleft upper lip	17963255	ENSG00000186895
Fgf7	FGF7	5	Cleft upper lip	17963255	ENSG00000140285	Chondrocytes - Septum/Capsule	4.45001										-4.21394
Fgf8	FGF8	26	Cleft upper lip	17963255	ENSG00000107831
Fgf9	FGF9	68	Cleft upper lip	17963255	ENSG00000102678
Anxa1	ANXA1	0	Craniofacial Abnormalities	17405164	ENSG00000135046	Philtrum	4.42581				0.972012					-1.23471	-2.06458		0.758997					1.05413	1.47233	-2.16566	-3.45954	-1.30867
Lrp2	LRP2	601	Craniofacial Abnormalities	17632512	ENSG00000081479
Mmp2	MMP2	81	Craniofacial Abnormalities	17400654	ENSG00000087245	Perichondrium					-1.42143									0.709248		-1.18314					-2.39431
Fgf10	FGF10	34	Cleft upper lip	17963255	ENSG00000070193	Nasal Cavity - Ventral	4.28241										-4.90401		1.47538
Unc45b	UNC45B	8	Craniofacial Abnormalities	17189627	ENSG00000141161		3.77541
Fgf7	FGF7	5	Cleft Palate	17963255	ENSG00000140285	Chondrocytes - Septum/Capsule	4.45001										-4.21394
Foxp2	FOXP2	145	Craniofacial Abnormalities	17033973	ENSG00000128573	Periocular Mesenchyme	3.56139				-2.10683	1.24444				-2.39465	0.524102			1.649		-4.10992		-2.51071	-2.15465			2.49934
Rax	RAX	75	Craniofacial Abnormalities	15789424	ENSG00000134438
Cntn4	CNTN4	33	Craniofacial Abnormalities	15106122	ENSG00000144619	MxP Mesenchyme	3.64579			3.54608
Sall3	SALL3	4	Craniofacial Abnormalities	15282310	ENSG00000256463
Col2a1	COL2A1	378	Craniofacial Abnormalities	15562585	ENSG00000139219	Chondrocytes - Septum/Capsule	1.74771									2.96679	6.29268	-1.52523	-2.45849	1.83909				-2.55222				-2.35399
Zic5	ZIC5	0	Craniofacial Abnormalities	15136147	ENSG00000139800
Sim2	SIM2	6	Cleft Palate	12203729	ENSG00000159263	Palatal Shelf - Posterior	3.38986							4.13638
Lpar1	LPAR1	20	Craniofacial Abnormalities	11087877	ENSG00000198121	Palatal Shelf - Anterior	4.38808				-0.688922		1.55685	1.35396	1.50643	-0.73761	-2.77211			-0.897592
Tfap2b	TFAP2B	44	Craniofacial Abnormalities	10802654	ENSG00000008196	Lip-Nostril Fusion	3.04653		2.73597		-2.77863	-1.45693		-3.33699		0.752822		2.37806	-1.76637					2.90079		2.60877		-3.12015
Egfr	EGFR	338	Craniofacial Abnormalities	10319864	ENSG00000146648	Periocular Mesenchyme	4.53904									-2.94246	-2.43258			0.924155								1.45122
Hoxa1	HOXA1	48	Craniofacial Abnormalities	10529420	ENSG00000105991
Alx1	ALX1	2	Craniofacial Abnormalities	9847249	ENSG00000180318	Philtrum	3.60846	1.35783		-4.80151	-1.16713			-4.66872	1.60181	1.07369	-0.835432							1.67484	1.92219	1.36957	-2.09173
Hoxb1	HOXB1	4	Craniofacial Abnormalities	10529420	ENSG00000120094
Hapln1	HAPLN1	2	Craniofacial Abnormalities	9988279	ENSG00000145681	Chondrocytes - Septum/Capsule	1.65304					-2.33134				2.32213	5.97466	-2.90453	-3.35976	1.14862
Trp63	TP63	167	Craniofacial Abnormalities	10227294	ENSG00000073282
Thrb	THRB	188	Craniofacial Abnormalities	10660344	ENSG00000151090	Nasal Cavity - Ventral	4.4094												2.43222
Col2a1	COL2A1	378	Craniofacial Abnormalities	9061443	ENSG00000139219	Chondrocytes - Septum/Capsule	1.74771									2.96679	6.29268	-1.52523	-2.45849	1.83909				-2.55222				-2.35399
Dlx1	DLX1	0	Craniofacial Abnormalities	9187081	ENSG00000144355	MxP Mesenchyme	2.80545		3.66799	4.72752
Hoxa3	HOXA3	8	Craniofacial Abnormalities	1673020	ENSG00000105997
