# Supplementary material for: Positional programs in early murine facial development and their role in human facial shape variability
Source: Nat Commun. 2025 Nov 18;16:10112. doi: 10.1038/s41467-025-66017-y (PMC12627740; doi:10.1038/s41467-025-66017-y)
Supplement: Supplementary file 10 — Supplementary Data 7 [file 41467_2025_66017_MOESM10_ESM.xlsx]

## Sheet: all_cells
	MGI Marker Accession ID	Marker Symbol	Mammalian Phenotype ID	Top Cluster	LMD_score	Neural Crest	MXP Early	MXP Early 2	MXP 1	MXP 2	MXP 3	FNP Early	FNP Early 2	LNP	MNP 1	MNP 2	Dorsal Nasal Cavity	LnP - Casz1	LnP - Gata2	LnP - Irx5	MxP - Lhx8	Ventral Nasal Cavity	aMnP	avMnP	dMxP	lMxP	mMnP	mMxP	pvMnP	Incisor	Molar	MxP - Shox2/Meox2	MxP Mesenchyme	Nasal Palate - Anterior	Nasal Palate - Posterior	Osteoblast	Osteomesenchyme	Palatal Shelf - Anterior	Palatal Shelf - Posterior	Primary Palate	Chondro - VNO	Chondrocytes - Anterior Capsule	Chondrocytes - Septum/Capsule	Nasal Cavity - Dorsal	Nasal Cavity - Ventral	Perichondrium	VNO Mesenchyme	Dermal Condensate	Lip - Dermal
Dlx5	MGI:101926	Dlx5	MP:0009902	Osteoblast	3.92298		-3.93042					-6.09039	-3.86581		-4.55444		-3.50778		-2.24518		0.939236			2.66202		0.480838				2.75494		1.67652	1.87858	2.38197		3.17985	1.36388			0.926972	1.85178		-1.29133	-1.74238	-1.89509			-2.91589	-1.21971
Dlx5	MGI:101926	Dlx5	MP:0030250	Osteoblast	3.92298		-3.93042					-6.09039	-3.86581		-4.55444		-3.50778		-2.24518		0.939236			2.66202		0.480838				2.75494		1.67652	1.87858	2.38197		3.17985	1.36388			0.926972	1.85178		-1.29133	-1.74238	-1.89509			-2.91589	-1.21971
Aldh1a2	MGI:107928	Aldh1a2	MP:0030249	MxP Mesenchyme	3.10407	-6.85405	-6.20517					-5.98621	-27.5809		-4.33481				-5.83718				-7.98984			-3.37312	-6.42416	0.918897					3.76532						0.910853			-2.41063	-2.29498	3.10968			1.03228	-2.98095	-2.60944
Pax6	MGI:97490	Pax6	MP:0009902		4.85457
Pax6	MGI:97490	Pax6	MP:0009903		4.85457
Hesx1	MGI:96071	Hesx1	MP:0009901		4.16723
Pdgfra	MGI:97530	Pdgfra	MP:0009901	Lip Fibroblasts	5.17233	-3.05221	-2.81356	-2.05847			-1.01602	-2.19916	-2.16848	-1.27469	-1.38439	-0.840429			-0.327815	-0.607027	-0.582321		-0.62465		-0.659026	-0.391747											0.317006	0.215735	0.642225	0.324303			-0.186497	0.338183					0.177607
Sp8	MGI:2443471	Sp8	MP:0009902		4.82294
Sp8	MGI:2443471	Sp8	MP:0009903		4.82294
Sp8	MGI:2443471	Sp8	MP:0010940		4.82294
Shh	MGI:98297	Shh	MP:0009901		4.37703
Edil3	MGI:1329025	Edil3	MP:0009901	Chondrocytes - Septum/Capsule	4.38856	-5.20811	-4.16488	-3.01974				-2.90483	-5.21635				0.44773			0.575259	-1.87011		-2.67199				-1.7407									-1.27041	0.454979					1.11301	2.02018	-0.649417	-1.28419	1.58357		-1.10082	-1.28149
Shh	MGI:98297	Shh	MP:0010940		4.37703
Shh	MGI:98297	Shh	MP:0030250		4.37703
Dkk1	MGI:1329040	Dkk1	MP:0012178	Nostrils - Pax7	3.09346	-5.03259	-6.27058	-3.51652				-5.20529	-6.99065				-4.21918					-4.21461	-4.19196	1.58845		1.35103			1.87933				-2.70313			0.568842	-2.15053	-1.43281	-1.98915			-2.08423	-3.74173	-2.30612	-2.30504	-27.6343	2.56141	2.47036	0.894408
Dlx5	MGI:101926	Dlx5	MP:0009901	Osteoblast	3.92298		-3.93042					-6.09039	-3.86581		-4.55444		-3.50778		-2.24518		0.939236			2.66202		0.480838				2.75494		1.67652	1.87858	2.38197		3.17985	1.36388			0.926972	1.85178		-1.29133	-1.74238	-1.89509			-2.91589	-1.21971
Gas1	MGI:95655	Gas1	MP:0009903	Philtrum		-2.78555	-2.44062	-1.16614	-2.24874			-0.670053	-1.17731		-2.41258	-0.930153	-0.512984			0.463876	-0.477543	-1.6985	0.491597	-0.542847	0.767907		-0.490025	-1.2314	-2.11522	-0.855264	-1.26805	0.512913	0.392653		-1.73441	-1.01387	0.228173	-0.750438	-0.903168	-1.02401		0.257345		0.272985	0.511391		-0.47565	-0.546981	0.730684
Otx2	MGI:97451	Otx2	MP:0010940		4.93509
Ndst3	MGI:1932544	Ndst3	MP:0010940	Whisker Pad	3.9817																																											2.17735
Ndst3	MGI:1932544	Ndst3	MP:0030250	Whisker Pad	3.9817																																											2.17735
Shh	MGI:98297	Shh	MP:0009903		4.37703
Six3	MGI:102764	Six3	MP:0009903		5.06081
Hesx1	MGI:96071	Hesx1	MP:0012178		4.16723
Rdh10	MGI:1924238	Rdh10	MP:0009901	Nostrils - Pax7	5.09426		-2.62186					-1.73837						2.07395																			-0.625639								0.847621
Rdh10	MGI:1924238	Rdh10	MP:0009902	Nostrils - Pax7	5.09426		-2.62186					-1.73837						2.07395																			-0.625639								0.847621
Rdh10	MGI:1924238	Rdh10	MP:0009903	Nostrils - Pax7	5.09426		-2.62186					-1.73837						2.07395																			-0.625639								0.847621
Rdh10	MGI:1924238	Rdh10	MP:0010940	Nostrils - Pax7	5.09426		-2.62186					-1.73837						2.07395																			-0.625639								0.847621
Rdh10	MGI:1924238	Rdh10	MP:0030250	Nostrils - Pax7	5.09426		-2.62186					-1.73837						2.07395																			-0.625639								0.847621
Aldh1a2	MGI:107928	Aldh1a2	MP:0010940	MxP Mesenchyme	3.10407	-6.85405	-6.20517					-5.98621	-27.5809		-4.33481				-5.83718				-7.98984			-3.37312	-6.42416	0.918897					3.76532						0.910853			-2.41063	-2.29498	3.10968			1.03228	-2.98095	-2.60944
Ptch1	MGI:105373	Ptch1	MP:0010940	Palatal Shelf - Anterior	4.25748	-3.35173	-2.24435	-2.04097	0.918329			-2.25385	-1.76635	-2.39753	0.455501		-0.953012	-2.90746	-1.46842	-2.12335			-1.92665	0.386359	-1.38159			0.673167	1.64086	1.31537	1.63588					1.12258		2.4825	0.983978	1.62688			-0.408512	-1.1268	-1.77477			2.11018	-0.335913
Cldn6	MGI:1859284	Cldn6	MP:0009901		4.94656
Foxg1	MGI:1347464	Foxg1	MP:0009901		4.67219
Hand1	MGI:103577	Hand1	MP:0010940
Tfap2a	MGI:104671	Tfap2a	MP:0009902	LnP - Casz1	4.08926	1.87499	1.13161						0.691941			0.824117	1.51994	2.78302	0.869966				1.98568		-2.99176	-1.92932	0.977713	-2.20114				-4.8394	-2.64536	-3.11922	-4.38435	-1.80123	-1.64772		-2.40314			1.29655		0.789532	1.16898		-0.881176	-1.90112
Tfap2a	MGI:104671	Tfap2a	MP:0009903	LnP - Casz1	4.08926	1.87499	1.13161						0.691941			0.824117	1.51994	2.78302	0.869966				1.98568		-2.99176	-1.92932	0.977713	-2.20114				-4.8394	-2.64536	-3.11922	-4.38435	-1.80123	-1.64772		-2.40314			1.29655		0.789532	1.16898		-0.881176	-1.90112
Tfap2a	MGI:104671	Tfap2a	MP:0010940	LnP - Casz1	4.08926	1.87499	1.13161						0.691941			0.824117	1.51994	2.78302	0.869966				1.98568		-2.99176	-1.92932	0.977713	-2.20114				-4.8394	-2.64536	-3.11922	-4.38435	-1.80123	-1.64772		-2.40314			1.29655		0.789532	1.16898		-0.881176	-1.90112
Foxg1	MGI:1347464	Foxg1	MP:0030250		4.67219
Fgfr2	MGI:95523	Fgfr2	MP:0030250	Perichondrium	4.51487	-3.28392	-3.25274	-2.77274				-3.49424	-4.14197	-1.60064	-1.16046	-2.6021	-1.25185	-2.48561	-1.94705		-2.1595	-1.12036	-1.7843	-2.03031		-0.9028	-1.6308	-0.916211				-1.04716	-0.605573		0.991049	0.635499	0.759351	-1.01576	-0.957279			0.997295	1.45876	-1.03318	-0.792579	1.50702		0.853027
Alx1	MGI:104621	Alx1	MP:0009902	Philtrum	3.31095	-3.03584	-2.2693	-2.63268	-3.55348	-5.25768			-1.30231	1.0627	0.852506				1.37735	1.26808	-2.16505	1.72349		1.4359	-1.19991	0.332719	1.10892	-1.92049	0.38198	0.818838	-3.52562	-1.84431	-1.72043	0.849344	-3.35684		0.316577	-0.329953	-3.50507	1.47321	0.908106	0.677927		-0.26258	0.218759		0.50134	-2.20074	-1.05671
Alx4	MGI:108359	Alx4	MP:0009902	LnP - Casz1	4.72626	-4.50451	-5.17728	-2.51597	-3.30219		0.614447			1.00656	-1.0971	1.05699	0.465651	1.41641	0.347876	0.816652	-1.67592		0.786893	0.429276	0.484966	0.439931		-1.52762	-0.640104		-2.88427				-0.871231		0.789465	-1.33446	-1.89494				-0.450209				-0.483786		-0.765742
Alx4	MGI:108359	Alx4	MP:0009903	LnP - Casz1	4.72626	-4.50451	-5.17728	-2.51597	-3.30219		0.614447			1.00656	-1.0971	1.05699	0.465651	1.41641	0.347876	0.816652	-1.67592		0.786893	0.429276	0.484966	0.439931		-1.52762	-0.640104		-2.88427				-0.871231		0.789465	-1.33446	-1.89494				-0.450209				-0.483786		-0.765742
Alx1	MGI:104621	Alx1	MP:0009903	Philtrum	3.31095	-3.03584	-2.2693	-2.63268	-3.55348	-5.25768			-1.30231	1.0627	0.852506				1.37735	1.26808	-2.16505	1.72349		1.4359	-1.19991	0.332719	1.10892	-1.92049	0.38198	0.818838	-3.52562	-1.84431	-1.72043	0.849344	-3.35684		0.316577	-0.329953	-3.50507	1.47321	0.908106	0.677927		-0.26258	0.218759		0.50134	-2.20074	-1.05671
Fgfr1	MGI:95522	Fgfr1	MP:0030249	Perichondrium		-2.23961	-2.15784	-1.46323	-0.838416		-0.824424	-1.34857	-1.59147	-1.01403	-0.862341	-0.597069		-0.786367	-0.744036	-0.925954	-1.2573	-0.367892	-1.30344	-0.688241	-0.746982	-0.565387	-0.995178	-0.840045	-0.498879	0.938272		-0.490313	-0.667525			0.258543	0.261663	-0.232686				0.780761	0.401904	0.296121	0.291279	1.212		0.471372	0.227
Fgfr1	MGI:95522	Fgfr1	MP:0009903	Perichondrium		-2.23961	-2.15784	-1.46323	-0.838416		-0.824424	-1.34857	-1.59147	-1.01403	-0.862341	-0.597069		-0.786367	-0.744036	-0.925954	-1.2573	-0.367892	-1.30344	-0.688241	-0.746982	-0.565387	-0.995178	-0.840045	-0.498879	0.938272		-0.490313	-0.667525			0.258543	0.261663	-0.232686				0.780761	0.401904	0.296121	0.291279	1.212		0.471372	0.227
Esrp1	MGI:1917326	Esrp1	MP:0009902		4.85785
Esrp1	MGI:1917326	Esrp1	MP:0009903		4.85785
[truncated: 9 more columns]

## Sheet: 8
	MGI Marker Accession ID	Marker Symbol	Mammalian Phenotype ID	Top Cluster	LMD_score	Neural Crest	FNP Early
Dlx5	MGI:101926	Dlx5	MP:0009902
Dlx5	MGI:101926	Dlx5	MP:0030250
Aldh1a2	MGI:107928	Aldh1a2	MP:0030249
Pax6	MGI:97490	Pax6	MP:0009902
Pax6	MGI:97490	Pax6	MP:0009903
Hesx1	MGI:96071	Hesx1	MP:0009901
Pdgfra	MGI:97530	Pdgfra	MP:0009901		5.45048
Sp8	MGI:2443471	Sp8	MP:0009902
Sp8	MGI:2443471	Sp8	MP:0009903
Sp8	MGI:2443471	Sp8	MP:0010940
Shh	MGI:98297	Shh	MP:0009901
Edil3	MGI:1329025	Edil3	MP:0009901
Shh	MGI:98297	Shh	MP:0010940
Shh	MGI:98297	Shh	MP:0030250
Dkk1	MGI:1329040	Dkk1	MP:0012178
Dlx5	MGI:101926	Dlx5	MP:0009901
Gas1	MGI:95655	Gas1	MP:0009903	FNP Early	4.61903	-1.23891	1.8659
Otx2	MGI:97451	Otx2	MP:0010940
Ndst3	MGI:1932544	Ndst3	MP:0010940
Ndst3	MGI:1932544	Ndst3	MP:0030250
Shh	MGI:98297	Shh	MP:0009903
Six3	MGI:102764	Six3	MP:0009903
Hesx1	MGI:96071	Hesx1	MP:0012178
Rdh10	MGI:1924238	Rdh10	MP:0009901		5.07963
Rdh10	MGI:1924238	Rdh10	MP:0009902		5.07963
Rdh10	MGI:1924238	Rdh10	MP:0009903		5.07963
Rdh10	MGI:1924238	Rdh10	MP:0010940		5.07963
Rdh10	MGI:1924238	Rdh10	MP:0030250		5.07963
Aldh1a2	MGI:107928	Aldh1a2	MP:0010940
Ptch1	MGI:105373	Ptch1	MP:0010940		5.19443
Cldn6	MGI:1859284	Cldn6	MP:0009901
Foxg1	MGI:1347464	Foxg1	MP:0009901
Hand1	MGI:103577	Hand1	MP:0010940
Tfap2a	MGI:104671	Tfap2a	MP:0009902	Neural Crest	4.95165	1.1088	-1.65105
Tfap2a	MGI:104671	Tfap2a	MP:0009903	Neural Crest	4.95165	1.1088	-1.65105
Tfap2a	MGI:104671	Tfap2a	MP:0010940	Neural Crest	4.95165	1.1088	-1.65105
Foxg1	MGI:1347464	Foxg1	MP:0030250
Fgfr2	MGI:95523	Fgfr2	MP:0030250		5.21408
Alx1	MGI:104621	Alx1	MP:0009902	FNP Early	3.80451	-2.39246	2.74613
Alx4	MGI:108359	Alx4	MP:0009902	FNP Early	3.51988		5.71913
Alx4	MGI:108359	Alx4	MP:0009903	FNP Early	3.51988		5.71913
Alx1	MGI:104621	Alx1	MP:0009903	FNP Early	3.80451	-2.39246	2.74613
Fgfr1	MGI:95522	Fgfr1	MP:0030249		5.58325
Fgfr1	MGI:95522	Fgfr1	MP:0009903		5.58325
Esrp1	MGI:1917326	Esrp1	MP:0009902
Esrp1	MGI:1917326	Esrp1	MP:0009903

## Sheet: 9
	MGI Marker Accession ID	Marker Symbol	Mammalian Phenotype ID	Top Cluster	LMD_score	MXP Early	MXP Early 2	FNP Early	FNP Early 2	MNP 1
Dlx5	MGI:101926	Dlx5	MP:0009902
Dlx5	MGI:101926	Dlx5	MP:0030250
Aldh1a2	MGI:107928	Aldh1a2	MP:0030249
Pax6	MGI:97490	Pax6	MP:0009902
Pax6	MGI:97490	Pax6	MP:0009903
Hesx1	MGI:96071	Hesx1	MP:0009901
Pdgfra	MGI:97530	Pdgfra	MP:0009901		5.59791
Sp8	MGI:2443471	Sp8	MP:0009902
Sp8	MGI:2443471	Sp8	MP:0009903
Sp8	MGI:2443471	Sp8	MP:0010940
Shh	MGI:98297	Shh	MP:0009901
Edil3	MGI:1329025	Edil3	MP:0009901
Shh	MGI:98297	Shh	MP:0010940
Shh	MGI:98297	Shh	MP:0030250
Dkk1	MGI:1329040	Dkk1	MP:0012178
Dlx5	MGI:101926	Dlx5	MP:0009901
Gas1	MGI:95655	Gas1	MP:0009903	FNP Early				1.61771		-2.07497
Otx2	MGI:97451	Otx2	MP:0010940
Ndst3	MGI:1932544	Ndst3	MP:0010940
Ndst3	MGI:1932544	Ndst3	MP:0030250
Shh	MGI:98297	Shh	MP:0009903
Six3	MGI:102764	Six3	MP:0009903
Hesx1	MGI:96071	Hesx1	MP:0012178
Rdh10	MGI:1924238	Rdh10	MP:0009901		5.13984
Rdh10	MGI:1924238	Rdh10	MP:0009902		5.13984
Rdh10	MGI:1924238	Rdh10	MP:0009903		5.13984
Rdh10	MGI:1924238	Rdh10	MP:0010940		5.13984
Rdh10	MGI:1924238	Rdh10	MP:0030250		5.13984
Aldh1a2	MGI:107928	Aldh1a2	MP:0010940
Ptch1	MGI:105373	Ptch1	MP:0010940	MNP 1	5.09289					2.32135
Cldn6	MGI:1859284	Cldn6	MP:0009901
Foxg1	MGI:1347464	Foxg1	MP:0009901
Hand1	MGI:103577	Hand1	MP:0010940
Tfap2a	MGI:104671	Tfap2a	MP:0009902		5.38302
Tfap2a	MGI:104671	Tfap2a	MP:0009903		5.38302
Tfap2a	MGI:104671	Tfap2a	MP:0010940		5.38302
Foxg1	MGI:1347464	Foxg1	MP:0030250
Fgfr2	MGI:95523	Fgfr2	MP:0030250		5.06425
Alx1	MGI:104621	Alx1	MP:0009902	MNP 1		-1.88757	-1.95864	1.00061	-1.49615	1.23752
Alx4	MGI:108359	Alx4	MP:0009902	FNP Early 2	4.90946		-3.3582		0.974118
Alx4	MGI:108359	Alx4	MP:0009903	FNP Early 2	4.90946		-3.3582		0.974118
Alx1	MGI:104621	Alx1	MP:0009903	MNP 1		-1.88757	-1.95864	1.00061	-1.49615	1.23752
Fgfr1	MGI:95522	Fgfr1	MP:0030249		5.54403
Fgfr1	MGI:95522	Fgfr1	MP:0009903		5.54403
Esrp1	MGI:1917326	Esrp1	MP:0009902
Esrp1	MGI:1917326	Esrp1	MP:0009903

## Sheet: 10
	MGI Marker Accession ID	Marker Symbol	Mammalian Phenotype ID	Top Cluster	LMD_score	MXP Early 2	MXP 1	MXP 2	MXP 3	FNP Early	FNP Early 2	LNP	MNP 1	MNP 2
Dlx5	MGI:101926	Dlx5	MP:0009902
Dlx5	MGI:101926	Dlx5	MP:0030250
Aldh1a2	MGI:107928	Aldh1a2	MP:0030249
Pax6	MGI:97490	Pax6	MP:0009902		4.84234
Pax6	MGI:97490	Pax6	MP:0009903		4.84234
Hesx1	MGI:96071	Hesx1	MP:0009901
Pdgfra	MGI:97530	Pdgfra	MP:0009901	MXP 2	4.65325	-0.86821	0.738549	1.09537			-0.870539			0.48179
Sp8	MGI:2443471	Sp8	MP:0009902
Sp8	MGI:2443471	Sp8	MP:0009903
Sp8	MGI:2443471	Sp8	MP:0010940
Shh	MGI:98297	Shh	MP:0009901
Edil3	MGI:1329025	Edil3	MP:0009901
Shh	MGI:98297	Shh	MP:0010940
Shh	MGI:98297	Shh	MP:0030250
Dkk1	MGI:1329040	Dkk1	MP:0012178		3.88333
Dlx5	MGI:101926	Dlx5	MP:0009901
Gas1	MGI:95655	Gas1	MP:0009903	MXP 3			-1.4422	1.21237	1.24206			1.19401	-1.65882
Otx2	MGI:97451	Otx2	MP:0010940
Ndst3	MGI:1932544	Ndst3	MP:0010940
Ndst3	MGI:1932544	Ndst3	MP:0030250
Shh	MGI:98297	Shh	MP:0009903
Six3	MGI:102764	Six3	MP:0009903
Hesx1	MGI:96071	Hesx1	MP:0012178
Rdh10	MGI:1924238	Rdh10	MP:0009901		5.15792
Rdh10	MGI:1924238	Rdh10	MP:0009902		5.15792
Rdh10	MGI:1924238	Rdh10	MP:0009903		5.15792
Rdh10	MGI:1924238	Rdh10	MP:0010940		5.15792
Rdh10	MGI:1924238	Rdh10	MP:0030250		5.15792
Aldh1a2	MGI:107928	Aldh1a2	MP:0010940
Ptch1	MGI:105373	Ptch1	MP:0010940	MXP 1	4.45923	-1.48191	1.57372			-1.94199	-1.69626	-1.968	1.40423	0.526856
Cldn6	MGI:1859284	Cldn6	MP:0009901
Foxg1	MGI:1347464	Foxg1	MP:0009901
Hand1	MGI:103577	Hand1	MP:0010940
Tfap2a	MGI:104671	Tfap2a	MP:0009902	MNP 2	4.86791						1.12775		-1.11573	1.17438
Tfap2a	MGI:104671	Tfap2a	MP:0009903	MNP 2	4.86791						1.12775		-1.11573	1.17438
Tfap2a	MGI:104671	Tfap2a	MP:0010940	MNP 2	4.86791						1.12775		-1.11573	1.17438
Foxg1	MGI:1347464	Foxg1	MP:0030250
Fgfr2	MGI:95523	Fgfr2	MP:0030250	FNP Early 2							-2.27003
Alx1	MGI:104621	Alx1	MP:0009902	MNP 1		-2.73095	-3.46925	-5.21392	0.747768		-1.15873	1.39236	1.52574	0.573006
Alx4	MGI:108359	Alx4	MP:0009902	MNP 2	4.15127	-2.40579	-3.33475	-1.38002	0.725531			1.18899	-1.26249	1.36405
Alx4	MGI:108359	Alx4	MP:0009903	MNP 2	4.15127	-2.40579	-3.33475	-1.38002	0.725531			1.18899	-1.26249	1.36405
Alx1	MGI:104621	Alx1	MP:0009903	MNP 1		-2.73095	-3.46925	-5.21392	0.747768		-1.15873	1.39236	1.52574	0.573006
Fgfr1	MGI:95522	Fgfr1	MP:0030249	FNP Early 2							-0.619625
Fgfr1	MGI:95522	Fgfr1	MP:0009903	FNP Early 2							-0.619625
Esrp1	MGI:1917326	Esrp1	MP:0009902
Esrp1	MGI:1917326	Esrp1	MP:0009903

## Sheet: 11
	MGI Marker Accession ID	Marker Symbol	Mammalian Phenotype ID	Top Cluster	LMD_score	Dorsal Nasal Cavity	LnP - Casz1	LnP - Gata2	LnP - Irx5	MxP - Lhx8	Ventral Nasal Cavity	aMnP	avMnP	dMxP	lMxP	mMnP	mMxP	pvMnP
Dlx5	MGI:101926	Dlx5	MP:0009902	avMnP	3.27661	-3.34153		-2.03058		1.45435			3.39886		0.952463
Dlx5	MGI:101926	Dlx5	MP:0030250	avMnP	3.27661	-3.34153		-2.03058		1.45435			3.39886		0.952463
Aldh1a2	MGI:107928	Aldh1a2	MP:0030249	mMxP	3.12523	1.53292		-4.91518									2.45376
Pax6	MGI:97490	Pax6	MP:0009902		4.99218
Pax6	MGI:97490	Pax6	MP:0009903		4.99218
Hesx1	MGI:96071	Hesx1	MP:0009901
Pdgfra	MGI:97530	Pdgfra	MP:0009901	pvMnP						-0.34122		-0.375369		-0.413215			0.301475	0.322961
Sp8	MGI:2443471	Sp8	MP:0009902		4.82793
Sp8	MGI:2443471	Sp8	MP:0009903		4.82793
Sp8	MGI:2443471	Sp8	MP:0010940		4.82793
Shh	MGI:98297	Shh	MP:0009901		4.65168
Edil3	MGI:1329025	Edil3	MP:0009901	Dorsal Nasal Cavity	4.78865	1.10006			1.08187	-1.48074		-2.26136				-1.3343
Shh	MGI:98297	Shh	MP:0010940		4.65168
Shh	MGI:98297	Shh	MP:0030250		4.65168
Dkk1	MGI:1329040	Dkk1	MP:0012178	pvMnP	2.83954	-4.25136					-4.13928	-4.10276	1.87507		1.80304			2.44062
Dlx5	MGI:101926	Dlx5	MP:0009901	avMnP	3.27661	-3.34153		-2.03058		1.45435			3.39886		0.952463
Gas1	MGI:95655	Gas1	MP:0009903	dMxP			0.840767	0.594026	0.915589		-1.33209	0.963817		1.26531	0.437697		-0.87039	-1.81505
Otx2	MGI:97451	Otx2	MP:0010940		4.99063
Ndst3	MGI:1932544	Ndst3	MP:0010940		4.3816
Ndst3	MGI:1932544	Ndst3	MP:0030250		4.3816
Shh	MGI:98297	Shh	MP:0009903		4.65168
Six3	MGI:102764	Six3	MP:0009903		5.23539
Hesx1	MGI:96071	Hesx1	MP:0012178
Rdh10	MGI:1924238	Rdh10	MP:0009901	LnP - Casz1	4.95658		2.68836
Rdh10	MGI:1924238	Rdh10	MP:0009902	LnP - Casz1	4.95658		2.68836
Rdh10	MGI:1924238	Rdh10	MP:0009903	LnP - Casz1	4.95658		2.68836
Rdh10	MGI:1924238	Rdh10	MP:0010940	LnP - Casz1	4.95658		2.68836
Rdh10	MGI:1924238	Rdh10	MP:0030250	LnP - Casz1	4.95658		2.68836
Aldh1a2	MGI:107928	Aldh1a2	MP:0010940	mMxP	3.12523	1.53292		-4.91518									2.45376
Ptch1	MGI:105373	Ptch1	MP:0010940	pvMnP	3.78615	-0.829467	-2.73421	-1.36888	-1.95298			-1.77386	0.620623	-1.22301			0.982039	2.13832
Cldn6	MGI:1859284	Cldn6	MP:0009901		4.98246
Foxg1	MGI:1347464	Foxg1	MP:0009901		5.16373
Hand1	MGI:103577	Hand1	MP:0010940
Tfap2a	MGI:104671	Tfap2a	MP:0009902	LnP - Casz1	3.51291	1.44728	2.58161	0.633867	-2.99248	-1.64665	-2.10296	1.8016		-3.36967	-2.37038	0.722261	-2.62205
Tfap2a	MGI:104671	Tfap2a	MP:0009903	LnP - Casz1	3.51291	1.44728	2.58161	0.633867	-2.99248	-1.64665	-2.10296	1.8016		-3.36967	-2.37038	0.722261	-2.62205
Tfap2a	MGI:104671	Tfap2a	MP:0010940	LnP - Casz1	3.51291	1.44728	2.58161	0.633867	-2.99248	-1.64665	-2.10296	1.8016		-3.36967	-2.37038	0.722261	-2.62205
Foxg1	MGI:1347464	Foxg1	MP:0030250		5.16373
Fgfr2	MGI:95523	Fgfr2	MP:0030250	pvMnP	4.82743			-0.906118		-1.1104								1.4909
Alx1	MGI:104621	Alx1	MP:0009902	Ventral Nasal Cavity		-0.59228	-0.704055	1.3268	1.09975	-2.50781	1.61768		1.29378	-1.46189		0.973714	-2.2678
Alx4	MGI:108359	Alx4	MP:0009902	LnP - Casz1	4.40323	0.438778	1.37303	0.297291	0.758462	-1.85114		0.742306		0.42528	0.401002		-1.70743	-0.780719
Alx4	MGI:108359	Alx4	MP:0009903	LnP - Casz1	4.40323	0.438778	1.37303	0.297291	0.758462	-1.85114		0.742306		0.42528	0.401002		-1.70743	-0.780719
Alx1	MGI:104621	Alx1	MP:0009903	Ventral Nasal Cavity		-0.59228	-0.704055	1.3268	1.09975	-2.50781	1.61768		1.29378	-1.46189		0.973714	-2.2678
Fgfr1	MGI:95522	Fgfr1	MP:0030249	Dorsal Nasal Cavity		0.73572				-0.643477	0.306265	-0.674179				-0.35952
Fgfr1	MGI:95522	Fgfr1	MP:0009903	Dorsal Nasal Cavity		0.73572				-0.643477	0.306265	-0.674179				-0.35952
Esrp1	MGI:1917326	Esrp1	MP:0009902		4.74931
Esrp1	MGI:1917326	Esrp1	MP:0009903		4.74931

## Sheet: 12
	MGI Marker Accession ID	Marker Symbol	Mammalian Phenotype ID	Top Cluster	LMD_score	MxP Mesenchyme	Osteoblast	Osteomesenchyme	Palatal Shelf - Anterior	Palatal Shelf - Posterior	Primary Palate	Chondrocytes - Septum/Capsule	Nasal Cavity - Dorsal	Nasal Cavity - Ventral	VNO Mesenchyme	Dermal Condensate	Lip - Dermal	Lip-Nostril Fusion	Nostrils - Gata2	Nostrils - Pax7	Nostrils - Tfap2b	Philtrum	Roof - Sim1	Whisker Pad	Periocular Mesenchyme
Dlx5	MGI:101926	Dlx5	MP:0009902	Osteoblast	4.13953	2.72055	3.357				1.61866	-1.8034	-2.27395			-2.95383					-2.17992
Dlx5	MGI:101926	Dlx5	MP:0030250	Osteoblast	4.13953	2.72055	3.357				1.61866	-1.8034	-2.27395			-2.95383					-2.17992
Aldh1a2	MGI:107928	Aldh1a2	MP:0030249	MxP Mesenchyme	3.21912	3.62089			0.499944	1.48466		-2.35467	2.82532			-3.06394	-2.4594		-2.62263		-3.8884			-3.39913
Pax6	MGI:97490	Pax6	MP:0009902		4.8136
Pax6	MGI:97490	Pax6	MP:0009903		4.8136
Hesx1	MGI:96071	Hesx1	MP:0009901
Pdgfra	MGI:97530	Pdgfra	MP:0009901	Philtrum	5.27002			0.312447		0.492971	0.340966		-0.23116									0.733747
Sp8	MGI:2443471	Sp8	MP:0009902		4.81101
Sp8	MGI:2443471	Sp8	MP:0009903		4.81101
Sp8	MGI:2443471	Sp8	MP:0010940		4.81101
Shh	MGI:98297	Shh	MP:0009901		4.35906
Edil3	MGI:1329025	Edil3	MP:0009901	Roof - Sim1	4.82073			0.610746				1.72166					-0.926094						1.83594		0.676036
Shh	MGI:98297	Shh	MP:0010940		4.35906
Shh	MGI:98297	Shh	MP:0030250		4.35906
Dkk1	MGI:1329040	Dkk1	MP:0012178	Lip-Nostril Fusion	3.41545	-3.34124		-1.98868	-1.62319	-2.60948		-3.52145	-2.87066	-2.68108	1.61709	1.80632	0.473245	2.60547		2.57798			1.76779	1.73803
Dlx5	MGI:101926	Dlx5	MP:0009901	Osteoblast	4.13953	2.72055	3.357				1.61866	-1.8034	-2.27395			-2.95383					-2.17992
Gas1	MGI:95655	Gas1	MP:0009903	Philtrum		0.216156	-0.444304	0.453799	-1.14798	-1.11751	-1.03214	0.358972	-0.172528		-1.19151	-1.02204	0.251673		-0.670872	0.658492	0.584331	1.11103		0.441009
Otx2	MGI:97451	Otx2	MP:0010940		4.78613
Ndst3	MGI:1932544	Ndst3	MP:0010940		4.38897
Ndst3	MGI:1932544	Ndst3	MP:0030250		4.38897
Shh	MGI:98297	Shh	MP:0009903		4.35906
Six3	MGI:102764	Six3	MP:0009903		4.99348
Hesx1	MGI:96071	Hesx1	MP:0012178
Rdh10	MGI:1924238	Rdh10	MP:0009901	Nostrils - Pax7	5.12059													1.25242		2.59005				0.490727
Rdh10	MGI:1924238	Rdh10	MP:0009902	Nostrils - Pax7	5.12059													1.25242		2.59005				0.490727
Rdh10	MGI:1924238	Rdh10	MP:0009903	Nostrils - Pax7	5.12059													1.25242		2.59005				0.490727
Rdh10	MGI:1924238	Rdh10	MP:0010940	Nostrils - Pax7	5.12059													1.25242		2.59005				0.490727
Rdh10	MGI:1924238	Rdh10	MP:0030250	Nostrils - Pax7	5.12059													1.25242		2.59005				0.490727
Aldh1a2	MGI:107928	Aldh1a2	MP:0010940	MxP Mesenchyme	3.21912	3.62089			0.499944	1.48466		-2.35467	2.82532			-3.06394	-2.4594		-2.62263		-3.8884			-3.39913
Ptch1	MGI:105373	Ptch1	MP:0010940	Palatal Shelf - Anterior	4.23088		1.02289		2.30201	0.83995	1.47005	-0.798324	-1.38041	-1.86819		2.20374			0.865551	-1.46385	-1.85707		-0.963777		-0.835909
Cldn6	MGI:1859284	Cldn6	MP:0009901		4.99437
Foxg1	MGI:1347464	Foxg1	MP:0009901		4.56456
Hand1	MGI:103577	Hand1	MP:0010940
Tfap2a	MGI:104671	Tfap2a	MP:0009902	Nostrils - Tfap2b	4.385	-2.30125		-0.924716		-2.01346		0.72991	0.488132	1.41431		-2.38294			1.15218		1.645			-1.1092
Tfap2a	MGI:104671	Tfap2a	MP:0009903	Nostrils - Tfap2b	4.385	-2.30125		-0.924716		-2.01346		0.72991	0.488132	1.41431		-2.38294			1.15218		1.645			-1.1092
Tfap2a	MGI:104671	Tfap2a	MP:0010940	Nostrils - Tfap2b	4.385	-2.30125		-0.924716		-2.01346		0.72991	0.488132	1.41431		-2.38294			1.15218		1.645			-1.1092
Foxg1	MGI:1347464	Foxg1	MP:0030250		4.56456
Fgfr2	MGI:95523	Fgfr2	MP:0030250	Roof - Sim1	4.87109	-0.53273		0.400193	-1.219	-0.779641		0.974385	-1.03673	-0.745845		0.474446	-0.665586		-0.993923		-0.410438		1.01343	0.987382
Alx1	MGI:104621	Alx1	MP:0009902	Philtrum	3.36884	-1.5332	1.41915	0.711677	-0.526001	-3.43476	1.27528	0.397998		0.372808		-3.08228	-3.02468	1.48602	0.754911	0.852231	1.05122	2.67452	0.747056	-0.248795
Alx4	MGI:108359	Alx4	MP:0009902	Osteomesenchyme	4.69145			1.00584	-1.68042	-1.47499					-0.764571	-0.565246	-2.30768				0.819674	0.979272		0.514333
Alx4	MGI:108359	Alx4	MP:0009903	Osteomesenchyme	4.69145			1.00584	-1.68042	-1.47499					-0.764571	-0.565246	-2.30768				0.819674	0.979272		0.514333
Alx1	MGI:104621	Alx1	MP:0009903	Philtrum	3.36884	-1.5332	1.41915	0.711677	-0.526001	-3.43476	1.27528	0.397998		0.372808		-3.08228	-3.02468	1.48602	0.754911	0.852231	1.05122	2.67452	0.747056	-0.248795
Fgfr1	MGI:95522	Fgfr1	MP:0030249	Nostrils - Pax7		-0.767061		0.1792	-0.635213	-0.451054			0.219854			0.344657				0.782399	-0.373915	0.488808	-0.426408	0.379311	-0.61579
Fgfr1	MGI:95522	Fgfr1	MP:0009903	Nostrils - Pax7		-0.767061		0.1792	-0.635213	-0.451054			0.219854			0.344657				0.782399	-0.373915	0.488808	-0.426408	0.379311	-0.61579
Esrp1	MGI:1917326	Esrp1	MP:0009902		4.84988
Esrp1	MGI:1917326	Esrp1	MP:0009903		4.84988

## Sheet: 13
	MGI Marker Accession ID	Marker Symbol	Mammalian Phenotype ID	Top Cluster	LMD_score	Incisor	Molar	MxP - Shox2/Meox2	MxP Mesenchyme	Nasal Palate - Anterior	Nasal Palate - Posterior	Osteoblast	Osteomesenchyme	Palatal Shelf - Anterior	Palatal Shelf - Posterior	Primary Palate	Chondro - VNO	Chondrocytes - Anterior Capsule	Chondrocytes - Septum/Capsule	Nasal Cavity - Dorsal	Nasal Cavity - Ventral	VNO Mesenchyme	Dermal Condensate	Lip - Dermal	Lip Fibroblasts	Lip-Nostril Fusion	Philtrum	Roof - Sim1	Whisker Pad	Periocular Mesenchyme
Dlx5	MGI:101926	Dlx5	MP:0009902	Osteoblast	3.78421	2.40379		1.28336		2.00507		2.91217	1.51905				1.45614		-1.5674	-1.87042	-1.93471			-1.70429			-2.07793	-2.70569	-2.51618
Dlx5	MGI:101926	Dlx5	MP:0030250	Osteoblast	3.78421	2.40379		1.28336		2.00507		2.91217	1.51905				1.45614		-1.5674	-1.87042	-1.93471			-1.70429			-2.07793	-2.70569	-2.51618
Aldh1a2	MGI:107928	Aldh1a2	MP:0030249	MxP Mesenchyme	3.01792				3.99725									-2.82927	-2.73481	3.09337		1.37721		-3.5343		-2.80526	-3.0417	-2.8184	-3.27816
Pax6	MGI:97490	Pax6	MP:0009902		4.77268
Pax6	MGI:97490	Pax6	MP:0009903		4.77268
Hesx1	MGI:96071	Hesx1	MP:0009901
Pdgfra	MGI:97530	Pdgfra	MP:0009901	Lip Fibroblasts	5.19023							-0.62112		0.283445					-0.421192	0.358275			-1.0409		0.862129
Sp8	MGI:2443471	Sp8	MP:0009902		4.83861
Sp8	MGI:2443471	Sp8	MP:0009903		4.83861
Sp8	MGI:2443471	Sp8	MP:0010940		4.83861
Shh	MGI:98297	Shh	MP:0009901
Edil3	MGI:1329025	Edil3	MP:0009901	Chondrocytes - Septum/Capsule	4.13262							-2.1034							1.87458	-1.26228	-1.75734			-1.92981		-0.811734	-1.92018	0.930737	-1.57487
Shh	MGI:98297	Shh	MP:0010940
Shh	MGI:98297	Shh	MP:0030250
Dkk1	MGI:1329040	Dkk1	MP:0012178	VNO Mesenchyme	3.0529							1.89624	-2.42509				2.16882		-3.96028	-2.02065	-2.01326	3.42776	2.50626			1.89993		1.89149	2.61829
Dlx5	MGI:101926	Dlx5	MP:0009901	Osteoblast	3.78421	2.40379		1.28336		2.00507		2.91217	1.51905				1.45614		-1.5674	-1.87042	-1.93471			-1.70429			-2.07793	-2.70569	-2.51618
Gas1	MGI:95655	Gas1	MP:0009903	Philtrum		-1.12837	-1.37389				-1.92236	-1.81814	-0.211237	-0.72876	-1.1562	-1.37587			-0.380771	0.233711	0.472112			1.08677	0.791835	0.396716	1.44781	0.638456		0.504236
Otx2	MGI:97451	Otx2	MP:0010940		5.05244
Ndst3	MGI:1932544	Ndst3	MP:0010940	Whisker Pad	3.688																								3.70818
Ndst3	MGI:1932544	Ndst3	MP:0030250	Whisker Pad	3.688																								3.70818
Shh	MGI:98297	Shh	MP:0009903
Six3	MGI:102764	Six3	MP:0009903		5.011
Hesx1	MGI:96071	Hesx1	MP:0012178
Rdh10	MGI:1924238	Rdh10	MP:0009901	Lip - Dermal	5.08568								-0.95533								0.979586			1.08452
Rdh10	MGI:1924238	Rdh10	MP:0009902	Lip - Dermal	5.08568								-0.95533								0.979586			1.08452
Rdh10	MGI:1924238	Rdh10	MP:0009903	Lip - Dermal	5.08568								-0.95533								0.979586			1.08452
Rdh10	MGI:1924238	Rdh10	MP:0010940	Lip - Dermal	5.08568								-0.95533								0.979586			1.08452
Rdh10	MGI:1924238	Rdh10	MP:0030250	Lip - Dermal	5.08568								-0.95533								0.979586			1.08452
Aldh1a2	MGI:107928	Aldh1a2	MP:0010940	MxP Mesenchyme	3.01792				3.99725									-2.82927	-2.73481	3.09337		1.37721		-3.5343		-2.80526	-3.0417	-2.8184	-3.27816
Ptch1	MGI:105373	Ptch1	MP:0010940	Palatal Shelf - Anterior	4.22473	1.21335	1.96119					0.933779		2.52777	0.842361	1.56136			-0.426793	-1.39484	-2.00018		1.57002	-0.983646			-1.12746	-1.48337	0.86225	-1.39217
Cldn6	MGI:1859284	Cldn6	MP:0009901		4.92055
Foxg1	MGI:1347464	Foxg1	MP:0009901		4.70449
Hand1	MGI:103577	Hand1	MP:0010940
Tfap2a	MGI:104671	Tfap2a	MP:0009902	Lip-Nostril Fusion	3.92974				-3.53875				-2.08429		-3.13405			1.75834		1.20735	1.24467				-2.55847	1.98523
Tfap2a	MGI:104671	Tfap2a	MP:0009903	Lip-Nostril Fusion	3.92974				-3.53875				-2.08429		-3.13405			1.75834		1.20735	1.24467				-2.55847	1.98523
Tfap2a	MGI:104671	Tfap2a	MP:0010940	Lip-Nostril Fusion	3.92974				-3.53875				-2.08429		-3.13405			1.75834		1.20735	1.24467				-2.55847	1.98523
Foxg1	MGI:1347464	Foxg1	MP:0030250		4.70449
Fgfr2	MGI:95523	Fgfr2	MP:0030250	Dermal Condensate	4.51649		-1.89815	-1.45064	-1.74678				0.379932	-1.25823	-1.55522			0.430935	1.25033	-1.68877	-1.34972	-0.872426	1.5566		-1.3638			0.418249	1.00161	-1.3849
Alx1	MGI:104621	Alx1	MP:0009902	Philtrum	3.50197	0.815598	-4.23749	-1.86336	-1.9915	0.85413	-3.37794	-1.07401			-3.50183	1.58225	0.909544	0.719213	-0.353198	-0.355381		0.714474		0.759789	-1.30801	0.615114	2.51763	0.5109	-1.58745	1.21637
Alx4	MGI:108359	Alx4	MP:0009902	Philtrum	4.84568		-3.02854		-0.868219				0.703803	-1.09951	-2.22476				-0.504112				1.17738	0.54925		0.592866	1.47151
Alx4	MGI:108359	Alx4	MP:0009903	Philtrum	4.84568		-3.02854		-0.868219				0.703803	-1.09951	-2.22476				-0.504112				1.17738	0.54925		0.592866	1.47151
Alx1	MGI:104621	Alx1	MP:0009903	Philtrum	3.50197	0.815598	-4.23749	-1.86336	-1.9915	0.85413	-3.37794	-1.07401			-3.50183	1.58225	0.909544	0.719213	-0.353198	-0.355381		0.714474		0.759789	-1.30801	0.615114	2.51763	0.5109	-1.58745	1.21637
Fgfr1	MGI:95522	Fgfr1	MP:0030249	Philtrum		0.56067	-0.739549	-0.804908	-0.974174									0.346449	0.196969				0.588828	0.291558	-0.373054	0.331107	0.676493	-0.459437	0.291401	-0.778992
Fgfr1	MGI:95522	Fgfr1	MP:0009903	Philtrum		0.56067	-0.739549	-0.804908	-0.974174									0.346449	0.196969				0.588828	0.291558	-0.373054	0.331107	0.676493	-0.459437	0.291401	-0.778992
Esrp1	MGI:1917326	Esrp1	MP:0009902		4.82293
Esrp1	MGI:1917326	Esrp1	MP:0009903		4.82293

## Sheet: 14
	MGI Marker Accession ID	Marker Symbol	Mammalian Phenotype ID	Top Cluster	LMD_score	Incisor	Molar	MxP Mesenchyme	Osteoblast	Osteomesenchyme	Palatal Shelf - Anterior	Palatal Shelf - Posterior	Primary Palate	Chondrocytes - Anterior Capsule	Chondrocytes - Septum/Capsule	Nasal Cavity - Dorsal	Nasal Cavity - Ventral	Perichondrium	VNO Mesenchyme	Dermal Condensate	Lip Fibroblasts	Lip-Nostril Fusion	Philtrum	Roof - Sim1	Whisker Pad	Periocular Mesenchyme
Dlx5	MGI:101926	Dlx5	MP:0009902	Osteoblast	3.57441				2.98888
Dlx5	MGI:101926	Dlx5	MP:0030250	Osteoblast	3.57441				2.98888
Aldh1a2	MGI:107928	Aldh1a2	MP:0030249	Periocular Mesenchyme	3.10173			1.48132							-6.52254	1.96786		-4.07196								3.01897
Pax6	MGI:97490	Pax6	MP:0009902
Pax6	MGI:97490	Pax6	MP:0009903
Hesx1	MGI:96071	Hesx1	MP:0009901
Pdgfra	MGI:97530	Pdgfra	MP:0009901	Palatal Shelf - Posterior					-0.949629			0.917539		-0.606345	-2.04029	0.626596					0.90104
Sp8	MGI:2443471	Sp8	MP:0009902
Sp8	MGI:2443471	Sp8	MP:0009903
Sp8	MGI:2443471	Sp8	MP:0010940
Shh	MGI:98297	Shh	MP:0009901
Edil3	MGI:1329025	Edil3	MP:0009901	Chondrocytes - Septum/Capsule	4.09666				-1.7028					1.27574	1.9886	-1.52786	-1.94831	0.648397						1.49328
Shh	MGI:98297	Shh	MP:0010940
Shh	MGI:98297	Shh	MP:0030250
Dkk1	MGI:1329040	Dkk1	MP:0012178	VNO Mesenchyme	3.12122				2.30037										4.01713	3.40928
Dlx5	MGI:101926	Dlx5	MP:0009901	Osteoblast	3.57441				2.98888
Gas1	MGI:95655	Gas1	MP:0009903	Lip-Nostril Fusion			-1.90246		-1.82946			-0.85251	-1.32661		-1.24052		0.649454			0.863967	0.962277	1.63348	1.42174	0.992108	1.00506	0.610782
Otx2	MGI:97451	Otx2	MP:0010940
Ndst3	MGI:1932544	Ndst3	MP:0010940	Whisker Pad	3.52677															3.76732					4.56543
Ndst3	MGI:1932544	Ndst3	MP:0030250	Whisker Pad	3.52677															3.76732					4.56543
Shh	MGI:98297	Shh	MP:0009903
Six3	MGI:102764	Six3	MP:0009903
Hesx1	MGI:96071	Hesx1	MP:0012178
Rdh10	MGI:1924238	Rdh10	MP:0009901	Nasal Cavity - Ventral	5.1256												1.12604
Rdh10	MGI:1924238	Rdh10	MP:0009902	Nasal Cavity - Ventral	5.1256												1.12604
Rdh10	MGI:1924238	Rdh10	MP:0009903	Nasal Cavity - Ventral	5.1256												1.12604
Rdh10	MGI:1924238	Rdh10	MP:0010940	Nasal Cavity - Ventral	5.1256												1.12604
Rdh10	MGI:1924238	Rdh10	MP:0030250	Nasal Cavity - Ventral	5.1256												1.12604
Aldh1a2	MGI:107928	Aldh1a2	MP:0010940	Periocular Mesenchyme	3.10173			1.48132							-6.52254	1.96786		-4.07196								3.01897
Ptch1	MGI:105373	Ptch1	MP:0010940	Palatal Shelf - Anterior	4.48845	1.8585		0.870381	1.023		2.38468	1.03143	1.67025			-0.760429	-1.68526									-0.89416
Cldn6	MGI:1859284	Cldn6	MP:0009901
Foxg1	MGI:1347464	Foxg1	MP:0009901
Hand1	MGI:103577	Hand1	MP:0010940
Tfap2a	MGI:104671	Tfap2a	MP:0009902	Nasal Cavity - Dorsal	3.83208									1.74899		1.8893	1.42016
Tfap2a	MGI:104671	Tfap2a	MP:0009903	Nasal Cavity - Dorsal	3.83208									1.74899		1.8893	1.42016
Tfap2a	MGI:104671	Tfap2a	MP:0010940	Nasal Cavity - Dorsal	3.83208									1.74899		1.8893	1.42016
Foxg1	MGI:1347464	Foxg1	MP:0030250
Fgfr2	MGI:95523	Fgfr2	MP:0030250	Whisker Pad	4.18283					0.597142		-1.77877		1.00103	1.07598	-1.34159	-1.18796	0.776323			-1.48343				1.45777	-1.50417
Alx1	MGI:104621	Alx1	MP:0009902	Philtrum	3.60846	1.35783		-4.80151	-1.16713			-4.66872	1.60181	1.07369	-0.835432							1.67484	1.92219	1.36957	-2.09173
Alx4	MGI:108359	Alx4	MP:0009902	Philtrum	4.67517			-2.7197		0.574035		-6.02817			-1.54932							1.27643	1.59681
Alx4	MGI:108359	Alx4	MP:0009903	Philtrum	4.67517			-2.7197		0.574035		-6.02817			-1.54932							1.27643	1.59681
Alx1	MGI:104621	Alx1	MP:0009903	Philtrum	3.60846	1.35783		-4.80151	-1.16713			-4.66872	1.60181	1.07369	-0.835432							1.67484	1.92219	1.36957	-2.09173
Fgfr1	MGI:95522	Fgfr1	MP:0030249	Incisor		0.986327		-0.843736						0.803062	-0.460923			0.622171					0.789003			-0.705049
Fgfr1	MGI:95522	Fgfr1	MP:0009903	Incisor		0.986327		-0.843736						0.803062	-0.460923			0.622171					0.789003			-0.705049
Esrp1	MGI:1917326	Esrp1	MP:0009902
Esrp1	MGI:1917326	Esrp1	MP:0009903
