# Supplementary material for: Positional programs in early murine facial development and their role in human facial shape variability
Source: Nat Commun. 2025 Nov 18;16:10112. doi: 10.1038/s41467-025-66017-y (PMC12627740; doi:10.1038/s41467-025-66017-y)
Supplement: Supplementary file 11 — Supplementary Data 8 [file 41467_2025_66017_MOESM11_ESM.xlsx]

## Sheet: Early positional genes
Gene	Areas expressed	Phenotype	Publication	Species
Dlx1	Expression marks the earliest MXP mesenchyme. Later restricted to undifferentiated MXP mesenchyme and molar mesenchyme. Largely shares its expression domain with Dlx2.	Malformation of MXP derived craniofacial skeleton. Cleft Palate. Absent molars. Effect increases when both Dlx1 and Dlx2 are knocked out	Qiu et al., 1997	Mouse
Dlx2	Expression marks the earliest MXP mesenchyme. Later restricted to undifferentiated MXP mesenchyme and molar mesenchyme. Largely shares its expression domain with Dlx1	Malformation of MXP derived craniofacial skeleton. Cleft Palate. Absent molars. Effect increases when both Dlx1 and Dlx2 are knocked out	Qiu et al., 1995 & Qiu et al., 1997	Mouse
Lhx6	Expression is restricted to MXP derivatives. Expressed early on in the growing MXP, after which expression is restricted to the lip and palate. Shares domains with Lhx8, but is more restricted in its expression	Dual Lhx6/8 knocknout results in cleft palate underdeveloped maxillary, supernumary incisors and absent molars.	Denaxa et al., 2009	Mouse
Lhx8	Expressed early on in the growing MXP and extends into part of the MnP at E11 before fusion. After which it is expressed in palate and lip, extends into FnP derived tissue in fusion area near lip and nostrils.	Knockout mice display left palate. Dual Lhx6/8 knocknout results in cleft palate underdeveloped maxillary, supernumary incisors and absent molars.	Fragkouli et al., 2005 & Denaxa et al., 2009	Mouse
Barx1	Expression marks MXP early on. Later expression is restricted to posterior palate, molars and part of nasal cavity	Cleft palate, abnormal molar development	Miletich et al., 2011	Mouse
Meis2	Largely restricted to MXP and its derived structures(e.g. palate). Also present in MNP where vomeronasal is forming.	Cleft Palate in both human and mouse. Craniofacial malformations in human	Wang et al., 2020 & Shen et al., 2024	Mouse, Human
Foxl2	Expressed in MXP and Periocular mesenchyme	Blepharophimosis-ptosis-epicanthus (a congenital disorder characterized by eyelid malformation )	Verdin et al., 2022	Human
Alx1	Expression marks the earliest FNP mesenchyme after migration. Later expression is largely restricted to frontonasal tissues. Also present in part of palatal shelf.	Frontonasal Dysplasia	Uz et al., 2010	Human
Alx3	Expression marks the earliest FNP mesenchyme after migration. At later stages expression diminishes and remains restricted to frontonasal derived tissue	Frontonasal Dysplasia, frontorhiny	Twigg et al., 2009	Human
Alx4	Expression is comparable to Alx1, but more dispersed and less higly expressed	Frontonasal Dysplasia	Meloni et al., 2015	Human
Tfap2b	Expression marks neural crest cells and FNP mesenchyme after migration. Later expression is restricted to Dorsal FNP mesenchyme and molar mesenchyme.	Char Syndrome; People with this condition present a very distinct facial appearance with flattened cheek bones, flat and broad tip nose, shortened distance between the nose and upper lip, triangular-shaped mouth with tick lips and strabismus.	Satoda et al., 2000 & Gelb, 2020	Human
Tfap2a	Expression is similar to Tfap2b, but absent in molars	branchiooculofacial syndrome; These abnormalities include a cleft lip, a cleft palate which is an opening in the roof of the mouth, widely spaced eyes (hypertelorism), sharp corners of the mouth that point upward, a broad nose that can include a flattened tip, along with several deformations of both the external and middle ear structures.	Titheradge et al., 2015 6 Lin et al., 2023	Human
Pax7	LNP Mesenchyme	Non‑syndromic cleft lip with or without cleft palate	Gaczkowska et al., 2019 & Yang et al., 2023	Human
Pax9	MNP, Incisor, Molars	Non‑syndromic cleft lip with or without cleft palate, Tooth agenesis	Ichikawa et al.,2006 & Song et al., 2013 & Bonczek et al., 2017	Human
Shox2	Nasal Cavity, palate and lip mesenchyme	clefting of the secondary palate	Yu et al., 2005	Mouse
Gsc	Nasal cavity, Chondrocytes and part of the Lip (although not near philtrum)	SAMS syndrome (includes craniofacial defects) ; Also strongly associated with nonsyndromic cleft lip and palate, with a nearby intergenic variant	Parry et al., 2013	Human
Tbx22	In primary palate and in small part of the palate, where it fuses.	X-linked cleft palate with or without ankyloglossia (CPX)	Andreou et al., 2007	Human
Tbx15	MXP derived Lip dermal mesenchyme	Cousin syndrome (also includes craniofacial abnormalities)	Lausch et al., 2008	Human
Osr2	Palate, molar and Nasal cavity mesenchyme. Restricted expression in lip mesenchyme.	Supernumerary teeth and cleft palate	Zhou et al., 2011 & Gao et al., 2009	Mouse
Msx1	Expression constrained to anterior FNP and MXP mesenchyme, doesn't seem celltype specific	tooth agenesis selective 1 (tooth agenesis and clefting caused by MSX1); Non-syndromic cleft lip with or without palate; Syndromic tooth agenesis and orofacial clefting	Liang et al., 2016	Human
Lef1	Dermal Mesenchyme	Absence of whiskers, pointed snout, tooth agenesis (incisors)	van Genderen et al., 1994	Mouse
References
Andreou, A. M., Pauws, E., Jones, M. C., Singh, M. K., Bussen, M., Doudney, K., Moore, G. E., Kispert, A., Brosens, J. J. and Stanier, P. (2007). TBX22 missense mutations found in patients with X-linked cleft palate affect DNA binding, sumoylation, and transcriptional repression. Am. J. Hum. Genet. 81, 700–712.
Bonczek, O., Balcar, V. J. and Šerý, O. (2017). PAX9 gene mutations and tooth agenesis: A review. Clin. Genet. 92, 467–476.
Denaxa, M., Sharpe, P. T. and Pachnis, V. (2009). The LIM homeodomain transcription factors Lhx6 and Lhx7 are key regulators of mammalian dentition. Dev. Biol. 333, 324–336.
Fragkouli, A., Hearn, C., Errington, M., Cooke, S., Grigoriou, M., Bliss, T., Stylianopoulou, F. and Pachnis, V. (2005). Loss of forebrain cholinergic neurons and impairment in spatial learning and memory in LHX7-deficient mice. Eur. J. Neurosci. 21, 2923–2938.
Gaczkowska, A., Biedziak, B., Budner, M., Zadurska, M., Lasota, A., Hozyasz, K. K., Dąbrowska, J., Wójcicki, P., Szponar-Żurowska, A., Żukowski, K., et al. (2019). PAX7 nucleotide variants and the risk of non-syndromic orofacial clefts in the Polish population. Oral Dis. 25, 1608–1618.
Gao, Y., Lan, Y., Ovitt, C. E. and Jiang, R. (2009). Functional equivalence of the zinc finger transcription factors Osr1 and Osr2 in mouse development. Dev. Biol. 328, 200–209.
Gelb, B. D. (2020). Char syndrome. In Definitions, .
Ichikawa, E., Watanabe, A., Nakano, Y., Akita, S., Hirano, A., Kinoshita, A., Kondo, S., Kishino, T., Uchiyama, T., Niikawa, N., et al. (2006). PAX9 and TGFB3 are linked to susceptibility to nonsyndromic cleft lip with or without cleft palate in the Japanese: population-based and family-based candidate gene analyses. J. Hum. Genet. 2005 511 51, 38–46.
Lausch, E., Hermanns, P., Farin, H. F., Alanay, Y., Unger, S., Nikkel, S., Steinwender, C., Scherer, G., Spranger, J., Zabel, B., et al. (2008). TBX15 mutations cause craniofacial dysmorphism, hypoplasia of scapula and pelvis, and short stature in Cousin syndrome. Am. J. Hum. Genet. 83, 649–655.
Liang, J., Von Den Hoff, J., Lange, J., Ren, Y., Bian, Z. and Carels, C. E. L. (2016). MSX1 mutations and associated disease phenotypes: genotype-phenotype relations. Eur. J. Hum. Genet. 2016 2412 24, 1663–1670.
Lin, A. E., Haldeman-Englert, C. R. and Milunsky, J. M. (2020). Branchio-oculo-facial syndrome. In Definitions, .
Meloni, V. A., Moysés-Oliveira, M., Melo, M. C. C., Caneloi, T. P., Dantas, A. G., Soares, M. F. F., Fock, R., Rodrigues de Nicola, P. D., Dias-da-Silva, M. R. and Melaragno, M. I. (2015). Novel homozygous ALX4 mutation causing frontonasal dysplasia-2 in a patient with meningoencephalocele. Clin. Genet. 88, 593–596.
Miletich, I., Yu, W. Y., Zhang, R., Yang, K., De Andrade, S. C., Pereira, S. F. D. A., Ohazama, A., Mock, O. B., Buchner, G., Sealby, J., et al. (2011). Developmental stalling and organ-autonomous regulation of morphogenesis. Proc. Natl. Acad. Sci. U. S. A. 108, 19270–19275.
Parry, D. A., Logan, C. V., Stegmann, A. P. A., Abdelhamed, Z. A., Calder, A., Khan, S., Bonthron, D. T., Clowes, V., Sheridan, E., Ghali, N., et al. (2013). SAMS, a Syndrome of Short Stature, Auditory-Canal Atresia, Mandibular Hypoplasia, and Skeletal Abnormalities Is a Unique Neurocristopathy Caused by Mutations in Goosecoid. Am. J. Hum. Genet. 93, 1135–1142.
Qiu, M., Bulfone, A., Martinez, S., Meneses, J. J., Shimamura, K., Pedersen, R. A. and Rubenstein, J. L. R. (1995). Null mutation of Dlx-2 results in abnormal morphogenesis of proximal first and second branchial arch derivatives and abnormal differentiation in the forebrain. Genes Dev. 9, 2523–2538.
Qiu, M., Bulfone, A., Ghattas, I., Meneses, J. J., Christensen, L., Sharpe, P. T., Presley, R., Pedersen, R. A. and Rubenstein, J. L. R. (1997). Role of the Dlx homeobox genes in proximodistal patterning of the branchial arches: mutations of Dlx-1, Dlx-2, and Dlx-1 and -2 alter morphogenesis of proximal skeletal and soft tissue structures derived from the first and second arches. Dev. Biol. 185, …
Satoda, M., Zhao, F., Diaz, G. A., Burn, J., Goodship, J., Davidson, H. R., Pierpont, M. E. M. and Gelb, B. D. (2000). Mutations in TFAP2B cause Char syndrome, a familial form of patent ductus arteriosus. Nat. Genet. 25, 42–46.
Shen, F., Li, J., Li, D. and Zhou, H. (2024). Cleft palate, congenital heart disease, and developmental delay involving MEIS2 heterozygous mutations found in the patient with attention deficit hyperactivity disorder: a case report. Front. Pediatr. 12, 1500152.
Song, T., Wu, D., Wang, Y., Li, H., Yin, N. and Zhao, Z. (2013). SNPs and interaction analyses of IRF6, MSX1 and PAX9 genes in patients with non‑syndromic cleft lip with or without palate. Mol. Med. Rep. 8, 1228–1234.
Titheradge, H. L., Patel, C. and Ragge, N. K. (2015). Branchio-oculo-facial syndrome: A three generational family with markedly variable phenotype including neonatal lethality. Clin. Dysmorphol. 24, 13–16.
Twigg, S. R. F., Versnel, S. L., Nürnberg, G., Lees, M. M., Bhat, M., Hammond, P., Hennekam, R. C. M., Hoogeboom, A. J. M., Hurst, J. A., Johnson, D., et al. (2009). Frontorhiny, a Distinctive Presentation of Frontonasal Dysplasia Caused by Recessive Mutations in the ALX3 Homeobox Gene. Am. J. Hum. Genet. 84, 698.
Uz, E., Alanay, Y., Aktas, D., Vargel, I., Gucer, S., Tuncbilek, G., von Eggeling, F., Yilmaz, E., Deren, O., Posorski, N., et al. (2010). Disruption of ALX1 causes extreme microphthalmia and severe facial clefting: expanding the spectrum of autosomal-recessive ALX-related frontonasal dysplasia. Am. J. Hum. Genet. 86, 789–796.
Van Genderen, C., Okamura, R. M., Fariñas, I., Quo, R. G., Parslow, T. G., Bruhn, L. and Grosschedl, R. (1994). Development of several organs that require inductive epithelial-mesenchymal interactions is impaired in LEF-1-deficient mice. Genes Dev. 8, 2691–2703.
Verdin, H., Matton, C. and Baere, E. De (2022). Blepharophimosis, Ptosis, and Epicanthus Inversus Syndrome. 1–19.
Wang, L., Tang, Q., Xu, J., Li, H., Yang, T., Li, L., Machon, O., Hu, T. and YiPing Chen, X. (2020). The transcriptional regulator MEIS2 sets up the ground state for palatal osteogenesis in mice. J. Biol. Chem 5449.
Yang, C. W., You, Y., Sun, J. L., Shi, B. and Jia, Z. L. (2024). Integrated Analysis of the Association Between Variants at PAX7 and NSCL/P in the Han Population. Cleft Palate Craniofacial J. 61, 1275–1282.
Yu, L., Gu, S., Alappat, S., Song, Y., Yan, M., Zhang, X., Zhang, G., Jiang, Y., Zhang, Z., Zhang, Y., et al. (2005). Shox2-deficient mice exhibit a rare type of incomplete clefting of the secondary palate. Development 132, 4397–4406.
Zhou, J., Gao, Y., Zhang, Z., Zhang, Y., Maltby, K. M., Liu, Z., Lan, Y. and Jiang, R. (2011). Osr2 acts downstream of Pax9 and interacts with both Msx1 and Pax9 to pattern the tooth developmental field. Dev. Biol. 353, 344.
